# Supplementary material for: Human Breast Milk miRNA, Maternal Probiotic Supplementation and Atopic Dermatitis in Offspring
Source: PLoS One. 2015 Dec 14;10(12):e0143496. doi: 10.1371/journal.pone.0143496 (PMC4682386; doi:10.1371/journal.pone.0143496)
Supplement: S1 File — (XLSX) [file pone.0143496.s002.xlsx]

## Sheet: Overview
Overview of Supporting information file S2
Read processing and miRNA expression information
Sheet name	Comments
Summary information	Information in this sheet includes: Number of input reads, reads after filtering , percentage of input reads remaining after filtering, number of reads mapped single and multiple loci allowing for up to 100 loci, total number of mapped reads, number and proportion of reads mapped to miRNA, tRNA and rRNA.
Overall miRNA expression	Overall raw counts, sum of counts per million (CPM) and average CPM for 125 miRNAs which were expressed at 500 cpm in at least 4 samples.
Individual miRNA expression	For each breast milk sample: Counts per million (CPM) for 125 miRNAs which were expressed in at least 4 samples, and at least 500 cpm.
Individual characteristics	Information regarding group allocation, atopic dermatitis diagnosis, sex, maternal atopy and the presence of older siblings associated with each of the breast milk samples.

## Sheet: Summary infomation
Sample ID	Number of input reads	Reads after filtering	Percentage after filtering	Mapped to a single loci	Mapped to multiple loci	Total reads mapped	Perfectly mapped reads, by RNA type			Percentage of reads, by RNA type (%)
							tRNA	miRNA	rRNA	tRNA	miRNA	rRNA	Other
SL34018	24077482	17419383	72.3472	5915447	10242475	16157922	7155085	1270731	5156248	44.2822	7.86445	31.9116	15.9418
SL34019	17360588	12392953	71.3856	6056158	5603216	11659374	3562004	736995	5380637	30.5506	6.32105	46.1486	16.9798
SL34020	19401454	14574255	75.1194	6272852	7314932	13587784	4315922	1849719	4864531	31.7633	13.6131	35.8008	18.8229
SL34021	19078703	13610171	71.337	6153049	6519837	12672886	4088237	920149	5530628	32.2597	7.26077	43.6414	16.8381
SL34022	20672807	14724549	71.2267	6500171	7083532	13583703	4135113	1280133	5532566	30.4417	9.42404	40.7294	19.4048
SL34023	20881003	15443466	73.9594	5752171	8924266	14676437	6710995	1358746	4585724	45.7263	9.25801	31.2455	13.7702
SL34024	20489729	16104852	78.5996	5047628	10212949	15260577	8239384	1021043	4124475	53.9913	6.69072	27.027	12.291
SL34026	21372494	11673577	54.6196	4093991	6945569	11039560	5311217	1321010	2591625	48.1108	11.9661	23.4758	16.4473
SL34027	163089885	108905120	66.7761	46000993	59638364	105639357	36969762	16082995	33087277	34.9962	15.2244	31.321	18.4584
SL34028	55179905	35010284	63.4475	16424501	17166717	33591218	8897392	4878676	13224713	26.4873	14.5237	39.3696	19.6195
SL34029	35142887	27686976	78.784	8359377	18060386	26419763	13681114	1777136	7485529	51.7836	6.72654	28.3331	13.1568
SL34030	20878368	14890365	71.3196	5770044	8511876	14281920	6039729	1011569	5438022	42.2893	7.08286	38.0763	12.5515
SL34031	28481477	24941698	87.5716	4212421	19047849	23260270	17214690	639139	3177854	74.009	2.74777	13.6622	9.58109
SL34032	18364193	14566705	79.3212	7968721	5645591	13614312	2571141	568892	8531987	18.8856	4.17863	62.6692	14.2665
SL34033	20275873	16093694	79.3736	6565208	8334920	14900128	5947640	814263	6273769	39.9167	5.46481	42.1055	12.513
SL34034	23725118	19384745	81.7056	7192040	11270943	18462983	8708784	842309	6856543	47.1689	4.56215	37.1367	11.1323
SL34281	46492201	38838148	83.5369	12245863	23698354	35944217	17906014	2066506	10311546	49.8161	5.7492	28.6876	15.747
SL34282	31691604	24834240	78.3622	9393824	13526565	22920389	9273184	1328995	8373341	40.4582	5.79831	36.5323	17.2112
SL34284	26650072	16284479	61.1048	6539112	8695761	15234873	5354151	1466779	4917329	35.144	9.62777	32.2768	22.9514
SL34285	30834913	14579731	47.2832	6751922	6284158	13036080	2270584	1775126	5047692	17.4177	13.617	38.7209	30.2444
SL34286	40412670	32446909	80.289	11851744	18296038	30147782	14670047	1786723	10895553	48.6605	5.92655	36.1405	9.27252
SL34287	40141036	29387653	73.211	10160781	17360174	27520955	12828644	3404840	7020595	46.6141	12.3718	25.51	15.5041
SL34288	42373594	31997420	75.5126	14326619	15896874	30223493	10649082	4816969	10259200	35.2345	15.9378	33.9445	14.8833
SL34289	36015858	13470112	37.4005	5117460	7715155	12832615	4039896	1079721	4103282	31.4815	8.41388	31.9754	28.1292
SL34290	43994168	29760381	67.6462	15953695	12291888	28245583	5723100	2130681	15293675	20.2619	7.54341	54.1454	18.0493
SL34291	37864913	25979587	68.6112	12913064	12006925	24919989	7625522	1823936	11471051	30.6	7.31917	46.0315	16.0493
SL34292	41752760	29581131	70.8483	12701928	15223814	27925742	11217716	1529875	11032960	40.1698	5.47837	39.5082	14.8436
SL34293	32595715	24010914	73.6628	8689197	13785062	22474259	11494316	1636393	6121043	51.1444	7.28119	27.2358	14.3387
SL34294	40420723	28456003	70.3995	13885891	13264365	27150256	7431807	2488693	12449881	27.3729	9.16637	45.8555	17.6053
SL34295	32433802	24307884	74.9461	11981911	11005016	22986927	5685709	3374865	9963648	24.7345	14.6817	43.3448	17.239
SL34296	39852528	29289881	73.4957	18732973	9754201	28487174	5038934	2926520	17162347	17.6884	10.2731	60.2459	11.7926
SL34298	38275595	21773154	56.8852	14036308	6894833	20931141	3546377	2185716	12210157	16.9431	10.4424	58.3349	14.2796
SL34299	33931212	19262391	56.7689	13960664	4669770	18630434	2355105	2038310	12015058	12.6412	10.9408	64.4916	11.9265
SL34300	39176038	16227473	41.4219	12877266	3028328	15905594	1370962	688191	12224917	8.61937	4.32672	76.8592	10.1947
SL34301	31846707	20896110	65.6147	10406918	9716591	20123509	5559040	3634126	8315284	27.6246	18.0591	41.3212	12.995
SL34302	24744975	16734438	67.6276	6127889	9452255	15580144	7143086	1221302	4787377	45.8474	7.83884	30.7274	15.5864
SL34303	27249259	19046708	69.8981	5478901	12653242	18132143	9874970	2200029	4018173	54.4611	12.1333	22.1605	11.2451
SL34304	39614015	31305211	79.0256	10751331	19011569	29762900	16933388	2625920	7598627	56.8943	8.8228	25.5305	8.75239
SL34305	34200850	23266592	68.0293	7157326	14751721	21909047	11798429	2733028	4310407	53.8519	12.4744	19.6741	13.9996
SL34306	27895466	22812035	81.7769	4898508	16179022	21077530	14077730	2295080	2641260	66.7902	10.8888	12.5312	9.78986
SL34307	30278159	18810919	62.127	6287460	11582167	17869627	8227498	1356697	6166667	46.0418	7.5922	34.5092	11.8568
SL34308	28083286	17121432	60.9666	5517238	10571888	16089126	6908697	1568330	4777616	42.9402	9.74776	29.6947	17.6174
SL34317	41948284	30211848	72.0217	9429576	19196767	28626343	14676412	1798972	8018400	51.2689	6.28432	28.0106	14.4362
SL34318	42115866	32412083	76.9593	9304916	21419038	30723954	18193762	1848968	7604226	59.2169	6.018	24.7502	10.015
SL34319	35935519	24254992	67.4959	12367535	11075825	23443360	5133643	1098507	14024224	21.8981	4.68579	59.8217	13.5944
SL34320	51800589	33623442	64.9094	17581999	15154461	32736460	8711773	1805669	18600622	26.6118	5.51577	56.8193	11.0531
SL34321	39656709	26181373	66.02	15326777	9853704	25180481	4235452	1804456	16327676	16.8204	7.16609	64.8426	11.1709
SL34322	44067838	31166328	70.7235	13485166	16573635	30058801	7335870	2634263	15564609	24.4051	8.7637	51.7805	15.0507
SL34323	34347421	20362571	59.2841	10552126	9206807	19758933	3339791	1662778	11089746	16.9027	8.41532	56.1252	18.5568
SL34324	37169589	22562185	60.7007	8451765	12987341	21439106	8236063	4322558	4478536	38.4161	20.162	20.8896	20.5323
SL34325	41390692	23097834	55.8044	15272594	7117309	22389903	2374050	1447928	15401491	10.6032	6.46688	68.7877	14.1422
SL34326	38832315	16553934	42.6293	9796730	6145140	15941870	2495016	1716855	9376101	15.6507	10.7695	58.8143	14.7655
SL34327	36633152	21673839	59.1645	14455066	6486647	20941713	1836327	1065423	15474853	8.76875	5.08756	73.8949	12.2488
SL34328	46970505	34183105	72.7757	17595326	15183011	32778337	8090583	5221642	14793992	24.6827	15.9302	45.1334	14.2537

## Sheet: Overall miRNA expression
miRNA name	Raw count	CPM	Average CMP	Cumulative CPM
hsa-miR-148a-3p	19647632	7.60997e+06	140925	140925
hsa-miR-22-3p	15628276	6.7195e+06	124435	265361
hsa-miR-30d-5p	16696168	6.36288e+06	117831	383192
hsa-let-7b-5p	7944544	3.40234e+06	63006.3	446198
hsa-miR-200a-3p	6102246	2.40552e+06	44546.7	490745
hsa-let-7a-5p	3673840	1.59198e+06	29481.2	520226
hsa-let-7f-5p	2910256	1.20496e+06	22314.1	542540
hsa-miR-146b-5p	2870489	1.17511e+06	21761.3	564301
hsa-miR-24-3p	2250679	1.02649e+06	19009	583311
hsa-miR-21-5p	2093618	886452	16415.8	599726
hsa-miR-29a-3p	1999949	857589	15881.3	615608
hsa-miR-335-5p	1842432	826632	15308	630916
hsa-miR-30a-5p	2042830	818218	15152.2	646068
hsa-miR-30b-5p	1846144	720288	13338.7	659406
hsa-miR-27a-3p	1549489	697918	12924.4	672331
hsa-miR-429	1769182	692583	12825.6	685156
hsa-miR-375	1604864	688071	12742.1	697898
hsa-miR-26a-5p	1688875	676406	12526	710425
hsa-miR-193a-3p	1510300	670992	12425.8	722850
hsa-miR-141-3p	1525647	640306	11857.5	734708
hsa-miR-511-3p	1507636	607672	11253.2	745961
hsa-miR-92a-3p	1394328	597099	11057.4	757018
hsa-let-7g-5p	1462400	582672	10790.2	767809
hsa-miR-320a	1175338	570895	10572.1	778381
hsa-miR-99a-5p	1334328	537414	9952.11	788333
hsa-let-7i-5p	1205131	493577	9140.32	797473
hsa-miR-101-3p	1230979	488145	9039.73	806513
hsa-miR-19b-3p	1080241	472233	8745.05	815258
hsa-miR-30c-5p	1176273	464111	8594.66	823853
hsa-miR-423-5p	976648	462246	8560.11	832413
hsa-miR-151a-3p	979127	402200	7448.15	839861
hsa-miR-29c-3p	853582	382833	7089.51	846950
hsa-miR-181a-5p	717141	299564	5547.48	852498
hsa-miR-25-3p	726242	299182	5540.41	858038
hsa-miR-200c-3p	643897	280888	5201.63	863240
hsa-miR-7704	558336	260293	4820.24	868060
hsa-miR-148a-5p	586207	254450	4712.04	872772
hsa-miR-16-5p	608380	237307	4394.57	877167
hsa-miR-151a-5p	598835	231115	4279.9	881447
hsa-miR-511-5p	538315	227112	4205.78	885652
hsa-miR-29b-3p	512278	219774	4069.9	889722
hsa-miR-30e-5p	537428	218976	4055.12	893777
hsa-miR-106b-5p	471855	201382	3729.29	897507
hsa-miR-200b-3p	425368	183179	3392.21	900899
hsa-miR-191-5p	445395	176255	3263.98	904163
hsa-miR-103a-3p	418663	174432	3230.21	907393
hsa-miR-27b-3p	401843	166848	3089.78	910483
hsa-miR-125b-5p	444578	156797	2903.66	913387
hsa-miR-181b-5p	333552	139065	2575.27	915962
hsa-miR-6087	208512	138564	2566	918528
hsa-miR-193b-3p	307279	134784	2495.99	921024
hsa-miR-28-3p	287717	124539	2306.27	923330
hsa-miR-378a-3p	258666	113399	2099.98	925430
hsa-miR-224-5p	254726	111704	2068.59	927499
hsa-miR-340-5p	274494	110145	2039.73	929538
hsa-miR-223-3p	247518	101656	1882.53	931421
hsa-miR-26b-5p	245921	97037.6	1796.99	933218
hsa-miR-151b	233927	95605	1770.46	934988
hsa-miR-33b-5p	222749	95559.1	1769.61	936758
hsa-miR-423-3p	222310	93335.2	1728.43	938486
hsa-miR-23a-3p	189305	83649.8	1549.07	940036
hsa-miR-10a-5p	180469	83190.2	1540.56	941576
hsa-miR-484	169565	77660.5	1438.16	943014
hsa-miR-107	182677	75511.9	1398.37	944413
hsa-let-7c-5p	173220	73755.8	1365.85	945778
hsa-miR-182-5p	175204	71582.3	1325.6	947104
hsa-miR-187-3p	164916	70964.8	1314.16	948418
hsa-miR-574-3p	182886	70677.5	1308.84	949727
hsa-miR-125a-5p	207929	70437.5	1304.4	951031
hsa-miR-320b	139593	67994.8	1259.16	952291
hsa-miR-193a-5p	174883	67512.3	1250.23	953541
hsa-miR-148b-3p	173974	67227.6	1244.96	954786
hsa-let-7d-5p	159477	66356.2	1228.82	956015
hsa-miR-93-5p	153777	64274.7	1190.27	957205
hsa-miR-365a-3p	154467	63723.2	1180.06	958385
hsa-miR-152-3p	140408	59598	1103.67	959489
hsa-miR-140-3p	132664	58837.4	1089.58	960578
hsa-miR-210-3p	133592	57930.7	1072.79	961651
hsa-miR-99b-5p	138026	53669.5	993.88	962645
hsa-miR-339-3p	116198	51228.3	948.672	963594
hsa-miR-146a-5p	107478	48312.5	894.677	964488
hsa-miR-205-5p	106867	46693.1	864.687	965353
hsa-miR-335-3p	112665	45511.4	842.803	966196
hsa-miR-342-3p	95894	42266.7	782.717	966978
hsa-miR-130b-3p	100530	42111	779.833	967758
hsa-miR-15a-5p	96696	41285.2	764.54	968523
hsa-miR-320c	82219	39678.1	734.779	969258
hsa-miR-345-5p	80270	35510.3	657.598	969915
hsa-miR-32-5p	82905	34271.3	634.654	970550
hsa-miR-499a-5p	77294	32962	610.407	971160
hsa-miR-183-5p	87453	32658.5	604.787	971765
hsa-miR-28-5p	76426	28179.1	521.836	972287
hsa-miR-361-3p	73677	27938.3	517.375	972804
hsa-let-7d-3p	69299	27846.2	515.67	973320
hsa-miR-186-5p	66437	26847.3	497.172	973817
hsa-miR-1307-5p	57000	25873.2	479.133	974296
hsa-miR-1307-3p	62401	24705.9	457.517	974754
hsa-let-7i-3p	53474	24360.4	451.118	975205
hsa-miR-4516	46897	23827.4	441.248	975646
hsa-miR-652-3p	58241	23532.4	435.786	976082
hsa-miR-22-5p	54567	23223.7	430.068	976512
hsa-miR-374a-5p	59365	23162.5	428.936	976941
hsa-miR-100-5p	57294	23011.9	426.146	977367
hsa-miR-181a-2-3p	57602	22937.5	424.768	977792
hsa-miR-30a-3p	50818	22406.4	414.933	978207
hsa-miR-320d	46285	21923.8	405.996	978613
hsa-miR-374b-5p	58721	21886.1	405.298	979018
hsa-miR-4532	41772	21879.2	405.17	979423
hsa-miR-98-5p	54372	21573.1	399.503	979823
hsa-let-7e-5p	48764	20915.4	387.323	980210
hsa-miR-941	52580	19640.1	363.705	980574
hsa-miR-196a-5p	50180	19524.2	361.559	980935
hsa-miR-378c	44829	19433.4	359.877	981295
hsa-miR-452-5p	44894	19222.2	355.966	981651
hsa-miR-19a-3p	44905	18975.2	351.392	982003
hsa-miR-221-3p	47833	18877.9	349.59	982352
hsa-miR-17-3p	47390	18859	349.241	982701
hsa-miR-125b-2-3p	46490	18157.4	336.248	983038
hsa-miR-192-5p	40557	17405.7	322.328	983360
hsa-miR-143-3p	35806	16921.8	313.367	983673
hsa-miR-885-5p	36151	16874.9	312.497	983986
hsa-miR-218-5p	39976	16664.3	308.598	984294
hsa-miR-96-5p	33007	12871.1	238.353	984533
hsa-miR-222-3p	32032	12709.6	235.363	984768
hsa-miR-142-5p	24556	11640.6	215.566	984984

## Sheet: Individual miRNA expression
miRNA name	SL34308	SL34318	SL34320	SL34322	SL34020	SL34018	SL34293	SL34032	SL34287	SL34023	SL34301	SL34305	SL34325	SL34326	SL34028	SL34034	SL34282	SL34327	SL34026	SL34284	SL34307	SL34299	SL34022	SL34024	SL34029	SL34030	SL34033	SL34281	SL34286	SL34288	SL34289	SL34291	SL34292	SL34294	SL34295	SL34296	SL34298	SL34302	SL34303	SL34304	SL34323	SL34324	SL34328	SL34031	SL34300	SL34290	SL34321	SL34019	SL34021
hsa-miR-200b-3p	4896.16	6081.9	1839.44	1634.02	4921.86	3088.27	1062.02	1936.83	2140.72	2570.03	4520.78	3043.55	2206.39	3329.7	3583.34	2324.23	2608.27	1445.91	3869.27	2820.26	4030.92	1785.73	7978.33	7969.45	3819.21	4642.22	2964.76	6025.81	3608.72	2718.68	1790.17	1914.94	992.502	2139.36	3237.81	1942.95	2249.91	2673.58	5908.03	2183.77	1506.84	1849.23	2961.3	7932.72	1571.11	2264.07	2883.41	8687.86	5687.65
hsa-miR-200a-3p	61390.5	62835	41312.3	56364.7	56593.1	33122.3	36992.7	27805	48126.6	88092.5	44667.5	57104.6	29879.8	57629.8	45175.9	26778.1	31861.9	19032.7	40035.8	29219.1	42109.2	39444.3	41628.2	49091.7	44496.6	47978.9	32817.8	31035.7	74461.5	48755.6	42240.1	56495.2	48790.4	42887.5	73307.5	61708	56775.6	45521.6	32877.1	39315.6	22386.4	32666.4	35582	44388.2	27388.2	33085.4	67689.1	41476	44293.6
hsa-miR-429	9418.02	15351.6	11448	9631.84	19053.2	12891.1	11879.2	10116	14173.3	19301.6	12726.8	12014.1	8622.89	16798.8	15879.5	10984.1	17895.4	11011.2	20099.3	10883.4	12251.2	11552.2	13304.3	17190.2	11745.4	16553	10367.9	11831.1	10657.8	14050.4	13839.8	12458.7	14533.3	13195	19015.8	14274.5	12989.5	9542.73	6990.27	10719.7	8145.7	13859.9	12719.7	15835.8	7722.23	14208.6	13668.3	8018.91	11902.3
hsa-miR-30e-5p	4415.57	5359.58	3532.12	5111.4	3569.41	3053.12	3640.73	5070	4693.22	6061.31	4274.11	4883.78	3165.04	4557.76	4481.21	4409.58	2638.02	2224.48	4561.49	3151.61	4452	4085.42	3973.68	3967.16	4834.92	3577	3768.77	3404.26	4660.26	4828.16	3773.59	3146.84	5039.91	4487.75	6197.49	4184.99	4083.48	3987.63	4183.71	5984.58	3478.69	3373.18	3686.57	3744.67	3151.27	3478.91	4496.7	3631.43	3269.67
hsa-miR-30c-5p	12061	9535.78	6986.02	7936.21	6942.45	7716.73	15653.5	4574.19	9538.37	9227.96	10672.9	11953.9	8697.5	9813.43	9963.63	5196.16	5915.78	7701.23	9665.6	7311.03	9521.56	14474.7	5576.52	5285.16	6161.18	7770.75	5014.1	5349.37	8263.25	7292.72	13086	8568.1	12497.1	9523.33	14544.5	9784.79	13439	10445.4	7325.16	7020.22	11203.6	6800.07	6878.28	5992.61	10969.3	6497.94	8969.13	3012.08	4616.23
hsa-miR-101-3p	7426.52	7862.78	11652.7	13500.7	6005.79	8250.45	9321.29	10862.9	8938.76	10923.3	8846.26	11019.5	11866.3	11006.7	12052	9045.12	7180.35	10990.3	7927.46	4470.15	9055.04	6699.17	4098.27	5736.49	8841.57	11001.3	13484.5	3220.82	7839.4	12315.6	9542.28	4515.95	10603.2	10897.5	13571.6	9917.37	9440.03	7059.97	9619.1	9072.61	11088.5	11763.1	14157.9	5609.95	8660.5	7539.6	11906	5585.05	4904.99
hsa-miR-186-5p	780.596	745.058	526.136	762.2	322.528	205.167	432.778	223.912	549.413	666.805	652.702	725.779	643.453	684.192	606.528	187.229	181.909	224.121	440.568	343.232	868.878	548.602	346.333	529.482	686.94	508.442	304.778	183.001	251.286	471.169	412.346	474.937	482.855	561.287	609.926	663.835	892.757	579.883	641.669	410.549	354.74	426.944	320.131	295.112	868.379	420.361	685.324	370.159	471.54
hsa-miR-320b	685.736	1089.04	1419.96	685.265	1189.47	1159.98	1321.35	2918.85	1068.6	1116.97	481.857	931.433	1663.03	648.848	985.493	1519.36	2244.45	1886.63	961.802	1689.28	603.536	1263.34	1564.13	1347.85	1121.6	986.449	2770.32	1544.71	833.624	805.071	1087.93	1501.27	1037.75	1140.75	726.038	786.767	1268.92	1249.21	456.412	649.541	1431.74	927.292	917.104	1594.17	1010.74	1986.21	786.34	1670.56	2123.39
hsa-miR-181b-5p	4668.15	2283.55	2011.1	2575.62	1888.04	2446.94	2995.21	2168.74	2603.78	2760.36	2371.62	2948.7	3595.88	3169.33	2672.53	2832.11	3404.88	2707.01	2549.64	2990.93	2701.54	2599.53	2168.8	2836.2	2365.79	2947.71	3317.61	2396.21	3319.9	2585.95	1856.81	2729.11	2639.92	2231.7	3120.1	2417.57	2123.15	2419.41	2730.95	1410.89	2539.64	2223.96	2675.56	2572.7	1464.99	2812.64	2403.59	1803.62	1922.13
hsa-miR-181a-5p	6380.78	5356.68	3872.89	4663.75	5196.77	4150.69	7210.72	3752.12	4219.9	5219.71	4260.39	5299.08	6059.03	6702.65	5455.8	4487.05	4618.74	7382.61	5268.88	3910.6	4603.71	6497.94	4714.92	5077.06	6386.11	5682.38	7142.08	4322.36	3592.04	4069.22	5912.8	7540.25	6484.9	4571.72	6746.82	7395.24	5048.32	7204.57	4220.92	5591.85	7889.5	4768.93	5519.73	5351.55	5318.98	7231.05	5633.12	5719.32	5932.65
hsa-miR-29c-3p	4945.87	5048.49	4847.46	6708.31	6022.48	5644.25	8859.32	12419.1	6709.8	8895.91	4630.52	6682.76	10167.2	6589.23	7797.98	9168.86	14502	9929.9	8243.92	7294.15	5699.84	6607.22	5882.03	9153.98	6732.12	6181.87	12731.9	4839.61	2846	8105.54	6945.75	5101.77	7791.17	6415.17	6297.32	4396.62	6758.86	8034.14	4700.3	5014.99	15967.5	6216.69	7099.79	5787.86	6936.68	6458.85	6194.16	4664.49	10047.2
hsa-miR-29b-3p	5571.04	4525.5	2766.27	4458.48	3845.3	3198.03	3661.49	3389.06	3030.68	4550.2	4727.04	5416.89	2599.92	3646.21	5015.27	3834.98	6383.74	2682.76	4471.86	2851.52	4941.91	3963.26	4843.03	4455.38	4216.37	4088.13	5396.44	2052.7	4401.68	4944.06	2484.91	3213.67	4083.72	3623.28	4194.47	2778.58	4755.85	3623.15	8071.73	4270.76	4752.77	3474.83	3622.34	3652.89	4693.91	2978.68	4556.12	4822.96	5774.18
hsa-miR-205-5p	835.455	650.232	924.8	1010.71	572.401	1098.29	433.901	940.428	1035.95	587.841	614.043	504.152	1872.54	733.251	476.941	1175.03	531.527	656.474	679.812	764.614	896.281	575.699	506.125	883.348	1177.32	800.259	773.416	951.165	1165.72	671.775	593.112	943.797	438.797	727.782	715.361	271.385	527.783	974.92	856.219	450.381	1003.5	848.109	900.347	991.237	1066.39	503.172	520.925	1514.51	1051.97
hsa-miR-511-5p	3643.55	2885.89	4911.45	2557.91	6492.77	7558.91	2703.32	4670.15	2374.4	2861.59	3314.39	4115.41	3523.76	3074.38	5331.2	2702.99	6831.41	8624.47	3167.4	5881.84	3984.81	6417.98	5829.94	6063.14	3744.74	3032.75	3912.96	5052.6	1798.62	6089.08	3190.48	3761.01	1917.13	3457.51	3672.37	2707	3719.34	3523.28	2372.32	2078.25	4213.2	2744	2224.51	4512.81	4878.97	2686.95	2787.84	3283.05	6897.12
hsa-miR-511-3p	6177.34	9458.37	15387.9	5485.53	17491.1	17087.7	16188.5	7267.53	6272.92	10477.2	5549.83	9753.59	5621.35	11915.6	20685.6	4011.44	22935.5	27101.9	10235.8	13483	8670.06	11541.5	21208	13174.7	13273.8	5852.46	14419.6	9267.36	9868.98	9607.54	11670.7	9671.9	20901.5	8899.15	13831.6	13302.8	8972.31	3000.78	3028.24	4106.89	6787.99	9640.16	9261.46	14501.4	3364.81	28820.8	11245.5	8061.25	9615.52
hsa-miR-107	756.596	1215.32	979.648	1532.57	1782	1224.55	1482.45	738.908	1556.76	1630.57	670.16	829.937	3338.5	1418.5	1420.47	1212.69	1753.5	2861.72	1387.89	1307.91	971.806	1244.68	898.213	1536.64	1566.89	1450.13	1795.9	1250.14	488.496	1245.61	1965.1	1076.46	1577.76	1485.01	1427.25	1558.28	1116.88	1400.52	678.087	628.926	2153.47	1538.71	1518.79	1328.71	1177.68	2171.17	1177.03	833.463	1238.64
hsa-miR-146b-5p	57583	33487	19724.5	21079.5	16179.9	11480	10115	22891.8	15771.6	29650.6	21786.6	24036.9	13322.3	34358.9	19200	11187.5	10445.3	7333.27	28322.5	16221.3	40455.6	18117.6	18725.2	35029.2	16363.5	26338.7	15119.9	34592.5	43829.1	23208.9	11828.9	16743.3	10978.8	29041.9	25678.3	27272.9	24118.9	16230.8	32101.7	25036.9	7927.85	25563.1	17336.8	24210.5	14878.9	7354.64	18679	27530.9	18873.3
hsa-miR-1307-3p	611.448	346.404	659.193	382.972	527.237	714.499	126.858	108.757	341.359	314.505	601.573	385.019	549.577	561.28	364.361	286.224	392.221	551.103	543.298	585.808	445.133	443.768	517.388	543.531	332.832	685.681	360.491	470.07	697.554	397.998	225.749	256.203	173.852	357.711	441.229	156.855	397.287	90.9329	502.331	430.465	494.825	804.024	974.009	528.095	542.252	159.317	330.283	803.222	490.013
hsa-miR-1307-5p	585.733	319.311	528.675	404.078	432.982	603.307	303.113	825.274	397.758	390.769	337.2	477.53	560.146	389.309	458.825	267.932	622.82	500.927	317.843	670.835	365.597	432.663	701.817	715.635	267.481	409.081	642.329	527.396	676.7	435.245	336.541	180.253	778.164	550.744	691.071	242.752	568.796	254.91	302.032	438.851	480.443	435.932	651.608	600.108	595.312	547.31	447.639	625.4	650.433
hsa-miR-378c	244.008	203.681	219.9	472.162	356.891	368.727	362.613	510.198	566.144	465.009	181.07	223.956	593.096	451.556	380.998	535.864	421.299	720.03	367.484	321.976	215.883	246.982	493.454	360.891	373.866	390.283	367.045	344.836	78.2011	305.541	608.107	247.089	512.624	485.309	255.181	129.468	215.007	453.919	186.84	215.931	887.915	373.014	565.903	408.073	256.243	589.347	344.147	145.161	173.06
hsa-miR-210-3p	1184.04	1252.57	692.204	657.691	1128.6	1933.31	1239.96	1439.43	863.248	1307.96	961.719	863.214	968.599	754.879	1287.93	1521.51	1680.46	1281.17	1110.73	2223.19	1955.64	730.73	1089.68	1086.18	903.762	1106.4	911.058	939.259	1105.24	1262.25	883.837	651.139	1433.68	998.247	709.756	523.785	752.733	626.841	795.258	888.883	793.104	1126.53	1126.74	850.035	581.076	738.154	1044.33	1224.19	977.108
hsa-miR-192-5p	153.719	269.479	381.905	319.654	536.564	388.814	376.085	769.296	301.961	301.682	165.857	212.642	393.532	332.337	271.376	262.552	267.792	428.171	280.612	394.498	234.597	338.934	372.378	355.622	246.204	280.18	304.778	275.604	195.503	231.236	269.899	302.278	426.889	326.448	255.982	247.11	262.649	260.873	134.192	245.281	566.199	382.644	380.178	377.009	212.242	614.568	344.643	335.079	364.593
hsa-miR-125b-5p	2482.94	3507.09	2357.45	2152.13	2652.39	3720.27	1118.15	3950.44	2282.93	1382.2	2516.78	2634.9	1408.76	3329.7	5405.52	1648.48	1447.16	2771.41	2609.62	1461.71	2705.55	1916.33	2996.63	3114.55	4959.04	4723.68	2099.58	2672.26	1252.78	3521.29	4286.74	2121.01	2175.53	2426.91	5381.23	2075.84	1706.39	1085.23	3922.06	1995.79	4466.74	2278.75	1887.97	3705.14	4485.55	1920.63	2912.13	2474.99	3657.59
hsa-let-7a-5p	38122.9	46317	20191.7	35890.1	33221.3	19475.8	10286.2	22599.1	17645.7	24260.8	29553.4	25259.5	21568.4	24245.3	25161.8	41520.8	23679.3	16084.9	25600.5	21237.3	28458.4	18751.1	45056.4	45738.3	31841.4	29269.4	29427	39362.9	17266.3	22431.2	24822.4	21382.8	14565.4	28058.1	27081.8	30189.4	24407.7	30677.9	65080.5	19514.9	22492.4	19264.5	23095.7	39422.1	32445.8	28967.1	35523	63777.5	48300.3
hsa-miR-100-5p	192.006	439.294	174.701	378.547	669.601	329.272	313.217	510.198	333.264	419.79	191.047	535.432	644.075	358.713	316.297	755.374	1002.19	632.222	275.096	313.848	374.286	213.666	499.086	493.481	263.428	772.51	509.057	479.331	108.96	483.459	540.632	389.873	247.084	321.722	444.699	721.41	352.96	244.475	295.698	402.513	229.569	391.419	274.573	410.897	557.782	665.432	138.649	326.611	797.243
hsa-miR-200c-3p	10321.5	9347.58	3279.21	3019.86	5238.99	3528.73	2132.46	1613.76	3625.97	2526.84	5054.76	5135.36	3525	5206.61	5409.21	4603.26	3333.88	2787.3	4623.55	5300.41	7581.96	3301.83	11361.4	9567.55	5051.75	6298.24	5123.34	8155.24	5092.98	4762.93	2944.74	3532.66	1574.79	3319.73	4846.31	3783.83	3950.92	4487.02	11132.8	3122.97	2991.85	3148.04	4078.09	9337.68	2676.32	3457.89	4005.48	14970.9	8126.04
hsa-miR-141-3p	16800.5	12780.2	10109.3	12344.3	7917.39	8910.43	9061.96	9311.52	11142.4	10251.8	17057.5	18774.1	21228.4	16484.4	11589.8	11756.7	9221.25	14294.4	11281.7	7743.67	18225	11670.8	6538.09	10021.5	11159.7	14143.3	14585.7	5423.01	6330.64	11313.9	12550.3	7586.33	8115.65	12209.4	10307.3	7515.06	11624.1	10783.7	17910.5	6528.61	20226	15810.4	11067.4	6934.42	24957.8	8400.5	12467.5	7564.07	9548.44
hsa-miR-196a-5p	269.723	373.497	204.665	223.315	629.837	497.136	821.773	127.949	102.543	128.232	185.56	603.318	197.077	588.183	727.242	150.644	411.832	134.64	353.695	90.0281	540.709	913.745	376.602	406.551	417.939	415.347	28.4023	162.717	335.222	327.852	583.116	329.62	227.436	857.562	1026.86	825.358	466.885	186.338	391.493	428.369	102.267	125.408	182.234	179.326	641.902	179.494	530.829	199.596	213.894
hsa-miR-148b-3p	905.172	1162.58	1083.25	1171.73	1516.91	1146.35	2054.43	534.189	1258.04	1546.88	1162.74	1177.69	1533.72	1342.01	1928.28	881.27	988.668	1287.02	1614.04	1094.72	942.398	1580.51	1022.1	942.179	1473.68	1348.09	1298.86	993.498	1182.92	1346.2	1823.49	1090.13	1190.17	1732.57	1723.01	1629.55	1180.26	720.009	887.886	1354.29	1854.66	1263.92	1097.07	1128.2	1422.28	1243.43	1227.05	913.302	1132.67
hsa-miR-26a-5p	17104	13344.3	9403.91	16913.8	8313.56	7194.49	13009.2	8419.07	12077.6	8424.15	19087.5	16483.3	14300.2	13843.1	14069.4	9185	11655.7	13575.2	10759.1	8714.6	18700.9	14379.6	6240.33	8490.15	14313.3	12600.1	12979.8	6997.7	8146.99	12154.2	12363.7	8480	9564.22	14199.8	16233.1	12989.7	17023.7	13230	23437.7	6907.71	14173.6	9749.94	11949.8	11105.5	22862.6	13284.7	15338.1	7553.19	7859.65
hsa-let-7i-5p	9601.45	10566.3	8583.73	13816.3	5616.5	7890.33	5964.59	7126.78	9653.59	10467.1	11641.9	9389.2	8784.53	11828.5	8521.9	8227.34	6840.88	5873.14	8425.94	11107.8	9619.14	9681.17	4764.89	8783.43	10127.3	10784.7	8309.86	8907.97	18176	9658.02	7957.04	8062.28	7851.3	12763.8	8935.08	8954.76	9426.36	9864.73	11500.6	8171.5	5243.33	9354.03	10694.9	6907.59	10839.9	6058.25	14492.8	6596.34	11084.6
hsa-let-7i-3p	191.435	242.386	426.596	215.826	360.819	512.918	249.226	1364.26	663.02	298.983	365.134	239.597	617.342	609.284	314.633	294.833	518.679	687.416	372.311	724.601	266.679	508.179	554.696	612.021	421.992	470.846	702.411	578.989	209.579	505.013	523.138	257.722	391.761	459.862	276.802	210.385	347.989	438.267	237.509	419.983	965.148	526.671	434.638	436.314	704.021	429.609	340.186	458.465	402.51
hsa-miR-320d	179.434	407.363	626.691	171.572	462.928	383.075	321.637	585.369	392.631	226.768	222.223	295.503	298.413	232.108	388.023	326.037	643.107	488.383	413.678	468.271	151.719	472.642	536.394	662.95	521.791	298.083	785.433	556.059	307.07	276.046	374.86	473.418	357.825	360.256	304.829	227.814	454.871	345.843	100.941	236.896	530.512	232.626	254.15	578.928	333.892	680.565	289.183	512.901	818.632
hsa-miR-16-5p	8632.28	6290.42	3854.6	5028	2472.22	2207.34	5006.98	2399.05	3666.17	4881.58	8009	7575.59	1834	4759.27	3962.49	2251.06	1802.86	1549.61	3567.29	2509.53	7421.55	5854.72	2010.42	2072.27	5774.15	3036.33	2377.05	2864.08	4845.34	3869.75	3450.38	4176.2	4867.25	5120.29	8495.98	4333.13	9363.8	5016.22	7784.35	14239.2	3299.19	2170.67	2727.92	3501.81	7616.11	2718.06	5855.95	1833.86	1740.32
hsa-miR-15a-5p	832.027	550.085	751.622	886.794	721.637	571.743	966.033	753.302	695.132	880.75	538.722	803.648	897.726	561.807	699.698	743.538	784.442	839.617	601.213	743.357	614.23	762.269	765.875	559.337	742.665	694.632	1001.73	721.862	480.676	846.289	985.466	505.823	1102.65	882.281	877.119	796.726	880.329	734.917	483.33	1427.31	1370.49	556.418	706.418	797.79	962.853	1058.47	694.732	445.159	757.381
hsa-miR-17-3p	289.152	433.005	369.717	381.27	494.837	317.077	161.66	1.59937	337.582	293.583	373.364	270.212	469.379	666.783	575.841	377.687	340.15	273.461	212.355	420.756	434.439	192.344	380.826	427.625	403.755	574.683	318.98	368.648	712.151	417.851	211.588	294.177	79.7812	314.451	315.773	215.987	99.0111	67.827	334.887	184.485	225.308	549.57	638.168	358.653	185.064	150.069	423.871	482.659	541.542
hsa-miR-19a-3p	288.009	315.44	266.115	363.568	352.964	530.853	259.891	546.984	482.221	402.918	301.535	419.627	503.572	405.134	487.293	319.581	367.876	495.909	543.298	150.672	414.388	386.021	325.919	369.671	305.982	518.289	523.258	144.637	331.051	582.722	325.712	179.241	479.282	300.637	359.549	202.605	257.263	190.065	238.3	482.177	455.409	454.979	379.479	211.803	317.068	314.01	383.762	246.773	223.617
hsa-miR-19b-3p	6479.06	6961.94	11227.6	9153.21	5891.9	10980	8050.46	12164.8	13056.7	8025.96	6495.59	8063.43	16703.7	10416.4	9601.3	7732.36	9847.45	14634.8	9367.75	7104.72	5474.6	8668.36	5601.87	8591.13	7931.22	11299.4	18237.6	3536.99	4051.86	10135.1	8548.48	5787.34	11523	7674.07	6665.14	3406	6961.85	7517.61	5058.54	6332.94	17476.5	9659.63	10904.4	5718.68	8245.07	10231.6	9341.5	4089.9	8425.49
hsa-miR-92a-3p	9099.15	7429.78	6384.22	11451.7	10828	14512.4	13390.9	16459.1	13366.2	9759.11	8005.26	10036.4	12943.7	10029.2	8067.51	14193.9	13781.2	13838.6	10652.2	17075.3	7888.07	10635.8	11521.2	12621.5	9119.18	10222.6	14109.4	14887.5	11851.1	11660.1	8978.32	11760.5	9691.63	10459.8	9960.07	12643	10733.4	12200.7	8574.85	12720.7	10849.4	8506.13	10503.4	11352.6	7053.15	9834.35	9583.15	14604.4	15628.9
hsa-miR-151b	1471.48	1543.82	1930.35	2325.07	2105.02	1658.56	1816.99	962.819	1636.64	1772.3	1327.1	1370.69	3099.14	1784.6	1769.12	2026.17	1124.59	2365.81	1285.85	1504.85	1693.64	1562.74	1041.81	1164.33	1795.37	2078.53	1611.28	986.442	566.697	1803	3083.85	2385.32	1233.04	1927.42	1457.68	1710.16	1510.44	1706.85	1269.48	646.047	2373.45	2271.68	2072.47	1266.58	2179.36	1597.37	2184.72	647.174	1627.54
hsa-miR-342-3p	660.021	768.764	511.408	467.396	1134	1208.77	875.66	961.22	1082.37	1054.2	442.7	857.224	391.667	475.294	712.084	819.936	1547.24	599.607	609.486	851.516	573.459	617.011	1383.92	1368.93	618.55	669.568	521.073	1482.97	653.761	712.615	480.654	943.291	1427.73	504.94	1062.37	647.651	850.916	1020.39	497.185	1080.71	276.974	682.254	573.932	1396.49	289.891	709.57	569.453	642.335	850.716
hsa-miR-345-5p	318.867	515.735	475.35	469.779	772.201	824.256	463.09	1951.23	651.416	674.229	326.226	535.1	803.85	500.615	642.391	873.737	1131.35	822.892	579.15	987.809	472.536	465.09	908.068	990.474	552.693	691.947	813.835	1333.04	383.707	750.429	573.12	348.861	515.005	510.393	526.912	386.848	325.618	803.489	415.64	395.175	721.73	503.772	610.065	865.567	478.838	621.714	339.196	846.77	931.413
hsa-miR-4516	169.148	286.412	476.366	760.498	189.982	385.944	563.005	730.911	242.325	309.781	247.164	146.753	327.633	108.669	290.231	288.376	317.834	326.146	140.651	537.043	204.52	201.228	492.046	342.451	667.183	358.058	608.465	1245.73	209.579	270.185	1430.3	262.785	178.615	1224.36	265.057	105.815	780.075	682.742	320.637	109.014	696.696	137.178	91.117	521.035	961.558	471.645	291.164	887.899	236.256
hsa-miR-193b-3p	2243.5	1663.32	2289.4	2068.39	3067.2	3598.32	2806.6	2359.07	2815.34	2890.61	1587.23	1969.69	3671.72	2095.83	2162.5	2201.56	4016.88	3000.54	2568.25	3278.52	2172.19	2596.42	4374.92	3569.39	2053.73	2168.94	3021.57	3133.07	1927.4	2301.39	2125.04	2458.23	2475.6	1981.59	2627.89	1522.18	2412.31	2684.76	1138.85	1779.86	3070.15	2475.42	2629.13	3049.96	2125.01	3409.55	1893.55	1724.99	3761.62
hsa-miR-365a-3p	1630.34	1102.11	600.79	1076.07	1363.26	961.274	1814.19	1874.46	1452.6	1191.21	1336.83	1454.89	1796.69	1246	1081.07	988.873	1311.24	1373.16	1311.36	590.184	1505.83	1547.19	909.476	971.156	973.165	946.168	1108.78	732.446	718.407	1071.85	1252.87	1743.29	919.865	1118.57	1600.22	942.066	1406.87	1776.92	1033.95	1022.01	1482.88	807.662	856.883	847.211	905.91	1277.48	1112.66	693.142	1050.03
hsa-miR-484	753.167	1169.84	1184.82	873.858	2227.75	2132.74	1644.11	1285.89	1844.15	1561.73	562.166	864.212	2447.61	1141.02	1205.48	970.58	2286.38	1912.55	1540.95	3325.41	805.383	1286.44	2265.95	3230.45	1255.84	960.49	1923.71	2542.61	1131.83	1169.79	1284.52	1406.58	1409.86	1068.41	764.209	528.765	1221.69	1079.27	430.682	1393.77	844.238	1034.94	1649.01	2067.2	652.255	1969.81	896.269	1686.28	2383.95
hsa-miR-140-3p	1140.04	670.068	1873.47	977.005	1066.26	999.294	962.665	628.552	807.929	1199.3	541.466	628.942	772.144	713.205	867.737	1966.99	1498.55	865.542	798.399	1143.48	939.725	1013.69	1342.39	922.862	922.506	622.125	860.808	2551.87	1489.99	1188.7	581.45	1206.58	1304.48	1048.78	700.947	883.557	600.281	1196.29	489.664	3393.76	1041.85	857.954	1054.48	2468.21	794.612	1280	960.642	2097.57	1218.23
hsa-miR-22-5p	461.729	277.22	254.434	463.992	269.509	493.549	431.656	351.861	442.823	304.382	556.929	633.933	783.334	332.864	401.333	409.968	510.564	659.819	270.27	331.354	646.311	442.88	211.179	438.162	423.512	431.46	670.731	383.2	98.012	213.841	681.413	245.063	447.132	503.849	486.339	191.09	471.028	608.207	453.641	340.319	598.69	447.274	311.054	327.588	1239.8	430.03	364.945	274.595	286.813
hsa-miR-22-3p	65918.1	93520.8	75675.7	91142.6	140232	126177	157269	153955	134632	128297	59843.3	93165.6	145620	95323.7	116943	133699	179862	190472	131917	187742	74756.9	116879	186276	143188	117801	123941	161444	173942	113206	122853	148997	112188	137530	104698	108950	109735	109940	99664.7	58233.9	122445	132863	106781	107926	150410	85106.3	202523	85283.7	172847	146538
hsa-miR-33b-5p	1247.47	1798.3	2806.4	1875.71	1559.13	2679.37	686.495	2245.51	3010.98	1903.23	1523.39	2048.89	2582.52	2577.46	2476.21	1056.66	1763.64	3060.76	1573.36	1362.3	1292.62	1189.16	1764.05	2510.43	1469.63	1618.42	3386.43	537.538	860.733	2733.99	2190.02	670.38	1681.36	1865.62	1663.75	421.705	1280.93	1516.04	1007.04	916.486	2868.81	2053.82	2278.1	1012.42	2158.65	1229.56	2100.04	1581.04	1401.01
hsa-miR-423-5p	3998.41	6665.85	10733	3677.9	7892.85	12815.8	3452.12	14821.3	6377.08	8312.12	2708.82	3364.34	5511.94	5355.37	7365.22	14179.9	13197.6	8095.95	10190.3	8961.55	3381.94	6136.8	20753.2	14566.5	8274.18	8861.04	13854.9	18931.1	7847.74	7277.97	5929.46	7098.23	4630.88	4872	3148.92	3645.95	3295.54	5903.18	3190.14	7163.12	12417	9627.32	8939.41	11870.8	4089.53	10229.9	3947.05	19510.8	18408.5
hsa-miR-423-3p	2089.21	1618.32	1774.44	1631.97	1599.38	2085.39	2275.59	1930.44	1828.5	1292.44	1092.16	1771.69	1766.85	1323.54	2226.83	1237.44	2445.97	1966.91	1449.25	2404.5	1582.69	2106.46	3215.55	1715.77	1322.21	1389.26	1551.2	2480.88	2004.03	1509.18	1833.48	1309.37	1842.11	1434.84	2289.42	1272.58	1713.85	1372.19	1145.19	1127.87	1373.15	1934.84	1257.83	2242.29	927.91	2010.17	1626.16	1368.14	1852.13
hsa-miR-193a-5p	1339.47	1223.54	1671.85	1077.43	1077.55	2124.13	336.792	983.611	1152.26	941.491	1136.8	1191.33	1303.07	1768.24	1759.69	1891.66	807.434	1445.91	1014.2	530.791	1878.78	1122.52	1113.62	1647.28	1059.79	1278.27	552.752	609.416	1266.86	786.164	1308.68	1165.06	335.795	665.255	1065.03	629.289	628.451	877.279	2227.83	309.572	2413.4	4796.54	1479.69	1061.84	487.897	374.542	1135.93	1150.4	1677.13
hsa-miR-193a-3p	7302.52	8955.21	14920.7	13227.4	11331.2	24846.8	8837.43	18389.5	16538.8	18013.2	7794.76	9707.33	16073.9	14021.4	15127.9	12380.8	18419.5	16247.9	10615.7	15382.9	7821.9	9601.21	18991.3	23618.6	10669.9	13504.2	20622.3	9148.74	12239	13514.7	10072.1	6370.63	17002.3	9981.01	12353.9	3480.39	8158.27	8745.95	5650.33	6737.2	14883.6	16740	17071.5	11653.4	6976.8	14890	11530.7	8950.36	15468.5
hsa-miR-152-3p	1007.46	775.538	1149.78	820.071	841.91	750.367	1164.18	1196.33	594.478	1509.09	1462.03	721.453	2210.12	1106.73	1463.54	1034.07	931.863	1879.1	719.8	972.179	1058.03	1451.24	1486.7	576.02	765.462	1905.76	463.176	692.759	943.105	806.206	2004.25	1223.29	1198.5	1482.1	957.997	1299.97	1135.11	763.985	678.483	676.445	2611.01	731.262	900.347	861.331	1221.68	1451.09	1041.85	868.544	726.269
hsa-miR-10a-5p	2340.07	1832.65	1641.38	760.838	2511.49	1116.23	1538.58	2122.36	836.533	1188.51	1906.73	996.324	887.157	2081.59	1163.7	4843.22	1237.53	2716.21	546.745	688.34	979.158	1361.51	601.155	562.849	2871.37	987.344	3621.29	907.068	856.041	2397.25	1651.05	573.165	1104.43	146.138	486.339	1875.73	1990.58	558.268	315.491	984.619	1167.02	1105.35	1020.79	2304.41	524.133	2623.05	60.4115	2318.94	468.623
hsa-miR-142-5p	1.14289	110.791	50.7853	11.5743	228.764	5.73895	113.387	1079.57	22.9372	0.674904	37.6607	16.6387	9.32541	19.5182	0.554582	39.8132	40.5746	37.6322	11.7209	191.935	0	86.1772	0	0	848.543	162.916	65.5438	558.264	17.7256	307.81	43.3172	83.038	1.19076	432.961	27.7603	32.9894	32.3133	0.745351	0	4244.55	271.115	7.49024	7.5058	835.915	384.365	63.4746	10.8939	806.851	14.5837
hsa-miR-21-5p	19417.2	25890.3	10383.6	23719.8	12365.5	11163.7	13046.8	15304.4	13139.8	20349.7	17496.5	15945.2	13578.4	17832.8	8666.83	17320.9	5482.3	6961.13	13158.4	11247.3	21782.8	11720.1	12544.7	14075.6	23934.5	16934.3	10596.2	14820.9	23447.3	18948.9	17413.5	9372.15	10673.4	21848.7	18284.7	20207	20544.6	17120.7	27189.2	32264.6	19655	16942.9	16605.1	8110.63	25603.6	9640.99	15776.8	23853.5	16630.3
hsa-miR-320c	484.015	702.483	943.083	384.674	668.128	681.5	677.514	1912.84	647.099	537.224	315.252	568.377	729.247	452.611	578.984	775.819	1267.96	985.965	752.895	823.382	447.138	827.568	639.167	918.471	738.106	591.691	1622.21	826.813	456.694	500.097	693.908	927.089	648.966	640.536	411.066	450.337	768.061	615.66	222.071	366.175	744.634	469.745	574.281	929.108	645.784	1226.19	465.961	1016.12	1169.61
hsa-miR-187-3p	1338.33	1177.09	1273.7	555.906	2404.97	1822.12	1674.98	961.22	1129.59	1627.19	666.918	1468.2	897.726	903.112	1396.25	1116.92	2450.03	1123.95	948.702	2095.03	1312.67	2426.73	1783.05	2135.49	882.992	1248.73	749.384	2425.32	3000.84	1602.2	1297.85	1105.82	937.131	1388.68	1641.59	1094.56	1078.77	1219.39	712.922	1250.17	749.428	678.188	530.468	1234.1	1118.15	1122.36	762.076	981.043	1296.98
hsa-miR-24-3p	8934	13873.6	15236.6	9012.28	17388	24119.4	14790.8	26496.7	18362.2	13338.8	11562.1	9923.97	23063.6	14593.3	15486.9	14730.9	34001.5	31741.5	21249.3	24960.3	12033.3	24150.9	18361.3	19598.7	21301.2	15917.5	31139.8	24426.9	14489.1	21893.3	23961.1	14037.5	23891.5	16125.4	8791.47	7590.37	14541.8	16341.1	9311.13	32822.3	40628.9	9784.4	20447.6	21945.6	21250.1	28017.1	11573.3	23046.7	20456.1
hsa-miR-27a-3p	6850.5	13070.4	19287.2	8221.48	11063.6	14519.5	9810.2	17437.9	10062.1	7893	14383.4	9894.02	13259.5	14047.8	10991.8	7773.25	13145.5	18618.8	11573.3	11194.1	11302.1	18015.9	8559.78	10963.7	12711.4	10492.9	15376.6	12263.3	8070.87	11148.1	15386.8	13151.9	13180	13616.3	3912.33	2212.78	13937	10324.6	9327.76	30897.4	34562.1	8895.84	14231.7	11027.9	30522.7	10218.1	11729.7	10010	9705.94
hsa-miR-23a-3p	1088.61	1345.94	1372.73	783.306	1621.97	1194.42	1885.48	3002.01	1242.93	1021.13	1460.78	1208.3	1206.71	1191.66	1222.67	1342.89	1875.22	2334.04	1622.31	919.037	1957.65	2847.4	864.425	1057.21	1771.56	1201.28	1646.24	2052.26	897.748	1288.91	1619.4	1869.87	2348.78	2372.02	1450.48	1471.14	1846.83	1251.45	822.176	4290.33	2924.21	579.959	1012.41	1693.01	2567.61	1384.25	1352.82	832.254	1305.73
hsa-miR-99b-5p	870.314	926.001	1049.73	1647.97	784.965	963.426	852.085	1097.17	1136.88	822.033	718.795	835.261	1226.6	1114.12	1089.94	1172.87	592.389	1413.3	945.945	707.096	919.005	1110.98	627.201	872.811	905.282	1149.37	693.671	833.868	494.752	1107.02	1197.05	1137.72	997.86	1287.25	1035.14	1113.86	876.601	859.39	894.22	578.263	1366.23	1579.37	929.672	810.499	1178.98	960.946	945.291	433.062	970.303
hsa-let-7e-5p	454.3	784.73	266.115	484.758	303.873	264.709	125.736	70.3722	191.323	433.288	443.199	305.153	214.484	449.973	260.654	477.758	269.145	303.567	319.222	282.588	339.531	396.682	499.086	439.918	470.118	426.984	362.675	501.82	324.274	306.109	374.027	325.57	216.124	538.384	457.511	352.925	459.428	394.291	663.441	251.571	289.757	296.614	278.762	238.631	627.666	416.158	440.707	883.06	389.871
hsa-miR-125a-5p	1098.89	1279.18	945.114	1075.05	1925.84	2585.4	211.057	1009.2	1369.76	579.068	1039.28	1023.61	787.686	1311.41	2423.16	1215.92	710.732	789.441	1128.65	812.754	1581.36	778.704	663.805	1134.48	1804.99	2647.84	512.334	982.915	721.014	1812.07	1486.11	917.468	442.369	880.827	2413.28	781.787	479.313	1475.8	1699.77	442.345	1844.01	2788.51	953.062	1515.1	1181.56	303.08	802.186	1256.85	1492.4
hsa-miR-7704	5396.74	2794.94	4362.96	5757.52	2872.8	8879.59	2666.27	6966.85	2905.2	3830.08	2570.15	2363.02	3544.28	3578.69	4354.03	8318.8	7577.98	7799.07	1596.11	2572.68	6834.06	2442.72	7118.13	4925.15	4953.47	5000.28	7067.8	4406.14	4379.78	3486.31	5351.34	2414.68	6978.47	4090.05	4563.9	2693.93	2714.73	3241.53	2907.5	2184.12	12053.2	4401.27	2732.29	3717.84	7953.89	6651.8	4696.25	7424.96	8200.91
hsa-miR-26b-5p	2649.8	2338.71	1359.01	2778.17	1131.06	1053.1	1630.08	1106.76	1393.77	1446.32	3269.74	2080.83	1462.85	2103.74	1855.26	1368.71	1134.06	1475.18	1445.12	1591.12	2833.21	1836.37	1310.72	1503.27	1630.22	1798.35	1298.86	1070.67	1494.16	1775.2	1383.65	1267.85	2173.14	2236.79	2386.32	2099.81	2968.68	1983.38	3287.12	1863.72	1601.66	1743.94	2348.79	1451.56	1989.12	1737.35	2567.49	1470.96	1282.39
hsa-miR-375	12095.2	12169.1	8879.81	6145.26	17965.3	16302.9	12501.2	15729.8	7913.33	8090.75	11288.7	12240.7	10847.3	10866.9	10665.4	10335.3	19188.4	28470	9879.33	11523.6	12565.3	19587.1	16533.2	10258.6	10828.9	10276.3	11689.7	13460.5	8689.7	14926	11530.7	15454.7	8828.32	9748.72	7638.08	14130.4	15471	9412.3	9433.05	13230.9	16948.7	12477.5	10118.2	16544.6	13112.4	13920.7	9873.81	18529.7	12195.9
hsa-miR-103a-3p	2494.94	3212.94	2296.51	3428.03	4129.53	2713.09	3100.74	1570.58	3422.77	3603.99	1977.81	1969.35	6870.96	3376.12	3283.13	2782.62	3678.76	5860.6	3085.35	2845.89	2476.97	2909.59	3191.61	3917.11	3654.56	3340.68	3978.51	3121.6	1543.17	2919.66	4183.44	2505.32	3305.56	3335	3410.25	3652.49	2587.55	3111.1	2240.89	1730.95	4426.26	3320.53	3356.14	3426.97	2487.37	4593.29	2732.38	2581.44	3101.47
hsa-miR-499a-5p	846.313	761.991	536.801	1078.79	358.364	671.457	399.66	302.281	722.117	698.526	794.366	614.3	1820.94	693.687	360.848	138.808	193.406	286.841	463.32	368.865	1368.15	712.517	179.502	305.572	878.432	425.194	178.061	351.45	243.987	651.733	747.222	289.114	364.969	717.24	814.391	264.538	726.634	744.606	837.614	470.647	1439.73	352.041	396.586	153.91	2007.24	456.933	913.6	289.111	96.2525
hsa-miR-4532	180.577	242.87	249.864	295.484	73.6365	464.137	595	507	229.642	507.528	353.412	126.787	226.297	44.8391	124.596	217.358	330.683	44.3224	107.556	525.164	147.709	231.435	659.581	517.189	416.419	341.945	381.246	1454.75	443.139	293.252	848.017	260.253	98.238	1844.18	305.363	183.62	935.842	1108.34	310.74	97.4836	475.649	63.7741	45.2094	430.666	1036.62	289.209	179.749	1016.12	354.87
hsa-miR-941	802.311	303.829	499.727	315.91	432.001	439.029	264.943	153.539	361.598	369.847	98.7657	175.704	562.011	546.509	504.3	253.943	519.355	608.806	421.952	487.652	149.714	348.263	523.723	554.946	303.956	136.062	157.305	497.41	325.317	219.324	313.217	526.582	154.799	159.952	234.895	258.936	202.165	354.787	264.426	819.002	247.146	779.841	777.112	604.344	341.657	149.649	413.967	91.935	136.115
hsa-miR-99a-5p	8051.11	11160.9	13757.2	8698.41	8312.58	9602.69	9549.75	7649.78	14725.4	7639.24	6971.21	8620.83	9575.33	8895.55	7668.95	8757.82	9892.09	13190.5	10376.4	11519.2	6888.19	10287.5	9935.96	9272.52	9790.42	10757.8	10054.4	11137.5	4583.1	11062.6	11642.3	10983.8	14433.8	8093.58	6204.43	3241.37	13415	9229.69	7427.69	6166.97	15179.2	6940.46	10851.6	13936.6	12866.5	12027.8	9795.58	7183.03	9462.88
hsa-let-7c-5p	1798.34	2055.68	1273.19	1835.88	1087.86	796.996	758.905	1113.16	916.678	1246.55	1544.09	1207.3	1506.36	1040.79	1151.68	1234.21	723.58	1031.12	1009.38	827.133	1634.83	1059.89	1329.72	1272.34	1819.68	1096.55	1453.98	1212.66	771.063	883.158	1985.09	1209.11	891.882	1497.01	1320.48	1621.46	1539.02	1481.76	2700.87	785.809	1422.69	934.782	920.595	1452.97	2069.36	1510.36	1656.86	1723.78	1236.7
hsa-miR-125b-2-3p	203.435	352.693	329.597	197.444	320.564	368.727	227.896	249.501	289.548	230.817	219.479	214.639	315.82	311.763	417.97	193.686	340.827	773.552	359.211	130.041	276.704	266.972	221.738	383.721	362.721	417.137	432.589	435.675	139.198	305.73	299.055	295.19	514.41	355.893	261.32	321.491	329.347	177.394	292.136	123.689	877.262	358.89	350.853	386.893	396.012	928.998	312.951	163.306	194.449
hsa-miR-130b-3p	397.156	424.78	739.942	647.479	572.892	563.852	908.778	1316.28	892.122	747.119	185.56	642.585	1492.69	398.804	611.704	653.151	1240.91	1175.8	935.603	1667.4	257.99	739.17	1096.02	842.078	453.907	699.108	1019.21	1421.68	534.374	742.299	739.724	606.076	984.762	585.279	275.734	443.179	722.906	228.823	406.536	516.069	1214.96	892.195	1028.82	1054.78	616.019	1406.53	432.289	742.738	901.273
hsa-let-7b-5p	67435.9	74980.4	76217.6	73871.4	53784.1	50250.9	43249.2	84406.6	50909.2	49257.9	69027.5	57815	58572.3	52762.9	58943.4	96320.9	54042	50497.5	64319.4	60629.6	77013.3	54852.2	50880	56803.8	54028.1	61509	62887	55396	72726.5	58586.1	54971.2	73150.9	43143.8	57612.2	42527.4	68680	55530.7	65223.5	117809	50049.3	43263.3	63768.7	64190.5	46637.6	71484	55737	63120.1	73849.2	60748.9
hsa-miR-885-5p	261.723	168.848	191.968	187.912	507.601	238.166	394.608	703.722	370.773	254.439	137.175	197.002	438.294	174.609	272.115	348.634	489.6	923.244	333.701	509.534	181.796	298.511	382.937	423.234	288.758	245.27	343.012	454.637	120.43	196.068	221.584	431.392	283.402	252.652	362.485	214.431	309.462	432.304	117.963	156.882	476.715	128.19	132.486	357.241	181.182	435.494	174.302	197.176	254.729
hsa-miR-191-5p	1819.49	3431.14	3014.61	2849.65	3696.06	3697.32	4216.64	1885.65	4132.2	3774.06	1198.66	2524.75	4113.13	4298.22	4064.53	1945.46	4513.92	5219.17	4055.43	2895.9	2187.57	3775.81	2765.74	3142.65	2950.9	3204.62	3443.23	3184.22	2595.75	2774.45	4611.62	3166.08	3478.82	2628.3	3097.94	2210.29	3295.12	3591.85	1679.98	2303.62	4534.92	3745.12	3491.07	3997.42	1941.23	4834.58	2295.14	1960.88	2271.17
hsa-let-7g-5p	8967.14	10121.2	10004.2	15564.7	11980.7	11180.9	10564.1	8040.02	11279.7	16812.5	11232.1	9235.46	9987.51	11124.3	10753.2	11254.2	13564.1	11874.2	13196.3	9618.01	10492.7	10215.6	7637.63	9560.53	10303.1	9004.26	9397.88	7638.87	11056.1	12077.6	11059.2	7281.52	17791.8	12189.1	16158.9	18199.9	10798.8	11637.9	9305.98	7780.87	11608.4	11105	12110.7	8506	8494.84	12421.7	12951.3	6639.88	8953.42
hsa-miR-28-5p	717.166	760.056	284.398	715.903	607.255	504.31	346.335	195.123	569.382	387.395	753.712	563.718	338.823	643.045	768.282	232.423	314.453	337.018	580.529	407.627	884.25	497.962	390.681	511.92	819.668	592.586	179.153	276.927	643.856	553.416	533.968	558.987	289.356	674.344	632.881	376.889	637.565	353.297	824.947	486.37	310.53	494.998	564.681	543.627	693.668	331.665	714.539	457.256	395.705
hsa-miR-28-3p	1997.78	2662.37	3071.49	3063.1	1581.71	2338.62	1828.22	4348.68	2263.5	2634.15	1394.94	1794.31	1571.64	2148.06	2220.36	3162.46	2178.86	1443.41	2364.17	2681.46	1863.41	2645.73	2089.26	2463.89	2008.13	2203.85	2301.68	2629.04	4288.55	2044.25	1013.79	3446.08	2804.84	2138.27	1569.79	2448.06	2601.22	2580.41	1857.32	2456.66	1245.85	1960.09	2256.45	2562.81	1463.69	2587.74	2307.52	2742.32	3513.7
hsa-miR-218-5p	317.724	245.772	293.539	685.606	357.382	615.502	63.9906	76.7697	246.103	255.114	380.597	590.34	636.614	384.033	302.432	346.482	197.463	219.103	319.911	85.0266	623.587	289.182	261.862	189.665	228.98	329.413	349.567	129.644	115.738	380.792	369.862	140.759	256.014	402.061	243.97	70.9584	190.565	119.256	485.309	132.773	952.897	618.052	432.544	129.906	310.598	209.34	237.685	166.935	188.616
hsa-miR-574-3p	1009.75	1054.21	4613.34	2198.09	1553.73	1191.55	2271.66	399.842	1190.58	791.663	2650.21	1613.95	1480.87	1266.57	1899.08	281.92	1526.28	1846.49	968.007	745.233	2263.76	2225.95	784.177	1150.28	864.248	529.03	942.738	798.591	1293.45	580.453	1002.13	1291.14	1775.43	1963.78	1820.7	2159.87	1148.36	1594.31	1177.25	290.005	979.529	763.149	1493.48	608.58	1292.86	1215.26	1892.56	168.144	607.655
hsa-miR-143-3p	57.1447	221.582	89.3821	82.3816	298.964	73.1716	199.269	990.009	77.4468	70.19	37.9101	73.8757	157.289	84.9305	31.9809	383.067	407.098	92.8262	112.383	266.333	51.4643	231.879	374.49	217.764	888.058	96.6756	249.066	403.925	204.887	444.888	109.959	142.785	83.3535	554.743	55.7875	246.487	119.31	74.5351	53.8353	3758.53	309.998	17.9766	24.0884	803.439	324.833	423.724	87.151	693.142	443.345
hsa-miR-378a-3p	1472.62	953.578	1667.28	1911.8	2274.88	1981.37	2213.85	2064.78	2503.12	2141.47	1426.87	1217.29	2105.68	2819.59	2145.31	3772.57	2400.66	3794.17	2817.84	2814.63	1465.73	1379.28	4705.06	3691.45	1856.16	2363.18	2307.14	3944.89	1340.89	1351.49	1817.66	1274.43	2586.93	2356.39	1295.12	1055.97	978.926	2124.25	973.785	1730.25	3423.82	2262.48	3308.31	2979.36	825.672	3219.97	1743.02	2716.92	1000.44
hsa-miR-146a-5p	1090.32	875.201	812.565	735.988	1046.13	758.258	672.462	1624.96	951.759	779.514	907.098	712.135	1004.04	1426.41	370.831	662.835	444.292	396.393	670.848	719.6	627.597	769.82	223.849	508.408	1042.57	653.456	760.308	2130.75	988.983	1053.13	927.155	1468.35	844.847	1021.51	491.411	631.156	1248.62	424.85	670.566	3101.66	825.063	500.562	479.149	631.172	1239.8	418.259	622.932	3053.21	730.158
hsa-miR-340-5p	2869.23	2732.52	3056.26	2418.34	890.02	1433.3	1732.8	1181.93	1330.36	2183.31	3951.13	3694.12	2134.9	3206.26	2341.45	701.572	1023.16	2331.53	1717.45	980.306	2268.44	5251.04	1197.38	1214.38	1786.75	1242.46	1337.09	621.763	2483.67	1413.89	1383.65	2201.01	1886.17	2380.38	1665.62	776.185	3926.47	1612.2	2331.94	3302.91	3680.56	1514.31	3206.03	824.619	4762.5	961.366	3299.36	752.415	741.825
hsa-miR-30a-5p	15363.3	19100.6	13935	17349.2	14194.7	10668	14800.3	14936.5	17810.3	17681.8	15703	16853	11735.7	17746.8	14756.5	16845.3	10842.9	10203.4	15694.3	13549.9	13612.6	16921.8	13190.9	12839.3	18115.3	14427.9	14243.8	12741.3	14036.6	17688.9	13649.9	16066.3	17487.6	16796.4	18691	19414.6	16299.6	18336.4	15169.7	13255.7	13762.9	14677	16212.4	15180.6	13095.6	12992.1	15845.1	12760.8	14699.4
hsa-miR-30a-3p	344.582	546.698	430.659	342.122	373.091	326.403	374.401	375.851	406.933	531.824	272.354	333.439	401.614	402.497	291.895	520.799	319.863	377.159	487.451	354.486	354.235	574.367	498.382	424.99	386.024	297.188	510.149	417.154	355.033	414.258	350.703	589.873	449.513	506.394	417.205	303.441	627.209	489.696	300.053	468.55	551.285	262.158	278.762	365.713	485.309	546.47	419.909	505.643	391.816
hsa-miR-339-3p	825.741	699.097	686.109	838.114	889.038	1664.29	735.33	1103.56	838.962	1102.79	612.796	659.224	1330.42	816.071	821.337	933.995	1548.6	1588.08	752.205	839.637	772.633	952.836	1062.23	1097.6	716.323	976.603	963.493	1516.93	649.069	890.91	1073.77	1011.65	987.739	702.335	683.33	484.882	719.177	922	295.698	416.489	2353.21	780.269	1083.8	831.679	1027.56	1037.03	800.7	681.045	1171.56
hsa-miR-148a-5p	1966.35	3220.68	7353.2	4060.87	3514.42	3777.66	6864.95	7240.34	4944.99	3583.07	1984.79	3017.59	12290.3	3958.5	3676.33	3880.17	5111.05	8065.01	5621.89	6131.92	2323.91	5147.98	3777.99	4500.16	3626.19	3978.02	5298.12	4435.24	1556.2	3524.69	7459.72	6071.9	5182.2	3847.94	2414.08	3655.6	3368.86	4602.55	1972.11	2293.83	10282.1	4815.58	6678.59	3877.4	4402.72	6574.03	3281.53	1988.7	2984.8
hsa-miR-148a-3p	135102	124116	196539	142781	160687	193073	194793	90289.1	168358	155914	226680	172672	133579	135462	143381	64805.1	63727.1	91376.1	140703	129560	151899	185196	92850.3	84572.2	156452	122578	72324.3	129661	185659	152291	156777	183126	188454	171008	172305	182520	189830	166716	142614	180323	92374	117425	156189	87751.3	147755	131837	157892	68742	79496.8
hsa-miR-25-3p	2583.51	4536.63	4565.6	3529.47	8373.45	7612	3974.71	7577.81	5742.39	5284.5	2592.1	3498.45	8049.07	5603.83	4983.29	7354.67	4646.47	4344.43	5563.97	8050.02	3185.44	5639.28	6281.16	6675.16	6017.31	6967.81	5324.34	7548.47	5409.43	7553.45	4138.46	5136.71	1790.91	5158.46	4874.33	3566.9	2839.84	5379.95	3686.53	10227.7	5815.92	5457.39	6301.91	5683.37	4630.49	2046.74	3460.79	8644.31	8414.8
hsa-miR-93-5p	1412.62	1226.93	748.067	971.218	1246.91	1090.4	1356.71	1041.19	1272.07	1417.3	936.778	1026.61	987.25	1214.35	802.666	1100.78	1161.11	741.773	1179.67	1731.17	1035.97	1279.78	1553.57	1194.19	1507.62	1059.85	1015.93	882.815	1387.81	1344.31	808.032	1134.68	1049.06	1250.9	1395.22	1211.58	1029.88	1510.08	738.652	3496.83	886.849	1331.12	1144.2	1529.22	705.315	1334.23	969.555	1611.28	1399.06
hsa-miR-106b-5p	2229.79	3083.28	3448.32	3051.86	3568.42	3589.71	5714.24	2960.43	4576.92	4250.55	1589.98	3339.38	8590.56	4523.47	3916.65	3119.41	6482.47	5623.93	4762.82	4875.9	2360.01	4226.24	3448.55	4070.78	3101.87	2948.61	4440.59	2707.98	3071.22	3320.12	5393.82	3016.2	5279.85	3539.67	3050.7	1661.92	4013.89	4386.39	1918.67	2925.56	4992.46	2638.06	4940.56	3926.82	3276.8	5223.41	3046.82	1833.86	2707.71
hsa-miR-182-5p	2269.79	1081.79	1706.89	1444.06	1405.97	961.991	2300.29	804.482	1553.79	1589.4	1934.16	2004.96	1166.92	1541.41	1554.49	534.788	827.722	1946.84	1370.65	721.475	2025.82	1271.78	712.376	812.224	895.15	1449.24	738.46	425.533	1349.23	829.651	3054.7	1251.65	2894.75	1279.25	1954.16	2165.79	1850.56	906.347	896.595	587.347	1741.21	1534.43	837.508	231.571	763.552	1948.79	1851.46	134.273	527.93
hsa-miR-96-5p	770.31	297.539	127.979	162.721	214.528	147.778	200.953	0	217.229	223.393	656.443	523.453	174.696	196.764	335.338	110.831	43.2796	79.4459	237.176	215.692	193.827	230.102	328.031	207.227	221.381	154.86	150.751	100.981	486.932	108.906	223.25	124.051	120.267	220.661	267.46	126.356	252.292	246.711	1079.08	252.619	214.655	199.454	144.705	170.854	276.95	87.0148	300.572	232.257	354.87
hsa-miR-183-5p	670.879	534.603	801.392	642.713	910.638	609.046	1101.87	281.489	653.305	782.889	606.062	815.96	516.006	691.577	923.38	234.575	451.054	565.32	862.519	485.777	676.388	590.358	493.454	530.36	619.563	489.644	422.757	578.107	540.63	621.86	990.464	475.949	714.458	735.78	1072.78	849.945	672.364	426.341	319.053	578.612	591.233	549.356	368.832	423.606	489.191	435.074	633.33	193.547	431.678
hsa-miR-335-5p	7410.52	10475.8	12883.7	7693.49	12203	15219.7	12339.5	23635.5	26317.6	11115.7	7218.38	12451.4	40116	16010.2	14963.9	19845.2	24494.9	10089.6	24484.9	24041.3	6767.89	11931.1	11566.3	19671.6	14185.1	19181.2	24686	16736.4	7202.32	13547.1	13385	11496.2	19055.8	8333.87	8671.09	3330.07	12652.7	18699.4	11183.1	10214.5	19473.4	14282.4	24744.7	17898.7	16447.4	15227.2	10016.4	15326.5	22158.5
hsa-miR-335-3p	997.746	803.115	566.256	606.288	661.256	1041.62	571.424	663.738	1119.07	734.296	1133.31	952.065	1329.8	824.511	1338.02	1114.77	860.858	322.801	1185.88	820.256	802.709	896.421	451.922	996.62	628.175	1170.85	645.606	788.007	710.587	848.369	564.79	788.861	668.614	639.809	689.203	383.113	1048.11	787.091	1597.25	999.993	906.557	1060.62	919.548	1027.95	1840.29	401.865	718.501	591.529	801.132
hsa-miR-29a-3p	10844.3	10610.3	20953	22388.7	12447	10459.2	17869.1	22180	12813.5	13494.7	13010.6	13931.6	19671	11698.3	16852.1	24173	25496.4	21460.4	15905.2	15251.6	15261.5	14769.2	12237.8	16354.2	13727.2	11560.8	24834.5	14459.3	9681.29	16634.2	12179.6	11609.1	15791.9	16259.9	13547	17772	14588.6	19034	16727.7	10417.5	30068.7	13529.5	17406.5	14411.1	17001.3	15681.6	13784.2	8903.18	23979.5
hsa-miR-320a	8521.99	8725.89	10104.7	6574.53	7941.45	13795	12276.6	32174.5	8326.2	10054.7	5240.82	8138.97	8227.5	6106.55	8263.28	16484.8	18458.7	9158.85	8969.93	14408.9	7814.55	9610.09	15744.1	13251.1	8097.38	9890.45	22558	14331.4	11141	7724.37	6663.35	11749.9	11055.1	8170.65	6798.07	6910.98	9982.31	9457.02	4589.46	8635.51	6425.8	9662.2	6688.37	11868	4739.2	15666.4	7551.44	15857.6	20841.1
hsa-miR-30b-5p	18473.7	10488.4	9781.76	12379.7	11749.9	17106.4	27083.2	5692.15	17986.5	13373.9	15424.9	19622	13439.8	14102.7	15969	9766.06	17405.1	18905.6	15062	12177.6	20895.8	15561.7	9657.9	10751.2	12054.9	10025.6	9256.96	8960.44	10914.3	9577.1	19460.3	11870.4	18940.9	14375.3	15919.7	10365.5	15138.8	20094.7	11115	4400.74	15579.3	17798.7	12870.2	10331.7	13627.5	12561.7	13658.9	4035.46	8180.49
hsa-miR-30d-5p	143175	113419	128643	128407	109278	98164.7	113729	91135.2	119396	84665.4	133226	140339	79140.4	131484	133123	166673	117172	100340	115178	108441	148751	98822.2	114605	101404	113460	135348	96346	98536.7	109699	116174	104618	150433	94270.4	115246	109388	144224	88834.9	135537	107546	61521.2	87485.9	212447	129955	144781	124216	76637.7	125755	106155	108150
hsa-miR-151a-5p	4371.57	5690.99	4919.57	7852.81	4733.84	2946.95	3639.6	1458.62	3107.32	4360.56	5028.82	4363.99	4434.54	4557.23	4638.53	3032.26	1982.07	3539.94	2546.88	3030.32	4591.68	3849.99	2730.54	2925.76	4630.77	4076.49	2596.63	2835.86	3808.91	3668.77	5189.73	5001.52	3885.46	6310.84	5658.03	4751.1	4864.8	5208.52	5642.41	2797.32	3570.83	3413.62	4219.31	3164.33	5479.46	3598.29	6894.83	2410.87	3544.81
hsa-miR-151a-3p	5893.9	7366.88	14227	7938.93	7489.81	5175.81	5546.97	9578.61	6920.56	6126.1	5631.89	5370.63	10692.5	10251.8	7918.33	8122.96	7886.35	7288.11	8263.92	9831.2	5888.32	8465.36	5967.21	7910.62	5900.8	8187.89	7163.93	7168.8	7260.71	7280.43	6610.04	9496.71	3602.66	6558.4	4223.3	5594.2	5110.88	6732.01	6108.33	4326.66	9099.13	7880.16	10802.4	9003.03	5148.16	5624.43	6277.35	7094.72	7928.68
hsa-let-7f-5p	35945.2	31857.5	18399.5	39170.1	16625.2	14660.1	9055.22	15195.6	12445.7	19351.5	34543.6	20914.5	18336.9	23120.6	20182.9	28760.2	14364.8	12865.2	19573.2	15005.3	28050	17707.6	22923.4	25717.2	22946.6	27069.2	18844.9	18021.9	18016	18581.3	18174.9	12512.9	15337.6	27900.4	24000.4	24447.3	22720.4	21827.6	59343.1	15283.3	22514.8	15022.4	20767.3	20885.2	33745.1	14822.4	39999.8	28816.8	25971.6
hsa-let-7d-5p	1442.9	1774.11	1001.99	1736.48	1218.93	892.406	449.057	975.614	1050.52	1579.95	817.062	1011.3	1490.2	1255.49	967.746	1455.87	974.466	944.151	1046.61	1155.36	1132.88	890.646	920.035	1367.17	1471.15	1523.54	1083.66	920.738	819.547	1118.18	1631.89	1122.03	606.099	1501.01	961.2	930.862	1059.29	1858.16	1977.26	901.112	1092.98	977.584	1153.8	1142.32	1463.69	969.774	1456.81	1270.15	1768.52
hsa-let-7d-3p	170.863	408.331	386.984	166.465	848.783	657.109	492.278	542.186	474.665	549.372	369.873	226.286	810.067	531.211	621.872	399.208	792.557	757.663	521.235	439.512	177.117	432.219	810.222	862.274	312.568	810.106	448.975	732.887	185.597	518.248	554.793	358.987	331.032	482.401	411.333	211.008	274.248	577.647	210.195	582.456	531.577	696.807	418.056	857.095	896.851	489.721	266.9	458.465	590.154
hsa-miR-27b-3p	2557.8	2487.72	2952.15	1603.38	2675.46	2256.84	3369.05	3422.65	2587.32	1410.55	2503.31	3220.91	2402.85	4363.63	3153.54	2362.96	1555.36	6604.88	2588.25	1792.44	2898.04	5828.07	1479.66	1693.82	4442.82	2042.72	3031.4	1721.97	1992.56	3195.14	4460.01	2742.28	3443.09	2637.03	2555.82	2543.3	3636.48	3004.51	2274.54	2165.95	4804.97	2228.03	2876.12	1928.82	4133.54	3984.6	2817.06	1872.57	1917.27
hsa-miR-32-5p	690.879	652.168	691.188	729.179	413.837	638.458	770.693	220.713	564.525	698.526	1371.75	1041.91	1104.13	1075.08	823.74	275.464	321.892	623.023	618.449	353.235	775.306	645.441	572.998	532.116	530.91	487.854	905.596	131.408	596.935	744.946	558.125	315.949	640.631	824.844	556.807	127.289	715.863	557.523	940.138	993.704	851.695	661.495	858.629	355.829	1190.62	421.622	854.674	466.933	210.005
hsa-miR-181a-2-3p	250.865	560.245	386.984	423.482	599.401	398.139	418.745	423.833	257.976	355.674	296.297	283.19	492.381	528.046	405.585	314.201	223.836	545.249	310.948	193.185	397.01	334.048	277.348	388.111	365.76	481.588	246.881	461.692	170.478	395.351	659.754	578.734	476.901	403.879	480.2	588.208	321.89	264.6	240.28	170.858	1055.7	568.188	388.382	207.567	472.367	495.186	442.688	238.305	382.093
hsa-miR-221-3p	346.868	161.107	160.989	180.423	312.219	261.122	104.406	650.943	216.419	149.154	76.319	242.925	245.569	1182.7	215.733	157.101	515.297	1164.09	248.897	325.727	198.505	459.76	277.348	231.813	754.824	142.328	658.715	366.884	120.43	244.471	128.286	126.076	409.623	258.105	269.328	156.233	217.079	49.9385	54.2311	792.447	745.699	159.863	161.113	499.855	257.537	835.678	163.903	793.544	482.235
hsa-miR-222-3p	654.307	148.528	253.419	163.061	191.946	117.648	85.8821	30.388	164.338	93.8117	88.2906	430.609	70.2514	855.108	153.25	86.0825	203.549	541.068	121.346	261.332	326.832	585.472	423.061	117.663	343.977	43.8621	303.686	257.084	192.896	149.746	44.1502	187.848	248.87	184.308	128.124	42.9485	281.291	112.548	96.5868	564.287	268.452	75.1164	125.504	200.507	212.242	341.754	140.135	272.176	399.594
hsa-miR-98-5p	508.588	605.723	400.696	596.075	561.11	230.275	321.637	227.11	232.07	465.009	579.376	393.338	209.511	437.313	400.593	233.499	203.549	190.67	407.473	276.962	602.199	313.614	590.596	194.056	416.926	321.357	280.746	331.166	474.941	285.122	358.2	307.342	351.275	600.911	564.014	577.938	366.217	295.159	1133.71	333.331	233.83	347.761	302.501	381.245	555.193	252.217	652.642	572.174	246.951
hsa-miR-223-3p	116.575	394.3	175.717	52.7651	1577.29	120.518	216.67	4529.41	144.639	73.5645	242.674	47.5866	67.7646	98.1184	19.4104	236.727	449.702	38.4685	57.2255	717.724	22.7245	498.406	240.744	124.687	4982.34	350.002	450.067	3225.67	108.439	1864.07	74.9721	404.557	35.7229	1469.38	75.54	50.729	136.296	141.617	28.8969	65139	307.867	22.6847	136.326	7091.16	1496.05	246.332	46.5466	2837.89	127.364
hsa-miR-374b-5p	559.446	648.781	397.141	462.631	405.001	266.144	474.316	302.281	448.49	479.857	527.997	495.832	389.18	550.729	387.653	246.411	153.507	275.97	379.205	165.677	433.102	725.399	351.964	238.838	465.559	298.978	247.974	283.542	211.143	400.267	422.343	325.063	373.305	543.837	423.878	353.858	683.964	287.706	580.313	352.548	532.11	284.629	510.569	269.696	557.782	348.9	539.742	205.644	261.534
hsa-miR-374a-5p	604.591	827.305	376.827	637.266	348.055	255.383	464.773	121.552	362.408	424.515	602.571	441.258	215.106	622.999	470.656	349.71	312.424	311.093	488.83	276.962	421.071	474.863	548.361	503.14	500.007	421.613	328.811	205.05	452.002	460.581	353.202	267.342	509.647	544.201	455.109	394.94	575.425	379.384	725.589	289.306	422.385	432.508	518.075	343.121	292.479	503.172	583.813	532.255	258.618
hsa-miR-361-3p	765.167	508.962	536.293	959.303	556.692	370.879	307.604	310.277	429.33	491.33	473.128	789.006	964.247	604.536	589.891	224.891	175.147	377.159	557.087	306.346	394.337	812.909	307.617	398.648	401.728	453.838	242.512	250.028	367.545	546.42	547.296	739.747	273.28	393.337	600.85	413.302	689.349	764.731	917.575	374.561	634.909	559.628	577.074	494.206	803.671	272.394	614.019	272.176	435.567
hsa-miR-6087	1425.19	717.481	401.712	659.053	896.892	3490.71	345.774	8596.6	529.175	864.552	588.354	508.811	3283.16	362.933	871.619	9747.77	3381.89	1222.63	1225.87	2587.68	1634.83	435.772	4581.17	7247.67	5764.02	2633.52	8871.35	5777.1	1702.7	1102.67	644.76	317.975	809.719	2108.1	636.351	296.594	537.311	2230.09	859.781	389.585	2673.86	586.379	1282.44	7338.26	973.206	577.156	602.134	9665.27	11586.3
hsa-miR-652-3p	516.588	417.523	369.209	749.264	403.528	373.032	276.17	355.06	333.534	558.821	486.097	466.548	404.101	571.303	383.032	526.179	258.325	439.879	510.893	218.818	415.056	402.901	411.798	388.111	367.787	443.097	296.039	498.292	352.948	392.515	429.007	262.278	367.351	587.461	507.159	517.249	411.787	418.888	481.747	424.525	1026.93	563.052	476.88	295.112	504.721	454.411	509.536	163.306	283.896
hsa-miR-224-5p	1152.04	2945.88	2329.52	1847.12	1535.08	2041.63	2399.08	2139.95	3056.04	3336.05	727.275	1089.5	4308.96	1144.19	940.017	3013.96	1518.84	938.297	1593.35	2548.3	1041.98	2462.27	1029.85	2451.6	1451.39	2204.74	3009.55	3215.97	1415.96	3005.12	1574.41	2272.41	900.813	2614.49	1639.73	1148.72	2580.09	4606.27	1372.01	1547.51	1940.42	1960.09	1474.45	2982.18	1828.64	803.731	1302.81	2012.89	2858.41
hsa-miR-452-5p	248.008	567.018	425.073	556.927	238.091	319.946	262.698	706.921	321.121	446.787	175.334	314.804	326.389	240.548	218.875	822.088	177.176	178.962	197.187	139.419	419.066	245.649	216.81	334.548	248.737	450.258	708.965	317.055	275.789	588.394	332.376	236.962	340.558	426.054	376.899	317.134	367.46	525.473	340.033	180.642	583.776	476.379	392.745	245.691	379.188	181.176	231.247	206.854	618.349
[truncated: 5 more columns]

## Sheet: Individual characteristics
id	probiotic	ad2yr	sex	matatopy	sib			LEGEND
SL34318	0	0	0	0	0			Variable name	Variable label	Value label
SL34322	0	0	0	1	0			id	Sample ID
SL34320	0	0	1	1	0			probiotic	Treatment allocation	0 = placebo; 1 = probiotic
SL34308	0	0	1	0	1			ad2yr	Atopic dermatitis (AD) at 2 years	0 = no AD; 1 = AD
SL34326	0	1	1	0	1			sex	Sex of child	0 = female; 1 = male
SL34028	0	1	1	0	1			matatopy	History of maternal atopy	0 = no maternal atopy; 1 = maternal atopy
SL34020	0	1	0	0	1			sib	Older siblings	0 = no older siblings; 1 = older siblings
SL34034	0	1	1	0	0
SL34284	0	1	0	0	0
SL34293	0	1	1	0	0
SL34307	0	1	0	1	0
SL34325	0	1	0	1	0
SL34026	0	1	1	1	1
SL34018	0	1	0	1	1
SL34032	0	1	1	1	0
SL34282	0	1	1	1	0
SL34327	0	1	1	1	0
SL34299	0	1	0	1	1
SL34287	0	1	0	1	0
SL34023	0	1	0	1	0
SL34305	0	1	0	1	1
SL34301	0	1	0	1	1
SL34029	1	0	1	0	0
SL34024	1	0	0	0	0
SL34030	1	0	1	0	0
SL34324	1	0	1	0	0
SL34022	1	0	0	0	0
SL34289	1	0	0	0	1
SL34281	1	0	1	0	0
SL34295	1	0	0	0	1
SL34288	1	0	1	0	1
SL34033	1	0	1	0	0
SL34303	1	0	1	0	1
SL34286	1	0	0	0	1
SL34302	1	0	1	0	0
SL34304	1	0	0	0	0
SL34292	1	0	0	0	0
SL34298	1	0	1	0	0
SL34323	1	0	0	1	1
SL34328	1	0	1	1	0
SL34296	1	0	1	1	1
SL34291	1	0	1	1	1
SL34294	1	0	1	1	0
SL34021	1	1	0	0	0
SL34319	1	1	1	0	1
SL34317	1	1	1	0	1
SL34285	1	1	0	0	1
SL34300	1	1	0	0	0
SL34027	1	1	1	1	1
SL34019	1	1	0	1	1
SL34031	1	1	1	1	0
SL34306	1	1	0	1	1
SL34321	1	1	1	1	0
SL34290	1	1	0	1	1
