# Supplementary material for: Human Breast Milk miRNA, Maternal Probiotic Supplementation and Atopic Dermatitis in Offspring
Source: PLoS One. 2015 Dec 14;10(12):e0143496. doi: 10.1371/journal.pone.0143496 (PMC4682386; doi:10.1371/journal.pone.0143496)
Supplement: S2 File — (XLSX) [file pone.0143496.s003.xlsx]

## Sheet: OVERVIEW
Overview of Supporting information file S3
Highly expressed breast milk miRNAs: Functional analysis for predicted targets of top 20 miRNAs
Sheet name	Comments
Functional clustering	Functional annotation clustering information based on DAVID analysis. The group "enrichment scores" represent the geometric mean (in -log10 scale) of the unajusted p-values of the member terms. As such, an enrichment score ≥1.3 implies that the geometric mean of the members terms is ≤0.05. The unadjusted p-values are identified as modified Fisher p-values. Note: functional clustering analysis was…
GO Terms_BP_FAT	Biological processes (BF) gene ontology (GO) terms. Broad GO terms are filtered out in this "_FAT" category based on a measured specificity of each term (not level-spcificity).
GO Terms_MF_FAT	Molecular functions (MF) gene ontology (GO) terms. The "_FAT" category filters broad terms, as above.
GO Terms_CC_FAT	Cellular components (CC) gene ontology (GO) terms). The "_FAT" category filters broad terms, as above.
Other annotations	Functional annotation chart for enriched terms identified by DAVID. Terms are limited to those with unajusted p-values ≤0.10 and terms with a Benjamini FDR ≤ 0.05 are highlighted in light blue.
KEGG Pathways	Pathway enrichment from the Kyoto Encyclopedia of Genes and Genomes (KEGG) pathway database. Includes hyperlinks to pathways.
UP_TISSUE	Tissue expression profiles which show enrichment of target gene list from the "UP_TISSUE" chart in DAVID. Terms are limited to those with unajusted p-values ≤0.10 and terms with a Benjamini FDR ≤ 0.05 are highlighted in light blue.
Gene list	List of genes identified by TargetScan algorithm as potential targets fo the differentially expressed miRNAs.
Unmapped	List of genes identified by TargetScan algorithm which were not recognised by DAVID as human genes. Given the relative minority of unmapped genes, no effort was made to identify the cause of this mismatch.

## Sheet: Functional Clustering
Annotation Cluster 1	Enrichment Score: 12.141569731797135
Category	Term	Count	%	PValue	List Total	Pop Hits	Pop Total	Fold Enrichment	Bonferroni	Benjamini		Genes
GOTERM_BP_FAT	GO:0045935~positive regulation of nucleobase, nucleoside, nucleotide and nucleic acid metabolic process	187	6.33683	1.91309e-16	2280	624	13528	1.7781	1.02296e-12	5.1148e-13		MMS19, CDX2, PDGFB, GDF6, STAT5A, ZXDC, NAA15, CASK, FOXO3, CNOT7, GDNF, CITED4, ZXDA, GHRHR, CBFB, IL10, CITED2, EPC1, GATA2, BRPF1, S1PR1, GATA5, MDFIC, GATA6, FOXF1, IFNG, SMARCD1, GATA4, H2AFX, PDGFC, RARB, INSR, SATB2, RARG, MED14, SIX4, MECOM, PPARGC1A, PROX1, AHR, JUNB, TNKS2, PTHLH, ASCL1, MAPK1, EP300, MTF1, JUN, SIX1, VEGFA, PDGFRA, VGLL2, NFE2L2, SMARCA2, RNF20, TMX1, CAMTA2, HOXA13, A…
GOTERM_BP_FAT	GO:0051173~positive regulation of nitrogen compound metabolic process	191	6.47238	2.27355e-16	2280	644	13528	1.75973	1.02296e-12	3.40949e-13		MMS19, CDX2, PDGFB, GDF6, STAT5A, EDN1, ZXDC, NAA15, CASK, FOXO3, CNOT7, GDNF, CITED4, ZXDA, GHRHR, CBFB, IL10, CITED2, EPC1, GATA2, BRPF1, S1PR1, GATA5, MDFIC, GATA6, FOXF1, IFNG, SMARCD1, GATA4, H2AFX, PDGFC, RARB, DDAH1, INSR, EGFR, SATB2, RARG, MED14, SIX4, MECOM, PPARGC1A, PROX1, AHR, JUNB, TNKS2, PTHLH, ASCL1, MAPK1, EP300, MTF1, JUN, SIX1, VEGFA, PDGFRA, VGLL2, NFE2L2, SMARCA2, RNF20, TMX1…
GOTERM_BP_FAT	GO:0010628~positive regulation of gene expression	173	5.86242	4.41027e-15	2280	581	13528	1.76672	2.04592e-11	5.1148e-12		MMS19, CDX2, GDF6, STAT5A, ZXDC, NAA15, CASK, FOXO3, CNOT7, GDNF, CITED4, ZXDA, CBFB, IL10, CITED2, EPC1, GATA2, BRPF1, S1PR1, GATA5, MDFIC, GATA6, FOXF1, IFNG, SMARCD1, GATA4, RARB, SATB2, RARG, MED14, SIX4, MECOM, PPARGC1A, PROX1, AHR, JUNB, ASCL1, MAPK1, EP300, MTF1, JUN, SIX1, VEGFA, VGLL2, PRDM1, NFE2L2, SMARCA2, RNF20, TMX1, CAMTA2, HOXA13, SOX2, ONECUT2, SOX5, TFEB, SOX4, SOX9, LIF, HOXA1,…
GOTERM_BP_FAT	GO:0031328~positive regulation of cellular biosynthetic process	195	6.60793	9.35697e-15	2280	685	13528	1.68905	4.29643e-11	8.5929e-12		CDX2, GDF6, STAT5A, EDN1, NAA15, CITED4, CITED2, EPC1, BRPF1, S1PR1, FOXF1, IFNG, RARB, DDAH1, RARG, BARHL2, MED14, MECOM, PROX1, PPARGC1A, MAPK1, MTF1, JUN, VEGFA, PDGFRA, VGLL2, TMX1, HOXA13, CALR, LIF, TCF4, NKX2-2, PLAGL2, KLF5, KLF6, BMP3, KLF7, SMAD9, IKZF2, NTF3, TGFBR1, MAML1, MAP2K3, SMAD5, SMAD4, ESRRG, MSTN, SMAD1, DDX5, CSRNP3, ETS1, CSRNP1, KLF4, HNF1B, FOXA2, ELF4, GRIP1, MITF, PPAR…
GOTERM_BP_FAT	GO:0009891~positive regulation of biosynthetic process	197	6.6757	1.07925e-14	2280	695	13528	1.68182	4.96135e-11	8.26894e-12		CDX2, GDF6, STAT5A, EDN1, NAA15, CITED4, CITED2, EPC1, BRPF1, S1PR1, FOXF1, IFNG, RARB, DDAH1, RARG, BARHL2, MED14, MECOM, PROX1, PPARGC1A, MAPK1, MTF1, JUN, VEGFA, PDGFRA, VGLL2, TMX1, HOXA13, CALR, LIF, TCF4, NKX2-2, PLAGL2, KLF5, KLF6, BMP3, KLF7, SMAD9, IKZF2, NTF3, TGFBR1, MAML1, MAP2K3, SMAD5, SMAD4, ESRRG, MSTN, SMAD1, DDX5, CSRNP3, ETS1, CSRNP1, KLF4, HNF1B, FOXA2, ELF4, GRIP1, MITF, PPAR…
GOTERM_BP_FAT	GO:0045941~positive regulation of transcription	167	5.6591	2.39617e-14	2280	564	13528	1.75686	1.1048e-10	1.57828e-11		MMS19, CDX2, GDF6, STAT5A, ZXDC, NAA15, CASK, FOXO3, CNOT7, GDNF, CITED4, ZXDA, CBFB, IL10, CITED2, EPC1, GATA2, BRPF1, S1PR1, GATA5, MDFIC, GATA6, FOXF1, IFNG, SMARCD1, GATA4, RARB, SATB2, RARG, MED14, SIX4, MECOM, PPARGC1A, PROX1, AHR, JUNB, ASCL1, MAPK1, EP300, MTF1, JUN, SIX1, VEGFA, VGLL2, NFE2L2, SMARCA2, RNF20, TMX1, CAMTA2, HOXA13, SOX2, ONECUT2, SOX5, TFEB, SOX4, SOX9, LIF, HOXA1, MEIS2,…
GOTERM_BP_FAT	GO:0010557~positive regulation of macromolecule biosynthetic process	186	6.30295	4.63679e-14	2280	654	13528	1.68746	2.13799e-10	2.67248e-11		MMS19, CDX2, PDGFB, GDF6, STAT5A, ZXDC, NAA15, CASK, FOXO3, CNOT7, GDNF, CITED4, ZXDA, CBFB, IL10, CITED2, TGFB2, EPC1, GATA2, BRPF1, S1PR1, GATA5, MDFIC, GATA6, FOXF1, IFNG, SMARCD1, GATA4, PDGFC, RARB, INSR, EBI3, SAMD4A, IL1A, IRS2, SATB2, RARG, BARHL2, MED14, SIX4, MECOM, PPARGC1A, IRS1, PROX1, AHR, JUNB, TNKS2, ASCL1, MAPK1, EP300, MTF1, JUN, SIX1, VEGFA, PDGFRA, VGLL2, NFE2L2, SMARCA2, RNF2…
GOTERM_BP_FAT	GO:0010604~positive regulation of macromolecule metabolic process	226	7.65842	4.37222e-13	2280	857	13528	1.56468	2.01421e-09	2.01421e-10		DLC1, CDX2, IL6ST, GDF6, STAT5A, NAA15, CITED4, CITED2, EPC1, ZFP91, BRPF1, S1PR1, FOXF1, IFNG, H2AFX, RARB, ADAM9, RARG, BARHL2, MED14, SKP1, MECOM, PPARGC1A, PROX1, MAPK1, VEGFC, MTF1, PIAS4, JUN, VEGFA, PDGFRA, VGLL2, PRDM1, TMX1, HOXA13, CALR, PIN1, LIF, TCF4, DNMT3B, NKX2-2, PLAGL2, KLF5, KLF6, BMP3, KLF7, SMAD9, IKZF2, MAP2K1, NTF3, SMAD7, TGFBR1, MAML1, MAP2K3, SMAD5, SMAD4, ESRRG, MSTN, N…
GOTERM_BP_FAT	GO:0006357~regulation of transcription from RNA polymerase II promoter	197	6.6757	1.18075e-12	2280	727	13528	1.60779	5.43959e-09	4.94508e-10		CDX2, STAT5A, CITED2, EPC1, S1PR1, TRAK2, MED26, RARB, IKBKAP, RARG, YY1, BARHL2, MECP2, MED14, HNF4G, MECOM, PROX1, PPARGC1A, MSX1, MTF1, PIAS4, JUN, VEGFA, VGLL2, ST18, PRDM1, HOXA13, CALR, LIF, TCF4, BCOR, NKX2-2, PLAGL2, MDFI, DNMT3A, KLF6, BMP3, TCF7, KLF7, IKZF2, MAP2K1, NTF3, SMAD7, KLF10, MAML1, KLF11, SMAD5, SMAD4, RYBP, SKI, SMAD1, CSRNP3, ETS1, RNF2, CSRNP1, JAZF1, KLF4, HNF1B, PPARD, …
GOTERM_BP_FAT	GO:0051254~positive regulation of RNA metabolic process	136	4.60861	2.60123e-10	2280	481	13528	1.67762	1.19839e-06	9.21836e-08		MMS19, CDX2, STAT5A, NAA15, CASK, FOXO3, CNOT7, GDNF, IL10, CBFB, CITED2, EPC1, GATA2, S1PR1, MDFIC, GATA6, FOXF1, IFNG, SMARCD1, GATA4, RARB, SATB2, RARG, MED14, SIX4, MECOM, PPARGC1A, PROX1, AHR, JUNB, ASCL1, EP300, MTF1, JUN, SIX1, VEGFA, VGLL2, NFE2L2, SMARCA2, TMX1, CAMTA2, HOXA13, SOX2, ONECUT2, SOX5, TFEB, SOX4, SOX9, LIF, HOXA1, MEIS2, TCF4, RUNX1, ASF1A, RUNX2, NKX2-2, PLAGL2, KLF6, BMP3…
GOTERM_BP_FAT	GO:0045893~positive regulation of transcription, DNA-dependent	135	4.57472	2.83805e-10	2280	477	13528	1.67925	1.30749e-06	9.33921e-08		MMS19, CDX2, STAT5A, NAA15, CASK, FOXO3, CNOT7, GDNF, IL10, CBFB, CITED2, EPC1, GATA2, S1PR1, MDFIC, GATA6, FOXF1, IFNG, SMARCD1, GATA4, RARB, SATB2, RARG, MED14, SIX4, MECOM, PPARGC1A, PROX1, AHR, JUNB, ASCL1, EP300, MTF1, JUN, SIX1, VEGFA, VGLL2, NFE2L2, SMARCA2, TMX1, CAMTA2, HOXA13, SOX2, ONECUT2, SOX5, TFEB, SOX4, SOX9, LIF, HOXA1, MEIS2, TCF4, RUNX1, ASF1A, RUNX2, NKX2-2, PLAGL2, KLF6, BMP3…
GOTERM_BP_FAT	GO:0045944~positive regulation of transcription from RNA polymerase II promoter	106	3.592	1.64663e-08	2280	371	13528	1.69524	7.58576e-05	2.10723e-06		STAT5A, CASK, FOXO3, CNOT7, GDNF, CBFB, CITED2, GATA2, EPC1, S1PR1, GATA6, GATA4, RARB, SATB2, RARG, MED14, SIX4, MECOM, PPARGC1A, JUNB, AHR, ASCL1, EP300, MTF1, JUN, VEGFA, SIX1, VGLL2, SMARCA2, CAMTA2, HOXA13, SOX2, ONECUT2, SOX5, TFEB, SOX9, LIF, HOXA1, MEIS2, RUNX1, RUNX2, NKX2-2, PLAGL2, BMP3, KLF6, IKZF2, NTF3, MAFB, MAML1, FOXA1, SMAD5, NR4A2, SMAD4, SMAD1, KAT5, HDAC4, HOXB1, SALL4, CSRNP…
GOTERM_MF_FAT	GO:0016563~transcription activator activity	108	3.65978	1.06916e-06	2190	410	12983	1.5616	0.00158538	0.000317277		MMS19, TMEM189-UBE2V1, ZXDC, FOXO3, CNOT7, CITED4, CBFB, CITED2, EPC1, BRPF1, GATA5, GATA6, MED26, FOXF1, GATA4, SMARCD1, RARB, TBPL1, RREB1, YY1, EOMES, MED14, HNF4G, PPARGC1A, JUNB, EP300, MTF1, MNT, VGLL2, TFAP2A, NFE2L2, SMARCA2, RNF20, UBE2V1, TADA1, MYBL1, SOX9, TCERG1, TFEC, HNRNPD, RUNX1, RUNX2, NAT14, ZNF423, TFDP1, KLF6, TAF4, KLF7, IKZF2, MAML1, PHB, SMAD5, NR4A2, SMAD4, ESRRG, ICMT, S…
Annotation Cluster 2	Enrichment Score: 11.131118723589754
Category	Term	Count	%	PValue	List Total	Pop Hits	Pop Total	Fold Enrichment	Bonferroni	Benjamini		Genes
SP_PIR_KEYWORDS	transcription regulation	453	15.3507	2.25901e-19	2943	2026	19235	1.46137	1.6039e-16	8.01948e-17		NAA15, REST, MXI1, CITED4, CITED2, EPC1, BRPF1, EPC2, CDCA7, FLI1, ZNF774, MED26, FOXF1, ZNF395, ZNF391, ZNF641, IKBKAP, TADA2A, RREB1, TAF4B, RCOR1, ZHX1, BARHL2, MECP2, EOMES, HMG20A, MED14, HNF4G, MECOM, PROX2, PROX1, MSX1, ZNF784, NME1, JUN, FOXG1, VGLL2, FLII, VGLL3, TGIF2, ST18, ZNF382, ZNF131, MYBL1, MYBL2, ZNF618, ARX, CASZ1, TCF4, NAT14, ASXL3, TCF7, KLF10, ZNF621, KLF11, ESRRG, ZNF521, …
SP_PIR_KEYWORDS	Transcription	451	15.283	1.50494e-16	2943	2071	19235	1.42331	7.88258e-14	2.63123e-14		NAA15, REST, MXI1, CITED4, CITED2, EPC1, BRPF1, EPC2, CDCA7, FLI1, ZNF774, MED26, FOXF1, ZNF395, ZNF391, ZNF641, IKBKAP, TADA2A, RREB1, TAF4B, RCOR1, ZHX1, BARHL2, MECP2, EOMES, HMG20A, MED14, HNF4G, MECOM, PROX2, PROX1, MSX1, ZNF784, NME1, JUN, FOXG1, VGLL2, FLII, VGLL3, TGIF2, ST18, ZNF382, ZNF131, MYBL1, MYBL2, ZNF618, ARX, CASZ1, TCF4, NAT14, ASXL3, TCF7, KLF10, ZNF621, KLF11, ESRRG, ZNF521, …
GOTERM_BP_FAT	GO:0045449~regulation of transcription	584	19.7899	1.65007e-16	2280	2601	13528	1.33221	5.1148e-13	5.1148e-13		NAA15, REST, MXI1, CITED4, CITED2, EPC1, BRPF1, EPC2, CDCA7, FLI1, ZNF774, MED26, FOXF1, ZNF395, TIGD5, ZNF391, TBPL1, IKBKAP, ZNF641, PTPRK, TADA2A, RREB1, TAF4B, RCOR1, BARHL2, ZHX1, EOMES, MECP2, HMG20A, MED14, HNF4G, PROX2, MECOM, PROX1, MAPK1, MSX1, ZNF784, NME1, JUN, FOXG1, FLII, VGLL2, VGLL3, TGIF2, ST18, ZNF382, ZNHIT3, ZNF131, MYBL1, MYBL2, ZNF618, ARX, CASZ1, TCF4, DNMT3B, NAT14, DNMT3A…
GOTERM_MF_FAT	GO:0030528~transcription regulator activity	366	12.4026	7.88542e-15	2190	1512	12983	1.43503	1.16978e-11	1.16978e-11		CDX2, STAT5A, REST, MXI1, CITED4, CITED2, TAF7L, EPC1, BRPF1, FLI1, FOXF1, MED26, RARB, TBPL1, PITX2, IKBKAP, RARG, TADA2A, RREB1, TAF4B, YY1, BARHL2, ZHX1, EMX2, MECP2, EOMES, HMG20A, MED14, HNF4G, PROX2, MECOM, PPARGC1A, PROX1, MSX1, PIAS4, MTF1, NME1, MLLT10, JUN, PRDM5, FOXG1, MNT, VGLL2, VGLL3, TGIF2, PRDM1, ST18, ZNF382, HOXA13, ELL, HOXA11, ZNF131, TADA1, MYBL1, MYBL2, CALR, ARX, LHX1, HOX…
SP_PIR_KEYWORDS	nucleus	812	27.5161	1.13496e-13	2943	4283	19235	1.23911	8.056e-11	1.6112e-11		SYNCRIP, REST, WTAP, EPC1, EPC2, ZNF774, MED26, FOXF1, DHX33, ZNF395, ZNF391, STAG2, TBPL1, STAG1, IKBKAP, RREB1, TAF4B, BARHL2, MECP2, EOMES, MED14, ESPL1, ISG20L2, PROX2, MECOM, PROX1, DCAF7, ZNF784, RCC2, JUN, FOXG1, MAPK7, ZNF382, RAD23B, SDAD1, ZNF131, AHCTF1, MYBL1, MYBL2, ARX, DUSP16, CASZ1, ASXL3, ESRRG, DUSP22, ZNF521, TMEM110, CAMK2N2, BTBD10, POP1, SMURF2, MAB21L1, RERE, BACH1, BACH2, …
GOTERM_MF_FAT	GO:0003700~transcription factor activity	246	8.33616	5.62977e-12	2190	975	12983	1.49576	8.3545e-09	4.17725e-09		CDX2, STAT5A, CITED2, FLI1, FOXF1, RARB, PITX2, RARG, TADA2A, YY1, TAF4B, EMX2, ZHX1, BARHL2, EOMES, HMG20A, HNF4G, MECOM, PROX1, MSX1, MTF1, NME1, JUN, MLLT10, FOXG1, MNT, TGIF2, PRDM1, ST18, HOXA13, HOXA11, ZNF131, MYBL2, ARX, LHX1, HOXA10, LHX5, TCF4, LHX8, LHX9, NKX2-2, PLAGL2, KLF5, PLAG1, IKZF4, KLF6, KLF7, SMAD9, SMAD7, KLF10, SMAD5, KLF11, SMAD4, ESRRG, EN1, SMAD1, EN2, GAS7, ZNF217, CSRN…
SP_PIR_KEYWORDS	dna-binding	383	12.9787	2.06766e-10	2943	1868	19235	1.34006	1.46803e-07	1.63115e-08		HMGN3, CDX2, STAT5A, LEMD3, MXI1, ZFP91, BRPF1, FLI1, ZNF774, FOXF1, H2AFZ, H2AFY, H2AFX, ZNF395, RARB, TIGD5, ZNF391, TBPL1, PITX2, ZNF641, RARG, TADA2A, RREB1, TAF4B, YY1, BARHL2, ZHX1, EMX2, MECP2, EOMES, HMG20A, HNF4G, PROX2, MECOM, PROX1, STRA13, MSX1, UHRF2, ZNF784, PIAS4, MTF1, NME1, MLLT10, JUN, PRDM5, FOXG1, MNT, TGIF2, PRDM1, ST18, ZNF382, FUS, HOXA13, HOXA11, ZNF131, AHCTF1, MYBL1, MYB…
GOTERM_BP_FAT	GO:0006350~transcription	450	15.2491	2.38931e-09	2280	2101	13528	1.27082	1.10075e-05	4.78589e-07		NAA15, REST, MXI1, CITED4, CITED2, EPC1, BRPF1, EPC2, CDCA7, FLI1, ZNF774, MED26, FOXF1, ZNF395, ZNF391, TBPL1, ZNF641, IKBKAP, TADA2A, RREB1, TAF4B, RCOR1, ZHX1, BARHL2, MECP2, EOMES, HMG20A, MED14, HNF4G, PROX2, PROX1, MSX1, ZNF784, NME1, JUN, FOXG1, VGLL2, FLII, VGLL3, TGIF2, ST18, ZNF382, ZNF131, AHCTF1, MYBL1, MYBL2, ZNF618, ARX, CASZ1, TCF4, NAT14, ASXL3, TCF7, KLF10, ZNF621, KLF11, ESRRG, …
GOTERM_MF_FAT	GO:0043565~sequence-specific DNA binding	159	5.388	3.3964e-09	2190	607	12983	1.55289	5.04025e-06	1.68009e-06		JDP2, CDX2, HOXD1, FOXO3, NR2E1, HOXC6, GATA2, HOXC8, FLI1, GATA5, GATA6, FOXF1, GATA4, RARB, PITX2, SATB1, SATB2, RARG, BARHL2, ZHX1, EMX2, FOXN1, SIX5, HNF4G, SIX4, PROX1, JUNB, FOXN4, ASCL1, MSX1, HOXD8, JUN, PRDM5, SIX1, FOXG1, MNX1, TGIF2, NFE2L2, HOXA13, SOX1, HOXA11, SOX2, ONECUT2, TFEB, ELK3, SOX9, ATF1, ARX, HOXA1, MEIS2, HOXA4, HOXA5, POLE3, LHX1, HNRNPD, HOXA10, LHX5, LHX8, DNMT3B, LHX…
GOTERM_BP_FAT	GO:0051252~regulation of RNA metabolic process	384	13.0125	1.95983e-07	2280	1813	13528	1.2567	0.000902488	1.73632e-05		NAA15, SYNCRIP, REST, CITED2, EPC1, FLI1, FOXF1, MED26, ZNF395, TBPL1, ZNF641, IKBKAP, RREB1, TAF4B, ZHX1, BARHL2, EOMES, MECP2, HMG20A, MED14, HNF4G, MECOM, PROX1, MSX1, NME1, JUN, FOXG1, VGLL2, TGIF2, ST18, ZNF382, ZNHIT3, ZNF131, MYBL1, ARX, TCF4, DNMT3B, DNMT3A, TCF7, MAP2K1, NTF3, KLF10, MAP2K3, KLF11, ZNF621, ESRRG, TRPS1, RERE, BACH1, HLF, HNF1B, BACH2, ELF2, ELF3, FOXA2, ELF4, GRIP1, ZNF1…
GOTERM_BP_FAT	GO:0006355~regulation of transcription, DNA-dependent	371	12.572	1.22374e-06	2280	1773	13528	1.24155	0.00562189	8.05361e-05		CDX2, STAT5A, SNIP1, NAA15, REST, CITED2, EPC1, FLI1, S1PR1, TRAK2, FOXF1, MED26, IFNG, ZNF395, RARB, TBPL1, PITX2, IKBKAP, ZNF641, RARG, RREB1, TAF4B, YY1, BARHL2, ZHX1, EMX2, MECP2, EOMES, HMG20A, MED14, HNF4G, MECOM, PPARGC1A, PROX1, MSX1, PIAS4, MTF1, NME1, JUN, FOXG1, VEGFA, MNT, VGLL2, TGIF2, PRDM1, ST18, ZNF382, ZNHIT3, TMX1, HOXA13, HOXA11, ZNF131, MYBL1, CALR, LIF, ARX, LHX1, HOXA10, LHX…
GOTERM_MF_FAT	GO:0003677~DNA binding	471	15.9607	2.34781e-06	2190	2331	12983	1.19787	0.00347809	0.000497612		REST, MXI1, CITED2, BRPF1, FLI1, ZNF774, MED26, FOXF1, ZNF395, TIGD5, ZNF391, TBPL1, ZNF641, IKBKAP, TADA2A, RREB1, TAF4B, RCOR1, ZHX1, BARHL2, MECP2, EOMES, HMG20A, LHFP, HNF4G, MECOM, PROX2, PROX1, MSX1, ZNF784, NME1, JUN, FOXG1, TGIF2, ST18, ZNF382, RAD23B, TNRC18, ZNF131, AHCTF1, MYBL1, MYBL2, ZNF618, ARX, CASZ1, TCF4, DNMT3B, NAT14, DNMT3A, TCF7, KLF10, ZNF621, KLF11, ESRRG, ZNF521, GAS7, ZN…
Annotation Cluster 3	Enrichment Score: 7.8565040488184525
Category	Term	Count	%	PValue	List Total	Pop Hits	Pop Total	Fold Enrichment	Bonferroni	Benjamini		Genes
GOTERM_BP_FAT	GO:0043009~chordate embryonic development	102	3.45646	3.76948e-10	2280	331	13528	1.8284	1.7366e-06	1.08537e-07		DLC1, GNA13, ALS2, NOG, CDX2, EDN1, HOXD1, CITED2, HOXC6, GATA2, GATA6, FOXF1, GATA4, SATB2, VANGL2, EOMES, SIX4, MECOM, PROX1, JUNB, BCL2L11, MSX1, NDEL1, EP300, SIX1, PDGFRA, MNX1, PDGFRB, PYGO2, TFAP2A, PRDM1, COL1A1, ZFAND5, ELL, TFEB, KEAP1, ITGB1, ADA, HOXA4, HOXA5, HECTD1, MAFG, TGFBR1, RPGRIP1L, ICMT, EN1, GAS1, HOXB1, SALL4, PLCG1, TSC1, HOXB8, ZIC5, TGFBR3, RBPJ, CHRD, MYH10, HNF1B, FOX…
GOTERM_BP_FAT	GO:0009792~embryonic development ending in birth or egg hatching	102	3.45646	6.55607e-10	2280	334	13528	1.81198	3.02038e-06	1.58967e-07		DLC1, GNA13, ALS2, NOG, CDX2, EDN1, HOXD1, CITED2, HOXC6, GATA2, GATA6, FOXF1, GATA4, SATB2, VANGL2, EOMES, SIX4, MECOM, PROX1, JUNB, BCL2L11, MSX1, NDEL1, EP300, SIX1, PDGFRA, MNX1, PDGFRB, PYGO2, TFAP2A, PRDM1, COL1A1, ZFAND5, ELL, TFEB, KEAP1, ITGB1, ADA, HOXA4, HOXA5, HECTD1, MAFG, TGFBR1, RPGRIP1L, ICMT, EN1, GAS1, HOXB1, SALL4, PLCG1, TSC1, HOXB8, ZIC5, TGFBR3, RBPJ, CHRD, MYH10, HNF1B, FOX…
GOTERM_BP_FAT	GO:0001701~in utero embryonic development	58	1.96544	2.89119e-07	2280	176	13528	1.9553	0.00133108	2.29648e-05		GNA13, ALS2, HNF1B, CDX2, EDN1, GLI3, YBX1, CITED2, EDNRA, GATA2, ACVR1B, GATA6, FOXF1, GATA4, ADAM10, EOMES, TP53, MBNL1, MECOM, JUNB, BCL2L11, MSX1, NDEL1, ZMIZ1, PDGFRA, PYGO2, PDGFRB, ZFPM2, FOXC1, PRDM1, ACVR1, TAPT1, ZFAND5, ELL, TFEB, KEAP1, EGLN1, ITGB1, TPM1, ADA, PRPF19, CHD7, HAND1, ETNK2, APBA1, TERF2, MAFG, WDTC1, MSH2, NASP, TGFBR1, RPGRIP1L, ICMT, SALL4, PLCG1, AMOT, TGFBR3, MYH10
GOTERM_BP_FAT	GO:0048598~embryonic morphogenesis	87	2.94815	5.24786e-07	2280	307	13528	1.68143	0.00241477	3.77757e-05		DLC1, NOG, FOXA2, EDN1, PRRX1, SOBP, ZEB1, GJA5, GLI3, SPRY2, PGP, HLX, FOXF1, CASP8, GATA4, RAB23, RARB, COL11A1, ALX1, SATB2, RARG, VANGL2, TP53, EOMES, PCDH8, SIX4, MBNL1, MECOM, PROX1, VASP, SLIT2, VEGFC, EYA1, MSX1, PSEN1, PSEN2, FOXG1, SIX1, TFAP2A, FOXC1, WNT9A, ACVR1, HOXA13, HOXA11, SOX2, COL2A1, ZBTB16, RGMA, HOXA1, CHD7, HOXA4, HAND1, LHX1, HOXA5, FBXW4, PRKRA, HOXA10, GBX2, PPAP2B, HE…
Annotation Cluster 4	Enrichment Score: 7.741564920738559
Category	Term	Count	%	PValue	List Total	Pop Hits	Pop Total	Fold Enrichment	Bonferroni	Benjamini		Genes
GOTERM_BP_FAT	GO:0001944~vasculature development	84	2.84649	1.90428e-10	2280	251	13528	1.98566	8.77303e-07	7.31086e-08		GNA13, RTN4, NRP2, FGF18, CDX2, NRP1, EDN1, WASF2, PRRX1, NAA15, CSPG4, JAG1, GJA5, PTEN, TGFB2, CITED2, EDNRA, BAK1, SHB, S1PR1, ATG5, ROBO1, FOXF1, CASP8, TGFA, QKI, SOX17, NR2F2, CYR61, RECK, EFNB2, ARHGAP24, PROX1, JUNB, PNPLA6, SLIT2, VEGFC, CRKL, PSEN1, NUS1, ZMIZ1, JUN, DLL4, VEGFA, COL1A2, ZFPM2, FOXC1, COL1A1, ACVR1, ZFAND5, EMCN, COL3A1, WARS2, ELK3, CDH5, GJC1, ZFP36L1, CHD7, HAND1, GB…
GOTERM_BP_FAT	GO:0001568~blood vessel development	82	2.77872	3.18526e-10	2280	245	13528	1.98585	1.46745e-06	9.783e-08		GNA13, RTN4, NRP2, FGF18, CDX2, NRP1, EDN1, WASF2, PRRX1, NAA15, CSPG4, JAG1, GJA5, PTEN, TGFB2, CITED2, EDNRA, BAK1, SHB, S1PR1, ATG5, ROBO1, FOXF1, CASP8, TGFA, QKI, SOX17, NR2F2, CYR61, RECK, ARHGAP24, PROX1, JUNB, PNPLA6, SLIT2, VEGFC, CRKL, PSEN1, NUS1, ZMIZ1, DLL4, JUN, VEGFA, COL1A2, ZFPM2, FOXC1, COL1A1, ACVR1, EMCN, COL3A1, WARS2, ELK3, CDH5, GJC1, ZFP36L1, CHD7, HAND1, GBX2, THBS1, PLXN…
GOTERM_BP_FAT	GO:0048514~blood vessel morphogenesis	69	2.33819	2.65236e-08	2280	211	13528	1.94028	0.000122187	3.05485e-06		RTN4, NRP2, GNA13, FGF18, NRP1, EDN1, WASF2, PRRX1, CSPG4, NAA15, JAG1, PTEN, TGFB2, CITED2, EDNRA, BAK1, SHB, S1PR1, ATG5, ROBO1, FOXF1, CASP8, TGFA, QKI, SOX17, NR2F2, CYR61, ARHGAP24, PROX1, JUNB, PNPLA6, SLIT2, VEGFC, NUS1, DLL4, JUN, ZMIZ1, VEGFA, ZFPM2, FOXC1, ACVR1, EMCN, WARS2, ELK3, GJC1, ZFP36L1, HAND1, GBX2, PLXND1, THBS1, C1GALT1, RASA1, KLF5, CCM2, VHL, SMAD7, TGFBR1, COL15A1, STAB2,…
GOTERM_BP_FAT	GO:0001525~angiogenesis	45	1.52491	6.71786e-05	2280	148	13528	1.80405	0.266188	0.00259748		NRP2, GNA13, RTN4, FGF18, EMCN, NRP1, WASF2, EDN1, CSPG4, NAA15, JAG1, ELK3, PTEN, TGFB2, EDNRA, SHB, S1PR1, HAND1, ROBO1, CASP8, GBX2, TGFA, SOX17, THBS1, PLXND1, C1GALT1, CYR61, KLF5, VHL, COL15A1, STAB2, ARHGAP24, SLIT2, PNPLA6, VEGFC, NUS1, MEOX2, ID1, EPGN, MAPK14, JUN, DLL4, VEGFA, RBPJ, ACVR1
Annotation Cluster 5	Enrichment Score: 6.961663841035991
Category	Term	Count	%	PValue	List Total	Pop Hits	Pop Total	Fold Enrichment	Bonferroni	Benjamini		Genes
GOTERM_BP_FAT	GO:0010629~negative regulation of gene expression	139	4.71027	1.00587e-09	2280	504	13528	1.63638	4.63403e-06	2.10638e-07		JDP2, CDX2, CBX3, CBX2, REST, MAF1, NR2E1, CITED2, EPC1, HOXC8, WWP1, CLP1, EED, RARB, BCL7A, INSR, PTPRK, SATB1, SATB2, RARG, ZHX1, HRK, SKP2, MECP2, PKIA, PROX1, MSX1, HOXD8, PIAS4, PRDM1, ST18, SMARCA2, ZNF382, GCLC, SOX2, ELK3, CALR, LIN28A, SOX9, LIN28B, MOV10, MEIS2, PRKRA, OVOL1, BHLHE40, TCF4, BCOR, RUNX2, DNMT3B, HELLS, ZNF423, MDFI, NKRF, DNMT3A, SMAD7, KLF10, PHB, KLF11, FOXA1, SMAD4, …
GOTERM_BP_FAT	GO:0031327~negative regulation of cellular biosynthetic process	148	5.01525	7.25266e-09	2280	561	13528	1.5653	3.34124e-05	1.23752e-06		JDP2, CDX2, PDGFB, EDN1, CBX3, CBX2, REST, MAF1, NR2E1, IL10, CITED2, EIF4EBP3, EPC1, HOXC8, EIF4EBP2, TIA1, WWP1, EED, RARB, BCL7A, PTPRK, SATB1, SATB2, RARG, ZHX1, MECP2, PKIA, PROX1, MSX1, HOXD8, PIAS4, PRDM1, ST18, SMARCA2, ZNF382, PALM, GCLC, SOX2, IGF2BP1, IGF2BP2, ELK3, IGF2BP3, CALR, SOX9, MEIS2, OVOL1, BHLHE40, TCF4, BCOR, RUNX2, DNMT3B, HELLS, ZNF423, MDFI, NKRF, DNMT3A, SMAD7, PAIP2, K…
GOTERM_BP_FAT	GO:0009890~negative regulation of biosynthetic process	149	5.04914	1.78215e-08	2280	573	13528	1.54287	8.21004e-05	2.21902e-06		JDP2, CDX2, PDGFB, EDN1, CBX3, CBX2, REST, MAF1, NR2E1, IL10, CITED2, EIF4EBP3, EPC1, HOXC8, EIF4EBP2, TIA1, WWP1, EED, RARB, BCL7A, PTPRK, SATB1, SATB2, RARG, ZHX1, MECP2, PKIA, PROX1, MSX1, HOXD8, PIAS4, PRDM1, ST18, SMARCA2, ZNF382, PALM, GCLC, SOX2, IGF2BP1, IGF2BP2, ITGB3, ELK3, IGF2BP3, CALR, SOX9, MEIS2, OVOL1, BHLHE40, TCF4, BCOR, RUNX2, DNMT3B, HELLS, ZNF423, MDFI, NKRF, DNMT3A, SMAD7, P…
GOTERM_BP_FAT	GO:0010558~negative regulation of macromolecule biosynthetic process	143	4.84581	2.49639e-08	2280	547	13528	1.55113	0.000115002	2.94893e-06		JDP2, CDX2, EDN1, CBX3, CBX2, REST, MAF1, NR2E1, IL10, CITED2, EIF4EBP3, EPC1, HOXC8, EIF4EBP2, TIA1, WWP1, EED, RARB, BCL7A, PTPRK, SATB1, SATB2, RARG, ZHX1, MECP2, PKIA, PROX1, MSX1, HOXD8, PIAS4, PRDM1, ST18, SMARCA2, ZNF382, GCLC, SOX2, IGF2BP1, IGF2BP2, ITGB3, ELK3, IGF2BP3, CALR, SOX9, MEIS2, OVOL1, BHLHE40, TCF4, BCOR, RUNX2, DNMT3B, HELLS, ZNF423, MDFI, NKRF, DNMT3A, SMAD7, PAIP2, KLF10, …
GOTERM_BP_FAT	GO:0016481~negative regulation of transcription	124	4.20197	3.234e-08	2280	459	13528	1.6029	0.000148979	3.6339e-06		JDP2, CDX2, CBX3, CBX2, REST, MAF1, NR2E1, CITED2, EPC1, HOXC8, WWP1, EED, RARB, BCL7A, PTPRK, SATB1, SATB2, RARG, ZHX1, MECP2, PROX1, PKIA, MSX1, HOXD8, PIAS4, PRDM1, ST18, SMARCA2, ZNF382, GCLC, SOX2, ELK3, CALR, SOX9, MEIS2, OVOL1, BHLHE40, TCF4, BCOR, DNMT3B, RUNX2, HELLS, ZNF423, NKRF, MDFI, DNMT3A, SMAD7, KLF10, PHB, KLF11, FOXA1, SMAD4, RYBP, SKI, KAT5, FOXP4, FOXP2, CDKN1C, HDAC4, SALL4, …
GOTERM_BP_FAT	GO:0010605~negative regulation of macromolecule metabolic process	178	6.03185	1.44134e-07	2280	734	13528	1.43887	0.000663805	1.38338e-05		JDP2, CDX2, EDN1, CBX3, CBX2, REST, MAF1, NR2E1, IL10, CITED2, EIF4EBP3, BAK1, EPC1, HOXC8, EIF4EBP2, ATG5, TIA1, WWP1, CLP1, EED, RAB23, RARB, BCL7A, INSR, SATB1, PTPRK, SATB2, RARG, ZHX1, SOCS1, SKP2, HRK, MECP2, PKIA, PROX1, PSMA1, MSX1, HOXD8, PIAS4, JUN, PSMA4, PRDM1, ST18, SMARCA2, ZNF382, GCLC, SOX2, IGF2BP1, GIPC1, IGF2BP2, ITGB3, ELK3, IGF2BP3, CALR, LIN28A, SOX9, LIN28B, TIMP3, MOV10, M…
GOTERM_BP_FAT	GO:0045934~negative regulation of nucleobase, nucleoside, nucleotide and nucleic acid metabolic process	132	4.47306	2.13751e-07	2280	512	13528	1.52969	0.000984267	1.858e-05		JDP2, CDX2, EDN1, CBX3, CBX2, REST, MAF1, NR2E1, CITED2, EPC1, HOXC8, WWP1, EED, RARB, BCL7A, PTPRK, SATB1, SATB2, RARG, ZHX1, MECP2, PKIA, PROX1, MSX1, HOXD8, PIAS4, PRDM1, ST18, SMARCA2, ZNF382, PALM, GCLC, SOX2, ELK3, CALR, SOX9, MEIS2, OVOL1, BHLHE40, TCF4, BCOR, DNMT3B, RUNX2, HELLS, ZNF423, NKRF, MDFI, DNMT3A, SMAD7, KLF10, PHB, KLF11, FOXA1, SMAD4, RYBP, SKI, KAT5, FOXP4, FOXP2, CDKN1C, HD…
GOTERM_BP_FAT	GO:0051172~negative regulation of nitrogen compound metabolic process	133	4.50695	2.77065e-07	2280	519	13528	1.52049	0.00127562	2.32077e-05		JDP2, CDX2, EDN1, CBX3, CBX2, REST, MAF1, NR2E1, IL10, CITED2, EPC1, HOXC8, WWP1, EED, RARB, BCL7A, PTPRK, SATB1, SATB2, RARG, ZHX1, MECP2, PKIA, PROX1, MSX1, HOXD8, PIAS4, PRDM1, ST18, SMARCA2, ZNF382, PALM, GCLC, SOX2, ELK3, CALR, SOX9, MEIS2, OVOL1, BHLHE40, TCF4, BCOR, DNMT3B, RUNX2, HELLS, ZNF423, NKRF, MDFI, DNMT3A, SMAD7, KLF10, PHB, KLF11, FOXA1, SMAD4, RYBP, SKI, KAT5, FOXP4, FOXP2, CDKN…
GOTERM_BP_FAT	GO:0045892~negative regulation of transcription, DNA-dependent	98	3.32091	4.1123e-07	2280	356	13528	1.63333	0.00189275	3.05566e-05		PPARD, JDP2, CDX2, ARID4A, E2F6, NR6A1, PPARG, CBX3, CBX2, ZEB1, REST, MAF1, NR2E1, CITED2, EPC1, HOXC8, PRMT6, RARB, NR2F2, SIK1, KDM5B, ALX1, SATB1, SATB2, RARG, ARID5B, ZHX1, TP53, MECP2, UBE2I, FOSB, PKIA, PROX1, MXD4, PURA, CTNNBIP1, MSX1, HOXD8, PIAS4, ZFPM2, PRDM1, ST18, MDM4, SMARCA2, RASD1, KDM6B, MTDH, SOX2, HAT1, ZBTB16, CALR, PRDM16, SOX9, MEIS2, HAND1, OVOL1, BHLHE40, TCF4, BCOR, DNM…
GOTERM_MF_FAT	GO:0016564~transcription repressor activity	89	3.01593	5.24544e-07	2190	316	12983	1.66968	0.00077812	0.000194587		JDP2, PPARD, CDX2, ELF2, ELF3, ARID4A, E2F6, E2F7, PPARG, CBX3, CBX2, ZEB1, REST, RLIM, MXI1, NR2E1, YBX1, CITED2, HOXC6, EPC1, HOXC8, PBXIP1, EED, NR2F2, SIK1, KDM5B, ALX1, BATF3, ZNF282, YY1, ARID5B, MECP2, UBE2I, MXD1, PROX1, JUNB, MXD4, MSX1, PIAS4, PRDM5, MNT, ZFPM2, ST18, SIAH2, ZNF382, ZNF274, ELK3, ZBTB16, PRDM16, CALR, MEIS2, HAND1, TFEC, LIMD1, BHLHE40, BCOR, TCF4, DNMT3B, APEX1, ZNF423…
GOTERM_BP_FAT	GO:0051253~negative regulation of RNA metabolic process	98	3.32091	9.38388e-07	2280	362	13528	1.60626	0.00431382	6.35738e-05		PPARD, JDP2, CDX2, ARID4A, E2F6, NR6A1, PPARG, CBX3, CBX2, ZEB1, REST, MAF1, NR2E1, CITED2, EPC1, HOXC8, PRMT6, RARB, NR2F2, SIK1, KDM5B, ALX1, SATB1, SATB2, RARG, ARID5B, ZHX1, TP53, MECP2, UBE2I, FOSB, PKIA, PROX1, MXD4, PURA, CTNNBIP1, MSX1, HOXD8, PIAS4, ZFPM2, PRDM1, ST18, MDM4, SMARCA2, RASD1, KDM6B, MTDH, SOX2, HAT1, ZBTB16, CALR, PRDM16, SOX9, MEIS2, HAND1, OVOL1, BHLHE40, TCF4, BCOR, DNM…
GOTERM_BP_FAT	GO:0000122~negative regulation of transcription from RNA polymerase II promoter	73	2.47374	1.59035e-05	2280	266	13528	1.62832	0.0706482	0.000718055		JDP2, PPARD, CDX2, E2F6, NR6A1, PPARG, CBX2, ZEB1, NR2E1, CITED2, EPC1, HOXC8, RARB, NR2F2, SIK1, ALX1, SATB1, SATB2, RARG, MECP2, TP53, FOSB, PROX1, PKIA, MXD4, CTNNBIP1, HOXD8, MSX1, PIAS4, ZFPM2, PRDM1, ST18, MDM4, SMARCA2, KDM6B, MTDH, SOX2, PRDM16, CALR, MEIS2, HAND1, OVOL1, BCOR, TCF4, ETV3, ENO1, MDFI, DNMT3A, WDTC1, VHL, JARID2, SMAD7, KLF10, FOXA1, KLF11, RYBP, SKI, KAT5, FOXP4, STAT3, F…
Annotation Cluster 6	Enrichment Score: 6.86238931575056
Category	Term	Count	%	PValue	List Total	Pop Hits	Pop Total	Fold Enrichment	Bonferroni	Benjamini		Genes
SP_PIR_KEYWORDS	ubl conjugation pathway	138	4.67638	6.16015e-12	2943	509	19235	1.772	4.37373e-09	6.24819e-10		TMEM189-UBE2V1, ZNRF1, USP51, KLHL3, MKRN3, ZNRF2, CUL2, CUL5, USP27X, WWP1, FBXO28, RNF34, SOCS3, SOCS1, SOCS6, UBE2J1, SKP2, TRIM41, SOCS4, SKP1, KDM2B, UHRF2, DCAF7, DCUN1D2, PIAS4, UBR5, RNF139, RNF138, ASB3, TNFAIP3, RNF20, FBXO10, FBXL2, ASB6, FBXO11, RAD23B, ZFAND5, RAB40C, ASB11, UBA6, UBE2V1, UBE2V2, CDC34, UBAC1, FBXW9, FBXW7, UBE2D3, UBE2D2, FBXW4, CACYBP, HECTD2, RNF11, FBXW2, UBE2D1,…
GOTERM_BP_FAT	GO:0051603~proteolysis involved in cellular protein catabolic process	156	5.28634	7.97786e-09	2280	600	13528	1.54267	3.67533e-05	1.26738e-06		TMEM189-UBE2V1, ZNRF1, USP51, KLHL3, ERLEC1, ZNRF2, CUL2, CUL5, USP27X, WWP1, FBXO28, RNF34, ADAM9, PAN2, SOCS3, SOCS1, UBE2J1, SKP2, SOCS6, SOCS4, SKP1, CLPX, PSMA1, KDM2B, DCUN1D2, UHRF2, PIAS4, UBR5, PSMA4, RNF139, RNF138, ASB3, TNFAIP3, RNF20, FBXO10, FBXL2, ASB6, FBXO11, RAD23B, RAB40C, ASB11, UBA6, UBE2V1, UBE2V2, CDC34, UBAC1, FBXW9, FBXW7, UBE2D3, UBE2D2, FBXW4, CACYBP, HECTD2, RNF11, FBX…
GOTERM_BP_FAT	GO:0044257~cellular protein catabolic process	156	5.28634	1.14812e-08	2280	603	13528	1.53499	5.28925e-05	1.70625e-06		TMEM189-UBE2V1, ZNRF1, USP51, KLHL3, ERLEC1, ZNRF2, CUL2, CUL5, USP27X, WWP1, FBXO28, RNF34, ADAM9, PAN2, SOCS3, SOCS1, UBE2J1, SKP2, SOCS6, SOCS4, SKP1, CLPX, PSMA1, KDM2B, DCUN1D2, UHRF2, PIAS4, UBR5, PSMA4, RNF139, RNF138, ASB3, TNFAIP3, RNF20, FBXO10, FBXL2, ASB6, FBXO11, RAD23B, RAB40C, ASB11, UBA6, UBE2V1, UBE2V2, CDC34, UBAC1, FBXW9, FBXW7, UBE2D3, UBE2D2, FBXW4, CACYBP, HECTD2, RNF11, FBX…
GOTERM_BP_FAT	GO:0030163~protein catabolic process	157	5.32023	5.9725e-08	2280	622	13528	1.49764	0.000275115	6.55124e-06		TMEM189-UBE2V1, ZNRF1, USP51, KLHL3, ERLEC1, ZNRF2, CUL2, CUL5, USP27X, WWP1, FBXO28, RNF34, ADAM9, PAN2, SOCS3, SOCS1, UBE2J1, SKP2, SOCS6, SOCS4, SKP1, CLPX, PSMA1, KDM2B, DCUN1D2, UHRF2, PIAS4, UBR5, PSMA4, RNF139, RNF138, ASB3, TNFAIP3, RNF20, FBXO10, FBXL2, ASB6, FBXO11, RAD23B, RAB40C, ASB11, UBA6, UBE2V1, UBE2V2, CDC34, UBAC1, FBXW9, FBXW7, UBE2D3, UBE2D2, FBXW4, CACYBP, HECTD2, RNF11, FBX…
GOTERM_BP_FAT	GO:0043632~modification-dependent macromolecule catabolic process	147	4.98136	6.31464e-08	2280	574	13528	1.51951	0.000290873	6.76545e-06		TMEM189-UBE2V1, ZNRF1, USP51, KLHL3, ERLEC1, ZNRF2, CUL2, CUL5, USP27X, WWP1, FBXO28, RNF34, PAN2, SOCS3, SOCS1, SOCS6, UBE2J1, SKP2, SOCS4, SKP1, PSMA1, KDM2B, UHRF2, DCUN1D2, PIAS4, UBR5, PSMA4, RNF139, RNF138, ASB3, TNFAIP3, RNF20, FBXO10, FBXL2, ASB6, FBXO11, RAD23B, RAB40C, ASB11, UBA6, UBE2V1, UBE2V2, CDC34, UBAC1, FBXW9, FBXW7, UBE2D3, UBE2D2, FBXW4, CACYBP, HECTD2, RNF11, FBXW2, ZMPSTE24,…
GOTERM_BP_FAT	GO:0019941~modification-dependent protein catabolic process	147	4.98136	6.31464e-08	2280	574	13528	1.51951	0.000290873	6.76545e-06		TMEM189-UBE2V1, ZNRF1, USP51, KLHL3, ERLEC1, ZNRF2, CUL2, CUL5, USP27X, WWP1, FBXO28, RNF34, PAN2, SOCS3, SOCS1, SOCS6, UBE2J1, SKP2, SOCS4, SKP1, PSMA1, KDM2B, UHRF2, DCUN1D2, PIAS4, UBR5, PSMA4, RNF139, RNF138, ASB3, TNFAIP3, RNF20, FBXO10, FBXL2, ASB6, FBXO11, RAD23B, RAB40C, ASB11, UBA6, UBE2V1, UBE2V2, CDC34, UBAC1, FBXW9, FBXW7, UBE2D3, UBE2D2, FBXW4, CACYBP, HECTD2, RNF11, FBXW2, ZMPSTE24,…
GOTERM_BP_FAT	GO:0044265~cellular macromolecule catabolic process	176	5.96408	1.58941e-07	2280	725	13528	1.44037	0.000731975	1.46447e-05		TMEM189-UBE2V1, ZNRF1, USP51, KLHL3, ERLEC1, ZNRF2, CUL2, CUL5, USP27X, WWP1, FBXO28, RNF34, ADAM9, PAN2, PAN3, SOCS3, SOCS1, SKP2, UBE2J1, SOCS6, SOCS4, SKP1, CLPX, PSMA1, KDM2B, DCUN1D2, UHRF2, PIAS4, UBR5, PSMA4, RNF139, RNF138, ASB3, TNFAIP3, RNF20, FBXO10, FBXL2, FBXO11, ASB6, RAD23B, RAB40C, ASB11, UBA6, UBE2V1, UBE2V2, CDC34, UBAC1, LIN28A, LIN28B, FBXW9, FBXW7, UBE2D3, UBE2D2, FBXW4, CACY…
GOTERM_BP_FAT	GO:0009057~macromolecule catabolic process	184	6.23517	7.05581e-07	2280	781	13528	1.39787	0.00324534	4.92505e-05		TMEM189-UBE2V1, ZNRF1, USP51, KLHL3, ERLEC1, ZNRF2, CUL2, CUL5, USP27X, WWP1, FBXO28, RNF34, ADAM9, PAN2, PAN3, SOCS3, SOCS1, SKP2, UBE2J1, SOCS6, SOCS4, SKP1, CLPX, GNS, PSMA1, ADAMTS9, KDM2B, DCUN1D2, UHRF2, PIAS4, UBR5, PSMA4, RNF139, RNF138, ASB3, TNFAIP3, RNF20, FBXO10, FBXL2, FBXO11, ASB6, RAD23B, RAB40C, ASB11, UBA6, UBE2V1, UBE2V2, CDC34, UBAC1, LIN28A, LIN28B, FBXW9, FBXW7, UBE2D3, UBE2D…
GOTERM_BP_FAT	GO:0006508~proteolysis	222	7.52287	0.000163813	2280	1054	13528	1.24972	0.529871	0.00570147		ZNRF1, USP51, ERLEC1, ZNRF2, CUL2, CUL5, WWP1, FAP, HTRA3, ADAM9, PAN2, SKP2, UBE2J1, ESPL1, SKP1, ADAMTS7, ADAMTS9, ADAMTS8, UHRF2, PIAS4, UBR5, F3, ST14, TMPRSS11A, ADAMTS3, ADAMTS2, ADAMTS5, FBXL2, RAD23B, ASB11, RAB40C, UBA6, CDC34, CACYBP, ZMPSTE24, BMP1, PCNP, HGF, RNF7, RNF2, SMURF2, TLL1, DPP3, UBE2G1, RNPEPL1, DPP10, UBE2G2, SENP5, RLIM, FBXL19, DDI2, NSMCE2, NEURL1B, FBXL14, DPP4, ADAM1…
GOTERM_BP_FAT	GO:0006511~ubiquitin-dependent protein catabolic process	61	2.0671	0.000963068	2280	242	13528	1.49559	0.988192	0.0250467		UBE2G1, UBE2G2, USP51, ERLEC1, CUL2, USP27X, CUL5, PSMD7, PAN2, SKP2, ERLIN2, ERLIN1, UBE2I, SKP1, UBE2H, UBE2NL, PSMA1, UHRF2, PSMA4, UBR5, USP21, SIAH3, SIAH1, SIAH2, USP25, CHFR, RNF20, FBXO11, RAD23B, USP6, USP8, USP3, USP2, USP4, EDEM3, EDEM1, UBE2D3, UBE2D2, MAP3K1, FBXW4, USP38, RNF11, USP34, UBE2D1, USP33, UBXN1, UBE4B, PCNP, TRIM63, HSP90B1, CUL4A, NEDD4, USP47, USP46, SMURF2, TCEB1, USP…
Annotation Cluster 7	Enrichment Score: 6.052190021053103
Category	Term	Count	%	PValue	List Total	Pop Hits	Pop Total	Fold Enrichment	Bonferroni	Benjamini		Genes
GOTERM_BP_FAT	GO:0006928~cell motion	133	4.50695	8.39045e-10	2280	475	13528	1.66133	3.86547e-06	1.84071e-07		GNA13, CTHRC1, LYPD3, PDGFB, HMGCR, EFNA2, CAPZA1, IL13, PRKG1, GDNF, NR2E1, IL10, TGFB2, ROBO1, LTB4R, IFNG, ROBO2, PTPRK, SATB2, PTPRM, ROCK1, BARHL2, EMX2, CCL4L1, SCYL3, SIX4, CERCAM, ASCL1, VEGFC, NDEL1, SIX1, FOXG1, CELF3, PDGFRB, EFNA5, RELN, CAV2, PALM, ZFAND5, CCL3, CDK5R1, SOX1, ENPP2, ITGA11, GIPC1, ARPC5, CCL4, ITGB1, SRC, ARX, ALCAM, HOXA1, CKLF, B3GNT1, ADRA2A, STRBP, CLASP2, B3GNT2…
GOTERM_BP_FAT	GO:0016477~cell migration	79	2.67706	1.20792e-06	2280	276	13528	1.69831	0.00554944	8.06474e-05		NRP2, CTHRC1, PPARD, NRP1, PDGFB, HMGCR, WASF2, PEX5, PRKG1, NR2E1, GDNF, PTEN, IL10, TGFB2, ROBO1, SEMA3F, IFNG, MSN, NR2F2, PTPRK, SATB2, ROCK1, ARHGEF7, ARID5B, EMX2, BARHL2, SCYL3, SIX4, SLIT2, ASCL1, VEGFC, NDEL1, PSEN1, BTG1, SIX1, IL12A, PDGFRB, ADAM17, FOXC1, RELN, ACVR1, CAV2, ZFAND5, CDK5R1, NDN, SOX1, ITGA11, ABI2, KITLG, GIPC1, KIT, ITGB1, SRC, ARX, CCL22, CKLF, GBX2, POU3F2, CLASP2, …
GOTERM_BP_FAT	GO:0051674~localization of cell	81	2.74483	2.47006e-05	2280	307	13528	1.56547	0.107561	0.00105312		NRP2, CTHRC1, PPARD, NRP1, PDGFB, HMGCR, WASF2, PEX5, PRKG1, NR2E1, GDNF, PTEN, IL10, TGFB2, ROBO1, SEMA3F, IFNG, MSN, NR2F2, PTPRK, SATB2, ROCK1, ARHGEF7, ARID5B, EMX2, BARHL2, SCYL3, SIX4, SLIT2, ASCL1, VEGFC, NDEL1, PSEN1, BTG1, SIX1, CELF3, IL12A, PDGFRB, ADAM17, FOXC1, RELN, ACVR1, CAV2, ZFAND5, CDK5R1, NDN, SOX1, ITGA11, ABI2, KITLG, GIPC1, KIT, ITGB1, SRC, ARX, CCL22, CKLF, GBX2, POU3F2, C…
GOTERM_BP_FAT	GO:0048870~cell motility	81	2.74483	2.47006e-05	2280	307	13528	1.56547	0.107561	0.00105312		NRP2, CTHRC1, PPARD, NRP1, PDGFB, HMGCR, WASF2, PEX5, PRKG1, NR2E1, GDNF, PTEN, IL10, TGFB2, ROBO1, SEMA3F, IFNG, MSN, NR2F2, PTPRK, SATB2, ROCK1, ARHGEF7, ARID5B, EMX2, BARHL2, SCYL3, SIX4, SLIT2, ASCL1, VEGFC, NDEL1, PSEN1, BTG1, SIX1, CELF3, IL12A, PDGFRB, ADAM17, FOXC1, RELN, ACVR1, CAV2, ZFAND5, CDK5R1, NDN, SOX1, ITGA11, ABI2, KITLG, GIPC1, KIT, ITGB1, SRC, ARX, CCL22, CKLF, GBX2, POU3F2, C…
Annotation Cluster 8	Enrichment Score: 5.234202258452879
Category	Term	Count	%	PValue	List Total	Pop Hits	Pop Total	Fold Enrichment	Bonferroni	Benjamini		Genes
GOTERM_BP_FAT	GO:0019220~regulation of phosphate metabolic process	133	4.50695	3.57341e-09	2280	485	13528	1.62708	1.64626e-05	6.85946e-07		ALS2, DLC1, ADCY2, PDGFB, IL6ST, EFNA1, HMGCR, GDF6, EDN1, TNFSF15, LPAR3, LPAR1, TGFB2, BAK1, ZFP91, MAP3K5, PRKAR2A, MAP3K4, MDFIC, MAP3K9, IFNG, GAB1, RAPGEF4, PDGFC, CHRNA7, PRKACB, INSR, ADAM9, EGFR, DBNL, SOCS3, PIK3CB, SOCS1, PIM1, PKIB, PKIA, PPP1CB, IRS1, VEGFC, JUN, PDGFRB, RELN, CAV3, CDK5R1, GNAI2, ADORA2B, CCNG1, PIN1, LIF, KRAS, DUSP16, ADRA2A, MDFI, VAV3, MAP2K1, SMAD7, MAP2K3, TGF…
GOTERM_BP_FAT	GO:0051174~regulation of phosphorus metabolic process	133	4.50695	3.57341e-09	2280	485	13528	1.62708	1.64626e-05	6.85946e-07		ALS2, DLC1, ADCY2, PDGFB, IL6ST, EFNA1, HMGCR, GDF6, EDN1, TNFSF15, LPAR3, LPAR1, TGFB2, BAK1, ZFP91, MAP3K5, PRKAR2A, MAP3K4, MDFIC, MAP3K9, IFNG, GAB1, RAPGEF4, PDGFC, CHRNA7, PRKACB, INSR, ADAM9, EGFR, DBNL, SOCS3, PIK3CB, SOCS1, PIM1, PKIB, PKIA, PPP1CB, IRS1, VEGFC, JUN, PDGFRB, RELN, CAV3, CDK5R1, GNAI2, ADORA2B, CCNG1, PIN1, LIF, KRAS, DUSP16, ADRA2A, MDFI, VAV3, MAP2K1, SMAD7, MAP2K3, TGF…
GOTERM_BP_FAT	GO:0042325~regulation of phosphorylation	128	4.33751	6.57551e-09	2280	466	13528	1.62976	3.02929e-05	1.21173e-06		ALS2, ADCY2, PDGFB, IL6ST, EFNA1, HMGCR, GDF6, EDN1, TNFSF15, LPAR3, LPAR1, TGFB2, BAK1, ZFP91, MAP3K5, PRKAR2A, MAP3K4, MDFIC, MAP3K9, IFNG, GAB1, RAPGEF4, PDGFC, CHRNA7, PRKACB, INSR, ADAM9, EGFR, DBNL, SOCS3, PIK3CB, SOCS1, PIM1, PKIB, PKIA, PPP1CB, IRS1, VEGFC, JUN, PDGFRB, RELN, CAV3, CDK5R1, GNAI2, ADORA2B, CCNG1, PIN1, LIF, KRAS, DUSP16, ADRA2A, MDFI, VAV3, MAP2K1, SMAD7, MAP2K3, TGFBR1, S…
GOTERM_BP_FAT	GO:0043549~regulation of kinase activity	100	3.38868	1.25612e-07	2280	357	13528	1.662	0.000578527	1.23126e-05		ALS2, ADCY2, PDGFB, EFNA1, HMGCR, EDN1, TNFSF15, LPAR3, LPAR1, TGFB2, MAP3K5, PRKAR2A, MAP3K4, MDFIC, MAP3K9, GAB1, PDGFC, CHRNA7, PRKACB, INSR, ADAM9, EGFR, DBNL, PIK3CB, PIM1, PKIB, PPP1CB, IRS1, PKIA, RELN, CAV3, CDK5R1, GNAI2, ADORA2B, CCNG1, KRAS, DUSP16, ADRA2A, MDFI, VAV3, MAP2K1, MAP2K3, TGFBR1, DUSP22, HGF, VAV2, CDKN1C, CDKN1A, CDKN1B, TSC1, PRKAR1A, CCNT2, PRKAG2, PTEN, PDCD4, CAMKK2, …
GOTERM_BP_FAT	GO:0051338~regulation of transferase activity	102	3.45646	2.86159e-07	2280	372	13528	1.62688	0.00131746	2.31284e-05		ALS2, ADCY2, PDGFB, EFNA1, HMGCR, EDN1, TNFSF15, LPAR3, LPAR1, TGFB2, MAP3K5, PRKAR2A, MAP3K4, MDFIC, MAP3K9, GAB1, PDGFC, CHRNA7, PRKACB, INSR, ADAM9, EGFR, DBNL, PIK3CB, PIM1, PKIB, PPP1CB, IRS1, PKIA, RELN, CAV3, CDK5R1, GNAI2, ADORA2B, CCNG1, KRAS, SERINC1, DUSP16, ADRA2A, MDFI, VAV3, MAP2K1, MAP2K3, TGFBR1, DUSP22, HGF, VAV2, CDKN1C, CDKN1A, CDKN1B, TSC1, PRKAR1A, CCNT2, PRKAG2, PPARG, PTEN,…
GOTERM_BP_FAT	GO:0045859~regulation of protein kinase activity	96	3.25313	3.20787e-07	2280	345	13528	1.65101	0.00147678	2.50483e-05		ALS2, CCNT2, ADCY2, PDGFB, HMGCR, EFNA1, PRKAG2, EDN1, TNFSF15, LPAR3, LPAR1, PDCD4, PTEN, TGFB2, CAMKK2, CCNE2, EDNRA, SPRY2, MAP3K5, PDPK1, PRKAR2A, CASP3, SPRY1, MAP3K4, MDFIC, MAP3K9, GAB1, TGFA, PDGFC, CHRNA7, PRKACB, NRG1, INSR, SERTAD1, ADAM9, EGFR, DBNL, IRAK1, CCNK, PIK3CB, PIM1, PKIB, PPP1CB, PKIA, GTF2H1, TARBP2, ADRB2, PSEN1, CCND2, PSEN2, ADAM17, RELN, MAP3K13, GADD45A, GAP43, CAV3, …
GOTERM_BP_FAT	GO:0044093~positive regulation of molecular function	145	4.91359	6.97425e-07	2280	586	13528	1.46815	0.00320788	4.94302e-05		ALS2, GNA13, DLC1, ADCY2, PDGFB, TMEM189-UBE2V1, EFNA1, EDN1, TNFSF15, LPAR3, LPAR1, PMAIP1, GDNF, IL10, GHRHR, TGFB2, BAK1, MAP3K5, PRKAR2A, S1PR1, MAP3K4, GALR1, MDFIC, LTB4R, MAP3K9, IFNG, GAB1, CHRNA7, PDGFC, PRKACB, INSR, ADAM9, EGFR, DBNL, PIK3CB, STIM2, PIM1, SKP1, IRS1, PPP1CB, PTHLH, PSMA1, EP300, NDEL1, NME1, F3, PSMA4, HTR7, RELN, ERC1, ADD2, ADORA2B, GNAI2, UBE2V1, PIN1, ADRB3, KRAS, …
GOTERM_BP_FAT	GO:0033674~positive regulation of kinase activity	68	2.3043	2.52795e-06	2280	231	13528	1.74661	0.0115787	0.000143771		ALS2, ADCY2, PDGFB, EFNA1, PRKAG2, EDN1, TNFSF15, LPAR3, LPAR1, TGFB2, EDNRA, CDC42, MAP3K5, PDPK1, PRKAR2A, MAP3K4, MDFIC, MAP3K9, GAB1, TGFA, PDGFC, CHRNA7, PRKACB, NRG1, INSR, ADAM9, EGFR, IRAK1, DBNL, PIK3CB, PIM1, PPP1CB, IRS1, ADRB2, PSEN1, CCND2, ADAM17, RELN, MAP3K13, GAP43, GNAI2, ADORA2B, CSF1, KITLG, KIT, DGKA, KRAS, DGKE, DGKD, MAP3K1, ADRA2A, PRKAA1, CERK, THBS1, MDFI, VAV3, MAP2K1, …
GOTERM_BP_FAT	GO:0051347~positive regulation of transferase activity	69	2.33819	5.19788e-06	2280	240	13528	1.70583	0.0236622	0.000275211		ALS2, ADCY2, PDGFB, EFNA1, PRKAG2, EDN1, TNFSF15, LPAR3, LPAR1, TGFB2, EDNRA, CDC42, MAP3K5, PDPK1, PRKAR2A, MAP3K4, MDFIC, MAP3K9, GAB1, TGFA, PDGFC, CHRNA7, PRKACB, NRG1, INSR, ADAM9, EGFR, IRAK1, DBNL, PIK3CB, PIM1, PPP1CB, IRS1, ADRB2, PSEN1, CCND2, ADAM17, RELN, MAP3K13, GAP43, GNAI2, ADORA2B, CSF1, KITLG, KIT, DGKA, KRAS, DGKE, DGKD, SERINC1, MAP3K1, ADRA2A, PRKAA1, CERK, THBS1, MDFI, VAV3,…
GOTERM_BP_FAT	GO:0045860~positive regulation of protein kinase activity	64	2.16876	1.25938e-05	2280	223	13528	1.70284	0.0563688	0.000585888		ALS2, ADCY2, PDGFB, EFNA1, PRKAG2, EDN1, TNFSF15, LPAR3, LPAR1, TGFB2, EDNRA, MAP3K5, PDPK1, PRKAR2A, MAP3K4, MDFIC, MAP3K9, GAB1, TGFA, PDGFC, CHRNA7, PRKACB, NRG1, INSR, ADAM9, EGFR, IRAK1, DBNL, PIK3CB, PIM1, PPP1CB, ADRB2, PSEN1, CCND2, ADAM17, RELN, MAP3K13, GAP43, GNAI2, ADORA2B, CSF1, KITLG, KIT, DGKA, KRAS, DGKE, DGKD, MAP3K1, ADRA2A, PRKAA1, CERK, THBS1, MDFI, MAP2K1, TGFBR1, MAP2K3, DGK…
GOTERM_BP_FAT	GO:0043085~positive regulation of catalytic activity	122	4.13419	7.65754e-05	2280	520	13528	1.39205	0.29728	0.0028876		ALS2, GNA13, DLC1, ADCY2, PDGFB, EFNA1, EDN1, TNFSF15, LPAR3, LPAR1, PMAIP1, GDNF, GHRHR, TGFB2, BAK1, MAP3K5, PRKAR2A, S1PR1, MAP3K4, GALR1, MDFIC, LTB4R, MAP3K9, IFNG, GAB1, PDGFC, CHRNA7, PRKACB, INSR, ADAM9, EGFR, DBNL, PIK3CB, PIM1, SKP1, PPP1CB, IRS1, PTHLH, PSMA1, NDEL1, F3, PSMA4, HTR7, RELN, GNAI2, ADORA2B, PIN1, ADRB3, KRAS, SERINC1, P2RY1, ADRA2A, DIABLO, UBE2D1, MDFI, VAV3, MAP2K1, MA…
GOTERM_BP_FAT	GO:0000165~MAPKKK cascade	51	1.72823	0.000269043	2280	184	13528	1.64457	0.710514	0.00823026		EFNA1, LPAR3, LPAR1, CAMKK2, MAP3K5, MAP3K4, MDFIC, MAP3K9, GAB1, TGFA, CHRNA7, RAPGEF2, MAP2K7, INSR, ADAM9, EGFR, DBNL, PIK3CB, MAP4K3, MAPK1, CRKL, PSEN1, PPM1L, MAPK7, MAP3K13, MAP3K12, GNAI2, ADORA2B, GRB2, MAP3K1, PPP2CA, DUSP16, ADRA2A, TNFRSF19, PRKAA1, THBS1, MDFI, CCM2, MAP2K1, TGFBR1, MAP2K3, MAP2K4, DUSP22, MAPK10, HGF, STRADB, SMAD1, DUSP4, EPGN, DUSP9, DUSP8
GOTERM_BP_FAT	GO:0043405~regulation of MAP kinase activity	40	1.35547	0.000835681	2280	141	13528	1.68322	0.978754	0.0218924		CAV3, ADORA2B, PDGFB, HMGCR, EFNA1, EDN1, LPAR3, KITLG, LPAR1, KIT, PDCD4, TRIB2, SPRY2, MAP3K5, SPRY1, KRAS, MDFIC, MAP3K9, MAP3K1, PPP2CA, GAB1, DUSP16, ADRA2A, TGFA, CHRNA7, PRKAA1, THBS1, INSR, MDFI, EGFR, DBNL, MAP2K1, PIK3CB, MAP2K3, DUSP22, HGF, PSEN1, EPGN, DUSP9, DUSP8
GOTERM_BP_FAT	GO:0043406~positive regulation of MAP kinase activity	29	0.982718	0.00475054	2280	102	13528	1.68693	1	0.0936921		ADORA2B, PDGFB, EFNA1, EDN1, LPAR3, KITLG, KIT, LPAR1, MAP3K5, KRAS, MDFIC, MAP3K9, MAP3K1, GAB1, ADRA2A, TGFA, CHRNA7, PRKAA1, THBS1, INSR, MDFI, EGFR, DBNL, MAP2K1, PIK3CB, MAP2K3, HGF, PSEN1, EPGN
GOTERM_BP_FAT	GO:0032147~activation of protein kinase activity	31	1.05049	0.00687563	2280	114	13528	1.61345	1	0.12121		ADCY2, GNAI2, EDN1, TNFSF15, TGFB2, EDNRA, DGKA, PDPK1, PRKAR2A, MAP3K4, DGKE, DGKD, MAP3K1, PDGFC, PRKACB, CERK, NRG1, INSR, ADAM9, EGFR, IRAK1, TGFBR1, DGKH, STRADB, CISH, ADRB2, PSEN1, PRKAR1A, DGKZ, MAP3K13, GAP43
GOTERM_BP_FAT	GO:0000187~activation of MAPK activity	22	0.74551	0.0284812	2280	82	13528	1.59187	1	0.315627		MDFI, DBNL, ADORA2B, MAP2K1, PIK3CB, EFNA1, MAP2K3, LPAR3, LPAR1, HGF, MAP3K5, MDFIC, EPGN, MAP3K9, MAP3K1, GAB1, ADRA2A, TGFA, CHRNA7, PRKAA1, THBS1, INSR
Annotation Cluster 9	Enrichment Score: 5.196818308836822
Category	Term	Count	%	PValue	List Total	Pop Hits	Pop Total	Fold Enrichment	Bonferroni	Benjamini		Genes
SP_PIR_KEYWORDS	extracellular matrix	72	2.43985	1.52347e-08	2943	241	19235	1.95262	1.08166e-05	7.21108e-07		CTHRC1, PXDN, COL21A1, NPNT, OGN, CILP2, HMCN1, TGFBI, COL11A1, WNT10B, COL22A1, CRTAP, MMP11, PRELP, ADAMTS7, ADAMTS9, ADAMTS8, COL1A2, WNT9B, MFAP2, RELN, COL1A1, WNT9A, ADAMTS3, ADAMTS2, MFAP5, CHL1, ADAMTS5, ADAMTS18, ADAMTS17, ELN, COL3A1, COL2A1, CALR, TIMP3, CPZ, SMOC2, COL9A1, LAMB3, COL9A3, COL7A1, ITGB8, COL27A1, COL6A3, COL6A2, ADAMTS10, FBN3, COL8A1, WNT8B, COL4A4, HAPLN1, COL4A2, HAP…
GOTERM_CC_FAT	GO:0031012~extracellular matrix	91	3.0837	2.95235e-07	2000	345	12782	1.68574	0.000199854	6.66225e-05		CTHRC1, LTBP1, COL21A1, NPNT, TGFB2, OGN, GPC2, CILP2, HMCN1, TGFBI, COL11A1, MATN2, MATN3, STX4, WNT10B, CRTAP, COL22A1, MMP15, MMP11, PRELP, ADAMTS7, ADAMTS9, ADAMTS8, COLQ, F3, VEGFA, COL1A2, WNT9B, MFAP2, RELN, COL1A1, WNT9A, COL24A1, ADAMTS3, ADAMTS2, MFAP5, CHL1, ADAMTS5, ADAMTS18, ADAMTS17, ELN, COL3A1, COL2A1, CALR, TIMP3, AHSG, CPZ, SMOC2, COL9A1, LAMB3, COL9A3, COL7A1, COL27A1, IMPG2, C…
GOTERM_CC_FAT	GO:0005578~proteinaceous extracellular matrix	84	2.84649	1.09557e-06	2000	320	12782	1.67764	0.000741429	0.00014833		CTHRC1, LTBP1, COL21A1, NPNT, OGN, GPC2, CILP2, HMCN1, TGFBI, COL11A1, MATN2, MATN3, WNT10B, CRTAP, COL22A1, MMP15, MMP11, PRELP, ADAMTS7, ADAMTS9, ADAMTS8, COLQ, VEGFA, COL1A2, WNT9B, MFAP2, RELN, COL1A1, WNT9A, COL24A1, ADAMTS3, ADAMTS2, MFAP5, CHL1, ADAMTS5, ADAMTS18, ADAMTS17, ELN, COL3A1, COL2A1, CALR, TIMP3, CPZ, SMOC2, COL9A1, LAMB3, COL9A3, COL7A1, COL27A1, IMPG2, COL6A3, COL6A2, ADAMTS10…
GOTERM_CC_FAT	GO:0044420~extracellular matrix part	38	1.2877	1.11279e-05	2000	117	12782	2.07571	0.0075053	0.000836717		COL3A1, COL2A1, TIMP3, SMOC2, COL9A1, LAMB3, COL9A3, HMCN1, COL7A1, COL27A1, COL6A3, COL8A1, COL11A1, COL4A4, COL4A2, COL4A1, COL13A1, FBN1, CCDC80, COL15A1, NID1, NID2, SPARC, COL5A3, COL5A2, COL4A6, COL4A5, LAMA2, LAMA4, COL19A1, COLQ, FREM2, VEGFA, COL1A2, MFAP2, COL1A1, COL24A1, MFAP5
GOTERM_MF_FAT	GO:0005201~extracellular matrix structural constituent	31	1.05049	3.86953e-05	2190	86	12983	2.13695	0.0558072	0.00636024		ELN, COL3A1, COL2A1, COL9A1, COL9A3, COL27A1, IMPG2, COL6A2, FBN3, COL11A1, COL4A4, MATN3, COL4A2, COL4A1, COL13A1, FBN1, CHI3L1, COL15A1, COL5A3, COL5A2, COL4A6, PRELP, COL4A5, LAMA4, COL19A1, COL1A2, WNT9B, COL1A1, WNT9A, COL24A1, MFAP5
GOTERM_CC_FAT	GO:0044421~extracellular region part	172	5.82853	0.0310726	2000	960	12782	1.14505	1	0.24511		CTHRC1, FGF18, NOG, LTBP1, IL6ST, GDF6, EDN1, TNFSF15, IL13, FSTL1, IL10, TGFB2, OGN, TTR, ZFP91, HMCN1, IFNG, TGFBI, PDGFC, LGI1, EBI3, IL1A, APOO, ADAM9, EGFR, MATN2, MATN3, WNT10B, CRTAP, COL22A1, CCL4L1, MFGE8, VASH1, PRELP, ADAMTS7, PTHLH, VEGFC, ADAMTS9, ADAMTS8, COLQ, F3, VEGFA, COL1A2, TFPI, MFAP2, STC1, RELN, EFNA5, COL1A1, ADAMTS3, COL24A1, MFAP5, ADAMTS2, ADAMTS5, NGF, CCL1, CCL3, ERBB…
Annotation Cluster 10	Enrichment Score: 5.0745286375386245
Category	Term	Count	%	PValue	List Total	Pop Hits	Pop Total	Fold Enrichment	Bonferroni	Benjamini		Genes
GOTERM_CC_FAT	GO:0005581~collagen	22	0.74551	2.71575e-09	2000	35	12782	4.0172	1.83856e-06	1.83856e-06		COL4A4, COL4A2, COL4A1, COL13A1, COL3A1, COL15A1, COL2A1, COL5A3, COL5A2, COL4A6, COL4A5, COL9A1, COL19A1, COL9A3, COL7A1, COL27A1, COL6A3, COL1A2, COL1A1, COL8A1, COL24A1, COL11A1
SP_PIR_KEYWORDS	triple helix	18	0.609963	4.01474e-07	2943	31	19235	3.79501	0.000285006	1.58358e-05		COL4A4, COL4A2, COL4A1, COL13A1, UTRN, COL3A1, COL2A1, COL5A2, COL4A6, COL4A5, COL9A1, COL19A1, COL7A1, COL6A3, COL1A2, COL6A2, COL1A1, COL11A1
SP_PIR_KEYWORDS	trimer	16	0.542189	8.12226e-07	2943	26	19235	4.02206	0.000576515	2.74606e-05		COL4A4, COL4A1, COL13A1, COL3A1, COL2A1, COL5A2, COL4A6, COL4A5, COL19A1, COL7A1, COL6A3, COL1A2, COL6A2, COL1A1, THBS1, COL11A1
SP_PIR_KEYWORDS	hydroxylysine	17	0.576076	2.58573e-06	2943	31	19235	3.58417	0.00183418	7.98171e-05		COL4A4, COL4A2, COL4A1, COL13A1, COL3A1, COL2A1, COL5A2, COL4A6, COL4A5, COL9A1, COL19A1, COL7A1, COL6A3, COL1A2, COL6A2, COL1A1, COL11A1
UP_SEQ_FEATURE	region of interest:Triple-helical region	14	0.474415	6.54678e-06	2941	23	19113	3.9558	0.037833	0.00296231		COL4A4, COL4A2, COL4A1, COL7A1, COL27A1, COL6A3, COL3A1, COL6A2, COL2A1, COL1A1, COL5A3, COL11A1, COL4A6, COL4A5
GOTERM_CC_FAT	GO:0044420~extracellular matrix part	38	1.2877	1.11279e-05	2000	117	12782	2.07571	0.0075053	0.000836717		COL3A1, COL2A1, TIMP3, SMOC2, COL9A1, LAMB3, COL9A3, HMCN1, COL7A1, COL27A1, COL6A3, COL8A1, COL11A1, COL4A4, COL4A2, COL4A1, COL13A1, FBN1, CCDC80, COL15A1, NID1, NID2, SPARC, COL5A3, COL5A2, COL4A6, COL4A5, LAMA2, LAMA4, COL19A1, COLQ, FREM2, VEGFA, COL1A2, MFAP2, COL1A1, COL24A1, MFAP5
GOTERM_MF_FAT	GO:0005201~extracellular matrix structural constituent	31	1.05049	3.86953e-05	2190	86	12983	2.13695	0.0558072	0.00636024		ELN, COL3A1, COL2A1, COL9A1, COL9A3, COL27A1, IMPG2, COL6A2, FBN3, COL11A1, COL4A4, MATN3, COL4A2, COL4A1, COL13A1, FBN1, CHI3L1, COL15A1, COL5A3, COL5A2, COL4A6, PRELP, COL4A5, LAMA4, COL19A1, COL1A2, WNT9B, COL1A1, WNT9A, COL24A1, MFAP5
SP_PIR_KEYWORDS	hydroxyproline	17	0.576076	4.42792e-05	2943	37	19235	3.00296	0.0309499	0.000981985		COL4A4, COL4A2, COL4A1, COL13A1, COL3A1, COL2A1, COL5A2, COL4A6, COL4A5, COL9A1, COL19A1, COL7A1, COL6A3, COL1A2, COL6A2, COL1A1, COL11A1
SP_PIR_KEYWORDS	hydroxylation	25	0.84717	8.40731e-05	2943	71	19235	2.30135	0.0579476	0.0016568		COL4A4, COL4A2, LTBP1, COL4A1, ELN, COL3A1, CRTAP, COL15A1, COL25A1, COL2A1, COL5A3, COL5A2, COL4A6, COL4A5, COL9A1, COL19A1, COL9A3, COL7A1, COL6A3, COL1A2, COL6A2, HIF3A, COL1A1, COL8A1, COL11A1
SP_PIR_KEYWORDS	collagen	30	1.0166	0.00013174	2943	95	19235	2.06395	0.0892999	0.00239563		CTHRC1, COL21A1, COL3A1, COL2A1, COL9A1, COL9A3, COL7A1, P4HA1, PLOD2, COL27A1, COL6A3, COL6A2, COL8A1, COL11A1, COL4A4, COL4A2, COL4A1, COL13A1, COL22A1, COL15A1, COL25A1, COL5A3, COL5A2, COL4A6, COL4A5, COL19A1, COLQ, COL1A2, COL1A1, COL24A1
KEGG_PATHWAY	hsa04512:ECM-receptor interaction	29	0.982718	0.000169075	862	84	5085	2.03658	0.0306334	0.00172697		COL3A1, ITGA11, ITGA10, COL2A1, ITGB3, ITGB1, LAMB3, ITGB8, COL6A3, COL6A2, SV2A, THBS1, COL11A1, COL4A4, COL4A2, COL4A1, ITGA4, COL5A3, COL5A2, COL4A6, LAMA2, ITGA9, LAMA4, ITGA6, ITGA5, ITGA8, COL1A2, RELN, COL1A1
INTERPRO	IPR008160:Collagen triple helix repeat	28	0.948831	0.000238285	2710	84	16659	2.04908	0.453448	0.0330055		CTHRC1, COL21A1, COL3A1, COL2A1, COL9A1, COL9A3, COL7A1, COL27A1, COL6A3, COL6A2, COL8A1, COL11A1, COL4A4, COL4A2, COL4A1, COL13A1, COL22A1, COL15A1, COL25A1, COL5A3, COL5A2, COL4A6, COL4A5, COL19A1, COLQ, COL1A2, COL1A1, COL24A1
Annotation Cluster 11	Enrichment Score: 4.943999107945452
Category	Term	Count	%	PValue	List Total	Pop Hits	Pop Total	Fold Enrichment	Bonferroni	Benjamini		Genes
GOTERM_BP_FAT	GO:0007389~pattern specification process	79	2.67706	2.83196e-07	2280	267	13528	1.75556	0.00130383	2.32977e-05		GNA13, BMI1, NOG, HNF1B, CDX2, NRP1, FOXA2, EDN1, ZEB1, GLI3, CITED2, HOXC6, EDNRA, HOXC8, FOXF1, GATA4, RAB23, ASPH, NR2F2, CYR61, PITX2, ALX1, SATB2, YY1, EMX2, PCDH8, CTNNBIP1, ASCL1, EYA1, CRKL, HOXD8, EP300, BTG2, PSEN1, HOXC13, PSEN2, SIX1, FOXG1, VEGFA, MNX1, RELN, ACVR1, HOXA11, ZBTB16, HOXA1, HOXA4, LHX1, HOXA5, HOXA10, GBX2, BCOR, PLXND1, LFNG, PCSK5, MDFI, MAFB, TGFBR1, SMAD5, SMAD4, R…
GOTERM_BP_FAT	GO:0003002~regionalization	57	1.93155	3.08823e-05	2280	197	13528	1.71675	0.132619	0.00130444		BMI1, NOG, HNF1B, FOXA2, EDN1, GLI3, HOXC6, HOXC8, GATA4, RAB23, NR2F2, ALX1, YY1, EMX2, PCDH8, CTNNBIP1, CRKL, HOXD8, EP300, BTG2, PSEN1, HOXC13, FOXG1, PSEN2, MNX1, RELN, HOXA11, ZBTB16, HOXA1, HOXA4, HOXA5, LHX1, GBX2, HOXA10, LFNG, PCSK5, MDFI, MAFB, TGFBR1, RPGRIP1L, SMAD4, EN1, GAS1, HOXB1, AIDA, MEOX2, HOXB8, MEOX1, RNF2, GDF11, NEUROD1, PBX1, SP8, RBPJ, PBX3, PBX2, CHRD
GOTERM_BP_FAT	GO:0009952~anterior/posterior pattern formation	42	1.42325	0.000168347	2280	140	13528	1.78	0.539591	0.00581491		HNF1B, FOXA2, HOXA11, ZBTB16, GLI3, HOXC6, HOXA1, HOXC8, HOXA4, HOXA5, LHX1, GATA4, GBX2, HOXA10, NR2F2, PCSK5, LFNG, ALX1, TGFBR1, YY1, EMX2, SMAD4, PCDH8, EN1, CTNNBIP1, HOXB1, CRKL, HOXD8, EP300, BTG2, MEOX2, PSEN1, HOXC13, HOXB8, MEOX1, RNF2, PSEN2, GDF11, NEUROD1, PBX1, PBX3, RBPJ
Annotation Cluster 12	Enrichment Score: 4.92851850980579
Category	Term	Count	%	PValue	List Total	Pop Hits	Pop Total	Fold Enrichment	Bonferroni	Benjamini		Genes
GOTERM_BP_FAT	GO:0051270~regulation of cell motion	65	2.20264	2.00062e-08	2280	193	13528	1.99827	9.21642e-05	2.42548e-06		DLC1, RTN4, GNA13, NRP1, PDGFB, IL6ST, EDN1, JAG1, PTEN, TGFB2, CITED2, S1PR1, SEMA3F, GAB1, SEMA3A, INSR, ADAM9, EGFR, PTPRK, IRS2, PTPRM, ADAM10, LYN, ACTN1, IRS1, VASH1, MAPK1, VEGFC, CLIC4, DLL4, F3, VEGFA, PDGFRA, ADAM17, PDGFRB, WDR44, RNF20, ENPP2, CSF1, ONECUT2, ABHD2, ITGB3, KIT, TPM1, ADA, MIA3, MAP3K1, TEK, THBS1, PIK3R1, PARD6B, NF2, MAP2K1, SMAD7, TGFBR1, MYO1F, LAMA2, LAMA4, CDKN1B,…
GOTERM_BP_FAT	GO:0030334~regulation of cell migration	57	1.93155	1.55536e-07	2280	169	13528	2.00118	0.000716299	1.46235e-05		DLC1, RTN4, GNA13, PDGFB, IL6ST, EDN1, JAG1, PTEN, TGFB2, CITED2, S1PR1, GAB1, INSR, ADAM9, EGFR, PTPRK, IRS2, PTPRM, ADAM10, IRS1, VASH1, MAPK1, VEGFC, CLIC4, DLL4, F3, VEGFA, PDGFRA, ADAM17, PDGFRB, WDR44, RNF20, ENPP2, CSF1, ONECUT2, ABHD2, ITGB3, KIT, TPM1, ADA, MIA3, MAP3K1, TEK, THBS1, PIK3R1, PARD6B, NF2, MAP2K1, SMAD7, MYO1F, LAMA2, LAMA4, PTP4A1, AMOT, HBEGF, TGFBR3, CHRD
GOTERM_BP_FAT	GO:0040012~regulation of locomotion	58	1.96544	6.40206e-06	2280	192	13528	1.79236	0.0290637	0.000324062		DLC1, RTN4, GNA13, PDGFB, IL6ST, EDN1, JAG1, PTEN, TGFB2, CITED2, S1PR1, GAB1, INSR, ADAM9, EGFR, PTPRK, IRS2, PTPRM, ADAM10, IRS1, SLIT2, VASH1, MAPK1, VEGFC, CLIC4, DLL4, F3, VEGFA, PDGFRA, ADAM17, PDGFRB, WDR44, RNF20, ENPP2, CSF1, ONECUT2, ABHD2, ITGB3, KIT, TPM1, ADA, MIA3, MAP3K1, TEK, THBS1, PIK3R1, PARD6B, NF2, MAP2K1, SMAD7, MYO1F, LAMA2, LAMA4, PTP4A1, AMOT, HBEGF, TGFBR3, CHRD
GOTERM_BP_FAT	GO:0051272~positive regulation of cell motion	32	1.08438	0.000227945	2280	98	13528	1.93741	0.650153	0.00731757		PDGFB, IL6ST, CSF1, EDN1, ONECUT2, KIT, TGFB2, MIA3, S1PR1, THBS1, INSR, PIK3R1, ADAM9, EGFR, IRS2, ADAM10, MAP2K1, LYN, TGFBR1, MYO1F, IRS1, MAPK1, VEGFC, ETS1, F3, PTP4A1, VEGFA, PDGFRA, AMOT, ADAM17, PDGFRB, HBEGF
GOTERM_BP_FAT	GO:0030335~positive regulation of cell migration	29	0.982718	0.000495361	2280	89	13528	1.93333	0.897991	0.0139066		PDGFB, IL6ST, CSF1, EDN1, ONECUT2, KIT, TGFB2, MIA3, S1PR1, THBS1, INSR, PIK3R1, ADAM9, EGFR, IRS2, ADAM10, MAP2K1, MYO1F, IRS1, MAPK1, VEGFC, F3, PTP4A1, VEGFA, PDGFRA, ADAM17, PDGFRB, HBEGF, AMOT
GOTERM_BP_FAT	GO:0040017~positive regulation of locomotion	30	1.0166	0.0011935	2280	98	13528	1.81633	0.99592	0.029939		PDGFB, IL6ST, CSF1, EDN1, ONECUT2, KIT, TGFB2, MIA3, S1PR1, THBS1, INSR, PIK3R1, ADAM9, EGFR, IRS2, ADAM10, MAP2K1, MYO1F, IRS1, SLIT2, MAPK1, VEGFC, F3, PTP4A1, VEGFA, PDGFRA, ADAM17, PDGFRB, HBEGF, AMOT
Annotation Cluster 13	Enrichment Score: 4.877461382721454
Category	Term	Count	%	PValue	List Total	Pop Hits	Pop Total	Fold Enrichment	Bonferroni	Benjamini		Genes
GOTERM_BP_FAT	GO:0030182~neuron differentiation	125	4.23585	7.90218e-10	2280	438	13528	1.6933	3.64053e-06	1.82027e-07		ALS2, TUBB2B, TUBB2A, EFNA1, EFNA2, JAG1, PRKG1, GDNF, NR2E1, TGFB2, KLHL1, LUZP6, ZFP91, GATA2, HOXC8, S1PR1, ROBO1, ROBO2, SS18L1, EGFR, PTPRM, BARHL2, EMX2, LIFR, FGF20, FOXN4, ASCL1, SLITRK1, NDEL1, VEGFA, FOXG1, MNX1, RELN, EFNA5, NGF, CDK5R1, LPPR4, SOX1, ERBB3, SOX2, ONECUT2, SOX5, ARX, LIF, ALCAM, HOXA1, LHX1, NUMB, B3GNT1, LHX5, B3GNT2, LHX8, NKX2-2, PARD6B, KLF7, MAP2K1, BHLHE22, NTF3, …
GOTERM_BP_FAT	GO:0031175~neuron projection development	73	2.47374	3.71072e-06	2280	256	13528	1.69193	0.01695	0.000208458		ALS2, NRP2, NRP1, EFNA2, GJA1, PRKG1, NR2E1, GDNF, PTEN, KLHL1, ROBO1, ROBO2, SEMA3A, SS18L1, EGFR, STX3, PTPRM, NRXN3, OTX2, LIFR, NRXN1, VASP, SLIT2, SLITRK1, NDEL1, ADM, FOXG1, CNTN4, SIAH1, EFNA5, RELN, NGFR, GAP43, NGF, CDK5R1, LPPR4, NDN, ERBB3, ABI2, ARX, ALCAM, HOXA1, NUMB, B3GNT1, GBX2, B3GNT2, DCX, SNAP25, ETV4, PARD6B, KLF7, GNAO1, NTF3, MAP2K1, CREB1, RTN4R, NFASC, NR4A2, DPYSL5, NTNG…
GOTERM_BP_FAT	GO:0048812~neuron projection morphogenesis	63	2.13487	5.20831e-06	2280	213	13528	1.75493	0.0237092	0.00027263		ALS2, NRP2, NRP1, EFNA2, GJA1, NR2E1, ROBO1, ROBO2, SEMA3A, EGFR, PTPRM, NRXN3, OTX2, LIFR, NRXN1, VASP, SLIT2, SLITRK1, NDEL1, ADM, FOXG1, EFNA5, RELN, SIAH1, CNTN4, NGFR, GAP43, CDK5R1, LPPR4, NDN, ERBB3, ARX, ALCAM, HOXA1, NUMB, B3GNT1, GBX2, B3GNT2, DCX, SNAP25, ETV4, PARD6B, KLF7, NTF3, MAP2K1, CREB1, RTN4R, NFASC, DPYSL5, NR4A2, NTNG2, DOCK7, LMX1A, GAS1, ISL1, GAS7, ATP7A, SEMA6A, EPHA7, U…
GOTERM_BP_FAT	GO:0007411~axon guidance	38	1.2877	6.3153e-06	2280	107	13528	2.10717	0.0286755	0.000326853		NRP2, CDK5R1, NRP1, EFNA2, ARX, ALCAM, HOXA1, ROBO1, GBX2, B3GNT1, ROBO2, SEMA3A, B3GNT2, ETV4, KLF7, PTPRM, NTF3, NRXN3, OTX2, NFASC, DPYSL5, NRXN1, GAS1, LMX1A, ISL1, SLIT2, VASP, SEMA6A, EPHA7, FOXG1, RELN, CNTN4, SIAH1, EFNA5, NGFR, APBB2, FEZ2, GAP43, MYH10
GOTERM_BP_FAT	GO:0048666~neuron development	90	3.04981	6.41115e-06	2280	339	13528	1.57522	0.0291043	0.000320995		ALS2, NRP2, NRP1, EFNA2, GJA1, KCNIP2, PRKG1, NR2E1, GDNF, PTEN, TGFB2, KLHL1, ZFP91, DYNLL2, ROBO1, NR2F6, ROBO2, SEMA3A, SS18L1, EGFR, STX3, PTPRM, NRXN3, OTX2, LIFR, NRXN1, VASP, SLIT2, ASCL1, SLITRK1, NDEL1, PSEN1, ADM, FOXG1, VEGFA, CNTN4, SIAH1, EFNA5, RELN, NGFR, GAP43, NGF, CDK5R1, LPPR4, SOX1, NDN, ERBB3, ONECUT2, ABI2, ARX, LIF, ALCAM, HOXA1, NUMB, GBX2, B3GNT1, B3GNT2, DCX, LHX8, SNAP2…
GOTERM_BP_FAT	GO:0030030~cell projection organization	96	3.25313	6.77144e-06	2280	368	13528	1.54783	0.0307145	0.000335386		ALS2, NRP2, NRP1, PDGFB, EFNA2, WASF2, GJA1, LPAR3, MTSS1L, LPAR1, PRKG1, NR2E1, GDNF, PTEN, KLHL1, CDC42, ROBO1, TTC30B, ROBO2, SEMA3A, SS18L1, EGFR, STX3, PTPRM, STX2, ROCK1, NRXN3, VANGL2, OTX2, LIFR, NRXN1, VASP, SLIT2, SLITRK1, NDEL1, ADM, FOXG1, CNTN4, SIAH1, EFNA5, RELN, NGFR, GAP43, NGF, CDK5R1, LPPR4, NDN, ERBB3, ONECUT2, ABI2, RDX, TPM1, ARX, ALCAM, HOXA1, NUMB, B3GNT1, GBX2, B3GNT2, DC…
GOTERM_BP_FAT	GO:0048858~cell projection morphogenesis	67	2.27042	4.14606e-05	2280	245	13528	1.62259	0.173878	0.00170402		ALS2, NRP2, NRP1, EFNA2, GJA1, NR2E1, ROBO1, ROBO2, SEMA3A, EGFR, PTPRM, NRXN3, OTX2, VANGL2, LIFR, NRXN1, VASP, SLIT2, SLITRK1, NDEL1, ADM, FOXG1, EFNA5, RELN, SIAH1, CNTN4, NGFR, GAP43, CDK5R1, LPPR4, NDN, ERBB3, ONECUT2, ARX, ALCAM, HOXA1, NUMB, B3GNT1, GBX2, B3GNT2, DCX, SNAP25, ETV4, PARD6B, KLF7, RAB8A, NTF3, MAP2K1, CREB1, RTN4R, NFASC, NR4A2, DPYSL5, RPGRIP1L, NTNG2, DOCK7, LMX1A, GAS1, I…
GOTERM_BP_FAT	GO:0032990~cell part morphogenesis	69	2.33819	5.16127e-05	2280	256	13528	1.59922	0.211629	0.00206557		ALS2, NRP2, NRP1, EFNA2, GJA1, NR2E1, BAK1, ROBO1, ROBO2, SEMA3A, EGFR, PTPRM, NRXN3, OTX2, VANGL2, LIFR, NRXN1, VASP, SLIT2, SLITRK1, NDEL1, ADM, FOXG1, CNTN4, EFNA5, RELN, SIAH1, NGFR, GAP43, CDK5R1, LPPR4, NDN, ERBB3, ONECUT2, ARX, ALCAM, HOXA1, NUMB, B3GNT1, GBX2, B3GNT2, DCX, SNAP25, ETV4, PARD6B, KLF7, RAB8A, NTF3, MAP2K1, CREB1, RTN4R, NFASC, NR4A2, DPYSL5, RPGRIP1L, NTNG2, DOCK7, LMX1A, G…
GOTERM_BP_FAT	GO:0032989~cellular component morphogenesis	98	3.32091	5.85607e-05	2280	397	13528	1.46465	0.236466	0.00228381		ALS2, NOG, EFNA2, NR2E1, TGFB2, BAK1, ROBO1, FOXF1, ROBO2, TBPL1, EGFR, PTPRM, VANGL2, EOMES, LIFR, CCL4L1, PROX1, SLITRK1, NDEL1, FOXG1, BIN3, EFNA5, RELN, PMP22, CDK5R1, LPPR4, AGFG1, ERBB3, ONECUT2, SOX9, ITGB1, CCL4, ARX, ALCAM, HOXA1, NUMB, B3GNT1, CLASP1, CLASP2, B3GNT2, PARD6B, RAB8A, KLF7, MAP2K1, NTF3, NR4A2, RPGRIP1L, DOCK7, HGF, GAS1, GAS7, ATP7A, SEMA6A, EPHA7, ULK2, PRICKLE2, TGFBR3,…
GOTERM_BP_FAT	GO:0007409~axonogenesis	55	1.86377	6.78548e-05	2280	193	13528	1.69085	0.268471	0.00260176		NRP2, ALS2, NRP1, EFNA2, NR2E1, ROBO1, ROBO2, SEMA3A, PTPRM, NRXN3, OTX2, NRXN1, VASP, SLIT2, SLITRK1, NDEL1, FOXG1, RELN, EFNA5, SIAH1, CNTN4, NGFR, GAP43, CDK5R1, LPPR4, NDN, ERBB3, ARX, ALCAM, HOXA1, NUMB, B3GNT1, GBX2, B3GNT2, DCX, SNAP25, ETV4, PARD6B, KLF7, NTF3, CREB1, RTN4R, NFASC, DPYSL5, NR4A2, NTNG2, DOCK7, GAS1, LMX1A, ISL1, SEMA6A, EPHA7, ULK2, APBB2, FEZ2, MYH10
GOTERM_BP_FAT	GO:0000902~cell morphogenesis	89	3.01593	8.18919e-05	2280	356	13528	1.48333	0.314284	0.00306271		ALS2, NRP2, NOG, NRP1, EFNA2, GJA1, NR2E1, TGFB2, CDC42, ROBO1, FOXF1, RHOA, ROBO2, SEMA3A, EGFR, PTPRM, NRXN3, VANGL2, OTX2, LIFR, EOMES, CCL4L1, NRXN1, PROX1, VASP, SLIT2, SLITRK1, NDEL1, ADM, FOXG1, CNTN4, SIAH1, EFNA5, BIN3, RELN, NGFR, GAP43, CDK5R1, LPPR4, SHROOM4, NDN, ERBB3, ONECUT2, BRSK2, BRSK1, SOX9, CCL4, ARX, ALCAM, HOXA1, NUMB, B3GNT1, GBX2, CLASP1, CLASP2, B3GNT2, DCX, SNAP25, ETV4…
GOTERM_BP_FAT	GO:0048667~cell morphogenesis involved in neuron differentiation	56	1.89766	0.000332591	2280	209	13528	1.58979	0.784006	0.00996637		NRP2, ALS2, NRP1, EFNA2, NR2E1, ROBO1, ROBO2, SEMA3A, PTPRM, NRXN3, OTX2, NRXN1, VASP, SLIT2, SLITRK1, NDEL1, FOXG1, RELN, EFNA5, SIAH1, CNTN4, NGFR, GAP43, CDK5R1, LPPR4, NDN, ERBB3, ARX, ALCAM, HOXA1, NUMB, B3GNT1, GBX2, B3GNT2, DCX, SNAP25, ETV4, PARD6B, KLF7, NTF3, CREB1, RTN4R, NFASC, DPYSL5, NR4A2, NTNG2, DOCK7, GAS1, LMX1A, ISL1, SEMA6A, EPHA7, ULK2, APBB2, CACNA1A, FEZ2, MYH10
GOTERM_BP_FAT	GO:0000904~cell morphogenesis involved in differentiation	63	2.13487	0.000403977	2280	244	13528	1.53197	0.84456	0.0115669		ALS2, NRP2, NOG, NRP1, EFNA2, NR2E1, TGFB2, ROBO1, ROBO2, SEMA3A, PTPRM, NRXN3, OTX2, EOMES, NRXN1, PROX1, VASP, SLIT2, SLITRK1, NDEL1, FOXG1, EFNA5, RELN, SIAH1, CNTN4, NGFR, GAP43, CDK5R1, LPPR4, NDN, ERBB3, SOX9, ARX, ALCAM, HOXA1, NUMB, B3GNT1, GBX2, B3GNT2, DCX, SNAP25, ETV4, PARD6B, KLF7, NTF3, CREB1, RTN4R, NFASC, DPYSL5, NR4A2, NTNG2, DOCK7, LMX1A, GAS1, HGF, ISL1, SEMA6A, EPHA7, ULK2, TG…
Annotation Cluster 14	Enrichment Score: 4.857995454449045
Category	Term	Count	%	PValue	List Total	Pop Hits	Pop Total	Fold Enrichment	Bonferroni	Benjamini		Genes
GOTERM_BP_FAT	GO:0009967~positive regulation of signal transduction	90	3.04981	7.72462e-09	2280	295	13528	1.81017	3.55867e-05	1.27098e-06		ALS2, FGF18, PPARD, TMEM189-UBE2V1, VAPA, SLC20A1, IL6ST, TBK1, GDF6, PRRX1, SHOC2, GJA1, LPAR3, FASLG, JAG1, LPAR1, ITSN1, GHRHR, CANT1, TGFB2, CITED2, ACVR1B, ZFP91, TMEM9B, MIER1, IFNG, CASP8, RHOA, TGFA, CAT, INSR, LYN, ESR1, PIM2, TMEM189, IRS1, UBE2N, OSM, ASCL1, ZDHHC17, ADRB2, CD80, F3, ZDHHC13, VEGFA, SEMA4C, IL12A, ADAM17, RELN, WNT9A, CAV2, ING2, LITAF, ERBB3, CSF1, SOX2, UBE2V1, SOX4,…
GOTERM_BP_FAT	GO:0010647~positive regulation of cell communication	97	3.28702	1.30852e-08	2280	329	13528	1.74934	6.02816e-05	1.77304e-06		ALS2, FGF18, TMEM189-UBE2V1, VAPA, TBK1, IL6ST, GDF6, LPAR3, JAG1, LPAR1, ITSN1, GHRHR, CITED2, TGFB2, ZFP91, TMEM9B, MIER1, IFNG, LGI1, INSR, EGFR, PIM2, IRS1, ASCL1, F3, VEGFA, RELN, CAV2, LITAF, ERBB3, SOX2, UBE2V1, SOX4, GIPC1, KCNRG, ADA, SRC, LIF, ADRB3, KRAS, TRAF5, BECN1, TGFBR1, LGALS1, SMAD4, NDFIP2, DUSP22, GAS1, LAMA2, P2RX5, CDKN1C, TRAF3IP2, NOTCH2, IKBKE, PLK2, NEDD4, ITGA8, CDKN2A…
GOTERM_BP_FAT	GO:0010627~regulation of protein kinase cascade	70	2.37208	1.01765e-05	2280	249	13528	1.66801	0.0458015	0.000478289		SH3RF1, PPARD, TMEM189-UBE2V1, VAPA, SLC20A1, IL6ST, TBK1, ATP6AP2, EDN1, GJA1, LPAR3, FASLG, LPAR1, ITSN1, PDCD4, PTEN, TGFB2, CANT1, ZFP91, MAP3K5, TMEM9B, MIER1, MDFIC, MAP3K9, GAB1, IFNG, CASP8, RHOA, CAT, INSR, DBNL, LYN, SOCS1, PIGU, PIM2, TMEM189, UBE2N, OSM, ZDHHC17, ADRB2, ZDHHC13, F3, SEMA4C, IL12A, TNFAIP3, CAV3, LITAF, ERBB3, UBE2V1, KCNRG, LIF, TNFRSF1A, TMED7, ADRB3, REL, PPP2CA, MA…
GOTERM_BP_FAT	GO:0010740~positive regulation of protein kinase cascade	49	1.66045	8.1933e-05	2280	167	13528	1.74092	0.314414	0.00303957		PPARD, TMEM189-UBE2V1, SLC20A1, VAPA, TBK1, IL6ST, FASLG, GJA1, LPAR3, LPAR1, ITSN1, TGFB2, CANT1, ZFP91, TMEM9B, MIER1, CASP8, IFNG, RHOA, CAT, INSR, LYN, PIM2, TMEM189, OSM, UBE2N, ADRB2, ZDHHC17, F3, ZDHHC13, SEMA4C, IL12A, LITAF, ERBB3, UBE2V1, KCNRG, LIF, TMED7, ADRB3, TNFRSF1A, REL, TRAF5, LGALS1, TGFBR1, EDA2R, DUSP22, NDFIP2, TRAF3IP2, IKBKE, PLK2, NEDD4
GOTERM_BP_FAT	GO:0043123~positive regulation of I-kappaB kinase/NF-kappaB cascade	27	0.914944	0.00884473	2280	97	13528	1.65155	1	0.146696		TMEM189-UBE2V1, LITAF, SLC20A1, VAPA, TBK1, UBE2V1, GJA1, FASLG, LPAR1, KCNRG, CANT1, TMED7, TNFRSF1A, TMEM9B, REL, MIER1, CASP8, RHOA, TRAF5, LGALS1, NDFIP2, PIM2, TMEM189, UBE2N, TRAF3IP2, IKBKE, ZDHHC17, PLK2, ZDHHC13
GOTERM_BP_FAT	GO:0043122~regulation of I-kappaB kinase/NF-kappaB cascade	29	0.982718	0.00954173	2280	107	13528	1.6081	1	0.150912		TMEM189-UBE2V1, LITAF, SLC20A1, VAPA, TBK1, UBE2V1, GJA1, FASLG, LPAR1, KCNRG, CANT1, TMED7, TNFRSF1A, TMEM9B, REL, MIER1, CASP8, RHOA, TRAF5, LGALS1, NDFIP2, PIM2, TMEM189, UBE2N, TRAF3IP2, IKBKE, ZDHHC17, PLK2, ZDHHC13, TNFAIP3, IKBKB
Annotation Cluster 15	Enrichment Score: 4.7180778415977995
Category	Term	Count	%	PValue	List Total	Pop Hits	Pop Total	Fold Enrichment	Bonferroni	Benjamini		Genes
INTERPRO	IPR004088:K Homology, type 1	19	0.64385	5.21022e-07	2710	33	16659	3.53932	0.00131992	0.00131992		KHDRBS2, MEX3B, FMR1, ANKHD1-EIF4EBP3, IGF2BP1, IGF2BP2, BICC1, IGF2BP3, FXR2, FXR1, EIF4EBP3, FUBP1, ANKRD17, FUBP3, PCBP1, PCBP2, TDRKH, KHSRP, AKAP1, NOVA1
UP_SEQ_FEATURE	domain:KH 1	15	0.508302	8.27883e-07	2941	23	19113	4.23835	0.00486519	0.000609447		MEX3B, FMR1, IGF2BP1, IGF2BP2, BICC1, IGF2BP3, FXR2, FXR1, FUBP1, FUBP3, PCBP1, PCBP2, TDRKH, KHSRP, NOVA1
UP_SEQ_FEATURE	domain:KH 2	15	0.508302	8.27883e-07	2941	23	19113	4.23835	0.00486519	0.000609447		MEX3B, FMR1, IGF2BP1, IGF2BP2, BICC1, IGF2BP3, FXR2, FXR1, FUBP1, FUBP3, PCBP1, PCBP2, TDRKH, KHSRP, NOVA1
INTERPRO	IPR004087:K Homology	20	0.677736	8.67379e-07	2710	37	16659	3.32283	0.00219639	0.0010988		KHDRBS2, MEX3B, FMR1, ANKHD1-EIF4EBP3, IGF2BP1, IGF2BP2, BICC1, IGF2BP3, FXR2, RPS3, FXR1, EIF4EBP3, FUBP1, ANKRD17, FUBP3, PCBP2, TDRKH, KHSRP, QKI, AKAP1, NOVA1
INTERPRO	IPR018111:K Homology, type 1, subgroup	19	0.64385	1.63925e-06	2710	35	16659	3.33707	0.00414688	0.00138421		KHDRBS2, MEX3B, FMR1, ANKHD1-EIF4EBP3, IGF2BP1, IGF2BP2, BICC1, IGF2BP3, FXR2, FXR1, EIF4EBP3, FUBP1, ANKRD17, FUBP3, PCBP1, PCBP2, TDRKH, KHSRP, AKAP1, NOVA1
SMART	SM00322:KH	20	0.677736	9.4429e-06	1726	37	9079	2.84332	0.00380768	0.00380768		KHDRBS2, MEX3B, FMR1, ANKHD1-EIF4EBP3, IGF2BP1, IGF2BP2, BICC1, IGF2BP3, FXR2, RPS3, FXR1, EIF4EBP3, FUBP1, ANKRD17, FUBP3, PCBP2, TDRKH, KHSRP, QKI, AKAP1, NOVA1
UP_SEQ_FEATURE	domain:KH 3	9	0.304981	0.000389117	2941	14	19113	4.17781	0.89901	0.0989685		FUBP1, FUBP3, PCBP1, PCBP2, KHSRP, IGF2BP1, IGF2BP2, IGF2BP3, NOVA1
UP_SEQ_FEATURE	domain:KH 4	6	0.203321	0.00137201	2941	7	19113	5.57041	0.999693	0.22334		FUBP1, FUBP3, KHSRP, IGF2BP1, IGF2BP2, IGF2BP3
GOTERM_MF_FAT	GO:0048027~mRNA 5'-UTR binding	3	0.10166	0.134619	2190	4	12983	4.44623	1	0.835208		IGF2BP1, IGF2BP2, IGF2BP3
Annotation Cluster 16	Enrichment Score: 4.7074216292557916
Category	Term	Count	%	PValue	List Total	Pop Hits	Pop Total	Fold Enrichment	Bonferroni	Benjamini		Genes
KEGG_PATHWAY	hsa04012:ErbB signaling pathway	37	1.25381	4.9012e-08	862	87	5085	2.5088	9.01817e-06	1.50303e-06		ERBB3, GRB2, STAT5A, CAMK2G, SRC, KRAS, PAK4, SOS1, GAB1, SOS2, CAMK2D, PIK3CA, TGFA, CAMK2B, NRG1, PIK3R3, MAP2K7, CAMK2A, PIK3R1, AKT3, SHC4, EGFR, MAP2K1, PIK3CB, MAP2K4, CBL, MAPK10, PRKCB, MAPK1, NRAS, CDKN1A, CRKL, CDKN1B, PLCG1, JUN, HBEGF, ABL1
KEGG_PATHWAY	hsa04664:Fc epsilon RI signaling pathway	27	0.914944	0.000286565	862	78	5085	2.04199	0.0513691	0.0027717		GRB2, IL13, KRAS, SOS1, SOS2, PIK3CA, PIK3R3, MAP2K7, PIK3R1, AKT3, PDK1, VAV3, LYN, MAP2K1, PIK3CB, MAP2K3, MAP2K4, MAPK10, VAV2, PRKCD, PRKCB, NRAS, MAPK1, PLCG1, MAPK14, PLA2G2C, PLA2G3
KEGG_PATHWAY	hsa04912:GnRH signaling pathway	31	1.05049	0.000537292	862	98	5085	1.86603	0.094156	0.00411187		ADCY2, GRB2, CAMK2G, SRC, CDC42, MAP3K4, KRAS, MAP3K1, SOS1, SOS2, CAMK2D, CAMK2B, PRKACB, MAP2K7, CAMK2A, EGFR, MAP2K1, MAP2K3, MAP2K4, MAPK10, PRKCD, PRKCB, MAPK1, NRAS, MAPK14, JUN, CALM3, HBEGF, PLA2G2C, MAPK7, PLA2G3, CALM1
Annotation Cluster 17	Enrichment Score: 4.480210000593492
Category	Term	Count	%	PValue	List Total	Pop Hits	Pop Total	Fold Enrichment	Bonferroni	Benjamini		Genes
GOTERM_BP_FAT	GO:0048736~appendage development	37	1.25381	6.35608e-06	2280	103	13528	2.13139	0.028858	0.000325309		NOG, HOXA13, EVX2, HOXA11, PRRX1, COL2A1, ZBTB16, GLI3, GJA5, BAK1, CHD7, FBXW4, RAB23, HOXA10, RARB, ASPH, NR2F2, PCSK5, ALX1, RARG, RPGRIP1L, SKI, EN1, MBNL1, GAS1, MECOM, NOTCH2, SALL4, MSX1, MEOX2, PSEN1, BAX, PSEN2, PBX1, SP8, WNT9A, PBX2
GOTERM_BP_FAT	GO:0060173~limb development	37	1.25381	6.35608e-06	2280	103	13528	2.13139	0.028858	0.000325309		NOG, HOXA13, EVX2, HOXA11, PRRX1, COL2A1, ZBTB16, GLI3, GJA5, BAK1, CHD7, FBXW4, RAB23, HOXA10, RARB, ASPH, NR2F2, PCSK5, ALX1, RARG, RPGRIP1L, SKI, EN1, MBNL1, GAS1, MECOM, NOTCH2, SALL4, MSX1, MEOX2, PSEN1, BAX, PSEN2, PBX1, SP8, WNT9A, PBX2
GOTERM_BP_FAT	GO:0035108~limb morphogenesis	35	1.18604	1.74546e-05	2280	99	13528	2.09764	0.077266	0.000765557		NOG, HOXA13, EVX2, HOXA11, PRRX1, COL2A1, ZBTB16, GLI3, GJA5, BAK1, CHD7, FBXW4, RAB23, HOXA10, RARB, ASPH, PCSK5, ALX1, RARG, RPGRIP1L, SKI, EN1, MBNL1, GAS1, MECOM, NOTCH2, SALL4, MSX1, PSEN1, BAX, PSEN2, PBX1, WNT9A, SP8, PBX2
GOTERM_BP_FAT	GO:0035107~appendage morphogenesis	35	1.18604	1.74546e-05	2280	99	13528	2.09764	0.077266	0.000765557		NOG, HOXA13, EVX2, HOXA11, PRRX1, COL2A1, ZBTB16, GLI3, GJA5, BAK1, CHD7, FBXW4, RAB23, HOXA10, RARB, ASPH, PCSK5, ALX1, RARG, RPGRIP1L, SKI, EN1, MBNL1, GAS1, MECOM, NOTCH2, SALL4, MSX1, PSEN1, BAX, PSEN2, PBX1, WNT9A, SP8, PBX2
GOTERM_BP_FAT	GO:0035113~embryonic appendage morphogenesis	29	0.982718	0.00032679	2280	87	13528	1.97778	0.778153	0.00985747		NOG, HOXA13, HOXA11, PRRX1, ZBTB16, GJA5, GLI3, CHD7, FBXW4, RAB23, HOXA10, RARB, ALX1, RARG, RPGRIP1L, EN1, SKI, GAS1, MBNL1, MECOM, NOTCH2, MSX1, SALL4, PSEN1, PSEN2, PBX1, WNT9A, SP8, PBX2
GOTERM_BP_FAT	GO:0030326~embryonic limb morphogenesis	29	0.982718	0.00032679	2280	87	13528	1.97778	0.778153	0.00985747		NOG, HOXA13, HOXA11, PRRX1, ZBTB16, GJA5, GLI3, CHD7, FBXW4, RAB23, HOXA10, RARB, ALX1, RARG, RPGRIP1L, EN1, SKI, GAS1, MBNL1, MECOM, NOTCH2, MSX1, SALL4, PSEN1, PSEN2, PBX1, WNT9A, SP8, PBX2
Annotation Cluster 18	Enrichment Score: 4.3520259498183655
Category	Term	Count	%	PValue	List Total	Pop Hits	Pop Total	Fold Enrichment	Bonferroni	Benjamini		Genes
GOTERM_BP_FAT	GO:0008104~protein localization	208	7.04846	1.12468e-07	2280	882	13528	1.39924	0.000518006	1.12638e-05		ALS2, C16ORF70, MXI1, SSR1, HOOK3, HOOK1, CRY2, TRAK2, IFNG, RAB23, RAB24, RAB27B, RAB20, RAB21, PTPRK, VANGL2, MAPK1, COLQ, LCA5, JUN, RAB15, RAB12, BIN3, PALM, SDAD1, RAB40C, AKAP10, ARF5, CALR, GORASP1, STX17, STX16, DUSP16, STX11, SEC23IP, MDFI, RGPD6, SYS1, RGPD5, RASEF, ARFIP1, ARF3, TRPS1, ARF4, GOSR2, CLTCL1, RERE, PDIA3, RAB5B, GRIP1, AP1AR, PPARG, TIMM17B, AP3S1, VPS37C, CANX, GLI3, AP1…
GOTERM_BP_FAT	GO:0015031~protein transport	183	6.20129	1.93435e-07	2280	762	13528	1.42493	0.000890757	1.74735e-05		GNPTG, GRPEL2, AP4E1, CHMP4B, AP1G1, XPO4, C16ORF70, SRP19, TGFB2, HOOK3, SSR1, HOOK1, CRY2, TRAK2, IFNG, RAB23, RAB24, RAB27B, RAB20, RAB21, SCAMP5, SCAMP1, MCM3AP, ATG9A, TIMM8B, CLPX, MAPK1, LCA5, JUN, VAMP7, AKAP5, RAB15, AKAP6, RAB12, COL1A1, VPS26B, ERC1, ARL6IP1, RAB7A, SDAD1, SNX2, RAB40C, GIPC1, CTSA, ARF5, ABCA1, SNX3, NAPB, CALR, LMAN1, MIA3, GORASP1, BLOC1S3, STX17, STX16, DUSP16, STX…
GOTERM_BP_FAT	GO:0045184~establishment of protein localization	184	6.23517	2.37019e-07	2280	769	13528	1.41968	0.00109135	2.0221e-05		GNPTG, GRPEL2, AP4E1, CHMP4B, AP1G1, XPO4, C16ORF70, SRP19, TGFB2, HOOK3, SSR1, HOOK1, CRY2, TRAK2, IFNG, RAB23, RAB24, RAB27B, RAB20, RAB21, SCAMP5, SCAMP1, MCM3AP, ATG9A, TIMM8B, CLPX, MAPK1, LCA5, JUN, VAMP7, AKAP5, RAB15, AKAP6, RAB12, COL1A1, VPS26B, ERC1, ARL6IP1, RAB7A, SDAD1, SNX2, RAB40C, GIPC1, CTSA, ARF5, ABCA1, SNX3, NAPB, CALR, LMAN1, MIA3, GORASP1, BLOC1S3, STX17, STX16, DUSP16, STX…
SP_PIR_KEYWORDS	protein transport	107	3.62589	6.64823e-05	2943	485	19235	1.44193	0.0461072	0.0014294		AP4E1, AP1G1, CHMP4B, XPO4, HOOK3, HOOK1, RAB23, RAB24, RAB20, RAB21, SCAMP5, SCAMP1, ATG9A, TIMM8B, LCA5, ARRB1, VAMP7, RAB15, RAB12, ERC1, VPS26B, RAB7A, SDAD1, SNX2, AHCTF1, ARF5, NAPB, SNX3, LMAN1, MIA3, GORASP1, STX16, STX11, SEC61A2, SYS1, ABCB9, RAB8A, LIN7B, LIN7C, PLEKHA8, ARF3, TOMM40L, ARF4, GOSR2, SEC24A, RAB5B, AP1AR, TIMM17B, AP3S1, PEX5, VPS37C, AP1S1, AP1S2, RANBP6, NECAP2, NECAP1…
GOTERM_BP_FAT	GO:0046907~intracellular transport	146	4.94748	0.000227033	2280	657	13528	1.31852	0.648681	0.00733957		ALS2, GNPTG, GRPEL2, NRBP1, AP4E1, AP1G1, C16ORF70, SRP19, TGFB2, HOOK3, SSR1, HOOK1, BAK1, CRY2, TRAK2, IFNG, SLC25A27, FTL, SCAMP1, MCM3AP, NUDT4, KIF5B, ERGIC1, TIMM8B, MAPK1, NDEL1, ARRB1, JUN, TXNDC5, VAMP7, AKAP5, AKAP6, VPS26B, ERC1, SH3GL2, ARL6IP1, ZC3H3, MYL6, TMX1, AGFG1, SNX2, RER1, GIPC1, CTSA, NAPB, ABCA1, CALR, LMAN1, BLOC1S3, STX17, BLOC1S1, STX16, DUSP16, STX11, SEC23IP, SEC61A2,…
GOTERM_BP_FAT	GO:0006886~intracellular protein transport	87	2.94815	0.00118373	2280	374	13528	1.38021	0.995732	0.0298601		GNPTG, GRPEL2, NPEPL1, SEC24A, PDIA3, AP4E1, AP1G1, C16ORF70, TIMM17B, AP3S1, PEX5, SRP19, GLI3, SSR1, TGFB2, IMMP2L, AP1S1, AP1S2, CRY2, TRAK2, IFNG, NCKIPSD, STX6, SEC23A, MCM3AP, STX5, SYNRG, STX4, STX3, STX2, TP53, TIMM8B, MAPK1, MYRIP, ATG4D, IPO7, ATG4A, JUN, IPO5, AKAP5, AKAP6, KPNA5, KPNA4, KPNA3, KPNA1, ARL6IP1, YWHAZ, AP1M2, SNX2, GIPC1, CTSA, NAPB, CALR, NAGPA, STX17, DUSP16, STX16, BC…
GOTERM_BP_FAT	GO:0034613~cellular protein localization	94	3.18536	0.00128417	2280	411	13528	1.35702	0.997315	0.0318319		GNPTG, GRPEL2, NPEPL1, SEC24A, PDIA3, AP4E1, AP1G1, C16ORF70, TIMM17B, AP3S1, PEX5, SRP19, GLI3, SSR1, TGFB2, CDC42, IMMP2L, AP1S1, AP1S2, CRY2, TRAK2, IFNG, NCKIPSD, STX6, EGFR, SEC23A, MCM3AP, STX5, PTPRK, SYNRG, STX4, STX3, STX2, TP53, TIMM8B, TNKS2, MAPK1, MYRIP, ATG4D, IPO7, JUN, ATG4A, IPO5, AKAP5, AKAP6, KPNA5, KPNA4, KPNA3, KPNA1, ARL6IP1, YWHAZ, AP1M2, SNX2, GIPC1, CTSA, NAPB, CALR, NAGP…
GOTERM_BP_FAT	GO:0070727~cellular macromolecule localization	94	3.18536	0.00162642	2280	414	13528	1.34718	0.999446	0.0385011		GNPTG, GRPEL2, NPEPL1, SEC24A, PDIA3, AP4E1, AP1G1, C16ORF70, TIMM17B, AP3S1, PEX5, SRP19, GLI3, SSR1, TGFB2, CDC42, IMMP2L, AP1S1, AP1S2, CRY2, TRAK2, IFNG, NCKIPSD, STX6, EGFR, SEC23A, MCM3AP, STX5, PTPRK, SYNRG, STX4, STX3, STX2, TP53, TIMM8B, TNKS2, MAPK1, MYRIP, ATG4D, IPO7, JUN, ATG4A, IPO5, AKAP5, AKAP6, KPNA5, KPNA4, KPNA3, KPNA1, ARL6IP1, YWHAZ, AP1M2, SNX2, GIPC1, CTSA, NAPB, CALR, NAGP…
GOTERM_BP_FAT	GO:0006605~protein targeting	53	1.796	0.00352789	2280	215	13528	1.46264	1	0.0732605		GNPTG, GRPEL2, PDIA3, TIMM17B, PEX5, SRP19, GLI3, TGFB2, SSR1, IMMP2L, CRY2, TRAK2, IFNG, NCKIPSD, MCM3AP, TP53, TIMM8B, MAPK1, ATG4D, IPO7, ATG4A, JUN, IPO5, AKAP5, AKAP6, KPNA5, KPNA4, KPNA3, KPNA1, ARL6IP1, YWHAZ, AP1M2, GIPC1, CALR, NAGPA, DUSP16, BCL3, PPP3CA, TNPO1, HSPA9, RBM22, YWHAB, PPP1R10, ICMT, STRADB, YWHAE, YWHAG, NEDD4, TRPS1, YWHAQ, RERE, TOB1, SSR3
Annotation Cluster 19	Enrichment Score: 4.263957423703563
Category	Term	Count	%	PValue	List Total	Pop Hits	Pop Total	Fold Enrichment	Bonferroni	Benjamini		Genes
GOTERM_BP_FAT	GO:0060284~regulation of cell development	72	2.43985	3.97694e-10	2280	205	13528	2.0839	1.83217e-06	1.07775e-07		RTN4, NOG, NRP1, FOXA2, EFNA1, EDN1, PPARG, REST, NR2E1, TGFB2, ZFP91, TIAM1, ROBO1, SEMA3F, RHOA, ROBO2, SEMA3A, LYN, PTPRF, LIMK1, BARHL2, TP53, PROX1, SLIT2, ASCL1, VEGFC, EYA1, NDEL1, PSEN1, CCND2, BTG1, FOXG1, SIX1, NPTN, CNTN4, TGIF2, NGFR, NGF, CAV3, CDK5R1, HOXA11, SOX2, SOX5, KIT, CALR, PRPF19, NUMB, POU3F2, MBNL3, DNMT3B, NKX2-2, NEFM, COL4A4, NTF3, SMAD7, FOXA1, RTN4R, SMAD4, LMX1A, SM…
GOTERM_BP_FAT	GO:0045664~regulation of neuron differentiation	51	1.72823	7.1171e-09	2280	133	13528	2.27519	3.2788e-05	1.2611e-06		RTN4, NOG, CDK5R1, NRP1, FOXA2, EFNA1, SOX2, SOX5, REST, CALR, NR2E1, PRPF19, ZFP91, ROBO1, TIAM1, SEMA3F, NUMB, RHOA, ROBO2, POU3F2, SEMA3A, DNMT3B, NKX2-2, NEFM, PTPRF, LIMK1, BARHL2, FOXA1, RTN4R, LMX1A, SMAD1, ISL1, RUFY3, SLIT2, ASCL1, YWHAG, EYA1, NDEL1, PSEN1, CCND2, SIX1, FOXG1, NTRK2, NEUROD1, CNTN4, PBX1, TGIF2, NGFR, OMG, CACNA1A, NGF
GOTERM_BP_FAT	GO:0050767~regulation of neurogenesis	59	1.99932	1.09509e-08	2280	166	13528	2.10884	5.04496e-05	1.68169e-06		RTN4, NOG, NRP1, FOXA2, EFNA1, PPARG, REST, NR2E1, ZFP91, TIAM1, ROBO1, SEMA3F, RHOA, ROBO2, SEMA3A, LYN, PTPRF, LIMK1, BARHL2, TP53, SLIT2, VEGFC, ASCL1, EYA1, NDEL1, PSEN1, CCND2, FOXG1, SIX1, NPTN, TGIF2, CNTN4, NGFR, NGF, CDK5R1, SOX2, SOX5, KIT, CALR, PRPF19, NUMB, POU3F2, DNMT3B, NEFM, NKX2-2, NTF3, FOXA1, RTN4R, LMX1A, SMAD1, ISL1, RUFY3, ATF5, YWHAG, NTRK2, NEUROD1, PBX1, OMG, CACNA1A
GOTERM_BP_FAT	GO:0051960~regulation of nervous system development	65	2.20264	1.59569e-08	2280	192	13528	2.00868	7.35106e-05	2.10038e-06		RTN4, NOG, NRP1, FOXA2, EFNA1, PPARG, REST, NR2E1, ZFP91, TIAM1, ROBO1, SEMA3F, IFNG, RHOA, ROBO2, SEMA3A, LYN, PTPRF, LIMK1, BARHL2, TP53, SLIT2, ASCL1, VEGFC, EYA1, NDEL1, PSEN1, CCND2, FOXG1, SIX1, NPTN, TGIF2, CNTN4, NGFR, NGF, CDK5R1, SOX2, SOX5, KIT, CALR, PRPF19, LHX1, NUMB, LHX5, POU3F2, DNMT3B, SNAP25, NEFM, NKX2-2, COL4A4, NTF3, FOXA1, RTN4R, LMX1A, SMAD1, ISL1, RUFY3, ATF5, YWHAG, NTRK…
GOTERM_BP_FAT	GO:0010769~regulation of cell morphogenesis involved in differentiation	30	1.0166	9.57253e-06	2280	77	13528	2.31169	0.0431426	0.000454545		RTN4, NRP1, EFNA1, TGFB2, ZFP91, ROBO1, TIAM1, SEMA3F, NUMB, RHOA, ROBO2, POU3F2, SEMA3A, NEFM, PTPRF, LIMK1, SMAD7, BARHL2, SMAD4, RTN4R, SMAD1, SLIT2, RUFY3, NDEL1, PSEN1, TGFBR3, NGFR, OMG, CACNA1A, NGF
GOTERM_BP_FAT	GO:0022604~regulation of cell morphogenesis	42	1.42325	3.20696e-05	2280	131	13528	1.90229	0.137351	0.00134225		DLC1, GNA13, RTN4, PALM, NRP1, EFNA1, FERMT2, CDC42SE1, TGFB2, ZFP91, ROBO1, TIAM1, SEMA3F, NUMB, PALM2, RHOA, ROBO2, POU3F2, SEMA3A, CDC42EP3, RASA1, NEFM, PTPRF, LIMK1, SMAD7, BARHL2, RTN4R, SMAD4, SMAD1, GAS7, SLIT2, RUFY3, NDEL1, PSEN1, VEGFA, TGFBR3, CFDP1, NGFR, OMG, CACNA1A, NGF, MYH10
GOTERM_BP_FAT	GO:0010975~regulation of neuron projection development	27	0.914944	3.61528e-05	2280	70	13528	2.28857	0.153427	0.00149941		RTN4, NRP1, EFNA1, ZFP91, TIAM1, ROBO1, SEMA3F, NUMB, RHOA, ROBO2, POU3F2, SEMA3A, NEFM, PTPRF, LIMK1, BARHL2, RTN4R, SMAD1, RUFY3, SLIT2, NDEL1, PSEN1, NTRK2, NGFR, OMG, CACNA1A, NGF
GOTERM_BP_FAT	GO:0050770~regulation of axonogenesis	23	0.779397	7.23565e-05	2280	57	13528	2.39415	0.283487	0.00275124		RTN4, NRP1, LIMK1, EFNA1, BARHL2, RTN4R, SLIT2, RUFY3, ZFP91, NDEL1, PSEN1, ROBO1, TIAM1, SEMA3F, RHOA, ROBO2, POU3F2, SEMA3A, NGFR, OMG, CACNA1A, NEFM, NGF
GOTERM_BP_FAT	GO:0031344~regulation of cell projection organization	30	1.0166	0.000202988	2280	89	13528	2	0.607517	0.00675434		RTN4, NRP1, EFNA1, KIT, CDC42, ZFP91, ROBO1, TIAM1, SEMA3F, NUMB, RHOA, ROBO2, POU3F2, SEMA3A, NEFM, PTPRF, LIMK1, TGFBR1, BARHL2, RTN4R, SMAD1, RUFY3, SLIT2, NDEL1, PSEN1, NTRK2, NGFR, OMG, CACNA1A, NGF
GOTERM_BP_FAT	GO:0010720~positive regulation of cell development	25	0.84717	0.000232275	2280	69	13528	2.14976	0.657065	0.00740449		HOXA11, PPARG, SOX2, KIT, TGFB2, PRPF19, ZFP91, TIAM1, ROBO1, NUMB, RHOA, ROBO2, PTPRF, NTF3, LYN, LIMK1, SMAD4, SMAD1, SLIT2, VEGFC, NDEL1, FOXG1, NPTN, NGFR, NGF
GOTERM_BP_FAT	GO:0050769~positive regulation of neurogenesis	22	0.74551	0.000391971	2280	59	13528	2.21243	0.835717	0.0112952		LYN, PTPRF, NTF3, LIMK1, SOX2, PPARG, KIT, SMAD1, SLIT2, PRPF19, ZFP91, VEGFC, NDEL1, ROBO1, TIAM1, NUMB, FOXG1, RHOA, NPTN, ROBO2, NGFR, NGF
GOTERM_BP_FAT	GO:0031346~positive regulation of cell projection organization	16	0.542189	0.00823573	2280	47	13528	2.01986	1	0.140313		PTPRF, LIMK1, TGFBR1, SMAD1, KIT, SLIT2, CDC42, ZFP91, NDEL1, TIAM1, ROBO1, NUMB, RHOA, ROBO2, NGFR, NGF
GOTERM_BP_FAT	GO:0031345~negative regulation of cell projection organization	11	0.372755	0.0126311	2280	28	13528	2.33095	1	0.18516		RTN4, NRP1, PSEN1, PTPRF, SEMA3F, RTN4R, RHOA, SEMA3A, NGFR, OMG, RUFY3
GOTERM_BP_FAT	GO:0050772~positive regulation of axonogenesis	10	0.338868	0.0167092	2280	25	13528	2.37333	1	0.220898		ZFP91, NDEL1, TIAM1, LIMK1, ROBO1, RHOA, ROBO2, NGFR, SLIT2, NGF
GOTERM_BP_FAT	GO:0050771~negative regulation of axonogenesis	10	0.338868	0.0167092	2280	25	13528	2.37333	1	0.220898		RTN4, NRP1, PSEN1, SEMA3F, RTN4R, RHOA, SEMA3A, NGFR, OMG, RUFY3
GOTERM_BP_FAT	GO:0010721~negative regulation of cell development	15	0.508302	0.0235706	2280	48	13528	1.85417	1	0.278954		RTN4, NOG, NRP1, SMAD7, TP53, RTN4R, RUFY3, ATF5, PSEN1, SEMA3F, RHOA, TGFBR3, SEMA3A, NGFR, OMG
GOTERM_BP_FAT	GO:0050768~negative regulation of neurogenesis	13	0.440529	0.0648009	2280	45	13528	1.71407	1	0.509739		RTN4, NOG, NRP1, RTN4R, TP53, RUFY3, ATF5, PSEN1, SEMA3F, RHOA, NGFR, SEMA3A, OMG
Annotation Cluster 20	Enrichment Score: 4.197410208278463
Category	Term	Count	%	PValue	List Total	Pop Hits	Pop Total	Fold Enrichment	Bonferroni	Benjamini		Genes
UP_SEQ_FEATURE	domain:Leucine-zipper	40	1.35547	1.69352e-07	2941	110	19113	2.3632	0.000997158	0.000249383		BACH1, E2F2, HLF, E2F3, JDP2, FOSL2, BACH2, E2F5, E2F6, MITF, TFEB, ATF1, TSC22D1, MAX, FOS, TSC22D3, TCF4, MYB, CHUK, CREBL2, MAFG, MAF, BATF3, CEBPD, MAFB, CREB1, CEBPG, CREB5, FOSB, FOXP4, JUNB, FOXP2, MYCN, ATF5, IKBKE, JUN, MLLT10, MNT, NFE2L2, IKBKB
UP_SEQ_FEATURE	DNA-binding region:Basic motif	45	1.52491	6.83721e-05	2941	161	19113	1.81644	0.33155	0.0209765		BACH1, HLF, JDP2, FOSL2, BACH2, MITF, TFEB, MXI1, ATF1, MAX, FOS, NPAS3, OLIG3, HAND1, TFEC, BHLHE40, TCF4, BHLHE41, CREBL2, BATF3, MAFG, MAF, BHLHE22, CEBPD, MAFB, CREB1, CEBPG, CREB5, FOSB, MXD1, JUNB, MXD3, AHR, MXD4, MYCN, ATF5, ASCL1, NCOA1, JUN, HIF3A, MNT, NHLH2, NEUROD1, NFE2L2, NEUROD6
INTERPRO	IPR004827:Basic-leucine zipper (bZIP) transcription factor	21	0.711623	0.000133808	2710	53	16659	2.4357	0.287679	0.0223613		MAF, BACH1, MAFG, BATF3, HLF, JDP2, BACH2, FOSL2, MAFB, CEBPD, CREB1, CEBPG, CREB5, FOSB, JUNB, ATF1, ATF5, FOS, JUN, NFE2L2, CREBL2
INTERPRO	IPR011616:bZIP transcription factor, bZIP-1	14	0.474415	0.000611254	2710	31	16659	2.77617	0.787753	0.06803		BATF3, BACH1, JDP2, BACH2, FOSL2, CREB1, CREB5, FOSB, ATF1, JUNB, ATF5, FOS, JUN, NFE2L2
SMART	SM00338:BRLZ	21	0.711623	0.00108786	1726	53	9079	2.08421	0.355793	0.104107		MAF, BACH1, MAFG, BATF3, HLF, JDP2, BACH2, FOSL2, MAFB, CEBPD, CREB1, CEBPG, CREB5, FOSB, JUNB, ATF1, ATF5, FOS, JUN, NFE2L2, CREBL2
Annotation Cluster 21	Enrichment Score: 4.178127406511862
Category	Term	Count	%	PValue	List Total	Pop Hits	Pop Total	Fold Enrichment	Bonferroni	Benjamini		Genes
GOTERM_MF_FAT	GO:0016564~transcription repressor activity	89	3.01593	5.24544e-07	2190	316	12983	1.66968	0.00077812	0.000194587		JDP2, PPARD, CDX2, ELF2, ELF3, ARID4A, E2F6, E2F7, PPARG, CBX3, CBX2, ZEB1, REST, RLIM, MXI1, NR2E1, YBX1, CITED2, HOXC6, EPC1, HOXC8, PBXIP1, EED, NR2F2, SIK1, KDM5B, ALX1, BATF3, ZNF282, YY1, ARID5B, MECP2, UBE2I, MXD1, PROX1, JUNB, MXD4, MSX1, PIAS4, PRDM5, MNT, ZFPM2, ST18, SIAH2, ZNF382, ZNF274, ELK3, ZBTB16, PRDM16, CALR, MEIS2, HAND1, TFEC, LIMD1, BHLHE40, BCOR, TCF4, DNMT3B, APEX1, ZNF423…
GOTERM_MF_FAT	GO:0003712~transcription cofactor activity	86	2.91427	0.000718583	2190	363	12983	1.4045	0.655878	0.0575425		MMS19, CDX2, ELF3, E2F6, GRIP1, PRRX1, ZEB1, RLIM, MXI1, RFXANK, CITED4, CBFB, CITED2, HOXC6, MAX, PBXIP1, MED26, SMARCD1, NR2F2, NRG1, TBPL1, ALX1, BATF3, TADA2A, YY1, MECP2, MED14, MXD1, PROX1, PPARGC1A, HMGA1, JUNB, JMY, MXD4, MED6, TAF11, NCOA1, EP300, TAF12, MTF1, PIAS4, PFDN6, BTG1, NCOA4, USP21, MNT, VGLL2, TFAP2A, ZFPM2, SIAH2, SMARCA2, RNF20, ZNF274, TADA1, ELK3, PRDM16, MEIS2, TCERG1, H…
GOTERM_MF_FAT	GO:0003714~transcription corepressor activity	41	1.38936	0.000775103	2190	145	12983	1.67628	0.683584	0.0559111		ZNF274, CDX2, E2F6, ELK3, ZEB1, MXI1, RLIM, CITED2, HOXC6, MEIS2, PBXIP1, TFEC, TCF4, NR2F2, BCOR, DNMT3B, APEX1, ALX1, ENO1, BATF3, AEBP2, YY1, YWHAB, RYBP, MECP2, SKI, MXD1, SIRT1, PROX1, JUNB, MXD4, ATF5, PIAS4, YAF2, DR1, JAZF1, MNT, ZFPM2, ID3, SIAH2, TOB1
Annotation Cluster 22	Enrichment Score: 3.983028041403162
Category	Term	Count	%	PValue	List Total	Pop Hits	Pop Total	Fold Enrichment	Bonferroni	Benjamini		Genes
GOTERM_BP_FAT	GO:0007517~muscle organ development	63	2.13487	3.71731e-06	2280	211	13528	1.77156	0.0169799	0.000206312		ALS2, UTRN, PTEN, TGFB2, ZFP91, ATG5, GATA6, HLX, RHOA, RARB, NR2F2, NRG1, COL11A1, EGR3, ARID5B, MBNL1, SIX4, PROX1, MURC, MSX1, BVES, EP300, TAGLN, SIX1, VGLL2, PDGFRB, ZFPM2, FOXC1, SGCE, CAV3, MYL6, CAV2, ZFAND5, ERBB3, MRAS, ELN, ITGA11, CACNB2, TPM1, ITGB1, GJC1, LIF, FAM65B, HAND1, COL6A3, PPP3CA, ACTC1, SMAD7, MSTN, CSRP2, HOMER1, CAPN3, SIRT1, FXR1, FOXP2, LAMA2, COL19A1, MEOX2, TSC1, MA…
GOTERM_BP_FAT	GO:0060537~muscle tissue development	42	1.42325	9.13189e-06	2280	125	13528	1.9936	0.0411981	0.000438142		ALS2, MYL6, CAV2, ZFAND5, ERBB3, UTRN, ELN, CACNB2, ITGB1, TPM1, PTEN, GJC1, TGFB2, ATG5, HAND1, GATA6, HLX, RHOA, PPP3CA, RARB, NR2F2, NRG1, COL11A1, ACTC1, SMAD7, MBNL1, SIX4, HOMER1, PROX1, FOXP2, EP300, COL19A1, TSC1, MEOX2, MAPK14, SIX1, TGFBR3, PDGFRB, VGLL2, ZFPM2, FOXC1, MYH10
GOTERM_BP_FAT	GO:0014706~striated muscle tissue development	40	1.35547	1.52805e-05	2280	119	13528	1.9944	0.0679771	0.000703731		MYL6, ALS2, CAV2, ERBB3, UTRN, ELN, CACNB2, ITGB1, TPM1, PTEN, GJC1, TGFB2, ATG5, HAND1, GATA6, HLX, RHOA, PPP3CA, RARB, NR2F2, NRG1, COL11A1, ACTC1, SMAD7, MBNL1, SIX4, HOMER1, PROX1, FOXP2, EP300, COL19A1, TSC1, MEOX2, MAPK14, SIX1, TGFBR3, VGLL2, ZFPM2, FOXC1, MYH10
GOTERM_BP_FAT	GO:0007519~skeletal muscle tissue development	21	0.711623	0.00484134	2280	66	13528	1.88788	1	0.0949939		MYL6, ALS2, CAV2, ERBB3, ELN, UTRN, CACNB2, SIX4, MBNL1, HOMER1, FOXP2, EP300, COL19A1, MEOX2, MAPK14, HLX, SIX1, RHOA, VGLL2, PPP3CA, NR2F2
GOTERM_BP_FAT	GO:0060538~skeletal muscle organ development	21	0.711623	0.00484134	2280	66	13528	1.88788	1	0.0949939		MYL6, ALS2, CAV2, ERBB3, ELN, UTRN, CACNB2, SIX4, MBNL1, HOMER1, FOXP2, EP300, COL19A1, MEOX2, MAPK14, HLX, SIX1, RHOA, VGLL2, PPP3CA, NR2F2
Annotation Cluster 23	Enrichment Score: 3.9786566591523593
Category	Term	Count	%	PValue	List Total	Pop Hits	Pop Total	Fold Enrichment	Bonferroni	Benjamini		Genes
KEGG_PATHWAY	hsa05214:Glioma	31	1.05049	1.3482e-08	862	63	5085	2.90272	2.48068e-06	4.96137e-07		E2F2, E2F3, PDGFB, GRB2, CAMK2G, PTEN, KRAS, SOS1, SOS2, CAMK2D, TGFA, PIK3CA, CAMK2B, PIK3R3, CAMK2A, PIK3R1, AKT3, SHC4, EGFR, MAP2K1, PIK3CB, TP53, CDK6, PRKCB, MAPK1, NRAS, CDKN1A, PLCG1, PDGFRA, CALM3, PDGFRB, CALM1
KEGG_PATHWAY	hsa05220:Chronic myeloid leukemia	32	1.08438	4.35219e-07	862	75	5085	2.51694	8.00771e-05	1.144e-05		E2F2, E2F3, GRB2, STAT5A, ACVR1C, TGFB2, ACVR1B, KRAS, SOS1, SOS2, PIK3CA, RUNX1, PIK3R3, CHUK, AKT3, PIK3R1, SHC4, MAP2K1, PIK3CB, TGFBR1, CBL, SMAD4, TP53, CDK6, MECOM, MAPK1, NRAS, CDKN1A, CRKL, CDKN1B, ABL1, IKBKB
KEGG_PATHWAY	hsa05212:Pancreatic cancer	31	1.05049	5.43105e-07	862	72	5085	2.53988	9.99264e-05	1.24913e-05		E2F2, E2F3, ACVR1C, TGFB2, CDC42, ACVR1B, KRAS, RALB, TGFA, PIK3CA, PIK3R3, CHUK, PIK3R1, AKT3, EGFR, MAP2K1, RALBP1, PIK3CB, TGFBR1, TP53, SMAD4, CDK6, MAPK10, RALGDS, STAT3, VEGFB, VEGFC, MAPK1, VEGFA, JAK1, IKBKB
KEGG_PATHWAY	hsa05210:Colorectal cancer	33	1.11826	2.46053e-06	862	84	5085	2.31749	0.000452636	4.52728e-05		GRB2, ACVR1C, TGFB2, FOS, ACVR1B, CASP3, KRAS, SOS1, SOS2, PIK3CA, PIK3R3, AKT3, PIK3R1, EGFR, TCF7, MAP2K1, PIK3CB, MSH2, TGFBR1, CYCS, SMAD4, TP53, FZD3, MAPK10, FZD5, APPL1, FZD4, RALGDS, MAPK1, JUN, BAX, PDGFRA, PDGFRB
KEGG_PATHWAY	hsa05215:Prostate cancer	34	1.15215	3.45258e-06	862	89	5085	2.25358	0.000635074	5.77506e-05		E2F2, E2F3, PDGFB, GRB2, PTEN, CCNE2, PDPK1, KRAS, SOS1, SOS2, PIK3CA, TGFA, PDGFC, PIK3R3, CHUK, AKT3, PIK3R1, EGFR, TCF7, MAP2K1, PIK3CB, CREB1, TP53, CREB5, CDK2, MAPK1, NRAS, HSP90B1, CDKN1A, CDKN1B, EP300, PDGFRA, PDGFRB, IKBKB
KEGG_PATHWAY	hsa05223:Non-small cell lung cancer	23	0.779397	2.73752e-05	862	54	5085	2.51257	0.00502444	0.00033575		EGFR, E2F2, E2F3, MAP2K1, PIK3CB, GRB2, TP53, CDK6, FOXO3, PRKCB, MAPK1, NRAS, PDPK1, KRAS, PLCG1, SOS1, SOS2, PIK3CA, TGFA, RARB, PIK3R3, PIK3R1, AKT3
KEGG_PATHWAY	hsa05221:Acute myeloid leukemia	23	0.779397	9.95685e-05	862	58	5085	2.33929	0.0181547	0.00114444		TCF7, PPARD, MAP2K1, PIK3CB, GRB2, STAT5A, PIM1, PIM2, KIT, ZBTB16, STAT3, MAPK1, NRAS, KRAS, SOS1, SOS2, PIK3CA, RUNX1, IKBKB, PIK3R3, CHUK, PIK3R1, AKT3
KEGG_PATHWAY	hsa04664:Fc epsilon RI signaling pathway	27	0.914944	0.000286565	862	78	5085	2.04199	0.0513691	0.0027717		GRB2, IL13, KRAS, SOS1, SOS2, PIK3CA, PIK3R3, MAP2K7, PIK3R1, AKT3, PDK1, VAV3, LYN, MAP2K1, PIK3CB, MAP2K3, MAP2K4, MAPK10, VAV2, PRKCD, PRKCB, NRAS, MAPK1, PLCG1, MAPK14, PLA2G2C, PLA2G3
KEGG_PATHWAY	hsa05218:Melanoma	25	0.84717	0.000384477	862	71	5085	2.07714	0.0683121	0.00336373		E2F2, FGF18, E2F3, PDGFB, MITF, FGF11, PTEN, KRAS, PIK3CA, PDGFC, PIK3R3, AKT3, PIK3R1, EGFR, MAP2K1, PIK3CB, TP53, CDK6, HGF, FGF20, NRAS, MAPK1, CDKN1A, PDGFRA, PDGFRB
KEGG_PATHWAY	hsa04660:T cell receptor signaling pathway	33	1.11826	0.000671697	862	108	5085	1.80249	0.116297	0.00493314		GRB2, IL10, CDC42, FOS, KRAS, PAK4, ICOS, SOS1, RASGRP1, IFNG, SOS2, RHOA, PIK3CA, PPP3CA, PIK3R3, MAP2K7, CHUK, AKT3, PIK3R1, CD28, PDK1, VAV3, MAP2K1, PIK3CB, CBL, VAV2, MAPK1, NRAS, PLCG1, MAPK14, JUN, GRAP2, IKBKB
KEGG_PATHWAY	hsa05213:Endometrial cancer	18	0.609963	0.00395115	862	52	5085	2.04199	0.517344	0.0232245		EGFR, TCF7, MAP2K1, PIK3CB, GRB2, TP53, FOXO3, PTEN, MAPK1, NRAS, PDPK1, KRAS, SOS1, SOS2, PIK3CA, PIK3R3, PIK3R1, AKT3
KEGG_PATHWAY	hsa04662:B cell receptor signaling pathway	21	0.711623	0.0217052	862	75	5085	1.65174	0.982363	0.0876821		VAV3, MAP2K1, LYN, PIK3CB, GRB2, VAV2, PRKCB, MAPK1, FOS, NRAS, KRAS, JUN, SOS1, SOS2, PIK3CA, PPP3CA, IKBKB, PIK3R3, CHUK, PIK3R1, AKT3
KEGG_PATHWAY	hsa04370:VEGF signaling pathway	19	0.64385	0.0725931	862	75	5085	1.49443	0.999999	0.23021		MAP2K1, PIK3CB, SRC, PXN, PRKCB, CDC42, MAPK1, NRAS, KRAS, PLCG1, MAPK14, VEGFA, PIK3CA, PLA2G2C, PPP3CA, PIK3R3, PLA2G3, PIK3R1, AKT3
KEGG_PATHWAY	hsa04650:Natural killer cell mediated cytotoxicity	23	0.779397	0.585276	862	133	5085	1.02014	1	0.837913		VAV3, MAP2K1, PIK3CB, GRB2, FASLG, VAV2, PRKCB, MAPK1, NRAS, CASP3, KRAS, PLCG1, SOS1, SOS2, IFNG, RAET1L, PIK3CA, FAS, PPP3CA, PIK3R3, SH2D1B, PIK3R1, SHC4
Annotation Cluster 24	Enrichment Score: 3.895575648238075
Category	Term	Count	%	PValue	List Total	Pop Hits	Pop Total	Fold Enrichment	Bonferroni	Benjamini		Genes
SP_PIR_KEYWORDS	lipoprotein	138	4.67638	2.13289e-05	2943	642	19235	1.4049	0.0150296	0.000504663		GNA13, LYPD3, SGMS2, EFNA1, EFNA2, LPAR3, LPAR1, ZNRF1, ZNRF2, CHIC1, CHIC2, S1PR1, GALR1, TIAM1, RALB, RAB23, RAB24, DNAJC5, GNG2, FRS3, PRKACB, RAB27B, GNG5, RAB20, PAG1, IL1A, RAB21, RECK, SCYL3, BASP1, LPAR6, SSTR1, F3, HTR7, VSNL1, PCMTD1, TFPI, RAB15, EFNA5, RAB12, CPD, MAP6D1, RAB7A, PALM, ADORA2B, GNAI2, GNAI1, MRAS, RAB40C, CDC42SE1, CNTFR, ARF5, SRC, ADRB3, KRAS, GORASP1, ADRA2A, RHEBL1…
UP_SEQ_FEATURE	lipid moiety-binding region:S-palmitoyl cysteine	47	1.59268	0.000301596	2941	181	19113	1.68754	0.830851	0.0811365		GNA13, PALM, SGMS2, TACR3, ADORA2B, GNAI2, RGS7BP, GNAI1, GPR6, LPAR3, RAB40C, CDC42SE1, LPAR1, KCNIP2, ADRB3, HRH1, GOLGA7, KRAS, S1PR1, GALR1, PALM2, ADRA2A, PALM3, TGFA, SNAP25, DLG2, PAG1, PLP1, GNAO1, LYN, RFTN2, RGS16, NRAS, ADRB2, ADRB1, GRIA2, TFRC, LPAR6, SSTR1, HTR7, F3, RAB38, CPD, ADRA1D, GPR12, GAP43, MAP6D1
SP_PIR_KEYWORDS	palmitate	53	1.796	0.000319799	2943	213	19235	1.62629	0.203154	0.00492466		GNA13, SGMS2, TACR3, RGS7BP, LPAR3, LPAR1, KCNIP2, GOLGA7, CHIC1, S1PR1, CHIC2, GALR1, TGFA, DNAJC5, DLG2, PAG1, PTGER3, LYN, RFTN2, ADRB2, ADRB1, LPAR6, SSTR1, HTR7, F3, CPD, GAP43, GPR12, MAP6D1, PALM, ADORA2B, GNAI2, GNAI1, GPR6, RAB40C, CDC42SE1, ADRB3, HRH1, KRAS, ADRA2A, PALM2, PALM3, SNAP25, PLP1, GNAO1, CKAP4, RGS17, RGS16, NRAS, TFRC, GRIA2, RAB38, ADRA1D
Annotation Cluster 25	Enrichment Score: 3.850585890546902
Category	Term	Count	%	PValue	List Total	Pop Hits	Pop Total	Fold Enrichment	Bonferroni	Benjamini		Genes
GOTERM_CC_FAT	GO:0031981~nuclear lumen	283	9.58997	1.9909e-05	2000	1450	12782	1.24735	0.0133881	0.00122457		ITGB3BP, CDX2, NAA15, SYNCRIP, WTAP, TAF7L, EPC1, INTS8, CDCA8, BRPF1, BRPF3, FOXF1, MED26, GIT2, DHX33, H2AFX, TBPL1, OXR1, PITX2, IKBKAP, RARG, TADA2A, RREB1, YY1, TAF4B, HMG20A, MED14, HNF4G, ISG20L2, SKP1, PPARGC1A, MAPK1, RCC2, PIAS4, JUN, FLII, MAPK7, NEK4, FUS, RAD23B, SDAD1, TXN2, ELL, HOXA11, AHCTF1, IGF2BP1, TADA1, MYBL1, COIL, HNRNPA3, STX17, HOXA10, TCF4, DNMT3B, NKX2-2, PRPF40A, NKRF…
GOTERM_CC_FAT	GO:0031974~membrane-enclosed lumen	351	11.8943	3.01901e-05	2000	1856	12782	1.20864	0.0202316	0.0017018		ITGB3BP, CDX2, NAA15, SYNCRIP, WTAP, ERLEC1, TAF7L, EPC1, INTS8, BRPF1, CDCA8, DNAJB11, BRPF3, FOXF1, MED26, GIT2, DHX33, H2AFX, TBPL1, OXR1, PITX2, IKBKAP, PDPR, RARG, TADA2A, GATM, SUCLG2, RREB1, TAF4B, YY1, HMG20A, MED14, SKP1, ISG20L2, HNF4G, PPARGC1A, NME4, VEGFB, VEGFC, MAPK1, RCC2, PIAS4, TXNDC5, JUN, VEGFA, FLII, MAPK7, NEK4, FUS, RAD23B, SDAD1, TXN2, ELL, HOXA11, AHCTF1, IGF2BP1, WARS2, …
GOTERM_CC_FAT	GO:0043233~organelle lumen	342	11.5893	6.57045e-05	2000	1820	12782	1.20095	0.0435085	0.00296117		ITGB3BP, CDX2, NAA15, SYNCRIP, WTAP, ERLEC1, TAF7L, EPC1, INTS8, BRPF1, CDCA8, DNAJB11, BRPF3, FOXF1, MED26, GIT2, DHX33, H2AFX, TBPL1, OXR1, PITX2, IKBKAP, PDPR, RARG, TADA2A, SUCLG2, RREB1, TAF4B, YY1, HMG20A, MED14, SKP1, ISG20L2, HNF4G, PPARGC1A, VEGFB, VEGFC, MAPK1, RCC2, PIAS4, TXNDC5, JUN, VEGFA, FLII, MAPK7, NEK4, FUS, RAD23B, SDAD1, TXN2, ELL, HOXA11, AHCTF1, IGF2BP1, WARS2, TADA1, MYBL1…
GOTERM_CC_FAT	GO:0070013~intracellular organelle lumen	334	11.3182	8.98359e-05	2000	1779	12782	1.19988	0.0590089	0.00357135		ITGB3BP, CDX2, NAA15, SYNCRIP, WTAP, ERLEC1, TAF7L, EPC1, INTS8, BRPF1, CDCA8, DNAJB11, BRPF3, FOXF1, MED26, GIT2, DHX33, H2AFX, TBPL1, OXR1, PITX2, IKBKAP, PDPR, RARG, TADA2A, SUCLG2, RREB1, TAF4B, YY1, HMG20A, MED14, ISG20L2, HNF4G, SKP1, PPARGC1A, MAPK1, RCC2, PIAS4, TXNDC5, JUN, FLII, MAPK7, NEK4, FUS, RAD23B, SDAD1, TXN2, ELL, HOXA11, AHCTF1, IGF2BP1, WARS2, TADA1, MYBL1, CALR, COIL, SERPINH…
GOTERM_CC_FAT	GO:0044451~nucleoplasm part	120	4.06642	0.000135669	2000	555	12782	1.38184	0.0877617	0.00509		MMS19, CDX2, NAA15, CNOT7, TAF7L, EPC1, GTF2E1, INTS8, BRPF1, BRPF3, GATA6, FOXF1, MED26, RNF34, TBPL1, PITX2, IKBKAP, SATB2, RARG, TADA2A, RREB1, TAF4B, YY1, MED14, TOPBP1, PPP1CC, PPARGC1A, PPP1CB, ELL2, EP300, JUN, SIX1, ELL, HOXA11, SOX2, TFEB, TADA1, COIL, ATF1, MED12L, HOXA10, TCF4, RUNX2, TFDP1, PRPF40A, TAF4, SMAD9, SMAD7, MAFB, TAF5, MAML1, SMAD5, SMAD4, YTHDC1, SKI, SMAD1, KAT5, ATF5, H…
GOTERM_CC_FAT	GO:0005654~nucleoplasm	175	5.93019	0.000424776	2000	882	12782	1.26806	0.249964	0.0114394		MMS19, ITGB3BP, LOR, CDX2, DBF4, NAA15, SYNCRIP, CNOT7, WTAP, TAF7L, EPC1, GTF2E1, INTS8, TOP1, BRPF1, BRPF3, GATA6, FOXF1, MED26, SMARCD1, GIT2, H2AFX, RNF34, TBPL1, PITX2, IKBKAP, SATB2, RARG, TADA2A, RREB1, YY1, TAF4B, PRKAB2, FMR1, TOPBP1, MED14, SKP1, PPP1CC, PPARGC1A, HNRNPR, PPP1CB, WEE1, ELL2, MAPK1, EP300, JUN, SIX1, MAPK7, SMARCA2, RAD23B, MCL1, ELL, HOXA11, SOX2, TFEB, AHCTF1, TADA1, C…
GOTERM_CC_FAT	GO:0005730~nucleolus	135	4.57472	0.00543624	2000	698	12782	1.23608	0.975037	0.0740017		FGF18, SRP19, WTAP, IQGAP1, TAF7L, GATA2, TOP1, CDCA8, MDFIC, PGRMC1, SMARCD1, DHX33, OXR1, IKBKAP, FMR1, ACTN1, HMG20A, ISG20L2, HNF4G, JUNB, MAPK1, KDM2B, EP300, RCC2, SIX1, FLII, NEK4, RNF20, FUS, SDAD1, TXN2, IGF2BP1, KEAP1, ELK3, MYBL1, UBAC1, LIN28A, SOX9, COIL, DAZAP1, HNRNPA3, MEIS2, HNRNPF, STX17, NPM3, MBNL3, DNMT3B, NKX2-2, NOVA1, NKRF, SETDB1, UAP1, TAF4, TAF5, RPS9, DDX5, KAT5, CYB56…
Annotation Cluster 26	Enrichment Score: 3.717084453597667
Category	Term	Count	%	PValue	List Total	Pop Hits	Pop Total	Fold Enrichment	Bonferroni	Benjamini		Genes
GOTERM_MF_FAT	GO:0043565~sequence-specific DNA binding	159	5.388	3.3964e-09	2190	607	12983	1.55289	5.04025e-06	1.68009e-06		JDP2, CDX2, HOXD1, FOXO3, NR2E1, HOXC6, GATA2, HOXC8, FLI1, GATA5, GATA6, FOXF1, GATA4, RARB, PITX2, SATB1, SATB2, RARG, BARHL2, ZHX1, EMX2, FOXN1, SIX5, HNF4G, SIX4, PROX1, JUNB, FOXN4, ASCL1, MSX1, HOXD8, JUN, PRDM5, SIX1, FOXG1, MNX1, TGIF2, NFE2L2, HOXA13, SOX1, HOXA11, SOX2, ONECUT2, TFEB, ELK3, SOX9, ATF1, ARX, HOXA1, MEIS2, HOXA4, HOXA5, POLE3, LHX1, HNRNPD, HOXA10, LHX5, LHX8, DNMT3B, LHX…
SP_PIR_KEYWORDS	Homeobox	60	2.03321	0.000137357	2943	242	19235	1.62046	0.0929251	0.00243529		HNF1B, CDX2, EVX2, POU6F2, PRRX1, HOXD1, ZEB1, HOXC6, HOXC8, POU5F1, HLX, PITX2, ALX1, SATB1, SATB2, EMX2, ZHX1, OTX2, BARHL2, SIX5, SIX4, PROX2, PROX1, HOXD8, MSX1, HOXC13, SIX1, MNX1, TGIF2, IRX4, HOXA13, HOXA11, ONECUT2, DRGX, ARX, HOXA1, MEIS2, HOXA4, HOXA5, LHX1, POU2F3, GBX2, HOXA10, LHX5, POU3F2, LHX8, LHX9, NKX2-2, HMBOX1, EN1, LMX1A, EN2, ISL1, HOXB1, MEOX2, HOXB8, MEOX1, PBX1, PBX3, PBX2
INTERPRO	IPR012287:Homeodomain-related	61	2.0671	0.000245883	2710	238	16659	1.57555	0.463876	0.0322776		HNF1B, CDX2, EVX2, POU6F2, PRRX1, HOXD1, HOXC6, HOXC8, POU5F1, HLX, TIGD5, MYB, PITX2, ALX1, SATB2, TADA2A, EMX2, ZHX1, OTX2, BARHL2, SIX5, SIX4, HOXD8, MSX1, POGK, HOXC13, SIX1, MNX1, TGIF2, IRX4, HOXA13, HOXA11, ONECUT2, MYBL1, MYBL2, ARX, HOXA1, MEIS2, HOXA4, HOXA5, LHX1, CENPB, POU2F3, GBX2, HOXA10, POU3F2, LHX9, TERF2, NKX2-2, HMBOX1, EN1, LMX1A, EN2, ISL1, HOXB1, MEOX2, HOXB8, MEOX1, PBX1, …
UP_SEQ_FEATURE	DNA-binding region:Homeobox	48	1.62657	0.00050207	2941	190	19113	1.6418	0.9481	0.115974		CDX2, HOXA13, EVX2, POU6F2, HOXA11, ONECUT2, PRRX1, HOXD1, ARX, HOXC6, HOXA1, HOXC8, HOXA4, HOXA5, LHX1, POU5F1, POU2F3, HLX, HOXA10, GBX2, LHX5, POU3F2, LHX8, LHX9, NKX2-2, ALX1, PITX2, SATB1, SATB2, EMX2, HMBOX1, BARHL2, OTX2, SIX5, EN1, SIX4, LMX1A, EN2, ISL1, HOXB1, HOXD8, MSX1, MEOX2, HOXC13, HOXB8, MEOX1, SIX1, MNX1
INTERPRO	IPR017970:Homeobox, conserved site	57	1.93155	0.00119226	2710	232	16659	1.51031	0.951403	0.102379		HNF1B, CDX2, EVX2, POU6F2, PRRX1, HOXD1, ZEB1, HOXC6, HOXC8, POU5F1, HLX, PITX2, ALX1, SATB1, SATB2, EMX2, ZHX1, OTX2, BARHL2, SIX5, SIX4, HOXD8, MSX1, HOXC13, SIX1, MNX1, TGIF2, IRX4, HOXA13, HOXA11, ONECUT2, ARX, HOXA1, MEIS2, HOXA4, HOXA5, LHX1, POU2F3, GBX2, HOXA10, LHX5, POU3F2, LHX8, LHX9, NKX2-2, HMBOX1, EN1, EN2, LMX1A, ISL1, HOXB1, MEOX2, HOXB8, MEOX1, PBX1, PBX3, PBX2
INTERPRO	IPR001356:Homeobox	56	1.89766	0.00272224	2710	235	16659	1.46487	0.999003	0.183921		HNF1B, CDX2, EVX2, POU6F2, PRRX1, HOXD1, ZEB1, HOXC6, HOXC8, POU5F1, HLX, ALX1, PITX2, SATB1, SATB2, ZHX1, OTX2, BARHL2, EMX2, SIX5, SIX4, HOXD8, MSX1, HOXC13, SIX1, MNX1, TGIF2, IRX4, HOXA13, HOXA11, ONECUT2, ARX, HOXA1, MEIS2, HOXA4, HOXA5, LHX1, POU2F3, GBX2, HOXA10, POU3F2, LHX8, LHX9, NKX2-2, HMBOX1, EN1, EN2, LMX1A, ISL1, HOXB1, MEOX2, HOXB8, MEOX1, PBX1, PBX3, PBX2
SMART	SM00389:HOX	56	1.89766	0.0511382	1726	235	9079	1.25348	1	0.618615		HNF1B, CDX2, EVX2, POU6F2, PRRX1, HOXD1, ZEB1, HOXC6, HOXC8, POU5F1, HLX, ALX1, PITX2, SATB1, SATB2, ZHX1, OTX2, BARHL2, EMX2, SIX5, SIX4, HOXD8, MSX1, HOXC13, SIX1, MNX1, TGIF2, IRX4, HOXA13, HOXA11, ONECUT2, ARX, HOXA1, MEIS2, HOXA4, HOXA5, LHX1, POU2F3, GBX2, HOXA10, POU3F2, LHX8, LHX9, NKX2-2, HMBOX1, EN1, EN2, LMX1A, ISL1, HOXB1, MEOX2, HOXB8, MEOX1, PBX1, PBX3, PBX2
Annotation Cluster 27	Enrichment Score: 3.513455931498442
Category	Term	Count	%	PValue	List Total	Pop Hits	Pop Total	Fold Enrichment	Bonferroni	Benjamini		Genes
GOTERM_CC_FAT	GO:0031988~membrane-bounded vesicle	122	4.13419	0.000159035	2000	568	12782	1.37271	0.102081	0.00565111		GNA13, AP4E1, PDGFB, AP1G1, SYT2, C16ORF70, SYT9, ITSN1, GHRHR, TGFB2, CHIC1, CHIC2, MALL, PICALM, SLC2A1, DNAJC5, RAB27B, RAB21, SCAMP1, EGFR, ACTN1, ACRV1, VEGFB, VEGFC, DOC2A, FNBP1L, VAMP7, VEGFA, NRSN1, BIN1, MAP6D1, CAV2, RAB7A, PAM, PALM, CLCN3, AGFG1, GRB2, GIPC1, ITGB3, ABCA1, SYPL2, ITGB1, CALU, SLC30A5, SLC30A3, BMP3, BMP1, NTF3, BECN1, SNAPIN, HGF, SYNGR3, ATP7A, CD207, HSPD1, CLTCL1,…
GOTERM_CC_FAT	GO:0031982~vesicle	139	4.71027	0.000276593	2000	670	12782	1.32589	0.170788	0.00810953		GNA13, PDGFB, AP4E1, VAPA, AP1G1, SYT2, C16ORF70, SYT9, ITSN1, ZNRF1, GHRHR, TGFB2, CHIC1, CHIC2, MALL, PICALM, SLC2A1, DNAJC5, RAB27B, RAB21, SCAMP5, SCAMP1, EGFR, ATG9A, ACTN1, ACRV1, VEGFB, VEGFC, DOC2A, FNBP1L, VAMP7, VEGFA, NRSN1, BIN1, MAP6D1, CAV2, RAB7A, PALM, PAM, CLCN3, AGFG1, GRB2, GIPC1, ITGB3, ABCA1, SYPL2, ITGB1, CALU, ENTPD7, SLC30A5, SLC30A3, SEC23IP, BMP3, BMP1, NTF3, BECN1, SNAP…
GOTERM_CC_FAT	GO:0031410~cytoplasmic vesicle	133	4.50695	0.000411553	2000	642	12782	1.32399	0.243217	0.0115445		GNA13, PDGFB, AP4E1, AP1G1, SYT2, C16ORF70, SYT9, ITSN1, ZNRF1, GHRHR, TGFB2, CHIC1, CHIC2, MALL, PICALM, SLC2A1, DNAJC5, RAB27B, RAB21, SCAMP5, SCAMP1, EGFR, ATG9A, ACTN1, ACRV1, VEGFB, VEGFC, DOC2A, FNBP1L, VAMP7, VEGFA, NRSN1, BIN1, MAP6D1, CAV2, RAB7A, PALM, PAM, CLCN3, AGFG1, GIPC1, ITGB3, ABCA1, SYPL2, ITGB1, CALU, ENTPD7, SLC30A5, SLC30A3, SEC23IP, NTF3, BECN1, SNAPIN, HGF, SYNGR3, ATP7A, …
GOTERM_CC_FAT	GO:0016023~cytoplasmic membrane-bounded vesicle	116	3.93087	0.000487994	2000	550	12782	1.34792	0.281402	0.0121644		GNA13, AP4E1, PDGFB, AP1G1, SYT2, C16ORF70, SYT9, ITSN1, GHRHR, TGFB2, CHIC1, CHIC2, MALL, PICALM, SLC2A1, DNAJC5, RAB27B, RAB21, SCAMP1, EGFR, ACTN1, ACRV1, VEGFB, VEGFC, DOC2A, FNBP1L, VAMP7, VEGFA, NRSN1, BIN1, MAP6D1, CAV2, RAB7A, PAM, PALM, AGFG1, GIPC1, ITGB3, ABCA1, SYPL2, ITGB1, CALU, SLC30A5, SLC30A3, NTF3, BECN1, SNAPIN, HGF, SYNGR3, ATP7A, CD207, HSPD1, CLTCL1, SEC24A, RAB5B, LDLR, PDI…
Annotation Cluster 28	Enrichment Score: 3.4587497344633924
Category	Term	Count	%	PValue	List Total	Pop Hits	Pop Total	Fold Enrichment	Bonferroni	Benjamini		Genes
GOTERM_MF_FAT	GO:0008134~transcription factor binding	129	4.3714	1.31185e-06	2190	513	12983	1.49074	0.00194489	0.000324412		MMS19, HMGN3, CDX2, MXI1, CITED4, CBFB, CITED2, HOXC6, GATA2, MDFIC, GATA6, MED26, GATA4, SMARCD1, TBPL1, PITX2, RARG, TADA2A, TAF4B, YY1, MECP2, PIM1, MED14, PPARGC1A, PROX1, AHR, JUNB, EP300, MTF1, PIAS4, JUN, MNT, VGLL2, TFAP2A, SMARCA2, RNF20, ZNHIT3, CAMTA2, ENPP2, TADA1, ELK3, MEIS2, TCERG1, TFEC, TCF4, BCOR, RUNX1, DNMT3B, TFDP1, AEBP2, TAF4, KLF7, MAFB, MAML1, RYBP, ICMT, SKI, DDX5, KAT5,…
GOTERM_MF_FAT	GO:0003712~transcription cofactor activity	86	2.91427	0.000718583	2190	363	12983	1.4045	0.655878	0.0575425		MMS19, CDX2, ELF3, E2F6, GRIP1, PRRX1, ZEB1, RLIM, MXI1, RFXANK, CITED4, CBFB, CITED2, HOXC6, MAX, PBXIP1, MED26, SMARCD1, NR2F2, NRG1, TBPL1, ALX1, BATF3, TADA2A, YY1, MECP2, MED14, MXD1, PROX1, PPARGC1A, HMGA1, JUNB, JMY, MXD4, MED6, TAF11, NCOA1, EP300, TAF12, MTF1, PIAS4, PFDN6, BTG1, NCOA4, USP21, MNT, VGLL2, TFAP2A, ZFPM2, SIAH2, SMARCA2, RNF20, ZNF274, TADA1, ELK3, PRDM16, MEIS2, TCERG1, H…
GOTERM_MF_FAT	GO:0003713~transcription coactivator activity	47	1.59268	0.0446057	2190	214	12983	1.30201	1	0.604508		MMS19, ELF3, GRIP1, PRRX1, TADA1, ZEB1, PRDM16, CITED4, CBFB, CITED2, MAX, TCERG1, HAND1, TFEC, MED26, SMARCD1, MYCBP, APEX1, TBPL1, TFDP1, KLF7, TAF4, MAML1, YY1, MED14, ICMT, KAT5, HMGA1, PPARGC1A, JUNB, JMY, MED6, TAF11, NCOA1, EP300, TAF12, MTF1, YAF2, PFDN6, NCOA4, DYRK1B, MNT, USP21, TFAP2A, VGLL2, RNF20, SMARCA2
Annotation Cluster 29	Enrichment Score: 3.4426755458018237
Category	Term	Count	%	PValue	List Total	Pop Hits	Pop Total	Fold Enrichment	Bonferroni	Benjamini		Genes
GOTERM_CC_FAT	GO:0044420~extracellular matrix part	38	1.2877	1.11279e-05	2000	117	12782	2.07571	0.0075053	0.000836717		COL3A1, COL2A1, TIMP3, SMOC2, COL9A1, LAMB3, COL9A3, HMCN1, COL7A1, COL27A1, COL6A3, COL8A1, COL11A1, COL4A4, COL4A2, COL4A1, COL13A1, FBN1, CCDC80, COL15A1, NID1, NID2, SPARC, COL5A3, COL5A2, COL4A6, COL4A5, LAMA2, LAMA4, COL19A1, COLQ, FREM2, VEGFA, COL1A2, MFAP2, COL1A1, COL24A1, MFAP5
SP_PIR_KEYWORDS	basement membrane	15	0.508302	0.0012683	2943	39	19235	2.51379	0.593862	0.0175127		COL4A4, LAMA2, SMOC2, LAMB3, COL4A2, LAMA4, COL4A1, HMCN1, COL7A1, NID1, NID2, SPARC, COL8A1, COL4A6, COL4A5
GOTERM_CC_FAT	GO:0005604~basement membrane	23	0.779397	0.00332921	2000	78	12782	1.88453	0.895402	0.0478941		COL4A4, COL4A2, COL4A1, FBN1, COL15A1, CCDC80, NID1, COL2A1, SPARC, NID2, TIMP3, COL4A6, COL4A5, LAMA2, SMOC2, LAMB3, LAMA4, HMCN1, COLQ, COL7A1, FREM2, VEGFA, COL8A1
Annotation Cluster 30	Enrichment Score: 3.4334283493277957
Category	Term	Count	%	PValue	List Total	Pop Hits	Pop Total	Fold Enrichment	Bonferroni	Benjamini		Genes
GOTERM_BP_FAT	GO:0030334~regulation of cell migration	57	1.93155	1.55536e-07	2280	169	13528	2.00118	0.000716299	1.46235e-05		DLC1, RTN4, GNA13, PDGFB, IL6ST, EDN1, JAG1, PTEN, TGFB2, CITED2, S1PR1, GAB1, INSR, ADAM9, EGFR, PTPRK, IRS2, PTPRM, ADAM10, IRS1, VASH1, MAPK1, VEGFC, CLIC4, DLL4, F3, VEGFA, PDGFRA, ADAM17, PDGFRB, WDR44, RNF20, ENPP2, CSF1, ONECUT2, ABHD2, ITGB3, KIT, TPM1, ADA, MIA3, MAP3K1, TEK, THBS1, PIK3R1, PARD6B, NF2, MAP2K1, SMAD7, MYO1F, LAMA2, LAMA4, PTP4A1, AMOT, HBEGF, TGFBR3, CHRD
GOTERM_BP_FAT	GO:0051271~negative regulation of cell motion	21	0.711623	0.00266482	2280	63	13528	1.97778	0.999995	0.0576584		DLC1, PTPRK, PTPRM, NF2, PDGFB, SMAD7, ACTN1, ABHD2, PTEN, TPM1, ADA, VASH1, CITED2, MIA3, CDKN1B, CLIC4, DLL4, TGFBR3, THBS1, CHRD, RNF20
GOTERM_BP_FAT	GO:0030336~negative regulation of cell migration	19	0.64385	0.00453553	2280	57	13528	1.97778	1	0.0900236		DLC1, PTPRK, PTPRM, NF2, PDGFB, SMAD7, ABHD2, PTEN, TPM1, ADA, VASH1, CITED2, MIA3, CLIC4, DLL4, TGFBR3, THBS1, CHRD, RNF20
GOTERM_BP_FAT	GO:0040013~negative regulation of locomotion	19	0.64385	0.00982107	2280	61	13528	1.84809	1	0.152908		DLC1, PTPRK, PTPRM, NF2, PDGFB, SMAD7, ABHD2, PTEN, TPM1, ADA, VASH1, CITED2, MIA3, CLIC4, DLL4, TGFBR3, THBS1, CHRD, RNF20
Annotation Cluster 31	Enrichment Score: 3.4302383752518044
Category	Term	Count	%	PValue	List Total	Pop Hits	Pop Total	Fold Enrichment	Bonferroni	Benjamini		Genes
GOTERM_BP_FAT	GO:0042981~regulation of apoptosis	187	6.33683	1.42193e-06	2280	804	13528	1.38002	0.00652944	8.97336e-05		ITGB3BP, DLC1, STAT5A, TNFSF15, PMAIP1, SGMS1, FOXO3, ITSN1, GDNF, NR2E1, IL10, CITED2, TGFB2, BAK1, ZFP91, CUL2, MAP3K5, CUL5, PGP, ATG5, TIAM1, TIA1, IFNG, GRID2, PIK3CA, DNAJC5, NGFRAP1, RARB, FAS, IL1A, NET1, ADAM9, EGFR, RARG, PTPRF, ROCK1, SOCS3, HRK, SKP2, PIM1, ACTN1, PIM2, BCL2L11, NME6, MAPK1, MSX1, NME1, F3, JUN, TXNDC5, VEGFA, MNT, TNFAIP3, NGF, TMX1, CDK5R1, GCLC, MCL1, HOXA13, ERBB3…
GOTERM_BP_FAT	GO:0010941~regulation of cell death	189	6.40461	1.53741e-06	2280	815	13528	1.37595	0.00705782	9.57096e-05		ITGB3BP, DLC1, STAT5A, TNFSF15, PMAIP1, SGMS1, FOXO3, ITSN1, GDNF, NR2E1, IL10, CITED2, TGFB2, BAK1, ZFP91, CUL2, MAP3K5, CUL5, PGP, ATG5, TIAM1, TIA1, IFNG, GRID2, PIK3CA, DNAJC5, NGFRAP1, RARB, FAS, IL1A, NET1, ADAM9, EGFR, RARG, PTPRF, ROCK1, SOCS3, HRK, SKP2, PIM1, ACTN1, PIM2, BCL2L11, NME6, MAPK1, MSX1, NME1, F3, JUN, TXNDC5, VEGFA, MNT, TNFAIP3, NGF, TMX1, CDK5R1, GCLC, MCL1, HOXA13, ERBB3…
GOTERM_BP_FAT	GO:0043067~regulation of programmed cell death	188	6.37072	1.85004e-06	2280	812	13528	1.37373	0.00848692	0.000109265		ITGB3BP, DLC1, STAT5A, TNFSF15, PMAIP1, SGMS1, FOXO3, ITSN1, GDNF, NR2E1, IL10, CITED2, TGFB2, BAK1, ZFP91, CUL2, MAP3K5, CUL5, PGP, ATG5, TIAM1, TIA1, IFNG, GRID2, PIK3CA, DNAJC5, NGFRAP1, RARB, FAS, IL1A, NET1, ADAM9, EGFR, RARG, PTPRF, ROCK1, SOCS3, HRK, SKP2, PIM1, ACTN1, PIM2, BCL2L11, NME6, MAPK1, MSX1, NME1, F3, JUN, TXNDC5, VEGFA, MNT, TNFAIP3, NGF, TMX1, CDK5R1, GCLC, MCL1, HOXA13, ERBB3…
GOTERM_BP_FAT	GO:0060548~negative regulation of cell death	89	3.01593	0.000124642	2280	360	13528	1.46685	0.436879	0.00440765		STAT5A, MITF, SGMS1, ITSN1, NR2E1, GDNF, PTEN, IL10, CITED2, ZFP91, CASP3, BAG1, ATG5, RHOA, PIK3CA, DNAJC5, CAT, FAS, NRG1, IL1A, EGFR, PGAP2, IRAK1, SGK3, ROCK1, SLC25A4, SOCS3, PIM1, ESR1, TP53, HRK, SKP2, PIM2, NME6, EYA1, MSX1, BTG2, PSEN1, NME1, F3, TXNDC5, PSEN2, VEGFA, ADAM17, FOXC1, NGFR, PRNP, TNFAIP3, NGF, ACVR1, TMX1, YWHAZ, GCLC, MCL1, ERBB3, SOX4, BCL2L2, COL2A1, KIT, ADA, PEA15, KR…
GOTERM_BP_FAT	GO:0043066~negative regulation of apoptosis	87	2.94815	0.000185049	2280	354	13528	1.45819	0.573694	0.00629564		STAT5A, MITF, SGMS1, ITSN1, NR2E1, GDNF, PTEN, IL10, CITED2, ZFP91, CASP3, BAG1, ATG5, RHOA, PIK3CA, DNAJC5, CAT, FAS, NRG1, IL1A, EGFR, PGAP2, IRAK1, SGK3, ROCK1, SOCS3, PIM1, ESR1, TP53, HRK, SKP2, PIM2, NME6, EYA1, MSX1, BTG2, PSEN1, NME1, F3, TXNDC5, PSEN2, VEGFA, ADAM17, FOXC1, NGFR, PRNP, TNFAIP3, NGF, ACVR1, TMX1, YWHAZ, GCLC, MCL1, ERBB3, SOX4, BCL2L2, COL2A1, ADA, PEA15, KRAS, BCL3, THBS…
GOTERM_BP_FAT	GO:0043069~negative regulation of programmed cell death	88	2.98204	0.000186108	2280	359	13528	1.45441	0.57577	0.00623943		STAT5A, MITF, SGMS1, ITSN1, NR2E1, GDNF, PTEN, IL10, CITED2, ZFP91, CASP3, BAG1, ATG5, RHOA, PIK3CA, DNAJC5, CAT, FAS, NRG1, IL1A, EGFR, PGAP2, IRAK1, SGK3, ROCK1, SOCS3, PIM1, ESR1, TP53, HRK, SKP2, PIM2, NME6, EYA1, MSX1, BTG2, PSEN1, NME1, F3, TXNDC5, PSEN2, VEGFA, ADAM17, FOXC1, NGFR, PRNP, TNFAIP3, NGF, ACVR1, TMX1, YWHAZ, GCLC, MCL1, ERBB3, SOX4, BCL2L2, COL2A1, KIT, ADA, PEA15, KRAS, BCL3,…
GOTERM_BP_FAT	GO:0043065~positive regulation of apoptosis	94	3.18536	0.00518393	2280	430	13528	1.29705	1	0.100953		DLC1, ITGB3BP, SH3RF1, PDIA3, DEDD, FASLG, FOXO3, PMAIP1, ITSN1, PTEN, IL10, RPS3, TGFB2, BAK1, CUL2, ACVR1B, MAP3K5, CUL5, CASP3, TIAM1, AEN, TIA1, IFNG, CASP8, NGFRAP1, RARB, FAS, NET1, ARHGEF3, RARG, PTPRF, ARHGEF7, AIFM1, ARHGEF18, TP53, HRK, SKP2, ARHGEF12, BCL2L11, JMY, MAPK1, ADRB2, PSEN1, JUN, PSEN2, NAIF1, IL12A, NGFR, NGF, DPF2, CDK5R1, HOXA13, AKAP13, SOX4, ZBTB16, FEM1B, ITM2B, TIMP3,…
GOTERM_BP_FAT	GO:0043068~positive regulation of programmed cell death	94	3.18536	0.00632193	2280	433	13528	1.28807	1	0.114621		DLC1, ITGB3BP, SH3RF1, PDIA3, DEDD, FASLG, FOXO3, PMAIP1, ITSN1, PTEN, IL10, RPS3, TGFB2, BAK1, CUL2, ACVR1B, MAP3K5, CUL5, CASP3, TIAM1, AEN, TIA1, IFNG, CASP8, NGFRAP1, RARB, FAS, NET1, ARHGEF3, RARG, PTPRF, ARHGEF7, AIFM1, ARHGEF18, TP53, HRK, SKP2, ARHGEF12, BCL2L11, JMY, MAPK1, ADRB2, PSEN1, JUN, PSEN2, NAIF1, IL12A, NGFR, NGF, DPF2, CDK5R1, HOXA13, AKAP13, SOX4, ZBTB16, FEM1B, ITM2B, TIMP3,…
GOTERM_BP_FAT	GO:0006916~anti-apoptosis	50	1.69434	0.00635107	2280	206	13528	1.44013	1	0.11467		TMX1, YWHAZ, GCLC, MCL1, STAT5A, BCL2L2, GDNF, IL10, CITED2, PEA15, BAG1, PIK3CA, FAS, THBS1, NRG1, IL1A, HELLS, HSPA9, PGAP2, IRAK1, SGK3, BECN1, SOCS3, VHL, TGFBR1, ESR1, HRK, SKP2, PIM2, STRADB, HGF, NME6, ATF5, NOTCH2, HSP90B1, RNF7, PSEN1, F3, TXNDC5, BAX, VEGFA, ADAM17, FOXC1, CFDP1, NGFR, PRNP, IKBKB, TNFAIP3, TIAF1, NGF
GOTERM_BP_FAT	GO:0010942~positive regulation of cell death	94	3.18536	0.00719562	2280	435	13528	1.28215	1	0.125073		DLC1, ITGB3BP, SH3RF1, PDIA3, DEDD, FASLG, FOXO3, PMAIP1, ITSN1, PTEN, IL10, RPS3, TGFB2, BAK1, CUL2, ACVR1B, MAP3K5, CUL5, CASP3, TIAM1, AEN, TIA1, IFNG, CASP8, NGFRAP1, RARB, FAS, NET1, ARHGEF3, RARG, PTPRF, ARHGEF7, AIFM1, ARHGEF18, TP53, HRK, SKP2, ARHGEF12, BCL2L11, JMY, MAPK1, ADRB2, PSEN1, JUN, PSEN2, NAIF1, IL12A, NGFR, NGF, DPF2, CDK5R1, HOXA13, AKAP13, SOX4, ZBTB16, FEM1B, ITM2B, TIMP3,…
GOTERM_BP_FAT	GO:0006917~induction of apoptosis	70	2.37208	0.0157197	2280	320	13528	1.29792	1	0.213465		DLC1, ITGB3BP, SH3RF1, DEDD, FASLG, FOXO3, PMAIP1, ITSN1, PTEN, RPS3, BAK1, CUL2, ACVR1B, MAP3K5, CASP3, CUL5, TIAM1, AEN, TIA1, CASP8, NGFRAP1, FAS, NET1, ARHGEF3, ARHGEF7, AIFM1, ARHGEF18, TP53, HRK, ARHGEF12, BCL2L11, JMY, MAPK1, PSEN1, PSEN2, NAIF1, NGFR, NGF, DPF2, AKAP13, ITM2B, FEM1B, TIMP3, SOS1, PPP2CA, DDX19B, PRKRA, SOS2, BCL3, DIABLO, TNFRSF19, DYRK2, PLAGL2, VAV3, CEBPG, KLF10, TGFBR…
GOTERM_BP_FAT	GO:0012502~induction of programmed cell death	70	2.37208	0.0168154	2280	321	13528	1.29387	1	0.220894		DLC1, ITGB3BP, SH3RF1, DEDD, FASLG, FOXO3, PMAIP1, ITSN1, PTEN, RPS3, BAK1, CUL2, ACVR1B, MAP3K5, CASP3, CUL5, TIAM1, AEN, TIA1, CASP8, NGFRAP1, FAS, NET1, ARHGEF3, ARHGEF7, AIFM1, ARHGEF18, TP53, HRK, ARHGEF12, BCL2L11, JMY, MAPK1, PSEN1, PSEN2, NAIF1, NGFR, NGF, DPF2, AKAP13, ITM2B, FEM1B, TIMP3, SOS1, PPP2CA, DDX19B, PRKRA, SOS2, BCL3, DIABLO, TNFRSF19, DYRK2, PLAGL2, VAV3, CEBPG, KLF10, TGFBR…
Annotation Cluster 32	Enrichment Score: 3.4170011477517845
Category	Term	Count	%	PValue	List Total	Pop Hits	Pop Total	Fold Enrichment	Bonferroni	Benjamini		Genes
GOTERM_BP_FAT	GO:0016568~chromatin modification	76	2.5754	6.92342e-06	2280	274	13528	1.64574	0.031393	0.000339265		BMI1, EZH1, INO80, CBX3, CBX2, CBX6, RCBTB1, EPC1, EPC2, BRPF1, BRPF3, PRMT8, PRMT6, SMARCD1, EED, H2AFY, TLK2, KDM5B, KDM5C, SATB2, RBBP4, TADA2A, RCOR1, HMG20A, SUV420H2, UBE2N, EYA3, EYA4, EYA1, KDM2B, EP300, TAF12, PRDM5, USP21, SMARCA2, RNF20, MAP3K12, KDM6B, ING5, SMARCAD1, ING2, HAT1, TADA1, ARID2, CHD9, CHD7, PBRM1, CHD1, KDM3A, BCOR, DNMT3B, ASF1A, HELLS, TERF2, SETDB1, DNMT3A, AEBP2, CP…
SP_PIR_KEYWORDS	chromatin regulator	58	1.96544	1.05597e-05	2943	213	19235	1.77971	0.00746936	0.000267728		BMI1, FOXA2, EZH1, CBX3, CBX2, CBX6, RCBTB1, DPY30, EPC1, EPC2, BRPF1, BRPF3, PRMT6, SMARCD1, EED, H2AFY, TLK2, KDM5B, KDM5C, SS18L1, SATB1, RBBP5, SATB2, RBBP4, RCOR1, HMG20A, SUV420H2, EYA3, EYA4, EYA1, KDM2B, PRDM5, USP21, RNF20, ING5, ING2, ARID2, CHD9, CHD7, PBRM1, CHD1, KDM3A, BCOR, ASF1A, BAHD1, SETDB1, DNMT3A, AEBP2, SETDB2, FOXA1, KAT5, HDAC4, BCORL1, MSL1, KDM4B, KDM4C, DNMT1, RNF40
GOTERM_BP_FAT	GO:0006325~chromatin organization	90	3.04981	0.000442651	2280	378	13528	1.4127	0.869938	0.0125893		BMI1, ARID4A, EZH1, ARID4B, NAP1L1, INO80, CBX3, CBX2, NAP1L4, CBX6, RCBTB1, EPC1, EPC2, BRPF1, BRPF3, PRMT8, SMARCD1, PRMT6, H2AFZ, EED, H2AFY, H2AFX, TLK2, KDM5B, KDM5C, SATB1, SATB2, RBBP4, TADA2A, RCOR1, HMG20A, HMGA2, HMGA1, SUV420H2, UBE2N, EYA3, EYA4, EYA1, KDM2B, EP300, TAF12, PRDM5, USP21, SMARCA2, RNF20, MAP3K12, KDM6B, ING5, SMARCAD1, ING2, SOX1, SOX2, HAT1, TADA1, ARID2, CHD9, CHD7, C…
GOTERM_BP_FAT	GO:0016569~covalent chromatin modification	33	1.11826	0.00935614	2280	126	13528	1.55397	1	0.150245		ING5, HAT1, TADA1, EPC1, BRPF1, BRPF3, PRMT8, PRMT6, KDM3A, DNMT3B, HELLS, DNMT3A, CPA4, TADA2A, PHB, KAT5, SIRT1, SUV420H2, UBE2N, RPS6KA5, EYA3, HDAC4, EYA1, TAF12, EP300, RNF2, PRDM5, USP21, IRF4, RNF20, RNF40, MAP3K12, KDM6B
GOTERM_BP_FAT	GO:0051276~chromosome organization	99	3.35479	0.0271559	2280	485	13528	1.21113	1	0.306168		INO80, CBX3, CBX2, CBX6, RCBTB1, EPC1, CDCA8, BRPF1, EPC2, BRPF3, SMARCD1, EED, H2AFZ, H2AFY, H2AFX, TLK2, SATB1, SATB2, TADA2A, RCOR1, HMG20A, ESPL1, SUV420H2, EP300, KDM2B, PRDM5, RNF20, SMARCA2, SOX1, SOX2, TADA1, PBRM1, BCOR, DNMT3B, ASF1A, HELLS, SETDB1, DNMT3A, CPA4, AEBP2, SHPRH, SETDB2, TAF5, PHB, KAT5, HDAC4, MSL1, RNF2, DNMT1, H3F3B, H3F3C, SMC1A, RERE, PTGES3, BMI1, ARID4A, EZH1, ARID4…
Annotation Cluster 33	Enrichment Score: 3.3794031539269103
Category	Term	Count	%	PValue	List Total	Pop Hits	Pop Total	Fold Enrichment	Bonferroni	Benjamini		Genes
GOTERM_BP_FAT	GO:0048568~embryonic organ development	52	1.76211	1.99672e-05	2280	172	13528	1.7938	0.0878855	0.000867452		NOG, EDN1, PRRX1, SOBP, ZEB1, GLI3, CITED2, SPRY2, GATA2, HLX, FOXF1, GATA4, RARB, COL11A1, ALX1, SATB2, RARG, EOMES, SIX4, PROX1, JUNB, EYA1, FOXG1, VEGFA, SIX1, TFAP2A, ZFPM2, WNT9A, PRDM1, SOX2, TFEB, EGLN1, COL2A1, ADA, HOXA1, CHD7, HOXA4, HAND1, HOXA5, PRKRA, GBX2, SH2B3, PCSK5, MAFB, TGFBR1, FZD3, GAS1, HOXB1, HOXB8, ITGA8, NEUROD1, PBX1
GOTERM_BP_FAT	GO:0048705~skeletal system morphogenesis	37	1.25381	5.09649e-05	2280	112	13528	1.96012	0.209272	0.00205754		ZFAND5, FGF18, NOG, HOXA11, PRRX1, COL2A1, ZEB1, SOX9, GLI3, HOXC8, HOXA4, HOXA5, PRKRA, COL11A1, RUNX2, ALX1, SATB2, BMP1, COL13A1, ARID5B, TGFBR1, GAS1, SIX4, PTHLH, HOXB1, EYA1, HOXD8, PSEN1, HOXB8, CSRNP1, SIX1, PDGFRA, PDGFRB, TFAP2A, COL1A1, WNT9A, PLEKHA1
GOTERM_BP_FAT	GO:0048706~embryonic skeletal system development	25	0.84717	0.00140119	2280	77	13528	1.92641	0.998435	0.0341341		TAPT1, NOG, PRRX1, COL2A1, ZEB1, HOXD1, GLI3, HOXC6, HOXA4, HOXA5, PCSK5, COL11A1, ALX1, SATB2, TGFBR1, GAS1, SIX4, EYA1, HOXB1, HOXB8, SIX1, TFAP2A, PBX1, COL1A1, WNT9A
GOTERM_BP_FAT	GO:0048562~embryonic organ morphogenesis	37	1.25381	0.00196006	2280	133	13528	1.65063	0.999881	0.0446245		NOG, SOX2, EDN1, PRRX1, SOBP, COL2A1, ZEB1, GLI3, HOXA1, SPRY2, CHD7, HOXA4, HOXA5, HLX, PRKRA, GATA4, GBX2, RARB, COL11A1, ALX1, SATB2, RARG, MAFB, TGFBR1, FZD3, SIX4, GAS1, PROX1, HOXB1, EYA1, HOXB8, ITGA8, SIX1, FOXG1, NEUROD1, TFAP2A, WNT9A
GOTERM_BP_FAT	GO:0048704~embryonic skeletal system morphogenesis	19	0.64385	0.00453553	2280	57	13528	1.97778	1	0.0900236		SATB2, NOG, TGFBR1, PRRX1, COL2A1, ZEB1, GAS1, SIX4, GLI3, EYA1, HOXB1, HOXA4, HOXA5, HOXB8, SIX1, TFAP2A, WNT9A, COL11A1, ALX1
Annotation Cluster 34	Enrichment Score: 3.369183443539352
Category	Term	Count	%	PValue	List Total	Pop Hits	Pop Total	Fold Enrichment	Bonferroni	Benjamini		Genes
GOTERM_BP_FAT	GO:0001501~skeletal system development	88	2.98204	1.54511e-06	2280	319	13528	1.63678	0.00709306	9.49066e-05		FGF18, CYP24A1, NOG, EDN1, PRRX1, ZEB1, HOXD1, GJA5, GLI3, CBFB, HOXC6, PGP, HOXC8, TNFRSF11A, COL11A1, ALX1, EGFR, MINPP1, MATN3, SATB2, ARID5B, SIX4, PRELP, PTHLH, EYA1, HOXD8, MSX1, CHRDL1, PSEN1, SIX1, COL1A2, PDGFRA, PDGFRB, TFAP2A, FOXC1, STC1, COL1A1, WNT9A, TAPT1, ZFAND5, OSTF1, HOXA13, HOXA11, COL3A1, SOX5, COL2A1, ZBTB16, OSTN, SOX9, AHSG, COL9A1, CHD7, HOXA4, HOXA5, PRKRA, HOXA10, PCSK…
GOTERM_BP_FAT	GO:0060348~bone development	33	1.11826	0.00644499	2280	123	13528	1.59187	1	0.115369		FGF18, CYP24A1, NOG, OSTF1, HOXA11, COL2A1, OSTN, SOX9, CBFB, AHSG, TNFRSF11A, RUNX2, EGFR, MINPP1, BMP3, SATB2, BMP1, COL13A1, KLF10, DMP1, SMAD5, SMAD1, SPARC, COL5A2, PTHLH, SOST, CHRDL1, FOXC1, STC1, COL1A1, CHRD, BMP5, CDH11
GOTERM_BP_FAT	GO:0001503~ossification	31	1.05049	0.00783913	2280	115	13528	1.59942	1	0.134503		FGF18, CYP24A1, NOG, OSTF1, COL2A1, OSTN, CBFB, AHSG, TNFRSF11A, RUNX2, EGFR, MINPP1, BMP3, SATB2, BMP1, COL13A1, KLF10, DMP1, SMAD5, SMAD1, SPARC, COL5A2, PTHLH, SOST, CHRDL1, FOXC1, STC1, COL1A1, CHRD, BMP5, CDH11
Annotation Cluster 35	Enrichment Score: 3.3595798153162475
Category	Term	Count	%	PValue	List Total	Pop Hits	Pop Total	Fold Enrichment	Bonferroni	Benjamini		Genes
GOTERM_BP_FAT	GO:0016265~death	160	5.42189	0.000146489	2280	724	13528	1.31123	0.490806	0.00513885		ALS2, ITGB3BP, DLC1, KCNC3, VAPB, TNFSF15, PMAIP1, SGMS1, FOXO3, ITSN1, TGFB2, BAK1, SHB, TOP1, MAP3K5, RAD21, ATG5, GATA6, TIAM1, TIA1, IFNG, C8ORF4, NGFRAP1, FAS, RNF34, IL1A, NET1, ROCK1, KIF5A, HRK, ESPL1, PIM2, BCL2L11, AHR, PNPLA6, DDIT4, NME6, EP300, F3, JUN, MAPK7, TNFAIP3, FASTKD5, NGF, FUS, GGCT, MCL1, LITAF, ERBB3, MMD, AKAP13, BCL2L2, MST4, PEA15, PEG10, KRAS, TMEM123, DIABLO, DYRK2, …
GOTERM_BP_FAT	GO:0008219~cell death	158	5.35412	0.000212979	2280	719	13528	1.30385	0.625177	0.00698478		ALS2, ITGB3BP, DLC1, KCNC3, VAPB, TNFSF15, PMAIP1, SGMS1, FOXO3, ITSN1, TGFB2, BAK1, SHB, TOP1, MAP3K5, RAD21, ATG5, GATA6, TIAM1, TIA1, IFNG, C8ORF4, NGFRAP1, FAS, RNF34, IL1A, NET1, ROCK1, KIF5A, HRK, ESPL1, PIM2, BCL2L11, AHR, PNPLA6, DDIT4, NME6, EP300, F3, JUN, MAPK7, TNFAIP3, FASTKD5, NGF, FUS, GGCT, MCL1, LITAF, ERBB3, MMD, AKAP13, BCL2L2, MST4, PEA15, PEG10, KRAS, TMEM123, DIABLO, DYRK2, …
GOTERM_BP_FAT	GO:0012501~programmed cell death	137	4.64249	0.000240153	2280	611	13528	1.33039	0.669291	0.0076021		ITGB3BP, DLC1, TNFSF15, SGMS1, PMAIP1, FOXO3, ITSN1, BAK1, SHB, TOP1, MAP3K5, RAD21, ATG5, GATA6, TIAM1, TIA1, IFNG, C8ORF4, NGFRAP1, FAS, RNF34, IL1A, NET1, ROCK1, HRK, ESPL1, PIM2, BCL2L11, AHR, DDIT4, NME6, EP300, F3, JUN, MAPK7, TNFAIP3, FASTKD5, NGF, GGCT, MCL1, LITAF, ERBB3, AKAP13, BCL2L2, MST4, PEA15, PEG10, KRAS, DIABLO, DYRK2, BMF, TRAF5, TRAF4, VAV3, LGALS1, KLF11, RYBP, DUSP22, GAS1, …
GOTERM_BP_FAT	GO:0006915~apoptosis	133	4.50695	0.000564425	2280	602	13528	1.31085	0.925804	0.0155468		ITGB3BP, DLC1, TNFSF15, SGMS1, PMAIP1, FOXO3, ITSN1, BAK1, SHB, MAP3K5, RAD21, ATG5, TIAM1, GATA6, TIA1, IFNG, C8ORF4, NGFRAP1, FAS, RNF34, IL1A, NET1, ROCK1, HRK, ESPL1, PIM2, BCL2L11, AHR, DDIT4, NME6, EP300, F3, JUN, MAPK7, TNFAIP3, FASTKD5, NGF, GGCT, MCL1, LITAF, ERBB3, AKAP13, BCL2L2, MST4, PEA15, PEG10, KRAS, DIABLO, DYRK2, BMF, TRAF5, TRAF4, VAV3, LGALS1, KLF11, RYBP, DUSP22, VAV2, FXR1, …
SP_PIR_KEYWORDS	Apoptosis	79	2.67706	0.00376586	2943	381	19235	1.3552	0.931355	0.045136		ITGB3BP, DEDD, FASLG, SGMS1, FOXO3, PMAIP1, PDCD4, PTEN, ACVR1C, CASP5, BAK1, SHB, MAP3K5, CASP3, RAD21, BAG1, ATG5, CASP7, AEN, TIA1, CASP8, C8ORF4, NGFRAP1, FAS, RNF34, SGK1, ROCK1, AIFM1, CYCS, TP53, HRK, PIM2, MECOM, BCL2L11, DDIT4, NME6, PPM1F, ZDHHC16, PSEN1, NAIF1, SIAH1, NGFR, SIAH2, TNFAIP3, THOC1, DPF2, MCL1, LITAF, BCL2L2, FEM1B, MST4, PEA15, TNFRSF1A, TSC22D3, PEG10, TNFRSF1B, BCAP29,…
Annotation Cluster 36	Enrichment Score: 3.3571863346188175
Category	Term	Count	%	PValue	List Total	Pop Hits	Pop Total	Fold Enrichment	Bonferroni	Benjamini		Genes
GOTERM_CC_FAT	GO:0005624~membrane fraction	165	5.59132	0.000161809	2000	809	12782	1.30348	0.103766	0.00546271		ALS2, ITGB3BP, GNPTG, SLC6A1, VAPA, VAPB, HMGCR, SYT2, PTGS1, C16ORF70, UTRN, LEMD3, CASK, SYNCRIP, PDE3B, FOXO3, ITSN1, GHRHR, SLC16A1, CUL5, PGP, PRKAR2A, PGRMC1, SLC2A1, GRID2, RAPGEF4, STK39, INSR, SAMD4A, RECK, MAGI2, PTPRF, KIF5A, UGCG, PSD3, IRS1, BCL2L11, TNKS2, UGT1A10, DOC2A, NME1, SSTR1, ARRB1, CPD, ERC2, EMP1, CAV3, CAV2, TMX1, SCN1A, GCNT2, CYSLTR1, GNAI2, MMD, AKAP13, GIPC1, ABCA1, …
GOTERM_CC_FAT	GO:0005626~insoluble fraction	170	5.76076	0.000183735	2000	839	12782	1.29496	0.116973	0.00590629		ALS2, ITGB3BP, GNPTG, LOR, SLC6A1, VAPA, VAPB, HMGCR, SYT2, C16ORF70, UTRN, PTGS1, LEMD3, CASK, SYNCRIP, PDE3B, FOXO3, ITSN1, GHRHR, SLC16A1, CUL5, PGP, PRKAR2A, PGRMC1, PDE4B, SLC2A1, GRID2, RAPGEF4, STK39, INSR, SAMD4A, RECK, MAGI2, PTPRF, KIF5A, UGCG, PSD3, IRS1, BCL2L11, TNKS2, UGT1A10, MAPK1, DOC2A, NME1, SSTR1, ARRB1, CPD, ERC2, EMP1, CAV3, CAV2, TMX1, SCN1A, GCNT2, CYSLTR1, GNAI2, MMD, AKA…
GOTERM_CC_FAT	GO:0000267~cell fraction	203	6.87902	0.00285264	2000	1083	12782	1.19794	0.855431	0.0439802		ITGB3BP, ALS2, VAPA, VAPB, SYT2, PTGS1, UTRN, C16ORF70, SYNCRIP, LEMD3, ITSN1, CUL5, PGP, STAC, GRID2, RAPGEF4, FAS, RECK, MAGI2, PTPRF, KIF5A, UGCG, BCL2L11, MAPK1, PITPNM2, DOC2A, NME1, SSTR1, UBR5, TMX1, SCN1A, GCNT2, GNAI2, MMD, HMGCS1, AKAP13, CALR, PEX5L, ADRB3, KRAS, STX16, IDH1, ZMPSTE24, MAP2K1, CYP46A1, HOMER1, CAMK2N1, ATP2A2, EPS8, HSPA13, NRP2, JPH4, JPH3, RAB5B, DPP10, KCNJ11, POMGN…
Annotation Cluster 37	Enrichment Score: 3.3299125212562246
Category	Term	Count	%	PValue	List Total	Pop Hits	Pop Total	Fold Enrichment	Bonferroni	Benjamini		Genes
GOTERM_BP_FAT	GO:0051130~positive regulation of cellular component organization	54	1.82989	2.04187e-05	2280	181	13528	1.77017	0.0897808	0.000878771		EDN1, TGFB2, CDC42, GATA2, ZFP91, PDPK1, TIAM1, ROBO1, RHOA, TGFA, ROBO2, INSR, IL1A, ADAM9, PTPRF, LIMK1, ESPL1, MFGE8, PROX1, PPARGC1A, SLIT2, AHR, TNKS2, UBE2N, NDEL1, CAND1, NGFR, NGF, CAV3, CAV2, HOXA13, KIT, CALR, TPM1, AHSG, MAP3K1, NUMB, DNMT3B, TERF2, PIK3R1, CD28, PLEK, NF2, TGFBR1, PSRC1, CBL, SMAD4, SMAD1, RICTOR, CDKN1B, TSC1, EPGN, AMOT, DNMT1
GOTERM_BP_FAT	GO:0010638~positive regulation of organelle organization	26	0.881057	0.00192461	2280	83	13528	1.85863	0.99986	0.0442718		CAV3, CAV2, PLEK, HOXA13, NF2, PSRC1, EDN1, ESPL1, RICTOR, PROX1, TPM1, PPARGC1A, TNKS2, UBE2N, CDKN1B, EPGN, MAP3K1, RHOA, AMOT, TGFA, DNMT1, DNMT3B, INSR, TERF2, IL1A, CD28
GOTERM_BP_FAT	GO:0033043~regulation of organelle organization	54	1.82989	0.00260551	2280	217	13528	1.4765	0.999994	0.0566763		DLC1, CEP76, EDN1, CAPZA1, CDC42, S1PR1, RHOA, TGFA, TLK2, INSR, IL1A, CDK13, TMSB10, ESPL1, PPARGC1A, PROX1, TNKS2, UBE2N, ARPC5L, AKAP5, TMSB4X, MAPRE1, ADD2, MAP6D1, CAV3, CAV2, HOXA13, ELN, RDX, ARPC5, TPM1, PIN1, PFN2, MAP3K1, CLASP1, CLASP2, ACTR3C, ERCC4, DNMT3B, TERF2, RASA1, CD28, PLEK, NF2, PSRC1, MYO1F, RICTOR, CDKN1B, TSC1, EPGN, CENPV, AMOT, DNMT1, SPTAN1
Annotation Cluster 38	Enrichment Score: 3.2230966576879996
Category	Term	Count	%	PValue	List Total	Pop Hits	Pop Total	Fold Enrichment	Bonferroni	Benjamini		Genes
GOTERM_BP_FAT	GO:0007264~small GTPase mediated signal transduction	89	3.01593	9.24786e-08	2280	305	13528	1.73137	0.000425958	9.46771e-06		GNA13, RAB5B, WASF2, SHOC2, RRAD, ITSN1, RFXANK, IQGAP1, CDC42, TIAM1, RASL10B, RALB, RHOA, RAB23, RAB24, RAPGEF4, RAPGEF2, RAB27B, RAB20, RAB21, RAP2B, RAP2A, ARHGEF3, DBNL, RAP2C, ROCK1, RAB39B, RALBP1, LIMK1, RREB1, ARHGEF7, RAB4B, MAPK1, DNAJC27, CRKL, KRIT1, COL1A2, RAB15, RAB12, ARL8B, SIAH2, ARL4D, GRAP2, RAPGEFL1, RASD1, NKIRAS2, ARL4A, NGF, RAB7A, RALGPS2, RAB3C, USP8, GRB2, MRAS, RAB40C…
UP_SEQ_FEATURE	short sequence motif:Effector region	35	1.18604	7.97298e-07	2941	95	19113	2.3943	0.00468587	0.000782508		RAB7A, RAB3C, RAB5B, MRAS, CDC42, KRAS, RASL10B, RALB, RAB23, RHOA, RAB11B, RAB24, RAB27B, RAB20, RAB21, RHEBL1, RAP2B, RAP2A, RAB8A, RAP2C, RAB39B, RAB4B, NRAS, RAB32, RAB30, RAB37, RAB34, RAB22A, RAP1A, RHEB, RAP1B, RAB12, RAB38, RASD1, NKIRAS2
SP_PIR_KEYWORDS	prenylation	46	1.55879	1.13358e-05	2943	156	19235	1.92724	0.00801619	0.000277496		RAB7A, PALM, DNAJC25-GNG10, RAB3C, RAB5B, MRAS, NAP1L1, RAB40C, GNG12, CDC42, KRAS, RASL10B, PALM2, RAB11B, RHOA, RALB, RAB23, PALM3, RAB24, GNG2, RAB27B, GNG5, RAB20, RAB21, RHEBL1, RAP2B, RAP2A, RAB8A, RAP2C, RAB39B, RAB4B, NRAS, RAB32, RAB30, RAB37, PTP4A1, GNG10, RAB22A, DNAJC25, RAB34, PRICKLE2, RHEB, RAB15, RAP1A, RAB12, RAP1B, RAB38, RASD1
UP_SEQ_FEATURE	lipid moiety-binding region:S-geranylgeranyl cysteine	34	1.15215	1.39884e-05	2941	102	19113	2.16627	0.0791025	0.00586889		RAB7A, DNAJC25-GNG10, RAB3C, RAB5B, MRAS, RAB40C, GNG12, CDC42, RASL10B, RAB11B, RALB, RAB23, RHOA, RAB24, GNG2, RAB27B, GNG5, RAB20, RAB21, RAP2B, RAB8A, RAP2C, RAB39B, RAB4B, RAB32, RAB30, RAB37, GNG10, DNAJC25, RAB22A, RAB34, RAB15, RAP1A, RAB12, RAP1B, RAB38
INTERPRO	IPR001806:Ras GTPase	42	1.42325	3.06735e-05	2710	135	16659	1.91247	0.0748122	0.0110469		RAB7A, RAB3C, RAB5B, MRAS, RAB40C, RRAD, CDC42, KRAS, RASL10B, RAB11B, RALB, RAB23, RHOA, RAB24, RAB27B, RAB20, RAB21, RHEBL1, RAP2B, RAP2A, RAB8A, RAP2C, RAB39B, RASEF, RAB4B, DNAJC27, NRAS, RAB32, RAB30, RAB37, RAB34, RAB22A, RAB15, RAP1A, RHEB, RAB12, RIT1, RAP1B, RAB38, RASD1, NKIRAS2, ARL4A
INTERPRO	IPR013753:Ras	39	1.32159	5.7489e-05	2710	125	16659	1.91794	0.135617	0.0131616		RAB7A, RAB3C, RAB5B, MRAS, RAB40C, RRAD, CDC42, KRAS, RAB11B, RALB, RAB23, RHOA, RAB24, RAB27B, RAB20, RAB21, RHEBL1, RAP2B, RAP2A, RAB8A, RAP2C, RAB39B, RASEF, RAB4B, DNAJC27, NRAS, RAB32, RAB30, RAB37, RAB34, RAB22A, RAB15, RAP1A, RHEB, RIT1, RAP1B, RAB12, RAB38, RASD1
INTERPRO	IPR005225:Small GTP-binding protein	48	1.62657	7.1684e-05	2710	167	16659	1.76687	0.16617	0.0150297		RAB7A, RAB3C, RAB5B, MRAS, RAB40C, RRAD, ARF5, CDC42, KRAS, RASL10B, RAB11B, RHOA, RALB, RAB23, RAB24, RAB27B, RAB20, RAB21, RHEBL1, RAP2B, RAP2A, RAB8A, RAP2C, RAB39B, RASEF, RAB4B, TRIM23, DNAJC27, NRAS, RAB32, RAB30, RAB37, ARF3, ARF4, RAB22A, RAB34, RHEB, RAB15, RAP1A, RAB12, RAP1B, RIT1, RAB38, ARL8B, ARL4D, RASD1, NKIRAS2, ARL4A
INTERPRO	IPR003577:Ras small GTPase, Ras type	13	0.440529	7.70287e-05	2710	23	16659	3.47452	0.177392	0.0149089		RAP2B, RAP2A, NRAS, RAP2C, KRAS, MRAS, RALB, RHEB, RAP1A, RAP1B, RIT1, RASD1, RHEBL1
PIR_SUPERFAMILY	PIRSF037165:ras protein	10	0.338868	0.000239124	1171	16	7396	3.94748	0.221505	0.221505		RAP2B, RAP2A, NRAS, RAP2C, KRAS, MRAS, RALB, RAP1A, RAP1B, RIT1
SMART	SM00173:RAS	13	0.440529	0.000357582	1726	23	9079	2.97312	0.134536	0.0470216		RAP2B, RAP2A, NRAS, RAP2C, KRAS, MRAS, RALB, RHEB, RAP1A, RAP1B, RIT1, RASD1, RHEBL1
SP_PIR_KEYWORDS	methylation	57	1.93155	0.0007974	2943	242	19235	1.53944	0.432423	0.0112637		DNAJC25-GNG10, CDC42, PRMT8, RASL10B, PRMT6, RHOA, RAB23, RALB, H2AFY, QKI, GNG2, RAB27B, GNG5, RAB21, RAP2B, RAP2A, KHDRBS2, RAP2C, RAB39B, ACTA2, RAB4B, FMR1, TP53, HMGA1, EP300, DNAJC25, RAB15, RASD1, FUS, RAB7A, RAB3C, MRAS, GNG12, HNRNPA3, KRAS, PPP2CA, HNRNPD, RAB11B, PALM3, RUNX1, RHEBL1, ACTC1, RAB8A, ELAVL4, DDX5, HNRNPA1, FXR1, NRAS, RAB30, RAB37, SFPQ, GNG10, RAP1A, RHEB, CALM3, RAP1B,…
INTERPRO	IPR003579:Ras small GTPase, Rab type	21	0.711623	0.00111219	2710	61	16659	2.11626	0.940452	0.0992078		RAB7A, RAB8A, RAB3C, RAB5B, RAB39B, RASEF, RAB4B, RAB40C, RAB32, RAB30, RAB37, RAB34, RAB22A, RAB23, RAB11B, RAB15, RAB24, RAB12, RAB38, RAB27B, RAB21
SMART	SM00175:RAB	21	0.711623	0.0071793	1726	61	9079	1.81087	0.945573	0.252552		RAB7A, RAB8A, RAB3C, RAB5B, RAB39B, RASEF, RAB4B, RAB40C, RAB32, RAB30, RAB37, RAB34, RAB22A, RAB23, RAB11B, RAB15, RAB24, RAB12, RAB38, RAB27B, RAB21
UP_SEQ_FEATURE	nucleotide phosphate-binding region:GTP	61	2.0671	0.0128912	2941	295	19113	1.34382	1	0.726245		GNA13, ATL2, RAB5B, TUBB2B, TUBB2A, EIF5, RRAD, CDC42, ARL15, RASL10B, RHOA, RAB23, RALB, RAB24, RAB27B, RAB20, RAB21, RAP2B, RAP2A, RAP2C, RAB39B, RAB4B, DNAJC27, RAB15, RAB12, ARL8B, ARL4D, SEPT7, RASD1, NKIRAS2, ARL4A, RAB7A, RAB3C, GNAI2, GNAI1, MRAS, RAB40C, ARF5, KRAS, RAB11B, RHEBL1, DNM3, RAB8A, GNAO1, RASEF, TRIM23, NRAS, RAB32, RAB30, RAB37, ARF3, GSPT2, RAB34, ARF4, RAB22A, TUBD1, RHEB…
SP_PIR_KEYWORDS	gtp-binding	65	2.20264	0.0233894	2943	329	19235	1.29128	1	0.181306		GNA13, ATL2, RAB5B, TUBB2B, TUBB2A, EIF5, RRAD, CDC42, ARL15, RASL10B, RHOA, RAB23, RALB, RAB24, GUCY1A3, RAB27B, RAB20, RAB21, RAP2B, RAP2A, RAP2C, RAB39B, SUCLG2, RAB4B, DNAJC27, RAB15, RAB12, ARL8B, ARL4D, RASD1, SEPT7, NKIRAS2, ARL4A, RAB7A, RAB3C, GNAI2, GNAI1, MRAS, GLUD1, RAB40C, ARF5, KRAS, RAB11B, MOCS1, RHEBL1, DNM3, RAB8A, GNAO1, RASEF, TRIM23, NRAS, RAB32, RAB30, RAB37, ARF3, RAB34, G…
GOTERM_MF_FAT	GO:0003924~GTPase activity	48	1.62657	0.0242905	2190	211	12983	1.34862	1	0.466968		GNA13, DNAJC25-GNG10, ATL2, RAB5B, TUBB2B, TUBB2A, EIF5, RRAD, CDC42, RASL10B, RALB, RHOA, RAB27B, GNG5, RAP2B, RAP2A, RAP2C, RAB4B, DNAJC25, ARL8B, ARL4D, RASD1, NKIRAS2, RAB7A, GNAI2, GNAI1, MRAS, ARF5, KRAS, RAB11B, EHD2, EHD3, RHEBL1, DNM3, GNAO1, TRIM23, NRAS, RAB30, GNG10, ARF3, RAB34, RAB22A, GSPT2, ARF4, TUBD1, RAP1A, RHEB, RIT1, RAP1B, RAB38
PIR_SUPERFAMILY	PIRSF001710:Ras-related protein Rab	9	0.304981	0.0265021	1171	24	7396	2.36849	1	0.982001		RAB30, RAB39B, RAB22A, RAB34, RAB11B, RHEB, RAB24, RAB27B, RAB21
UP_SEQ_FEATURE	propeptide:Removed in mature form	47	1.59268	0.0323814	2941	229	19113	1.33382	1	0.903318		DNAJC25-GNG10, LYPD3, PDGFB, EFNA1, EFNA2, SORL1, CDC42, GPC2, RASL10B, RAB23, RALB, RHOA, RAET1L, TGFA, GNG2, GNG5, RAB21, RAP2B, RECK, RAP2A, RAP2C, ACTA2, DNAJC25, CNTN4, EFNA5, PRNP, RASD1, MRAS, CNTFR, GNG12, RGMA, KRAS, UFM1, RAB11B, PALM3, RHEBL1, RAB8A, ACTC1, RTN4R, NTNG2, GAS1, NRAS, RAB30, RAB37, GNG10, RAP1A, RHEB, RAP1B, OMG
GOTERM_MF_FAT	GO:0032561~guanyl ribonucleotide binding	79	2.67706	0.0370245	2190	382	12983	1.22601	1	0.577406		GNA13, SEPHS1, ATL2, RAB5B, TUBB2B, TUBB2A, EIF5, RRAD, PRKG1, CDC42, ARL15, CLP1, RASL10B, RALB, RHOA, RAB23, RAB24, GUCY1A3, RAB27B, INSR, RAB20, RAB21, RAP2B, RAP2A, RAP2C, RAB39B, SUCLG2, ARHGEF5, RAB4B, DNAJC27, NME1, PDE5A, RAB15, RAB12, ARL8B, ARL4D, SEPT7, RASD1, NKIRAS2, ARL4A, RAB7A, RAB3C, GNAI2, GLUD2, GNAI1, GLUD1, MRAS, FKBP4, RAB40C, ARF5, URGCP, KRAS, RAB11B, EHD2, EHD3, MOCS1, RH…
GOTERM_MF_FAT	GO:0019001~guanyl nucleotide binding	79	2.67706	0.0370245	2190	382	12983	1.22601	1	0.577406		GNA13, SEPHS1, ATL2, RAB5B, TUBB2B, TUBB2A, EIF5, RRAD, PRKG1, CDC42, ARL15, CLP1, RASL10B, RALB, RHOA, RAB23, RAB24, GUCY1A3, RAB27B, INSR, RAB20, RAB21, RAP2B, RAP2A, RAP2C, RAB39B, SUCLG2, ARHGEF5, RAB4B, DNAJC27, NME1, PDE5A, RAB15, RAB12, ARL8B, ARL4D, SEPT7, RASD1, NKIRAS2, ARL4A, RAB7A, RAB3C, GNAI2, GLUD2, GNAI1, GLUD1, MRAS, FKBP4, RAB40C, ARF5, URGCP, KRAS, RAB11B, EHD2, EHD3, MOCS1, RH…
GOTERM_MF_FAT	GO:0005525~GTP binding	77	2.60928	0.0386741	2190	372	12983	1.2271	1	0.571851		GNA13, SEPHS1, ATL2, RAB5B, TUBB2B, TUBB2A, EIF5, RRAD, CDC42, ARL15, CLP1, RASL10B, RALB, RHOA, RAB23, RAB24, GUCY1A3, RAB27B, INSR, RAB20, RAB21, RAP2B, RAP2A, RAP2C, RAB39B, SUCLG2, ARHGEF5, RAB4B, DNAJC27, NME1, RAB15, RAB12, ARL8B, ARL4D, SEPT7, RASD1, NKIRAS2, ARL4A, RAB7A, RAB3C, GNAI2, GLUD2, GNAI1, GLUD1, MRAS, FKBP4, RAB40C, ARF5, URGCP, KRAS, RAB11B, EHD2, EHD3, MOCS1, RHEBL1, DNM3, RA…
Annotation Cluster 39	Enrichment Score: 3.211567386706153
Category	Term	Count	%	PValue	List Total	Pop Hits	Pop Total	Fold Enrichment	Bonferroni	Benjamini		Genes
GOTERM_BP_FAT	GO:0007423~sensory organ development	67	2.27042	3.79806e-06	2280	229	13528	1.73595	0.0173455	0.000208284		NOG, EDN1, MITF, PRRX1, SOBP, FASLG, JAG1, ZEB1, NR2E1, GLI3, TGFB2, SPRY2, BAK1, RARB, COL11A1, EGFR, PTPRM, RARG, YY1, SIX5, SIX4, FGF20, PROX1, BCL2L11, ASCL1, EYA1, HOXC13, FOXG1, VEGFA, SIX1, PDGFRA, PYGO2, FOXC1, TGIF2, SOX1, ERBB3, SOX2, ABI2, COL2A1, NHS, HOXA1, MEIS2, CHD7, BLOC1S3, MAP3K1, PVRL3, PRKRA, GBX2, COL8A1, MAF, BHLHE22, MAFB, RPGRIP1L, FZD3, GAS1, COL5A2, STAT3, FOXP2, CDKN1B…
GOTERM_BP_FAT	GO:0001654~eye development	41	1.38936	8.89956e-05	2280	132	13528	1.84293	0.336364	0.00319816		SOX1, SOX2, MITF, FASLG, ABI2, ZEB1, NHS, GLI3, NR2E1, TGFB2, BAK1, MEIS2, CHD7, BLOC1S3, PVRL3, MAP3K1, RARB, COL8A1, MAF, RARG, PTPRM, BHLHE22, YY1, RPGRIP1L, SIX5, GAS1, PROX1, COL5A2, STAT3, FOXP2, BAX, VEGFA, NTRK2, GDF11, NEUROD1, PYGO2, FOXC1, TGIF2, MAB21L1, KLF4, MYH10
GOTERM_BP_FAT	GO:0043010~camera-type eye development	32	1.08438	0.00121095	2280	107	13528	1.77445	0.996236	0.0302059		SOX1, SOX2, MITF, ABI2, ZEB1, NHS, GLI3, NR2E1, BAK1, CHD7, MAP3K1, PVRL3, COL8A1, MAF, PTPRM, BHLHE22, YY1, RPGRIP1L, SIX5, GAS1, PROX1, FOXP2, BAX, VEGFA, GDF11, NEUROD1, PYGO2, FOXC1, TGIF2, MAB21L1, KLF4, MYH10
GOTERM_BP_FAT	GO:0048592~eye morphogenesis	21	0.711623	0.00830984	2280	69	13528	1.8058	1	0.140969		RARG, PTPRM, SOX1, BHLHE22, YY1, SOX2, FASLG, ZEB1, GAS1, COL5A2, PROX1, GLI3, STAT3, BAK1, BAX, PVRL3, VEGFA, NTRK2, GDF11, RARB, COL8A1
GOTERM_BP_FAT	GO:0048593~camera-type eye morphogenesis	14	0.474415	0.0257344	2280	44	13528	1.88788	1	0.295437		PTPRM, SOX1, BHLHE22, YY1, SOX2, ZEB1, PROX1, GLI3, BAK1, BAX, PVRL3, VEGFA, GDF11, COL8A1
Annotation Cluster 40	Enrichment Score: 3.189329766461777
Category	Term	Count	%	PValue	List Total	Pop Hits	Pop Total	Fold Enrichment	Bonferroni	Benjamini		Genes
SP_PIR_KEYWORDS	kinase	166	5.62521	8.59925e-10	2943	688	19235	1.57696	6.10546e-07	4.69651e-08		GNPTG, SGMS2, TBK1, NELL2, CASK, DSTYK, PI4K2B, SGMS1, PRKG1, DMPK, TPK1, MAP3K5, PRKAR2A, MAP3K4, CLK2, CLP1, MAP3K9, GIT2, PIK3CA, STK39, PRKACB, TLK2, ITPK1, MAP2K7, INSR, EGFR, TYRO3, IKBKAP, ROCK1, PIK3CB, PIM1, WNK3, PKIB, PIM2, CDKL2, WEE1, NME6, NME4, MAP4K3, MAPK1, MAPK6, RIOK3, NME1, AKAP5, PDGFRA, ROR1, TESK2, PDGFRB, AKAP6, MAPK7, NEK4, CDK5R1, NEK3, ERBB3, GNE, AKAP13, AKAP10, MST4, …
GOTERM_BP_FAT	GO:0006796~phosphate metabolic process	223	7.55676	3.89708e-07	2280	973	13528	1.35985	0.00179377	2.94321e-05		EFNA1, GDF6, STAT5A, LPAR3, PTPN21, LPAR1, PRKG1, MAP3K5, MAP3K4, CLK2, MAP3K9, IFNG, GAB1, PIK3CA, CHRNA7, TLK2, MAP2K7, ADAM9, TYRO3, PTPRK, DBNL, IKBKAP, PAN3, PTPRM, ROCK1, PTPRF, PIK3CB, PTPRG, PIM1, WNK3, SCYL3, PIM2, MAPK1, MAPK6, NME1, EIF2S1, PDGFRA, ROR1, PDGFRB, MAPK7, NEK4, CDK5R1, LPPR4, GNAI2, NEK3, ENPP2, ERBB3, PXK, MST4, DUSP13, DUSP16, MDFI, MAP2K1, SMAD7, TGFBR1, MAP2K3, MAP2K4…
GOTERM_BP_FAT	GO:0006793~phosphorus metabolic process	223	7.55676	3.89708e-07	2280	973	13528	1.35985	0.00179377	2.94321e-05		EFNA1, GDF6, STAT5A, LPAR3, PTPN21, LPAR1, PRKG1, MAP3K5, MAP3K4, CLK2, MAP3K9, IFNG, GAB1, PIK3CA, CHRNA7, TLK2, MAP2K7, ADAM9, TYRO3, PTPRK, DBNL, IKBKAP, PAN3, PTPRM, ROCK1, PTPRF, PIK3CB, PTPRG, PIM1, WNK3, SCYL3, PIM2, MAPK1, MAPK6, NME1, EIF2S1, PDGFRA, ROR1, PDGFRB, MAPK7, NEK4, CDK5R1, LPPR4, GNAI2, NEK3, ENPP2, ERBB3, PXK, MST4, DUSP13, DUSP16, MDFI, MAP2K1, SMAD7, TGFBR1, MAP2K3, MAP2K4…
GOTERM_BP_FAT	GO:0006468~protein amino acid phosphorylation	159	5.388	2.12631e-06	2280	667	13528	1.41439	0.00974811	0.000122442		NRBP1, TBK1, EFNA1, GDF6, STAT5A, LPAR3, CASK, DSTYK, LPAR1, PRKG1, DMPK, TGFB2, MAP3K5, MAP3K4, MDFIC, CLK2, MAP3K9, IFNG, GAB1, PIK3CA, CHRNA7, STK39, PRKACB, TLK2, MAP2K7, INSR, ADAM9, EGFR, IKBKAP, DBNL, TYRO3, TWF1, PAN3, ROCK1, PIK3CB, PIM1, WNK3, SCYL3, PIM2, CDKL2, WEE1, MAP4K3, MAPK1, MAPK6, RIOK3, EIF2S1, PDGFRA, ROR1, TESK2, PDGFRB, RELN, MAPK7, NEK4, ERC1, CAV2, CDK5R1, ADORA2B, GNAI2…
UP_SEQ_FEATURE	binding site:ATP	124	4.20197	3.45216e-06	2941	542	19113	1.48681	0.0201313	0.00203161		TBK1, DSTYK, CASK, PRKG1, DMPK, MAP3K5, MAP3K4, CLK2, MAP3K9, STK39, PRKACB, TLK2, ITPK1, INSR, MAP2K7, EGFR, TYRO3, CARS, ROCK1, PIM1, WNK3, PIM2, CDKL2, WEE1, NME6, MAP4K3, NME4, MAPK1, MAPK6, NME1, RIOK3, PDGFRA, ROR1, TESK2, PDGFRB, MAPK7, NEK4, NEK3, ERBB3, MST4, SRC, TEK, LMTK2, DYRK2, STK38L, CSF1R, MAP2K1, MAP2K3, TGFBR1, MAP2K4, EPHA2, IKBKE, EPHA7, PLK3, PLK2, ULK2, DYRK1B, NTRK2, GK, A…
UP_SEQ_FEATURE	domain:Protein kinase	110	3.72755	4.06037e-06	2941	469	19113	1.52424	0.0236359	0.00217215		NRBP1, TBK1, DSTYK, CASK, PRKG1, DMPK, MAP3K5, MAP3K4, CLK2, MAP3K9, STK39, PRKACB, TLK2, INSR, MAP2K7, EGFR, TYRO3, PAN3, ROCK1, PIM1, WNK3, SCYL3, PIM2, CDKL2, WEE1, MAP4K3, MAPK1, MAPK6, RIOK3, PDGFRA, ROR1, TESK2, PDGFRB, MAPK7, NEK4, NEK3, ERBB3, PXK, MST4, SRC, TEK, LMTK2, DYRK2, STK38L, CSF1R, MAP2K1, MAP2K3, TGFBR1, MAP2K4, EPHA2, IKBKE, EPHA7, PLK3, PLK2, ULK2, DYRK1B, NTRK2, IKBKB, ABL1…
INTERPRO	IPR017441:Protein kinase, ATP binding site	109	3.69366	1.91903e-05	2710	455	16659	1.47263	0.0474835	0.00968239		TBK1, DSTYK, CASK, PRKG1, DMPK, MAP3K5, MAP3K4, CLK2, MAP3K9, STK39, PRKACB, TLK2, INSR, MAP2K7, EGFR, TYRO3, ROCK1, PIM1, WNK3, PIM2, CDKL2, WEE1, MAP4K3, MAPK1, MAPK6, PDGFRA, ROR1, TESK2, PDGFRB, STC1, MAPK7, NEK4, NEK3, ERBB3, MST4, SRC, TEK, LMTK2, DYRK2, STK38L, CSF1R, MAP2K1, MAP2K3, TGFBR1, MAP2K4, EPHA2, IKBKE, EPHA7, PLK3, PLK2, ULK2, DYRK1B, NTRK2, IKBKB, ABL1, CDK19, CDK17, CDK18, ACV…
SP_PIR_KEYWORDS	serine/threonine-protein kinase	89	3.01593	3.37899e-05	2943	381	19235	1.52675	0.0237057	0.000773611		CDK19, CDK17, CDK18, TBK1, DSTYK, CASK, PRKG1, ACVR1C, DMPK, CAMKK2, ACVR1B, MAP3K5, PDPK1, MAP3K4, CLK2, MAP3K9, PAK4, EEF2K, STK39, PRKACB, TLK2, SIK1, MAP2K7, AKT3, CDK14, CHUK, CDK13, SRPK2, IRAK1, SGK1, SGK3, ROCK1, LIMK2, LIMK1, TRPM7, PIM1, CDK8, PRKCH, WNK3, CDK6, PIM2, PRKCD, CDKL2, WEE1, CDK2, PRKCB, MAP4K3, MAPK1, HUNK, PDIK1L, MAPK6, RIOK3, TESK2, NRK, MAPK7, NEK4, MAP3K13, MAP3K12, A…
INTERPRO	IPR000719:Protein kinase, core	111	3.76144	5.39287e-05	2710	476	16659	1.43349	0.127779	0.0150755		NRBP1, TBK1, DSTYK, CASK, PRKG1, DMPK, MAP3K5, MAP3K4, CLK2, MAP3K9, STK39, PRKACB, TLK2, INSR, MAP2K7, EGFR, TYRO3, PAN3, ROCK1, PIM1, WNK3, SCYL3, PIM2, CDKL2, WEE1, MAP4K3, MAPK1, MAPK6, PDGFRA, ROR1, TESK2, PDGFRB, MAPK7, NEK4, NEK3, ERBB3, PXK, MST4, SRC, TEK, LMTK2, DYRK2, STK38L, CSF1R, MAP2K1, MAP2K3, TGFBR1, MAP2K4, EPHA2, IKBKE, EPHA7, PLK3, PLK2, ULK2, DYRK1B, NTRK2, IKBKB, ABL1, CDK19…
INTERPRO	IPR017442:Serine/threonine protein kinase-related	88	2.98204	5.48708e-05	2710	359	16659	1.50684	0.12986	0.0138138		CDK19, CDK17, NRBP1, CDK18, TBK1, DSTYK, CASK, PRKG1, ACVR1C, DMPK, CAMKK2, ACVR1B, MAP3K5, PDPK1, MAP3K4, CLK2, MAP3K9, PAK4, STK39, PRKACB, TLK2, SIK1, MAP2K7, AKT3, CDK14, CHUK, CDK13, SRPK2, IRAK1, SGK1, SGK3, ROCK1, LIMK2, LIMK1, PIM1, CDK8, PRKCH, WNK3, CDK6, PIM2, PRKCD, CDKL2, WEE1, CDK2, PRKCB, MAP4K3, MAPK1, HUNK, PDIK1L, MAPK6, TESK2, NRK, MAPK7, NEK4, MAP3K13, MAP3K12, ACVR1, NEK3, CA…
GOTERM_MF_FAT	GO:0004672~protein kinase activity	138	4.67638	0.000115449	2190	606	12983	1.35001	0.157461	0.0154553		LTBP1, NRBP1, TBK1, DSTYK, CASK, PRKG1, DMPK, TGFB2, MAP3K5, MAP3K4, CLK2, MAP3K9, STK39, PRKACB, TLK2, MAP2K7, INSR, EGFR, IKBKAP, TYRO3, TWF1, PAN3, ROCK1, PIM1, CCL4L1, WNK3, SCYL3, PIM2, CDKL2, IRS1, WEE1, MAP4K3, MAPK1, MAPK6, RIOK3, PDGFRA, ROR1, TESK2, PDGFRB, RELN, MAPK7, NEK4, FASTKD5, CAV2, CDK5R1, NEK3, ERBB3, AKAP13, PXK, CCL4, MST4, SRC, TEK, LMTK2, DYRK2, STK38L, CSF1R, MAP2K1, TGFB…
INTERPRO	IPR008271:Serine/threonine protein kinase, active site	85	2.88038	0.000156958	2710	354	16659	1.47603	0.328285	0.0245633		CDK19, CDK17, CDK18, TBK1, DSTYK, CASK, PRKG1, ACVR1C, DMPK, CAMKK2, ACVR1B, MAP3K5, PDPK1, MAP3K4, CLK2, MAP3K9, PAK4, STK39, PRKACB, TLK2, SIK1, MAP2K7, CDK14, CHUK, AKT3, CDK13, SRPK2, IRAK1, SGK1, SGK3, ROCK1, LIMK2, LIMK1, PIM1, CDK8, PRKCH, WNK3, CDK6, PIM2, PRKCD, CDKL2, WEE1, CDK2, PRKCB, MAP4K3, MAPK1, HUNK, PDIK1L, MAPK6, NRK, MAPK7, NEK4, MAP3K13, MAP3K12, ACVR1, NEK3, CAMK2G, BRSK2, B…
SP_PIR_KEYWORDS	nucleotide-binding	311	10.5388	0.000180932	2943	1686	19235	1.2056	0.120563	0.00305422		ADCY2, TUBB2B, TUBB2A, CCT3, PRKG1, TPK1, MAP3K5, ATP2B4, MAP3K4, CRY2, CLK2, MAP3K9, RAB23, ABCB10, DHX33, PIK3CA, RAB24, RAPGEF4, TLK2, RAB27B, RAB20, MAP2K7, RAB21, TYRO3, KIF5B, ROCK1, SUCLG2, KIF5A, PIK3CB, PIM1, UBE2J1, WNK3, PIM2, NME6, NME4, MAPK1, MAPK6, NME1, ROR1, PDGFRA, RAB15, PDGFRB, RAB12, MAPK7, ARL8B, NEK4, KIF26A, CLCN3, NEK3, GNAI2, GNAI1, ERBB3, UBA6, RAB40C, WARS2, CDC34, ARF…
SP_PIR_KEYWORDS	transferase	261	8.84446	0.000238006	2943	1394	19235	1.22371	0.155495	0.00383364		SGMS2, SGMS1, PRKG1, HS2ST1, TPK1, MAP3K5, MAP3K4, CLK2, MAP3K9, NAA10, PIK3CA, GXYLT1, TLK2, MAP2K7, ESCO1, TYRO3, ROCK1, GATM, PIK3CB, UGCG, PIM1, WNK3, PIM2, NME6, NME4, PARP16, SUV420H2, MAPK1, MAPK6, NME1, NAA20, ROR1, PDGFRA, PDGFRB, HAS2, MAPK7, HAS3, NEK4, HS3ST3B1, GCNT4, GCNT2, NEK3, GGCT, ERBB3, HMGCS1, PDSS1, MST4, LFNG, DNMT3B, MEPCE, NAT14, DNMT3A, ST6GAL1, UAP1, MAP2K1, TGFBR1, MAP…
GOTERM_BP_FAT	GO:0016310~phosphorylation	173	5.86242	0.000253369	2280	800	13528	1.28308	0.688831	0.00785694		NRBP1, TBK1, EFNA1, GDF6, STAT5A, LPAR3, CASK, DSTYK, LPAR1, PRKG1, TGFB2, DMPK, TOP1, MAP3K5, MAP3K4, MDFIC, CLK2, MAP3K9, IFNG, GAB1, PIK3CA, CHRNA7, STK39, TLK2, PRKACB, MAP2K7, INSR, ADAM9, EGFR, DBNL, TYRO3, IKBKAP, TWF1, PAN3, ROCK1, PIK3CB, PIM1, WNK3, SCYL3, PIM2, CDKL2, WEE1, MAP4K3, MAPK1, MAPK6, RIOK3, NME1, EIF2S1, PDGFRA, ROR1, TESK2, PDGFRB, RELN, MAPK7, NEK4, ERC1, CAV2, CDK5R1, AD…
INTERPRO	IPR002290:Serine/threonine protein kinase	65	2.20264	0.000284007	2710	259	16659	1.54274	0.513277	0.0353626		CDK19, CDK17, CDK18, CASK, PRKG1, CAMKK2, DMPK, MAP3K5, PDPK1, MAP3K4, CLK2, PAK4, STK39, TLK2, PRKACB, SIK1, MAP2K7, CDK14, CHUK, AKT3, CDK13, SGK1, SGK3, ROCK1, PIM1, CDK8, PRKCH, WNK3, CDK6, PIM2, PRKCD, CDKL2, CDK2, PRKCB, MAP4K3, MAPK1, HUNK, MAPK6, NRK, MAPK7, NEK4, NEK3, CAMK2G, BRSK2, BRSK1, MST4, SNRK, MAP3K1, CAMK2D, CAMK2B, PRKAA1, DYRK2, PRKAA2, STK38L, CAMK2A, MAP2K1, MAP2K3, MAP2K4,…
GOTERM_MF_FAT	GO:0004674~protein serine/threonine kinase activity	97	3.28702	0.00177609	2190	430	12983	1.33732	0.9285	0.100146		LTBP1, TBK1, DSTYK, CASK, PRKG1, DMPK, TGFB2, MAP3K5, MAP3K4, CLK2, MAP3K9, STK39, PRKACB, TLK2, MAP2K7, EGFR, ROCK1, PIM1, WNK3, PIM2, CDKL2, WEE1, MAP4K3, MAPK1, MAPK6, RIOK3, TESK2, MAPK7, NEK4, CDK5R1, NEK3, AKAP13, MST4, LMTK2, DYRK2, STK38L, MAP2K1, MAP2K3, TGFBR1, MAP2K4, IKBKE, PLK3, PLK2, ULK2, DYRK1B, TGFBR3, IKBKB, CDK19, CDK17, CDK18, PRKAG2, ACVR1C, CAMKK2, ACVR1B, PDPK1, PAK4, EEF2K…
SP_PIR_KEYWORDS	atp-binding	240	8.13284	0.00287056	2943	1326	19235	1.18296	0.870105	0.0364294		ADCY2, CCT3, PRKG1, TPK1, MAP3K5, ATP2B4, MAP3K4, CLK2, MAP3K9, ABCB10, PIK3CA, DHX33, TLK2, MAP2K7, TYRO3, ROCK1, KIF5B, PIK3CB, KIF5A, UBE2J1, PIM1, WNK3, PIM2, NME6, NME4, MAPK1, MAPK6, NME1, PDGFRA, ROR1, PDGFRB, MAPK7, NEK4, KIF26A, CLCN3, NEK3, ERBB3, UBA6, WARS2, CDC34, MST4, KCNJ1, MOV10, DHX57, MAP2K1, TGFBR1, MAP2K3, MAP2K4, YTHDC2, DDX5, EPHA2, DDX6, EPHA7, ATP2A2, NTRK2, GK, HSPA13, C…
SMART	SM00220:S_TKc	65	2.20264	0.0126028	1726	259	9079	1.32011	0.994047	0.34753		CDK19, CDK17, CDK18, CASK, PRKG1, CAMKK2, DMPK, MAP3K5, PDPK1, MAP3K4, CLK2, PAK4, STK39, TLK2, PRKACB, SIK1, MAP2K7, CDK14, CHUK, AKT3, CDK13, SGK1, SGK3, ROCK1, PIM1, CDK8, PRKCH, WNK3, CDK6, PIM2, PRKCD, CDKL2, CDK2, PRKCB, MAP4K3, MAPK1, HUNK, MAPK6, NRK, MAPK7, NEK4, NEK3, CAMK2G, BRSK2, BRSK1, MST4, SNRK, MAP3K1, CAMK2D, CAMK2B, PRKAA1, DYRK2, PRKAA2, STK38L, CAMK2A, MAP2K1, MAP2K3, MAP2K4,…
UP_SEQ_FEATURE	nucleotide phosphate-binding region:ATP	171	5.79465	0.0248481	2941	962	19113	1.15519	1	0.861432		TBK1, CASK, DSTYK, INO80, PRKG1, DMPK, MAP3K5, MAP3K4, CLK2, CLP1, MAP3K9, ABCB10, DHX33, STK39, TLK2, PRKACB, ITPK1, MAP2K7, INSR, EGFR, TYRO3, ROCK1, KIF5B, KIF5A, PIM1, WNK3, PIM2, CDKL2, WEE1, CLPX, MAP4K3, MAPK1, MAPK6, RIOK3, ROR1, PDGFRA, PDGFRB, TESK2, MAPK7, NEK4, KIF26A, SMARCA2, CLCN3, NEK3, ERBB3, GNE, UBA6, MST4, SRC, CMPK1, KCNJ1, MOV10, TEK, DDX3Y, LMTK2, DYRK2, STK38L, HELLS, DHX5…
UP_SEQ_FEATURE	active site:Proton acceptor	120	4.06642	0.030316	2941	658	19113	1.18519	1	0.896371		TBK1, PTGS1, DSTYK, PRKG1, DMPK, MAP3K5, MAP3K4, CLK2, MAP3K9, STK39, PRKACB, TLK2, INSR, MAP2K7, EGFR, TYRO3, ROCK1, PIM1, WNK3, PIM2, CDKL2, WEE1, MAP4K3, MAPK1, MAPK6, RIOK3, PDGFRA, ROR1, TESK2, PDGFRB, MAPK7, NEK4, NEK3, ERBB3, MST4, SRC, TEK, LMTK2, GALE, DYRK2, STK38L, CSF1R, MAP2K1, MAP2K3, TGFBR1, MAP2K4, EPHA2, IKBKE, EPHA7, PLK3, PLK2, ULK2, DYRK1B, NTRK2, PON2, IKBKB, ABL1, CDK19, CDK…
GOTERM_MF_FAT	GO:0032555~purine ribonucleotide binding	335	11.3521	0.0528422	2190	1836	12983	1.08169	1	0.658432		ADCY2, TUBB2B, TUBB2A, CCT3, PRKG1, TPK1, MAP3K5, ATP2B4, MAP3K4, CLK2, MAP3K9, RAB23, ABCB10, DHX33, PIK3CA, RAB24, RAPGEF4, TLK2, RAB27B, RAB20, MAP2K7, RAB21, IKBKAP, TYRO3, PAN3, KIF5B, ROCK1, SUCLG2, KIF5A, PIK3CB, PIM1, UBE2J1, WNK3, SCYL3, PIM2, NME6, NME4, MAPK1, MAPK6, NME1, ROR1, PDGFRA, RAB15, PDGFRB, RAB12, ARL8B, MAPK7, NEK4, KIF26A, FASTKD5, CLCN3, NEK3, GNAI2, GNAI1, ERBB3, UBA6, R…
GOTERM_MF_FAT	GO:0032553~ribonucleotide binding	335	11.3521	0.0528422	2190	1836	12983	1.08169	1	0.658432		ADCY2, TUBB2B, TUBB2A, CCT3, PRKG1, TPK1, MAP3K5, ATP2B4, MAP3K4, CLK2, MAP3K9, RAB23, ABCB10, DHX33, PIK3CA, RAB24, RAPGEF4, TLK2, RAB27B, RAB20, MAP2K7, RAB21, IKBKAP, TYRO3, PAN3, KIF5B, ROCK1, SUCLG2, KIF5A, PIK3CB, PIM1, UBE2J1, WNK3, SCYL3, PIM2, NME6, NME4, MAPK1, MAPK6, NME1, ROR1, PDGFRA, RAB15, PDGFRB, RAB12, ARL8B, MAPK7, NEK4, KIF26A, FASTKD5, CLCN3, NEK3, GNAI2, GNAI1, ERBB3, UBA6, R…
GOTERM_MF_FAT	GO:0017076~purine nucleotide binding	340	11.5215	0.153188	2190	1918	12983	1.0509	1	0.847961		ADCY2, TUBB2B, TUBB2A, CCT3, PRKG1, TPK1, MAP3K5, ATP2B4, MAP3K4, CLK2, MAP3K9, RAB23, ABCB10, DHX33, PIK3CA, RAB24, RAPGEF4, TLK2, RAB27B, RAB20, MAP2K7, RAB21, IKBKAP, TYRO3, PAN3, KIF5B, ROCK1, SUCLG2, KIF5A, PIK3CB, PIM1, UBE2J1, WNK3, SCYL3, PIM2, NME6, NME4, MAPK1, MAPK6, NME1, ROR1, PDGFRA, RAB15, PDGFRB, RAB12, ARL8B, MAPK7, NEK4, KIF26A, FASTKD5, CLCN3, NEK3, GNAI2, GNAI1, ERBB3, UBA6, R…
GOTERM_MF_FAT	GO:0032559~adenyl ribonucleotide binding	267	9.04778	0.167854	2190	1497	12983	1.05735	1	0.863355		ADCY2, CCT3, PRKG1, TPK1, MAP3K5, ATP2B4, MAP3K4, CLK2, MAP3K9, ABCB10, DHX33, PIK3CA, RAPGEF4, TLK2, MAP2K7, TYRO3, IKBKAP, PAN3, KIF5B, ROCK1, SUCLG2, PIK3CB, KIF5A, PIM1, UBE2J1, WNK3, SCYL3, PIM2, NME6, NME4, MAPK1, MAPK6, NME1, ROR1, PDGFRA, PDGFRB, MAPK7, NEK4, KIF26A, FASTKD5, CLCN3, NEK3, ERBB3, UBA6, WARS2, CDC34, PXK, MST4, KCNJ1, MOV10, DHX57, MAP2K1, TGFBR1, MAP2K3, MAP2K4, DALRD3, YT…
GOTERM_MF_FAT	GO:0000166~nucleotide binding	395	13.3853	0.185074	2190	2245	12983	1.04307	1	0.880432		RBPMS2, TUBB2B, TUBB2A, SYNCRIP, MAP3K5, MAP3K4, LTB4R, CLK2, MAP3K9, PIK3CA, DHX33, TLK2, RAB27B, MAP2K7, TYRO3, IKBKAP, KIF5B, ROCK1, KIF5A, PIK3CB, UBE2J1, SCYL3, NME6, NME4, MAPK1, MAPK6, NME1, ROR1, ARL8B, MAPK7, GNAI2, ERBB3, GNAI1, UBA6, WARS2, ARF5, MST4, URGCP, KCNJ1, DHX57, MAP2K1, RASEF, MAP2K3, TGFBR1, MAP2K4, ARF3, ARF4, HSPA13, GK, SEPHS1, UBE2G1, UBE2G2, QARS, EEF2K, GUCY1A3, SLC22…
GOTERM_MF_FAT	GO:0005524~ATP binding	262	8.87835	0.191449	2190	1477	12983	1.0516	1	0.88468		ADCY2, CCT3, PRKG1, TPK1, MAP3K5, ATP2B4, MAP3K4, CLK2, MAP3K9, ABCB10, DHX33, PIK3CA, TLK2, MAP2K7, TYRO3, IKBKAP, PAN3, KIF5B, ROCK1, SUCLG2, PIK3CB, KIF5A, UBE2J1, PIM1, WNK3, SCYL3, PIM2, NME6, NME4, MAPK1, MAPK6, NME1, ROR1, PDGFRA, PDGFRB, MAPK7, NEK4, KIF26A, FASTKD5, CLCN3, NEK3, ERBB3, UBA6, WARS2, CDC34, PXK, MST4, KCNJ1, MOV10, DHX57, MAP2K1, TGFBR1, MAP2K3, MAP2K4, DALRD3, YTHDC2, DDX…
GOTERM_MF_FAT	GO:0001883~purine nucleoside binding	278	9.42054	0.315694	2190	1601	12983	1.0294	1	0.959181		ADCY2, CCT3, PRKG1, TPK1, MAP3K5, ATP2B4, MAP3K4, CLK2, MAP3K9, ABCB10, DHX33, PIK3CA, RAPGEF4, TLK2, MAP2K7, TYRO3, IKBKAP, PAN3, KIF5B, ROCK1, SUCLG2, KIF5A, PIK3CB, PIM1, UBE2J1, WNK3, SCYL3, PIM2, NME6, NME4, MAPK1, MAPK6, NME1, ROR1, PDGFRA, PDGFRB, MAPK7, ARL8B, NEK4, KIF26A, FASTKD5, CLCN3, NEK3, ERBB3, UBA6, RAB40C, WARS2, CDC34, PXK, MST4, ADA, KCNJ1, MOV10, KRAS, DHX57, MAP2K1, TGFBR1, …
GOTERM_MF_FAT	GO:0030554~adenyl nucleotide binding	272	9.21721	0.34902	2190	1577	12983	1.02251	1	0.966242		ADCY2, CCT3, PRKG1, TPK1, MAP3K5, ATP2B4, MAP3K4, CLK2, MAP3K9, ABCB10, DHX33, PIK3CA, RAPGEF4, TLK2, MAP2K7, TYRO3, IKBKAP, PAN3, KIF5B, ROCK1, SUCLG2, KIF5A, PIK3CB, PIM1, UBE2J1, WNK3, SCYL3, PIM2, NME6, NME4, MAPK1, MAPK6, NME1, ROR1, PDGFRA, PDGFRB, MAPK7, NEK4, KIF26A, FASTKD5, CLCN3, NEK3, ERBB3, UBA6, WARS2, CDC34, PXK, MST4, KCNJ1, MOV10, DHX57, MAP2K1, TGFBR1, MAP2K3, MAP2K4, DALRD3, YT…
GOTERM_MF_FAT	GO:0001882~nucleoside binding	278	9.42054	0.367283	2190	1612	12983	1.02238	1	0.970925		ADCY2, CCT3, PRKG1, TPK1, MAP3K5, ATP2B4, MAP3K4, CLK2, MAP3K9, ABCB10, DHX33, PIK3CA, RAPGEF4, TLK2, MAP2K7, TYRO3, IKBKAP, PAN3, KIF5B, ROCK1, SUCLG2, KIF5A, PIK3CB, PIM1, UBE2J1, WNK3, SCYL3, PIM2, NME6, NME4, MAPK1, MAPK6, NME1, ROR1, PDGFRA, PDGFRB, MAPK7, ARL8B, NEK4, KIF26A, FASTKD5, CLCN3, NEK3, ERBB3, UBA6, RAB40C, WARS2, CDC34, PXK, MST4, ADA, KCNJ1, MOV10, KRAS, DHX57, MAP2K1, TGFBR1, …
Annotation Cluster 41	Enrichment Score: 3.008287519165201
Category	Term	Count	%	PValue	List Total	Pop Hits	Pop Total	Fold Enrichment	Bonferroni	Benjamini		Genes
GOTERM_BP_FAT	GO:0035295~tube development	67	2.27042	8.17074e-07	2280	220	13528	1.80697	0.00375719	5.61814e-05		DLC1, GNA13, FGF18, NOG, NRP1, FOXA2, EDN1, GDNF, GJA5, GLI3, ASAH1, LGR4, EDNRA, SPRY2, SPRY1, GATA6, FOXF1, GATA4, CASP8, ROBO2, RARB, ALX1, CYR61, MAN1A2, VANGL2, PROX1, VASP, BCL2L11, SLIT2, MYCN, PTHLH, EYA1, EP300, PSEN1, PSEN2, VEGFA, SIX1, PDGFRA, TFAP2A, ZFPM2, FOXC1, ADAMTS2, ACVR1, CAV2, HOXA11, ADA, RGMA, HAND1, HOXA5, LHX1, GBX2, PLXND1, PCSK5, TRAF4, HECTD1, LIPA, TGFBR1, FOXA1, SMA…
GOTERM_BP_FAT	GO:0060541~respiratory system development	30	1.0166	0.00576604	2280	108	13528	1.64815	1	0.107609		FGF18, CAV2, FOXA2, SOX2, GLI3, ADA, ASAH1, SPRY2, CHD7, HOXA5, GATA6, FOXF1, LIPA, MAN1A2, TGFBR1, FOXA1, RPGRIP1L, PROX1, MYCN, FOXP2, ATP7A, PTHLH, ASCL1, EP300, VEGFA, PSEN2, PDGFRA, ZFPM2, ADAMTS2, NFIB
GOTERM_BP_FAT	GO:0030323~respiratory tube development	28	0.948831	0.00921124	2280	102	13528	1.62876	1	0.150172		FGF18, CAV2, FOXA2, GLI3, ADA, ASAH1, SPRY2, GATA6, HOXA5, FOXF1, PCSK5, TRAF4, LIPA, MAN1A2, TGFBR1, FOXA1, PROX1, MYCN, FOXP2, ATP7A, PTHLH, EP300, PSEN2, VEGFA, PDGFRA, ZFPM2, ADAMTS2, NFIB
GOTERM_BP_FAT	GO:0030324~lung development	26	0.881057	0.0213498	2280	99	13528	1.55825	1	0.259458		CAV2, FGF18, LIPA, MAN1A2, FOXA2, TGFBR1, FOXA1, GLI3, PROX1, ASAH1, ADA, FOXP2, MYCN, PTHLH, ATP7A, SPRY2, EP300, HOXA5, GATA6, FOXF1, VEGFA, PSEN2, PDGFRA, ZFPM2, ADAMTS2, NFIB
Annotation Cluster 42	Enrichment Score: 2.906930658219811
Category	Term	Count	%	PValue	List Total	Pop Hits	Pop Total	Fold Enrichment	Bonferroni	Benjamini		Genes
SP_PIR_KEYWORDS	Endocytosis	30	1.0166	0.000161515	2943	96	19235	2.04245	0.108353	0.00279329		LDLR, AP1G1, SYNJ1, SORL1, ITSN2, ITSN1, AP1S1, AP1S2, PICALM, DGKD, NECAP2, NECAP1, USP33, DBNL, DNM3, SYNRG, MRC2, STAB2, MARCH3, MARCH2, LMBR1L, GAPVD1, TFRC, NME1, AP2A1, FNBP1L, BIN1, SH3GL2, LRP4, EPN1
GOTERM_BP_FAT	GO:0016192~vesicle-mediated transport	129	4.3714	0.000391737	2280	576	13528	1.32882	0.835539	0.0113596		ALS2, NRBP1, AP4E1, AP1G1, C16ORF70, ITSN2, ITSN1, HOOK3, HOOK1, GATA2, PICALM, RAPGEF4, FTL, SCAMP5, SCAMP1, DBNL, MFGE8, ERGIC1, GAPVD1, DOC2A, FNBP1L, ARRB1, NME1, TXNDC5, VAMP7, BIN1, ERC1, SH3GL2, CAV2, RAB7A, TMX1, CCL3, SNAP91, SNX2, CDC42SE1, RER1, ARF5, NAPB, SNX3, ABCA1, LMAN1, PEX5L, ARFGEF1, SRC, RIMS4, AHSG, ADRB3, MIA3, KRAS, BLOC1S3, STX17, BLOC1S1, STX16, STX11, RAB8A, VAV3, MRC2,…
GOTERM_BP_FAT	GO:0016044~membrane organization	88	2.98204	0.00138801	2280	381	13528	1.37043	0.998337	0.0339977		SEC24A, LDLR, VAPA, AP1G1, SYNJ1, SORL1, WASF2, PEX5, ITSN2, KCNIP2, ITSN1, GDNF, BAK1, GATA2, AP1S1, PICALM, AP1S2, NECAP2, NECAP1, FTL, VCPIP1, STX6, SCAMP1, EGFR, SEC23A, DBNL, SYNRG, STX4, STX3, STX2, TP53, MFGE8, TIMM8B, ADRB2, GAPVD1, NDEL1, FNBP1L, ARRB1, NME1, VAMP7, TXNDC5, BIN1, SH3GL2, EPN1, CAV3, CAV2, RAB7A, AP1M2, SNAP91, SNX2, CDC42SE1, SNX3, ABCA1, AHSG, ADRB3, KRAS, BLOC1S3, BLOC…
GOTERM_BP_FAT	GO:0006897~endocytosis	53	1.796	0.00576599	2280	220	13528	1.42939	1	0.108044		LDLR, AP1G1, WASF2, SORL1, SYNJ1, ITSN2, ITSN1, GATA2, AP1S1, PICALM, AP1S2, NECAP2, NECAP1, SCAMP1, DBNL, SYNRG, MFGE8, ADRB2, GAPVD1, NME1, FNBP1L, VAMP7, BIN1, EPN1, SH3GL2, RAB7A, SNX2, CDC42SE1, ABCA1, SNX3, AHSG, ADRB3, KRAS, THBS1, EHD2, ELMOD2, ELMOD1, DNM3, MRC2, STAB2, MARCH3, CORO1C, MARCH2, NRAS, LMBR1L, TFRC, GRIA2, AP2A1, NEDD4, RAB34, RAB22A, CLTCL1, LRP4
GOTERM_BP_FAT	GO:0010324~membrane invagination	53	1.796	0.00576599	2280	220	13528	1.42939	1	0.108044		LDLR, AP1G1, WASF2, SORL1, SYNJ1, ITSN2, ITSN1, GATA2, AP1S1, PICALM, AP1S2, NECAP2, NECAP1, SCAMP1, DBNL, SYNRG, MFGE8, ADRB2, GAPVD1, NME1, FNBP1L, VAMP7, BIN1, EPN1, SH3GL2, RAB7A, SNX2, CDC42SE1, ABCA1, SNX3, AHSG, ADRB3, KRAS, THBS1, EHD2, ELMOD2, ELMOD1, DNM3, MRC2, STAB2, MARCH3, CORO1C, MARCH2, NRAS, LMBR1L, TFRC, GRIA2, AP2A1, NEDD4, RAB34, RAB22A, CLTCL1, LRP4
Annotation Cluster 43	Enrichment Score: 2.879048655537208
Category	Term	Count	%	PValue	List Total	Pop Hits	Pop Total	Fold Enrichment	Bonferroni	Benjamini		Genes
GOTERM_BP_FAT	GO:0001655~urogenital system development	39	1.32159	4.88646e-06	2280	110	13528	2.10364	0.0222605	0.000264812		NOG, HNF1B, HOXA13, HOXA11, ZBTB16, GLI3, GDNF, SPRY1, OSR1, AQP11, LHX1, ROBO2, RARB, PCSK5, C1GALT1, HELLS, ARID5B, TGFBR1, SOX11, FBN1, FOXA1, SMAD4, RPGRIP1L, NID1, SMAD1, PROX1, SLIT2, BCL2L11, EYA1, TSC1, BAX, ITGA8, SIX1, GDF11, PDGFRB, PYGO2, PBX1, FOXC1, ACVR1
GOTERM_BP_FAT	GO:0001822~kidney development	35	1.18604	8.20161e-06	2280	96	13528	2.16319	0.03708	0.000397657		NOG, HNF1B, HOXA11, ZBTB16, GLI3, GDNF, SPRY1, OSR1, AQP11, LHX1, ROBO2, RARB, PCSK5, C1GALT1, ARID5B, SOX11, TGFBR1, FBN1, SMAD4, RPGRIP1L, NID1, SMAD1, PROX1, SLIT2, BCL2L11, EYA1, TSC1, BAX, ITGA8, SIX1, GDF11, PDGFRB, PYGO2, PBX1, FOXC1
GOTERM_BP_FAT	GO:0001657~ureteric bud development	15	0.508302	0.000967334	2280	35	13528	2.54286	0.988422	0.0250151		NOG, HOXA11, SMAD4, GDNF, GLI3, SLIT2, EYA1, SPRY1, LHX1, SIX1, GDF11, ROBO2, FOXC1, PBX1, RARB
GOTERM_BP_FAT	GO:0001656~metanephros development	17	0.576076	0.00144752	2280	44	13528	2.29242	0.998736	0.0346936		NOG, HOXA11, SMAD4, GDNF, GLI3, SLIT2, EYA1, SPRY1, OSR1, LHX1, ITGA8, SIX1, GDF11, ROBO2, PBX1, FOXC1, RARB
GOTERM_BP_FAT	GO:0001658~branching involved in ureteric bud morphogenesis	6	0.203321	0.307827	2280	22	13528	1.61818	1	0.923326		EYA1, HOXA11, SIX1, SMAD4, PBX1, GLI3
GOTERM_BP_FAT	GO:0060675~ureteric bud morphogenesis	6	0.203321	0.307827	2280	22	13528	1.61818	1	0.923326		EYA1, HOXA11, SIX1, SMAD4, PBX1, GLI3
Annotation Cluster 44	Enrichment Score: 2.8685271964450085
Category	Term	Count	%	PValue	List Total	Pop Hits	Pop Total	Fold Enrichment	Bonferroni	Benjamini		Genes
GOTERM_CC_FAT	GO:0045202~synapse	94	3.18536	1.51993e-07	2000	355	12782	1.69226	0.000102894	5.14482e-05		ALS2, SNCAIP, GABRB2, GRIP1, EFNA2, GABRB1, GRIK3, SYT2, UTRN, GLRA2, C16ORF70, NCS1, CASK, SYT9, GABBR2, CPEB1, ITSN1, ZNRF1, ZNRF2, GRID2, SNTB1, CHRNA7, SV2A, LGI1, INSR, DLG2, SAMD4A, SHC4, SCAMP5, SCAMP1, ADAM10, MAGI2, LYN, PTPRF, PSD3, TANC1, NRXN1, PPP1CC, MYRIP, DOC2A, COLQ, PSEN1, NPTN, SEMA4C, SIAH1, ERC2, BIN1, ERC1, GAP43, CAV3, CDK5R1, YWHAZ, RAB3C, SNAP91, CNN3, ERBB3, CABP1, GIPC1…
GOTERM_CC_FAT	GO:0044456~synapse part	65	2.20264	1.63655e-05	2000	246	12782	1.68868	0.0110184	0.00110734		ALS2, SNCAIP, GABRB2, GRIP1, SYT2, GRIK3, GABRB1, C16ORF70, UTRN, GLRA2, NCS1, SYT9, GABBR2, CPEB1, GRID2, CHRNA7, SV2A, DLG2, SHC4, SCAMP1, ADAM10, LYN, TANC1, PSD3, NRXN1, DOC2A, SEMA4C, NPTN, SIAH1, ERC2, BIN1, ERC1, YWHAZ, SNAP91, RAB3C, CNN3, ERBB3, CABP1, GIPC1, SYPL2, SOS1, GRID2IP, SLC30A3, CAMK2A, APBA1, GABRP, DNM3, DLGAP1, GABRA4, DLGAP2, GABRA5, DLGAP4, LIN7B, LIN7C, SNAPIN, HOMER1, S…
SP_PIR_KEYWORDS	synapse	50	1.69434	0.00185731	2943	213	19235	1.53424	0.732842	0.0245965		GRIP1, GABRB2, SYT2, GRIK3, GABRB1, UTRN, GLRA2, NCS1, SYT9, GABBR2, CPEB1, ZNRF1, ITSN1, ZNRF2, GRID2, CHRNA7, SV2A, LGI1, SAMD4A, DLG2, SCAMP5, SHC4, MAGI2, TANC1, PSD3, DOC2A, COLQ, ERC2, GAP43, CABP1, RIMS4, LRFN1, GRID2IP, SNAP23, SLC30A3, CAMK2A, SNAP25, GABRP, DTNA, DLGAP1, GABRA4, DLGAP2, GABRA5, LIN7B, LIN7C, SNAPIN, HOMER1, SYNGR3, CAMK2N1, GRIA2
SP_PIR_KEYWORDS	postsynaptic cell membrane	27	0.914944	0.0138995	2943	110	19235	1.60425	0.999952	0.125669		GRIP1, GABRB2, GABRB1, GRIK3, GLRA2, UTRN, CABP1, NCS1, CPEB1, GABBR2, GRID2, GRID2IP, CHRNA7, DLG2, GABRP, SHC4, DLGAP1, GABRA4, DLGAP2, GABRA5, LIN7B, PSD3, TANC1, LIN7C, HOMER1, CAMK2N1, GRIA2
GOTERM_CC_FAT	GO:0045211~postsynaptic membrane	31	1.05049	0.026702	2000	135	12782	1.46756	1	0.224685		ERBB3, GRIP1, GABRB2, GRIK3, GABRB1, CABP1, GLRA2, UTRN, CPEB1, GABBR2, GRID2, GRID2IP, CHRNA7, DLG2, GABRP, SHC4, DLGAP1, GABRA4, DLGAP2, DLGAP4, GABRA5, LIN7B, PSD3, TANC1, LIN7C, HOMER1, CAMK2N1, SYNE1, EPHA7, P2RX1, GRIA2
GOTERM_CC_FAT	GO:0030054~cell junction	96	3.25313	0.0510636	2000	518	12782	1.18443	1	0.338076		DLC1, GJA9, CADM3, VAPA, GABRB2, GRIP1, GABRB1, SYT2, GRIK3, FERMT2, UTRN, GLRA2, GJA1, SYT9, GABBR2, CPEB1, ITSN1, ZNRF1, AMOTL2, GJA5, CALB2, ZNRF2, ARHGAP21, SLC2A1, GRID2, SNTB1, CHRNA7, SV2A, CSK, DPP4, DLG2, SAMD4A, SHC4, SCAMP5, GJD2, F11R, PTPRK, STX3, MAGI2, PTPRM, LIMK1, ARHGEF7, TANC1, PSD3, ACTN1, ARHGAP24, VASP, DOC2A, COLQ, ADAM17, ERC2, PMP22, ADD3, GAP43, CAV2, SCN1A, MTDH, CABP1,…
SP_PIR_KEYWORDS	cell junction	72	2.43985	0.0950644	2943	399	19235	1.1794	1	0.469131		GJA9, CADM3, GABRB2, GRIP1, SYT2, GRIK3, GABRB1, FERMT2, UTRN, GLRA2, NCS1, GJA1, SYT9, GABBR2, CPEB1, ITSN1, ZNRF1, GJA5, ZNRF2, ARHGAP21, SNTB1, GRID2, CHRNA7, SV2A, LGI1, SAMD4A, DPP4, DLG2, SHC4, SCAMP5, GJD2, F11R, PTPRK, MAGI2, TANC1, PSD3, ARHGAP24, VASP, DOC2A, COLQ, ERC2, GAP43, MTDH, CABP1, CTNND2, CLDN12, PXN, ADA, RIMS4, CDH5, GJC1, LRFN1, GRID2IP, SLC30A3, SNAP23, CAMK2A, SNAP25, GAB…
Annotation Cluster 45	Enrichment Score: 2.703424900932253
Category	Term	Count	%	PValue	List Total	Pop Hits	Pop Total	Fold Enrichment	Bonferroni	Benjamini		Genes
GOTERM_MF_FAT	GO:0046983~protein dimerization activity	129	4.3714	2.43516e-05	2190	542	12983	1.41098	0.035493	0.00450709		ALS2, GRPEL2, JDP2, CADM3, NOG, NRBP1, PDGFB, VAPA, IL6ST, VAPB, HMGCR, GDNF, TGFB2, BAK1, MAP3K5, ROBO1, MAP3K9, FAP, ROBO2, PDGFC, CHRNA7, EGFR, CARS, JUNB, JUN, VEGFA, PDGFRA, TFAP2A, TFAP2C, NFE2L2, BIN1, ADD2, CAV2, CLCN3, GCLC, GGCT, MCL1, ERBB3, SOX5, GIPC1, ZNF618, PDSS1, ITGB1, ATF1, ADRB3, PVRL3, PRKRA, GALE, TCF4, RUNX1, CREBL2, CSF1R, IKZF2, TAF5, LGALS1, TGFBR1, NR4A2, SMAD4, HGF, FO…
GOTERM_MF_FAT	GO:0042802~identical protein binding	134	4.54083	0.00468063	2190	640	12983	1.24124	0.999053	0.180388		ALS2, GRPEL2, CADM3, NOG, NRBP1, PDGFB, IL6ST, VAPB, HMGCR, ZXDC, GDNF, AMOTL2, ZXDA, HOOK3, TGFB2, HOOK1, BAK1, DPY30, MAP3K5, ROBO1, MAP3K9, FAP, CPOX, EED, CHRNA7, PDGFC, ROBO2, FAS, FTL, EGFR, DBNL, TMEFF1, CARS, ROCK1, PTPRG, PPP1CC, GCC2, NME1, PSMA4, VEGFA, COL1A2, PDGFRA, COL1A1, ZNHIT6, ADD2, SH3GL2, CAV2, RALYL, CLCN3, OSTF1, GGCT, ERBB3, GLUD1, GIPC1, ITGB3, LMAN1, KCNRG, MST4, ITGB1, …
GOTERM_MF_FAT	GO:0042803~protein homodimerization activity	68	2.3043	0.0680602	2190	334	12983	1.20696	1	0.695374		ALS2, GRPEL2, NOG, HNF1B, CADM3, NRBP1, PDGFB, IL6ST, HMGCR, VAPB, NR6A1, GDNF, TGFB2, TRIM5, MAP3K5, PRMT8, TRIM9, MAP3K9, FAP, PDGFC, CHRNA7, CAT, DPP4, IRAK1, CARS, ADAM10, INHBB, TARBP2, ADRB2, SBF2, VEGFA, PDGFRA, MAP3K13, ADD2, MAP3K12, ACVR1, CAV2, CLCN3, NDN, GGCT, ERBB3, CSF1, GIPC1, ZBTB16, MTMR2, ADRB3, HAND1, DGKD, PVRL3, PRKRA, GALE, RUNX1, TERF2, CSF1R, IKZF2, PLEK, MSH2, LGALS1, SM…
Annotation Cluster 46	Enrichment Score: 2.669577899325278
Category	Term	Count	%	PValue	List Total	Pop Hits	Pop Total	Fold Enrichment	Bonferroni	Benjamini		Genes
GOTERM_BP_FAT	GO:0051098~regulation of binding	52	1.76211	4.47118e-07	2280	153	13528	2.01656	0.00205775	3.26958e-05		NOG, TMEM189-UBE2V1, DPH3, IL10, YBX2, RPS3, BAK1, PRMT8, CAT, NRG1, NR2F2, IRAK1, PIM1, TMEM189, PRKCD, PROX1, JMY, UBE2N, PTHLH, ADRB2, EP300, PSEN1, NME1, ERC1, MAP3K13, ADD2, MTDH, UBE2V1, EGLN1, ADRB3, KRAS, BCL3, APEX1, CAMK2A, RHEBL1, MDFI, EPB41, SMAD7, CEBPG, SMAD4, EDA2R, SKI, SIRT1, HDAC4, AIDA, ID1, BAX, CALM3, TGFBR3, PBX1, ZNF462, ID3, IRF4, IKBKB, CALM1
GOTERM_BP_FAT	GO:0051101~regulation of DNA binding	37	1.25381	0.000291916	2280	121	13528	1.81433	0.739474	0.00886808		MTDH, TMEM189-UBE2V1, UBE2V1, EGLN1, IL10, RPS3, KRAS, BCL3, CAT, NR2F2, APEX1, CAMK2A, RHEBL1, MDFI, IRAK1, SMAD7, CEBPG, PIM1, EDA2R, SKI, TMEM189, SIRT1, PROX1, JMY, UBE2N, PTHLH, HDAC4, EP300, ID1, NME1, CALM3, TGFBR3, PBX1, ZNF462, ID3, IRF4, ERC1, IKBKB, MAP3K13, CALM1
GOTERM_BP_FAT	GO:0051100~negative regulation of binding	21	0.711623	0.00108686	2280	59	13528	2.11186	0.993328	0.0276002		MDFI, IRAK1, NOG, SMAD7, CEBPG, PIM1, EGLN1, SIRT1, PROX1, PRKCD, RPS3, YBX2, PTHLH, HDAC4, ADRB3, ADRB2, ID1, ZNF462, PBX1, ID3, CAT
GOTERM_BP_FAT	GO:0051099~positive regulation of binding	25	0.84717	0.00170625	2280	78	13528	1.90171	0.999617	0.0401479		MTDH, TMEM189-UBE2V1, UBE2V1, DPH3, IL10, KRAS, CAT, CAMK2A, RHEBL1, IRAK1, EPB41, CEBPG, EDA2R, SKI, TMEM189, JMY, UBE2N, HDAC4, EP300, NME1, CALM3, TGFBR3, IRF4, ERC1, IKBKB, MAP3K13, ADD2, CALM1
GOTERM_BP_FAT	GO:0043388~positive regulation of DNA binding	22	0.74551	0.00449658	2280	70	13528	1.86476	1	0.0896697		MTDH, TMEM189-UBE2V1, UBE2V1, IL10, KRAS, CAT, CAMK2A, RHEBL1, IRAK1, CEBPG, EDA2R, SKI, TMEM189, JMY, UBE2N, HDAC4, EP300, NME1, TGFBR3, CALM3, IRF4, ERC1, IKBKB, MAP3K13, CALM1
GOTERM_BP_FAT	GO:0051090~regulation of transcription factor activity	29	0.982718	0.00549875	2280	103	13528	1.67055	1	0.104137		MTDH, TMEM189-UBE2V1, UBE2V1, EGLN1, IL10, RPS3, KRAS, CAT, NR2F2, CAMK2A, RHEBL1, IRAK1, SMAD7, CEBPG, PIM1, EDA2R, TMEM189, PROX1, SIRT1, JMY, UBE2N, PTHLH, HDAC4, EP300, ID1, TGFBR3, PBX1, ID3, ERC1, IKBKB, MAP3K13
GOTERM_BP_FAT	GO:0051091~positive regulation of transcription factor activity	18	0.609963	0.0179431	2280	60	13528	1.78	1	0.231363		IRAK1, MTDH, TMEM189-UBE2V1, CEBPG, UBE2V1, EDA2R, TMEM189, IL10, JMY, UBE2N, HDAC4, EP300, KRAS, TGFBR3, CAT, IKBKB, ERC1, CAMK2A, MAP3K13, RHEBL1
GOTERM_BP_FAT	GO:0043392~negative regulation of DNA binding	16	0.542189	0.0180692	2280	51	13528	1.86144	1	0.232157		MDFI, IRAK1, SMAD7, CEBPG, PIM1, EGLN1, PROX1, SIRT1, RPS3, PTHLH, HDAC4, ID1, PBX1, ZNF462, ID3, CAT
GOTERM_BP_FAT	GO:0043433~negative regulation of transcription factor activity	14	0.474415	0.0307771	2280	45	13528	1.84593	1	0.33046		IRAK1, SMAD7, CEBPG, PIM1, EGLN1, PROX1, SIRT1, RPS3, PTHLH, HDAC4, ID1, PBX1, CAT, ID3
GOTERM_BP_FAT	GO:0051092~positive regulation of NF-kappaB transcription factor activity	13	0.440529	0.0337377	2280	41	13528	1.8813	1	0.350026		IRAK1, MTDH, TMEM189-UBE2V1, UBE2V1, EDA2R, TMEM189, UBE2N, KRAS, TGFBR3, CAT, IKBKB, ERC1, CAMK2A, MAP3K13, RHEBL1
Annotation Cluster 47	Enrichment Score: 2.60208199016858
Category	Term	Count	%	PValue	List Total	Pop Hits	Pop Total	Fold Enrichment	Bonferroni	Benjamini		Genes
UP_SEQ_FEATURE	domain:BTB	46	1.55879	8.08561e-07	2941	142	19113	2.10525	0.00475191	0.000680231		BACH1, ZBTB8B, BACH2, ZBTB34, ZBTB10, ZBTB11, ZNF131, ZBTB39, KEAP1, ZBTB16, KCNRG, KLHL3, KLHL1, HIC1, KLHL8, KLHL29, KBTBD4, KLHL25, KLHL28, KBTBD6, BTBD3, KBTBD8, KBTBD7, KLHL23, KLHL20, ZBTB7C, ZBTB41, KCTD21, KCTD20, KCTD3, GAN, KCTD5, ZBTB26, BTBD9, ZBTB43, ZBTB42, KCTD8, KLHL15, KLHL14, KLHL31, BTBD10, KCTD17, ZBTB5, KCTD15, ZBTB2, ZBTB8A
INTERPRO	IPR011333:BTB/POZ fold	53	1.796	1.64215e-05	2710	181	16659	1.80002	0.0407742	0.0103532		BACH1, KCNC2, KCNC1, ZBTB34, KCNC3, BACH2, KLHL3, KLHL1, RCBTB1, KLHL8, KLHL29, KLHL25, KLHL28, BTBD3, KLHL23, KLHL20, KCTD21, KCTD20, GAN, SKP1, ZBTB26, BTBD9, KLHL15, KLHL14, ZBTB8B, ZBTB10, ZBTB11, ZNF131, KCNA4, KEAP1, ZBTB16, KCNRG, HIC1, KBTBD4, KBTBD6, KBTBD8, KBTBD7, ZBTB47, ZBTB7C, ZBTB41, KCTD3, KCTD5, ZBTB43, ZBTB42, KCTD8, KLHL31, BTBD10, KCTD17, ZBTB5, KCTD15, ZBTB2, TCEB1, ZBTB8A
INTERPRO	IPR000210:BTB/POZ-like	52	1.76211	2.52254e-05	2710	179	16659	1.78579	0.0619456	0.0106013		BACH1, KCNC2, KCNC1, ZBTB34, KCNC3, BACH2, ZBTB39, KLHL3, KLHL1, RCBTB1, KLHL8, KLHL29, KLHL25, KLHL28, BTBD3, KLHL23, KLHL20, KCTD21, KCTD20, GAN, ZBTB26, BTBD9, KLHL15, KLHL14, ZBTB8B, ZBTB10, ZBTB11, ZNF131, KCNA4, KEAP1, ZBTB16, KCNRG, HIC1, KBTBD4, KBTBD6, KBTBD8, KBTBD7, ZBTB47, ZBTB7C, ZBTB41, KCTD3, KCTD5, ZBTB43, ZBTB42, KCTD8, KLHL31, BTBD10, KCTD17, ZBTB5, KCTD15, ZBTB2, ZBTB8A
INTERPRO	IPR013069:BTB/POZ	39	1.32159	8.3929e-05	2710	127	16659	1.88773	0.191657	0.0150829		BACH1, ZBTB8B, ZBTB34, BACH2, ZBTB10, ZBTB11, ZNF131, ZBTB39, KEAP1, ZBTB16, KLHL3, KLHL1, HIC1, RCBTB1, KLHL8, KLHL29, KBTBD4, KLHL25, KLHL28, KBTBD6, BTBD3, KBTBD8, KBTBD7, KLHL23, KLHL20, ZBTB47, ZBTB7C, ZBTB41, GAN, ZBTB26, BTBD9, ZBTB43, ZBTB42, KLHL15, KLHL14, KLHL31, ZBTB5, ZBTB2, ZBTB8A
INTERPRO	IPR013089:Kelch related	27	0.914944	0.000201699	2710	79	16659	2.10095	0.400319	0.0296319		BACH1, BACH2, ZBTB8B, ZBTB10, KEAP1, KLHL3, KLHL1, KLHL29, KLHL8, KBTBD4, KLHL25, KBTBD6, KLHL28, BTBD3, KBTBD8, KBTBD7, KLHL23, KLHL20, GAN, KLHDC8B, ZBTB43, BTBD9, KLHL15, KLHL14, KLHL31, NFE2L2, ZBTB8A
SMART	SM00225:BTB	52	1.76211	0.00121047	1726	179	9079	1.52809	0.38696	0.0932286		BACH1, KCNC2, KCNC1, ZBTB34, KCNC3, BACH2, ZBTB39, KLHL3, KLHL1, RCBTB1, KLHL8, KLHL29, KLHL25, KLHL28, BTBD3, KLHL23, KLHL20, KCTD21, KCTD20, GAN, ZBTB26, BTBD9, KLHL15, KLHL14, ZBTB8B, ZBTB10, ZBTB11, ZNF131, KCNA4, KEAP1, ZBTB16, KCNRG, HIC1, KBTBD4, KBTBD6, KBTBD8, KBTBD7, ZBTB47, ZBTB7C, ZBTB41, KCTD3, KCTD5, ZBTB43, ZBTB42, KCTD8, KLHL31, BTBD10, KCTD17, ZBTB5, KCTD15, ZBTB2, ZBTB8A
PIR_SUPERFAMILY	PIRSF037037:Kelch-like_protein_gigaxonin	15	0.508302	0.00298309	1171	41	7396	2.31072	0.956193	0.647482		KEAP1, GAN, KLHL3, KLHL1, KLHL29, KLHL8, KLHL25, KLHL15, KLHL28, KLHL14, KLHL31, KBTBD8, KBTBD7, KLHL23, KLHL20
INTERPRO	IPR017096:Kelch-like protein, gigaxonin	15	0.508302	0.00392685	2710	41	16659	2.24899	0.999953	0.236294		KEAP1, GAN, KLHL3, KLHL1, KLHL29, KLHL8, KLHL25, KLHL15, KLHL28, KLHL14, KLHL31, KBTBD8, KBTBD7, KLHL23, KLHL20
UP_SEQ_FEATURE	repeat:Kelch 5	20	0.677736	0.0040188	2941	66	19113	1.96934	1	0.447367		KEAP1, GAN, KLHDC8B, KLHL3, KLHDC10, KLHDC3, KLHL1, KLHL8, KLHL29, KBTBD4, KLHL25, KLHL28, KLHL15, KBTBD6, KLHL14, KLHL31, KBTBD8, KBTBD7, KLHL23, KLHL20
INTERPRO	IPR011705:BTB/Kelch-associated	18	0.609963	0.00619684	2710	56	16659	1.9759	1	0.319099		KEAP1, GAN, KLHL3, BTBD9, KLHL1, KLHL8, KLHL29, KBTBD4, KLHL25, KLHL28, KLHL15, KBTBD6, KLHL14, KLHL31, KBTBD8, KBTBD7, KLHL23, KLHL20
UP_SEQ_FEATURE	repeat:Kelch 4	20	0.677736	0.00802079	2941	70	19113	1.8568	1	0.620228		KEAP1, GAN, KLHDC8B, KLHL3, KLHDC10, KLHDC3, KLHL1, KLHL8, KLHL29, KBTBD4, KLHL25, KLHL28, KLHL15, KBTBD6, KLHL14, KLHL31, KBTBD8, KBTBD7, KLHL23, KLHL20
SP_PIR_KEYWORDS	kelch repeat	20	0.677736	0.00886365	2943	71	19235	1.84108	0.998202	0.0863462		KEAP1, GAN, KLHDC8B, KLHL3, KLHDC10, KLHDC3, KLHL1, KLHL8, KLHL29, KBTBD4, KLHL25, KLHL28, KLHL15, KBTBD6, KLHL14, KLHL31, KBTBD8, KBTBD7, KLHL23, KLHL20
UP_SEQ_FEATURE	repeat:Kelch 1	20	0.677736	0.00940867	2941	71	19113	1.83065	1	0.671684		KEAP1, GAN, KLHDC8B, KLHL3, KLHDC10, KLHDC3, KLHL1, KLHL8, KLHL29, KBTBD4, KLHL25, KLHL28, KLHL15, KBTBD6, KLHL14, KLHL31, KBTBD8, KBTBD7, KLHL23, KLHL20
UP_SEQ_FEATURE	repeat:Kelch 3	20	0.677736	0.00940867	2941	71	19113	1.83065	1	0.671684		KEAP1, GAN, KLHDC8B, KLHL3, KLHDC10, KLHDC3, KLHL1, KLHL8, KLHL29, KBTBD4, KLHL25, KLHL28, KLHL15, KBTBD6, KLHL14, KLHL31, KBTBD8, KBTBD7, KLHL23, KLHL20
UP_SEQ_FEATURE	repeat:Kelch 2	20	0.677736	0.00940867	2941	71	19113	1.83065	1	0.671684		KEAP1, GAN, KLHDC8B, KLHL3, KLHDC10, KLHDC3, KLHL1, KLHL8, KLHL29, KBTBD4, KLHL25, KLHL28, KLHL15, KBTBD6, KLHL14, KLHL31, KBTBD8, KBTBD7, KLHL23, KLHL20
INTERPRO	IPR006652:Kelch repeat type 1	20	0.677736	0.0122016	2710	69	16659	1.78181	1	0.432118		KEAP1, GAN, KLHDC8B, KLHL3, KLHDC10, KLHDC3, KLHL1, KLHL8, KLHL29, KBTBD4, KLHL25, KLHL28, KLHL15, KBTBD6, KLHL14, KLHL31, KBTBD8, KBTBD7, KLHL23, KLHL20
INTERPRO	IPR015915:Kelch-type beta propeller	20	0.677736	0.0122016	2710	69	16659	1.78181	1	0.432118		KEAP1, GAN, KLHDC8B, KLHL3, KLHDC10, KLHDC3, KLHL1, KLHL8, KLHL29, KBTBD4, KLHL25, KLHL28, KLHL15, KBTBD6, KLHL14, KLHL31, KBTBD8, KBTBD7, KLHL23, KLHL20
UP_SEQ_FEATURE	repeat:Kelch 6	15	0.508302	0.0225814	2941	52	19113	1.87466	1	0.841687		GAN, KEAP1, KLHDC8B, KLHL3, KLHL1, KLHDC10, KLHL29, KLHL8, KLHL25, KLHL28, KBTBD6, KLHL14, KLHL31, KLHL23, KLHL20
SMART	SM00612:Kelch	20	0.677736	0.0530325	1726	69	9079	1.52468	1	0.61601		KEAP1, GAN, KLHDC8B, KLHL3, KLHDC10, KLHDC3, KLHL1, KLHL8, KLHL29, KBTBD4, KLHL25, KLHL28, KLHL15, KBTBD6, KLHL14, KLHL31, KBTBD8, KBTBD7, KLHL23, KLHL20
UP_SEQ_FEATURE	domain:BACK	9	0.304981	0.0785286	2941	30	19113	1.94964	1	0.986969		KBTBD4, KLHL15, KLHL31, KBTBD8, KEAP1, GAN, KLHL23, KLHL20, BTBD9
PIR_SUPERFAMILY	PIRSF037037:kelch-like protein, gigaxonin type	5	0.169434	0.136836	1171	13	7396	2.42922	1	0.999965		KLHL8, KBTBD8, KBTBD7, KEAP1, GAN
Annotation Cluster 48	Enrichment Score: 2.5994397212167804
Category	Term	Count	%	PValue	List Total	Pop Hits	Pop Total	Fold Enrichment	Bonferroni	Benjamini		Genes
UP_SEQ_FEATURE	domain:TSP N-terminal	11	0.372755	0.00121054	2941	23	19113	3.10813	0.999204	0.20561		COL9A1, COL19A1, COL21A1, COL27A1, COL22A1, NELL2, COL15A1, COL5A3, COL24A1, THBS1, COL11A1
INTERPRO	IPR003129:Laminin G, thrombospondin-type, N-terminal	11	0.372755	0.00123817	2710	22	16659	3.07362	0.956748	0.0993966		COL9A1, COL19A1, COL21A1, COL27A1, COL22A1, NELL2, COL15A1, COL5A3, COL24A1, THBS1, COL11A1
SMART	SM00210:TSPN	11	0.372755	0.00413649	1726	22	9079	2.63007	0.812618	0.188869		COL9A1, COL19A1, COL21A1, COL27A1, COL22A1, NELL2, COL15A1, COL5A3, COL24A1, THBS1, COL11A1
UP_SEQ_FEATURE	domain:Collagen-like 6	5	0.169434	0.00645431	2941	6	19113	5.41567	1	0.579767		COL21A1, COL27A1, COL22A1, COL25A1, COL24A1
Annotation Cluster 49	Enrichment Score: 2.574274676890624
Category	Term	Count	%	PValue	List Total	Pop Hits	Pop Total	Fold Enrichment	Bonferroni	Benjamini		Genes
SP_PIR_KEYWORDS	metal-binding	539	18.265	3.13273e-06	2943	2972	19235	1.18534	0.00222177	9.26723e-05		PTGS1, TMPPE, REST, USP51, BRPF1, MAP3K5, MAP3K4, BRPF3, ZNF774, GIT2, ZNF395, DDAH1, MAP2K7, ZNF391, ADAM9, ZNF641, ROCK1, RREB1, ZHX1, HNF4G, MECOM, NME6, NME4, ADAMTS7, ADAMTS9, PITPNM2, PITPNM3, ADAMTS8, ZNF784, NME1, ST18, ADAMTS3, ZNHIT6, ADAMTS2, ZNF382, ADAMTS5, ZNHIT3, ZNF131, MST4, ZNF618, PDSS1, ARG2, CASZ1, DNMT3B, DHX57, DNMT3A, ASXL3, CYP46A1, TGFBR1, KLF10, KLF11, ZNF621, ESRRG, ZN…
SP_PIR_KEYWORDS	zinc	407	13.7919	6.48703e-06	2943	2189	19235	1.21521	0.00459522	0.000177131		REST, USP51, BRPF1, BRPF3, ZNF774, GIT2, ZNF395, DDAH1, ZNF391, ADAM9, ZNF641, ROCK1, RREB1, ZHX1, HNF4G, MECOM, ADAMTS7, ADAMTS9, ADAMTS8, ZNF784, ST18, ZNHIT6, ADAMTS3, ADAMTS2, ZNF382, ADAMTS5, ZNHIT3, ZNF131, ZNF618, CASZ1, DNMT3B, DHX57, DNMT3A, ASXL3, KLF10, ZNF621, KLF11, ESRRG, ZNF521, ZNF217, TRPS1, ZNF385D, RERE, TLL1, DPP3, SH3RF1, ZNF518B, ZNF532, RNPEPL1, RNF185, ZNF10, RLIM, RNF182,…
SP_PIR_KEYWORDS	zinc-finger	328	11.1149	6.7225e-06	2943	1718	19235	1.24782	0.00476162	0.000176762		DZIP1, UTRN, REST, RNF215, ZNRF1, USP51, ZNRF2, ZFP91, BRPF1, BRPF3, STAC, ZNF774, RNF219, GIT2, ZNF395, RARB, ZNF391, ZNF641, ESCO1, RNF220, RARG, ROCK1, RREB1, YY1, ZHX1, HNF4G, MECOM, UHRF2, ZNF784, PIAS4, MTF1, MLLT10, UBR5, PRDM5, PRDM1, ST18, ZNHIT6, ZNF382, ZNHIT3, FUS, ZNF131, AKAP13, ASAP1, ZNF618, CASZ1, DNMT3B, PLAGL2, DHX57, KLF5, PLAG1, DNMT3A, IKZF4, ASXL3, KLF6, AEBP2, KLF7, ZBTB47…
GOTERM_MF_FAT	GO:0008270~zinc ion binding	415	14.063	0.0666479	2190	2311	12983	1.06458	1	0.700063		REST, USP51, BRPF1, BRPF3, ZNF774, GIT2, ZNF395, DDAH1, ZNF391, ADAM9, ZNF641, ROCK1, TADA2A, RREB1, ZHX1, HNF4G, MECOM, ADAMTS7, ADAMTS9, ADAMTS8, ZNF784, ST18, ZNHIT6, ADAMTS3, ADAMTS2, ZNF382, ADAMTS5, ZNHIT3, ZNF131, ZNF618, CASZ1, DNMT3B, DHX57, DNMT3A, ASXL3, KLF10, ZNF621, KLF11, ESRRG, ZNF521, ZNF217, TRPS1, ZNF385D, RERE, TLL1, DPP3, SH3RF1, ZNF518B, ZNF532, RNPEPL1, RNF185, ZNF10, RLIM,…
GOTERM_MF_FAT	GO:0046914~transition metal ion binding	496	16.8079	0.081409	2190	2785	12983	1.05581	1	0.719969		PTGS1, REST, USP51, BRPF1, BRPF3, ZNF774, GIT2, ZNF395, DDAH1, ZNF391, ADAM9, ZNF641, ROCK1, TADA2A, RREB1, ZHX1, HNF4G, MECOM, ADAMTS7, ADAMTS9, ADAMTS8, ZNF784, ST18, ZNHIT6, ADAMTS3, ADAMTS2, ZNF382, ADAMTS5, ZNHIT3, ZNF131, ZNF618, ARG2, CASZ1, DNMT3B, DHX57, DNMT3A, ASXL3, CYP46A1, TGFBR1, KLF10, KLF11, ZNF621, ESRRG, ZNF521, ZNF217, TRPS1, ZNF385D, RERE, TLL1, DPP3, SH3RF1, ZNF518B, ZNF532,…
GOTERM_MF_FAT	GO:0043167~ion binding	739	25.0424	0.130218	2190	4241	12983	1.03302	1	0.83217		LTBP1, SCN3B, PTGS1, TMPPE, FSTL1, REST, ITSN2, ITSN1, USP51, SSR1, CDH22, CDH20, BRPF1, MAP3K5, HMCN1, MAP3K4, BRPF3, ZNF774, KCNK6, GIT2, ZNF395, MAP2K7, DDAH1, PLS3, ZNF391, ADAM9, ZNF641, PTPRF, ROCK1, TADA2A, RREB1, ZHX1, HNF4G, MECOM, NME6, NME4, ADAMTS7, PITPNM2, ADAMTS9, PITPNM3, DOC2A, ADAMTS8, ZNF784, NME1, ST18, ADAMTS3, ZNHIT6, ADAMTS2, ZNF382, ADAMTS5, ZNHIT3, SCN1A, PCDH20, ZNF131, …
GOTERM_MF_FAT	GO:0046872~metal ion binding	720	24.3985	0.148126	2190	4140	12983	1.03101	1	0.844121		LTBP1, SCN3B, PTGS1, TMPPE, FSTL1, REST, ITSN2, ITSN1, USP51, SSR1, CDH22, CDH20, BRPF1, MAP3K5, HMCN1, MAP3K4, BRPF3, ZNF774, KCNK6, GIT2, ZNF395, MAP2K7, DDAH1, PLS3, ZNF391, ADAM9, ZNF641, ROCK1, TADA2A, RREB1, ZHX1, HNF4G, MECOM, NME6, NME4, ADAMTS7, PITPNM2, ADAMTS9, PITPNM3, DOC2A, ADAMTS8, ZNF784, NME1, ST18, ADAMTS3, ZNHIT6, ADAMTS2, ZNF382, ADAMTS5, ZNHIT3, SCN1A, PCDH20, ZNF131, CACNB2,…
GOTERM_MF_FAT	GO:0043169~cation binding	724	24.5341	0.178049	2190	4179	12983	1.02706	1	0.876726		LTBP1, SCN3B, PTGS1, TMPPE, FSTL1, REST, ITSN2, ITSN1, USP51, SSR1, CDH22, CDH20, BRPF1, MAP3K5, HMCN1, MAP3K4, BRPF3, ZNF774, KCNK6, GIT2, ZNF395, MAP2K7, DDAH1, PLS3, ZNF391, ADAM9, ZNF641, ROCK1, TADA2A, RREB1, ZHX1, HNF4G, MECOM, NME6, NME4, ADAMTS7, PITPNM2, ADAMTS9, PITPNM3, DOC2A, ADAMTS8, ZNF784, NME1, ST18, ADAMTS3, ZNHIT6, ADAMTS2, ZNF382, ADAMTS5, ZNHIT3, SCN1A, PCDH20, ZNF131, CACNB2,…
Annotation Cluster 50	Enrichment Score: 2.56914738693692
Category	Term	Count	%	PValue	List Total	Pop Hits	Pop Total	Fold Enrichment	Bonferroni	Benjamini		Genes
GOTERM_BP_FAT	GO:0043487~regulation of RNA stability	13	0.440529	0.000185721	2280	24	13528	3.21389	0.575013	0.00627213		ZFP36, CALCR, IGF2BP1, SYNCRIP, GDNF, YBX1, YBX2, ZFP36L1, ZFP36L2, TNFRSF1B, SERBP1, VEGFA, HNRNPD
GOTERM_BP_FAT	GO:0043488~regulation of mRNA stability	12	0.406642	0.000346054	2280	22	13528	3.23636	0.797	0.0103008		ZFP36, ZFP36L1, CALCR, ZFP36L2, SERBP1, VEGFA, HNRNPD, SYNCRIP, IGF2BP1, GDNF, YBX1, YBX2
GOTERM_BP_FAT	GO:0048255~mRNA stabilization	7	0.237208	0.0286881	2280	15	13528	2.76889	1	0.316797		VEGFA, HNRNPD, SYNCRIP, IGF2BP1, GDNF, YBX1, YBX2
GOTERM_BP_FAT	GO:0043489~RNA stabilization	7	0.237208	0.0286881	2280	15	13528	2.76889	1	0.316797		VEGFA, HNRNPD, SYNCRIP, IGF2BP1, GDNF, YBX1, YBX2
Annotation Cluster 51	Enrichment Score: 2.5309047726793543
Category	Term	Count	%	PValue	List Total	Pop Hits	Pop Total	Fold Enrichment	Bonferroni	Benjamini		Genes
GOTERM_CC_FAT	GO:0044432~endoplasmic reticulum part	77	2.60928	0.00112069	2000	347	12782	1.41818	0.531928	0.021456		RTN4, JPH4, JPH3, SEC24A, TUSC3, VAPA, PDIA3, HMGCR, VAPB, ORMDL1, PDIA5, ERLEC1, SSR1, CYP39A1, P4HA2, SLC35D1, INSIG2, DNAJB11, P4HA1, PIGG, CASP7, AGPAT9, RPN2, ELOVL6, ASPH, PIGA, PGAP2, MINPP1, PIGX, AIFM1, PIGW, PIGU, ERLIN2, ERLIN1, PIGS, CDS1, CERCAM, PNPLA6, G6PC, VAMP7, TXNDC5, FKBP14, PPM1L, DOLPP1, ARL6IP1, TMX1, OSTC, SRL, EDEM3, CALR, LMAN1, EDEM1, EXTL2, FKBP1B, SERPINH1, CALU, KDE…
GOTERM_CC_FAT	GO:0005783~endoplasmic reticulum	183	6.20129	0.00225037	2000	960	12782	1.21828	0.782427	0.0356633		SLC36A1, TUSC3, TMEM189-UBE2V1, VAPA, VAPB, HMGCR, PTGS1, PDE3B, SYNCRIP, DNAJB12, SGMS1, ERLEC1, SSR1, BAK1, OGN, INSIG2, DNAJB11, ELOVL5, PLOD2, ELOVL4, AQP11, PAPPA, PGRMC1, INSIG1, RPN2, SCD5, ASPH, ELOVL6, RAB21, PLD3, UGCG, STIM2, UBE2J1, CERCAM, ERGIC1, PNPLA6, VASH1, UGT1A10, TXNDC5, VAMP7, MLEC, SURF4, RNF139, LCLAT1, AKAP6, FAM172A, ARL6IP1, TMX1, SRL, UBE2V1, KEAP1, CTSA, NAPB, CALR, L…
SP_PIR_KEYWORDS	endoplasmic reticulum	133	4.50695	0.0101285	2943	713	19235	1.21917	0.999274	0.0967912		TUSC3, TMEM189-UBE2V1, HMGCR, PTGS1, SYNCRIP, ERLEC1, SSR1, DNAJB11, INSIG2, ELOVL5, PAPPA, ELOVL4, PLOD2, PGRMC1, INSIG1, RPN2, ELOVL6, ASPH, SCD5, RAB21, PLD3, UGCG, UBE2J1, STIM2, CERCAM, ERGIC1, PNPLA6, UGT1A10, TXNDC5, VAMP7, MLEC, SURF4, RNF139, LCLAT1, TMX1, UBE2V1, CALR, LMAN1, SERPINH1, EXTL2, CALU, KDELC1, MIA3, SERINC1, ZMPSTE24, ERO1L, PCYT1B, SEC23IP, CYP19A1, SEC61A2, MEST, ACER3, A…
Annotation Cluster 52	Enrichment Score: 2.5215955562348973
Category	Term	Count	%	PValue	List Total	Pop Hits	Pop Total	Fold Enrichment	Bonferroni	Benjamini		Genes
UP_SEQ_FEATURE	region of interest:Triple-helical region	14	0.474415	6.54678e-06	2941	23	19113	3.9558	0.037833	0.00296231		COL4A4, COL4A2, COL4A1, COL7A1, COL27A1, COL6A3, COL3A1, COL6A2, COL2A1, COL1A1, COL5A3, COL11A1, COL4A6, COL4A5
SP_PIR_KEYWORDS	basement membrane	15	0.508302	0.0012683	2943	39	19235	2.51379	0.593862	0.0175127		COL4A4, LAMA2, SMOC2, LAMB3, COL4A2, LAMA4, COL4A1, HMCN1, COL7A1, NID1, NID2, SPARC, COL8A1, COL4A6, COL4A5
GOTERM_CC_FAT	GO:0030935~sheet-forming collagen	6	0.203321	0.00148155	2000	7	12782	5.478	0.633498	0.0254088		COL4A4, COL4A2, COL4A1, COL8A1, COL4A6, COL4A5
UP_SEQ_FEATURE	domain:Collagen IV NC1	5	0.169434	0.00645431	2941	6	19113	5.41567	1	0.579767		COL4A4, COL4A2, COL4A1, COL4A6, COL4A5
GOTERM_CC_FAT	GO:0005587~collagen type IV	5	0.169434	0.00686001	2000	6	12782	5.32583	0.990536	0.0907241		COL4A4, COL4A2, COL4A1, COL4A6, COL4A5
INTERPRO	IPR001442:Type 4 procollagen, C-terminal repeat	5	0.169434	0.00793293	2710	6	16659	5.12269	1	0.349216		COL4A4, COL4A2, COL4A1, COL4A6, COL4A5
SMART	SM00111:C4	5	0.169434	0.0140452	1726	6	9079	4.38345	0.996702	0.335139		COL4A4, COL4A2, COL4A1, COL4A6, COL4A5
PIR_SUPERFAMILY	PIRSF002258:collagen alpha 1(IV) chain	5	0.169434	0.0145989	1171	7	7396	4.51141	1	0.95402		COL4A4, COL4A2, COL4A1, COL4A6, COL4A5
SP_PIR_KEYWORDS	Alport syndrome	5	0.169434	0.022815	2943	8	19235	4.0849	1	0.181133		KCNE1L, COL4A4, AMMECR1, COL4A6, COL4A5
Annotation Cluster 53	Enrichment Score: 2.5047596767341607
Category	Term	Count	%	PValue	List Total	Pop Hits	Pop Total	Fold Enrichment	Bonferroni	Benjamini		Genes
GOTERM_BP_FAT	GO:0035239~tube morphogenesis	37	1.25381	0.000798758	2280	127	13528	1.72861	0.974811	0.0211758		DLC1, GNA13, NRP1, FOXA2, HOXA11, EDN1, GLI3, LGR4, EDNRA, SPRY2, RGMA, HAND1, HOXA5, FOXF1, CASP8, GATA4, GBX2, PLXND1, ALX1, HECTD1, CYR61, FOXA1, VANGL2, SMAD4, FZD3, VASP, BCL2L11, MYCN, EYA1, TSC1, PSEN1, VEGFA, ZIC5, SIX1, TFAP2A, PBX1, ACVR1
GOTERM_BP_FAT	GO:0001763~morphogenesis of a branching structure	24	0.813284	0.00181914	2280	74	13528	1.92432	0.999773	0.0421055		GNA13, NRP1, FOXA2, COL13A1, HOXA11, EDN1, FOXA1, CTNND2, SMAD4, GLI3, MYCN, EDNRA, SPRY2, EPHA7, EYA1, HOXA5, FOXF1, VEGFA, SIX1, GBX2, PBX1, PLXND1, CYR61, ACVR1
GOTERM_BP_FAT	GO:0048754~branching morphogenesis of a tube	21	0.711623	0.00399407	2280	65	13528	1.91692	1	0.080743		GNA13, NRP1, FOXA2, HOXA11, EDN1, FOXA1, SMAD4, GLI3, MYCN, EDNRA, SPRY2, EYA1, HOXA5, FOXF1, VEGFA, SIX1, GBX2, PBX1, PLXND1, CYR61, ACVR1
GOTERM_BP_FAT	GO:0001569~patterning of blood vessels	9	0.304981	0.0164916	2280	21	13528	2.54286	1	0.220214		GNA13, EDNRA, NRP1, VEGFA, EDN1, GBX2, PLXND1, CYR61, ACVR1
Annotation Cluster 54	Enrichment Score: 2.4826836050696457
Category	Term	Count	%	PValue	List Total	Pop Hits	Pop Total	Fold Enrichment	Bonferroni	Benjamini		Genes
GOTERM_MF_FAT	GO:0019787~small conjugating protein ligase activity	46	1.55879	0.000570175	2190	166	12983	1.64278	0.571035	0.051524		TMEM189-UBE2V1, UBE2G1, UBE2G2, UBE2V1, UBE2V2, CDC34, UBE3C, RLIM, FEM1B, PRPF19, SUMO2, UBE2D3, UBE2D2, WWP1, MAP3K1, FBXW2, UBE2D1, BCOR, HECTD1, CBL, UBE4B, UBE2J1, UBE2F, UBE2I, UBE2NL, UBE2H, TMEM189, TRIM23, TRIM63, UBE2N, UBE2E3, UHRF2, RNF7, PIAS4, NEDD4, UBR5, RNF2, UBE2W, SMURF2, SIAH1, SIAH2, SLC14A1, CHFR, RNF20, RNF40, FBXO10, FBXL2, FBXO11
UP_SEQ_FEATURE	active site:Glycyl thioester intermediate	22	0.74551	0.00119331	2941	69	19113	2.07208	0.999119	0.209007		HECW2, UBE2G1, UBE2G2, UBE2J1, UBA6, UBE2F, UBE2I, CDC34, UBE3C, UBE2H, UBE2N, UBE2E3, UBE2D3, UBE2D2, NEDD4, UBR5, WWP1, HECTD2, UBE2W, SMURF2, UBE2D1, HECTD1
INTERPRO	IPR000608:Ubiquitin-conjugating enzyme, E2	16	0.542189	0.00130801	2710	41	16659	2.39892	0.963774	0.101503		TMEM189-UBE2V1, UBE2G1, UBE2G2, UBE2J1, UBE2V1, UBE2F, UBE2I, UBE2V2, CDC34, UBE2H, UBE2NL, TMEM189, UBE2N, UBE2E3, UBE2D3, UBE2D2, UBE2W, UBE2D1
KEGG_PATHWAY	hsa04120:Ubiquitin mediated proteolysis	38	1.2877	0.0017942	862	137	5085	1.63624	0.281385	0.0121636		UBE2G1, UBE2G2, UBA6, KEAP1, CDC34, UBE3C, PRPF19, CUL2, UBE2D3, CUL5, FBXW7, UBE2D2, WWP1, MAP3K1, UBE2D1, VHL, SOCS3, SOCS1, CBL, UBE4B, SKP2, UBE2J1, UBE2F, UBE2I, UBE2NL, UBE2H, SKP1, UBE2N, UBE2E3, RNF7, CUL4A, PIAS4, NEDD4, UBR5, UBE2W, SMURF2, SIAH1, TCEB1
GOTERM_MF_FAT	GO:0016881~acid-amino acid ligase activity	51	1.72823	0.00229791	2190	201	12983	1.5042	0.967091	0.118777		HECW2, TMEM189-UBE2V1, UBE2G1, UBE2G2, TTLL4, TTLL7, RLIM, WWP1, UBE2J1, UBE2F, UBE2I, UBE2H, UBE2NL, TMEM189, UBE2N, UHRF2, PIAS4, UBR5, UBE2W, SIAH1, SIAH2, CHFR, RNF20, FBXO10, FBXO11, FBXL2, GCLC, UBE2V1, UBE2V2, CDC34, UBE3C, FEM1B, PRPF19, SUMO2, UBE2D3, UBE2D2, MAP3K1, HECTD2, FBXW2, BCOR, UBE2D1, HECTD1, UBE4B, CBL, TRIM63, TRIM23, UBE2E3, RNF7, NEDD4, RNF2, SMURF2, SLC14A1, RNF40
GOTERM_BP_FAT	GO:0032446~protein modification by small protein conjugation	36	1.21993	0.00325438	2280	132	13528	1.61818	1	0.0683861		TMEM189-UBE2V1, UBE2V1, UBE2V2, CDC34, UBE3C, PRPF19, SUMO2, UBE2D3, FBXW7, UBE2D2, MAP3K1, WWP1, RNF11, UBE2D1, VCPIP1, HECTD1, VHL, UBE4B, CBL, UBE2F, PCNP, UBE2H, TMEM189, TRIM23, UBE2N, UHRF2, RNF7, PIAS4, NEDD4, RNF2, SIAH1, CAND1, SIAH2, CHFR, RNF20, RNF40, FBXO10, FBXO11
GOTERM_MF_FAT	GO:0004842~ubiquitin-protein ligase activity	39	1.32159	0.0036398	2190	147	12983	1.57282	0.995534	0.151241		UBE2G1, UBE2G2, CDC34, UBE3C, FEM1B, RLIM, PRPF19, UBE2D3, UBE2D2, WWP1, MAP3K1, FBXW2, UBE2D1, BCOR, HECTD1, CBL, UBE4B, UBE2J1, UBE2NL, UBE2H, TRIM23, TRIM63, UBE2N, UBE2E3, UHRF2, NEDD4, UBR5, RNF2, UBE2W, SIAH1, SMURF2, SIAH2, SLC14A1, CHFR, RNF20, RNF40, FBXO10, FBXL2, FBXO11
SP_PIR_KEYWORDS	ligase	65	2.20264	0.00458764	2943	305	19235	1.39289	0.961792	0.0505012		SH3RF1, HECW2, UBE2G1, UBE2G2, TTLL4, QARS, TTLL7, RLIM, ZNRF1, MKRN3, ZNRF2, TRIM5, WWP1, NSMCE2, NEURL1B, RNF34, CARS, SUCLG2, TRIM41, UBE2J1, UBE2F, UBE2I, UBE2H, GMPS, UBE2N, UHRF2, UBR5, RNF139, RNF138, UBE2W, SIAH1, SIAH2, CHFR, AARS2, RNF20, GCLC, UBA6, WARS2, CDC34, UBE3C, UBE2D3, UBE2D2, HECTD2, MARS2, UBE2D1, LIPT2, ACSL6, HECTD1, RNF144A, SHPRH, RNF19A, CBL, MARCH9, MARCH7, TRIM63, CPS…
GOTERM_BP_FAT	GO:0070647~protein modification by small protein conjugation or removal	41	1.38936	0.00536429	2280	160	13528	1.52042	1	0.10256		TMEM189-UBE2V1, UBE2V1, UBE2V2, CDC34, UBE3C, PRPF19, SUMO2, UBE2D3, FBXW7, UBE2D2, WWP1, MAP3K1, RNF11, UBE2D1, USP33, VCPIP1, HECTD1, VHL, CBL, UBE4B, UBE2F, PCNP, UBE2H, TMEM189, TRIM23, UBE2N, SENP2, UHRF2, SENP1, RNF7, PIAS4, NEDD4, RNF2, USP21, USP46, SIAH1, CAND1, SIAH2, CHFR, RNF20, RNF40, FBXO10, FBXO11
SMART	SM00212:UBCc	16	0.542189	0.00619703	1726	41	9079	2.05274	0.918845	0.243493		TMEM189-UBE2V1, UBE2G1, UBE2G2, UBE2J1, UBE2V1, UBE2F, UBE2I, UBE2V2, CDC34, UBE2H, UBE2NL, TMEM189, UBE2N, UBE2E3, UBE2D3, UBE2D2, UBE2W, UBE2D1
GOTERM_BP_FAT	GO:0016567~protein ubiquitination	32	1.08438	0.00710735	2280	119	13528	1.59552	1	0.124099		TMEM189-UBE2V1, UBE2V1, UBE2V2, CDC34, UBE3C, PRPF19, UBE2D3, FBXW7, UBE2D2, MAP3K1, WWP1, RNF11, UBE2D1, VCPIP1, HECTD1, VHL, UBE4B, CBL, PCNP, UBE2H, TMEM189, TRIM23, UBE2N, UHRF2, NEDD4, RNF2, SIAH1, CAND1, SIAH2, CHFR, RNF20, FBXO10, RNF40, FBXO11
INTERPRO	IPR016135:Ubiquitin-conjugating enzyme/RWD-like	16	0.542189	0.00735373	2710	48	16659	2.04908	1	0.334191		TMEM189-UBE2V1, UBE2G1, UBE2G2, UBE2J1, UBE2V1, UBE2F, UBE2I, UBE2V2, CDC34, UBE2H, UBE2NL, TMEM189, UBE2N, UBE2E3, UBE2D3, UBE2D2, UBE2W, UBE2D1
GOTERM_MF_FAT	GO:0016879~ligase activity, forming carbon-nitrogen bonds	53	1.796	0.0153281	2190	231	12983	1.36018	1	0.373632		HECW2, TMEM189-UBE2V1, UBE2G1, UBE2G2, TTLL4, TTLL7, RLIM, WWP1, UBE2J1, UBE2F, UBE2I, UBE2H, UBE2NL, TMEM189, GMPS, UBE2N, UHRF2, PIAS4, UBR5, UBE2W, SIAH1, SIAH2, CHFR, RNF20, FBXO10, FBXO11, FBXL2, GCLC, UBE2V1, UBE2V2, CDC34, UBE3C, FEM1B, PRPF19, SUMO2, UBE2D3, UBE2D2, MAP3K1, HECTD2, FBXW2, BCOR, UBE2D1, HECTD1, UBE4B, CBL, TRIM23, TRIM63, CPS1, UBE2E3, RNF7, NEDD4, RNF2, SMURF2, SLC14A1, R…
Annotation Cluster 55	Enrichment Score: 2.460988103976165
Category	Term	Count	%	PValue	List Total	Pop Hits	Pop Total	Fold Enrichment	Bonferroni	Benjamini		Genes
GOTERM_BP_FAT	GO:0048568~embryonic organ development	52	1.76211	1.99672e-05	2280	172	13528	1.7938	0.0878855	0.000867452		NOG, EDN1, PRRX1, SOBP, ZEB1, GLI3, CITED2, SPRY2, GATA2, HLX, FOXF1, GATA4, RARB, COL11A1, ALX1, SATB2, RARG, EOMES, SIX4, PROX1, JUNB, EYA1, FOXG1, VEGFA, SIX1, TFAP2A, ZFPM2, WNT9A, PRDM1, SOX2, TFEB, EGLN1, COL2A1, ADA, HOXA1, CHD7, HOXA4, HAND1, HOXA5, PRKRA, GBX2, SH2B3, PCSK5, MAFB, TGFBR1, FZD3, GAS1, HOXB1, HOXB8, ITGA8, NEUROD1, PBX1
GOTERM_BP_FAT	GO:0048562~embryonic organ morphogenesis	37	1.25381	0.00196006	2280	133	13528	1.65063	0.999881	0.0446245		NOG, SOX2, EDN1, PRRX1, SOBP, COL2A1, ZEB1, GLI3, HOXA1, SPRY2, CHD7, HOXA4, HOXA5, HLX, PRKRA, GATA4, GBX2, RARB, COL11A1, ALX1, SATB2, RARG, MAFB, TGFBR1, FZD3, SIX4, GAS1, PROX1, HOXB1, EYA1, HOXB8, ITGA8, SIX1, FOXG1, NEUROD1, TFAP2A, WNT9A
GOTERM_BP_FAT	GO:0042471~ear morphogenesis	21	0.711623	0.00484134	2280	66	13528	1.88788	1	0.0949939		NOG, MAFB, SOX2, EDN1, PRRX1, SOBP, COL2A1, FZD3, GAS1, SIX4, PROX1, HOXA1, SPRY2, EYA1, CHD7, ITGA8, PRKRA, SIX1, FOXG1, GBX2, COL11A1
GOTERM_BP_FAT	GO:0043583~ear development	26	0.881057	0.012833	2280	95	13528	1.62386	1	0.186083		NOG, SOX2, EDN1, PRRX1, SOBP, COL2A1, JAG1, HOXA1, SPRY2, CHD7, PRKRA, GBX2, COL11A1, MAFB, FZD3, GAS1, SIX4, FGF20, PROX1, BCL2L11, EYA1, CDKN1B, ITGA8, SIX1, FOXG1, PDGFRA
GOTERM_BP_FAT	GO:0042472~inner ear morphogenesis	17	0.576076	0.0196738	2280	56	13528	1.80119	1	0.246787		MAFB, SOX2, PRRX1, SOBP, FZD3, COL2A1, SIX4, PROX1, HOXA1, SPRY2, EYA1, CHD7, ITGA8, SIX1, FOXG1, GBX2, COL11A1
GOTERM_BP_FAT	GO:0048839~inner ear development	21	0.711623	0.0358347	2280	79	13528	1.57722	1	0.363607		MAFB, SOX2, PRRX1, SOBP, COL2A1, FZD3, JAG1, SIX4, FGF20, PROX1, HOXA1, SPRY2, EYA1, CDKN1B, CHD7, ITGA8, SIX1, FOXG1, PDGFRA, GBX2, COL11A1
Annotation Cluster 56	Enrichment Score: 2.4156726249317555
Category	Term	Count	%	PValue	List Total	Pop Hits	Pop Total	Fold Enrichment	Bonferroni	Benjamini		Genes
GOTERM_BP_FAT	GO:0048008~platelet-derived growth factor receptor signaling pathway	11	0.372755	0.000380767	2280	19	13528	3.43509	0.827011	0.0111131		ZFAND5, PDGFB, CSRNP1, ARID5B, VEGFA, PDGFRA, PDGFRB, PDGFC, PTEN, SRC, PLEKHA1
GOTERM_BP_FAT	GO:0060324~face development	8	0.271095	0.000669445	2280	11	13528	4.31515	0.954278	0.0181965		ZFAND5, CHD7, CSRNP1, ARID5B, PDGFRA, ASPH, COL1A1, PLEKHA1
GOTERM_BP_FAT	GO:0060322~head development	9	0.304981	0.000735113	2280	14	13528	3.81429	0.966221	0.0198472		ZFAND5, CHD7, LHX1, CSRNP1, ARID5B, PDGFRA, ASPH, COL1A1, PLEKHA1
GOTERM_BP_FAT	GO:0060325~face morphogenesis	6	0.203321	0.00935529	2280	9	13528	3.95556	1	0.150754		CSRNP1, ARID5B, PDGFRA, ASPH, COL1A1, PLEKHA1
GOTERM_BP_FAT	GO:0060323~head morphogenesis	6	0.203321	0.0255437	2280	11	13528	3.23636	1	0.294299		CSRNP1, ARID5B, PDGFRA, ASPH, COL1A1, PLEKHA1
GOTERM_BP_FAT	GO:0010171~body morphogenesis	6	0.203321	0.0715971	2280	14	13528	2.54286	1	0.535773		CSRNP1, ARID5B, PDGFRA, ASPH, COL1A1, PLEKHA1
Annotation Cluster 57	Enrichment Score: 2.40913415184298
Category	Term	Count	%	PValue	List Total	Pop Hits	Pop Total	Fold Enrichment	Bonferroni	Benjamini		Genes
UP_SEQ_FEATURE	domain:Fibrillar collagen NC1	9	0.304981	3.30706e-05	2941	11	19113	5.31721	0.177019	0.0129042		COL27A1, COL3A1, COL1A2, COL2A1, COL1A1, COL5A3, COL24A1, COL5A2, COL11A1
INTERPRO	IPR000885:Fibrillar collagen, C-terminal	9	0.304981	5.01869e-05	2710	11	16659	5.02955	0.119466	0.0157776		COL27A1, COL3A1, COL1A2, COL2A1, COL1A1, COL5A3, COL24A1, COL5A2, COL11A1
GOTERM_BP_FAT	GO:0030199~collagen fibril organization	15	0.508302	8.81508e-05	2280	29	13528	3.06897	0.333775	0.00319275		TGFBR1, COL3A1, COL2A1, COL5A3, SERPINH1, COL5A2, TGFB2, ATP7A, P4HA1, COL1A2, FOXC1, COL1A1, ADAMTS3, ADAMTS2, COL11A1
SMART	SM00038:COLFI	9	0.304981	0.000159365	1726	11	9079	4.30375	0.0623596	0.0316817		COL27A1, COL3A1, COL1A2, COL2A1, COL1A1, COL5A3, COL24A1, COL5A2, COL11A1
UP_SEQ_FEATURE	propeptide:N-terminal propeptide	6	0.203321	0.000449272	2941	6	19113	6.49881	0.929155	0.108721		COL27A1, COL3A1, COL1A2, COL2A1, COL1A1, COL11A1
GOTERM_MF_FAT	GO:0048407~platelet-derived growth factor binding	8	0.271095	0.000672794	2190	11	12983	4.3115	0.631665	0.0570582		COL4A1, PDGFB, COL3A1, COL1A2, PDGFRA, PDGFRB, COL2A1, COL1A1
GOTERM_CC_FAT	GO:0005583~fibrillar collagen	8	0.271095	0.000866075	2000	12	12782	4.26067	0.443778	0.019363		COL27A1, COL3A1, COL1A2, COL2A1, COL1A1, COL5A3, COL5A2, COL11A1
PIR_SUPERFAMILY	PIRSF002255:collagen alpha 1(I) chain	5	0.169434	0.00272437	1171	5	7396	6.31597	0.942519	0.760249		COL3A1, COL1A2, COL2A1, COL1A1, COL5A2
UP_SEQ_FEATURE	propeptide:C-terminal propeptide	6	0.203321	0.00319433	2941	8	19113	4.87411	1	0.383243		COL27A1, COL3A1, COL1A2, COL1A1, COL5A2, COL11A1
UP_SEQ_FEATURE	region of interest:Nonhelical region (C-terminal)	4	0.135547	0.0128692	2941	4	19113	6.49881	1	0.731686		COL3A1, COL2A1, COL1A1, COL11A1
SP_PIR_KEYWORDS	Ehlers-Danlos syndrome	6	0.203321	0.0171977	2943	11	19235	3.56501	0.999996	0.147819		ZNF469, COL3A1, COL1A2, COL1A1, COL5A2, ADAMTS2
UP_SEQ_FEATURE	glycosylation site:O-linked (Gal...)	5	0.169434	0.0368575	2941	9	19113	3.61045	1	0.919055		COL7A1, COL6A3, COL3A1, COL2A1, COL1A1
SP_PIR_KEYWORDS	skin	3	0.10166	0.170232	2943	5	19235	3.92151	1	0.606646		COL3A1, COL1A2, COL1A1
GOTERM_BP_FAT	GO:0043588~skin development	8	0.271095	0.205339	2280	29	13528	1.63678	1	0.833316		ATP7A, COL3A1, COL1A2, NGFR, COL1A1, COL5A3, COL5A2, ADAMTS2
SP_PIR_KEYWORDS	pyroglutamic acid	10	0.338868	0.264155	2943	46	19235	1.42084	1	0.745817		COL9A1, COL6A3, IFNG, COL3A1, COL1A2, COL6A2, COL2A1, HGF, COL1A1, COL5A2
SP_PIR_KEYWORDS	dwarfism	6	0.203321	0.710702	2943	38	19235	1.03198	1	0.978263		MATN3, COL9A3, COL1A2, COL2A1, COL1A1, GHRHR
Annotation Cluster 58	Enrichment Score: 2.297354202842303
Category	Term	Count	%	PValue	List Total	Pop Hits	Pop Total	Fold Enrichment	Bonferroni	Benjamini		Genes
GOTERM_MF_FAT	GO:0019207~kinase regulator activity	29	0.982718	0.00108543	2190	93	12983	1.84861	0.800442	0.0706379		ALS2, CDK5R1, ERBB3, PRKAG2, ITSN1, TRIB2, AHSG, CCNE2, CASP3, PRKAR2A, CABLES2, RAPGEF4, PIK3R3, NRG1, PIK3R1, ANGPT4, IKBKAP, SOCS3, SOCS1, PKIB, PKIA, CAMK2N2, CAMK2N1, GMFB, CDKN1C, CDKN1A, YWHAG, CDKN1B, PRKAR1A
GOTERM_MF_FAT	GO:0019887~protein kinase regulator activity	26	0.881057	0.00133022	2190	81	12983	1.90291	0.861289	0.0823005		ALS2, CDK5R1, ERBB3, PRKAG2, TRIB2, AHSG, CCNE2, PRKAR2A, CASP3, CABLES2, RAPGEF4, NRG1, ANGPT4, IKBKAP, SOCS3, SOCS1, PKIB, CAMK2N2, PKIA, CAMK2N1, GMFB, CDKN1C, YWHAG, CDKN1A, CDKN1B, PRKAR1A
GOTERM_MF_FAT	GO:0004860~protein kinase inhibitor activity	15	0.508302	0.00135059	2190	36	12983	2.47013	0.865424	0.0801711		SOCS3, PRKAG2, SOCS1, PKIB, CAMK2N2, PKIA, CAMK2N1, TRIB2, AHSG, CDKN1C, GMFB, YWHAG, CDKN1A, CASP3, CDKN1B
GOTERM_MF_FAT	GO:0019210~kinase inhibitor activity	15	0.508302	0.00183985	2190	37	12983	2.40337	0.934966	0.0997741		SOCS3, PRKAG2, SOCS1, PKIB, CAMK2N2, PKIA, CAMK2N1, TRIB2, AHSG, CDKN1C, GMFB, YWHAG, CDKN1A, CASP3, CDKN1B
GOTERM_MF_FAT	GO:0004857~enzyme inhibitor activity	39	1.32159	0.908659	2190	270	12983	0.856312	1	0.99999		CABP1, PRKAG2, CDC42SE1, AZIN1, SERPINH1, TIMP3, IQGAP1, TRIB2, AHSG, CASP3, COL7A1, COL6A3, LMTK2, PPP1R14C, CRIM1, PI15, RECK, ABCE1, WDTC1, PHACTR2, PHACTR3, SOCS3, ANP32E, SOCS1, PPP1R10, PKIB, SERPINI1, PKIA, CAMK2N2, CAMK2N1, GMFB, CDKN1C, CDKN1A, YWHAG, CDKN1B, ARRB1, IPO5, TFPI, DGKZ
Annotation Cluster 59	Enrichment Score: 2.190684050379678
Category	Term	Count	%	PValue	List Total	Pop Hits	Pop Total	Fold Enrichment	Bonferroni	Benjamini		Genes
GOTERM_CC_FAT	GO:0044432~endoplasmic reticulum part	77	2.60928	0.00112069	2000	347	12782	1.41818	0.531928	0.021456		RTN4, JPH4, JPH3, SEC24A, TUSC3, VAPA, PDIA3, HMGCR, VAPB, ORMDL1, PDIA5, ERLEC1, SSR1, CYP39A1, P4HA2, SLC35D1, INSIG2, DNAJB11, P4HA1, PIGG, CASP7, AGPAT9, RPN2, ELOVL6, ASPH, PIGA, PGAP2, MINPP1, PIGX, AIFM1, PIGW, PIGU, ERLIN2, ERLIN1, PIGS, CDS1, CERCAM, PNPLA6, G6PC, VAMP7, TXNDC5, FKBP14, PPM1L, DOLPP1, ARL6IP1, TMX1, OSTC, SRL, EDEM3, CALR, LMAN1, EDEM1, EXTL2, FKBP1B, SERPINH1, CALU, KDE…
GOTERM_CC_FAT	GO:0005789~endoplasmic reticulum membrane	57	1.93155	0.0135108	2000	269	12782	1.35423	0.9999	0.151639		RTN4, JPH4, JPH3, TUSC3, SEC24A, VAPA, HMGCR, VAPB, ORMDL1, SSR1, CYP39A1, INSIG2, SLC35D1, PIGG, CASP7, AGPAT9, RPN2, ASPH, ELOVL6, PIGA, PGAP2, PIGX, PIGW, PIGU, ERLIN2, PIGS, ERLIN1, CDS1, PNPLA6, G6PC, VAMP7, PPM1L, DOLPP1, ARL6IP1, TMX1, OSTC, LMAN1, FKBP1B, EXTL2, EDEM1, MIA3, STT3A, FMO2, SERINC1, SEC22A, ERO1L, PPAP2B, SEC61A2, ACER3, ACER2, TMPRSS3, HSP90B1, ATP2A2, BAX, DPM2, GOSR2, SSR3
GOTERM_CC_FAT	GO:0042175~nuclear envelope-endoplasmic reticulum network	59	1.99932	0.0176922	2000	284	12782	1.32771	0.999994	0.179722		RTN4, JPH4, JPH3, TUSC3, SEC24A, VAPA, HMGCR, VAPB, ORMDL1, GHRHR, SSR1, CYP39A1, INSIG2, SLC35D1, PIGG, CASP7, AGPAT9, RPN2, ASPH, ELOVL6, PIGA, PGAP2, PIGX, PIGW, PIGU, ERLIN2, ERLIN1, PIGS, CDS1, PNPLA6, G6PC, PSEN1, VAMP7, PPM1L, DOLPP1, ARL6IP1, TMX1, OSTC, LMAN1, EXTL2, FKBP1B, EDEM1, MIA3, STT3A, SERINC1, FMO2, SEC22A, ERO1L, PPAP2B, SEC61A2, ACER3, ACER2, TMPRSS3, HSP90B1, ATP2A2, BAX, DP…
Annotation Cluster 60	Enrichment Score: 2.161585883225129
Category	Term	Count	%	PValue	List Total	Pop Hits	Pop Total	Fold Enrichment	Bonferroni	Benjamini		Genes
GOTERM_MF_FAT	GO:0016791~phosphatase activity	67	2.27042	7.22032e-05	2190	249	12983	1.59517	0.101612	0.0106581		CDC14A, SGPP1, SYNJ1, PPIP5K2, PTPN21, PSPH, PTEN, PGP, CILP2, NANP, PTPRK, MINPP1, PTPRM, PTPRF, PTPRG, CYCS, APTX, PPP1CC, PPP1CB, CTDSPL2, MTMR12, PPM1F, EYA3, EYA4, G6PC, PPM1D, MTMR14, EYA1, PPM1E, SBF2, PPM1K, MTMR10, PPM1L, PPP1R15B, PPP2R2A, INPP1, LPPR4, CAMK2G, MTMR2, MTMR1, DUSP13, INPP5J, PPP2CA, DUSP16, PPP1R12A, PPP3CA, MTMR9, PPAP2B, MTMR4, PPTC7, PTPN9, PTPRD, MAP2K1, PTPRA, PTPN1…
GOTERM_BP_FAT	GO:0016311~dephosphorylation	46	1.55879	8.80358e-05	2280	154	13528	1.77229	0.333423	0.00321386		LPPR4, CDC14A, SYNJ1, PTPN21, PTEN, MTMR2, MTMR1, DUSP13, PPP2CA, DUSP16, PPP3CA, MTMR9, MTMR4, PTPRK, PTPN9, PTPRD, PTPRM, NCEH1, PTPRF, PTPRG, PTPRA, PTPN14, PTPN13, DUSP22, PPP1CC, PPP1CB, CDC25B, MTMR12, EYA3, PPM1F, DUSP5, DUSP4, EYA1, G6PC, PPM1D, MTMR14, PPM1E, DUSP1, SBF2, PPM1K, PTP4A1, MTMR10, PPM1L, DUSP9, DUSP8, PPP2R2A
SP_PIR_KEYWORDS	protein phosphatase	37	1.25381	0.000201861	2943	130	19235	1.8602	0.133537	0.00332784		CDC14A, PTPN21, PTEN, DUSP13, PPP2CA, DUSP16, PPP3CA, MTMR4, PPTC7, PTPRK, PTPRD, PTPN9, PTPRM, PTPRF, PTPRG, PTPRA, PTPN14, PTPN13, DUSP22, PPP1CC, PPP1CB, CTDSPL2, CDC25B, EYA3, DUSP5, PPM1F, DUSP4, EYA4, EYA1, PPM1D, PPM1E, DUSP1, PPM1K, PTP4A1, PPM1L, DUSP9, DUSP8
GOTERM_MF_FAT	GO:0004721~phosphoprotein phosphatase activity	47	1.59268	0.000251934	2190	165	12983	1.68867	0.311966	0.0263549		CDC14A, CAMK2G, PTPN21, PTEN, MTMR2, MTMR1, DUSP13, PPP2CA, DUSP16, PPP1R12A, PPP3CA, PPAP2B, MTMR4, PPTC7, PTPRK, PTPRD, PTPN9, PTPRM, MAP2K1, PTPRF, PTPRG, PTPRA, CYCS, PTPN14, PTPN13, DUSP22, PPP1CC, PPP1CB, CTDSPL2, CDC25B, EYA3, PPM1F, DUSP5, DUSP4, EYA4, EYA1, PPM1D, MTMR14, PPM1E, DUSP1, PPM1K, PTP4A1, PPM1L, PPP1R15B, DUSP9, DUSP8, PPP2R2A
GOTERM_BP_FAT	GO:0006470~protein amino acid dephosphorylation	37	1.25381	0.00196006	2280	133	13528	1.65063	0.999881	0.0446245		CDC14A, PTPN21, PTEN, MTMR2, DUSP13, PPP2CA, DUSP16, PPP3CA, MTMR4, PTPRK, PTPRD, PTPN9, PTPRM, NCEH1, PTPRF, PTPRG, PTPRA, PTPN14, PTPN13, DUSP22, PPP1CC, PPP1CB, CDC25B, EYA3, PPM1F, DUSP5, DUSP4, EYA1, PPM1D, PPM1E, DUSP1, PPM1K, PTP4A1, PPM1L, DUSP9, DUSP8, PPP2R2A
UP_SEQ_FEATURE	active site:Phosphocysteine intermediate	24	0.813284	0.00283693	2941	83	19113	1.87917	1	0.363854		PTPRK, PTPRD, PTPN9, PTPRM, CDC14A, PTPRF, PTPRG, PTPRA, PTPN14, DUSP22, PTPN13, PTPN21, PTEN, DUSP5, MTMR2, DUSP4, MTMR1, DUSP1, DUSP13, PTP4A1, DUSP16, DUSP9, DUSP8, MTMR4
GOTERM_MF_FAT	GO:0004725~protein tyrosine phosphatase activity	30	1.0166	0.00324322	2190	104	12983	1.71009	0.991939	0.13985		CDC14A, PTPN21, PTEN, MTMR2, MTMR1, DUSP13, DUSP16, MTMR4, PTPRK, PTPRD, PTPN9, PTPRM, MAP2K1, PTPRF, PTPRG, PTPRA, PTPN14, DUSP22, PTPN13, CDC25B, DUSP5, EYA3, DUSP4, EYA4, MTMR14, EYA1, DUSP1, PTP4A1, DUSP9, DUSP8
INTERPRO	IPR016130:Protein-tyrosine phosphatase, active site	25	0.84717	0.00698701	2710	89	16659	1.72675	1	0.326308		PTPRK, PTPRD, PTPN9, PTPRM, CDC14A, PTPRF, PTPRG, PTPRA, PTPN14, DUSP22, PTPN13, PTPN21, MTMR12, DUSP5, MTMR2, DUSP4, MTMR14, MTMR1, DUSP1, DUSP13, PTP4A1, DUSP16, DUSP9, DUSP8, MTMR4
INTERPRO	IPR000387:Protein-tyrosine phosphatase	23	0.779397	0.00873268	2710	81	16659	1.74551	1	0.364769		PTPRK, PTPRD, PTPN9, PTPRM, CDC14A, PTPRF, PTPRG, PTPRA, PTPN14, DUSP22, PTPN13, PTPN21, DUSP5, MTMR2, DUSP4, MTMR1, DUSP1, DUSP13, PTP4A1, DUSP16, DUSP9, DUSP8, MTMR4
INTERPRO	IPR000387:Dual-specific/protein-tyrosine phosphatase, conserved region	23	0.779397	0.0101457	2710	82	16659	1.72422	1	0.391724		PTPRK, PTPRD, PTPN9, PTPRM, CDC14A, PTPRF, PTPRG, PTPRA, PTPN14, DUSP22, PTPN13, PTPN21, DUSP5, MTMR2, DUSP4, MTMR1, DUSP1, DUSP13, PTP4A1, DUSP16, DUSP9, DUSP8, MTMR4
SP_PIR_KEYWORDS	phosphoric monoester hydrolase	19	0.64385	0.0139479	2943	69	19235	1.79973	0.999953	0.124508		PTPRK, PTPRD, PTPN9, PTPRM, PTPRF, PTPRG, PTPRA, PTPN14, PTPN13, PTPN21, PPP1R3A, PPP1CC, PPP1CB, ACPP, CDC25B, DUSP4, G6PC, PPP2CA, PPP3CA
UP_SEQ_FEATURE	domain:Tyrosine-protein phosphatase 1	6	0.203321	0.0264241	2941	12	19113	3.2494	1	0.86768		PTPRK, PTPRD, PTPRM, PTPRF, PTPRG, PTPRA
UP_SEQ_FEATURE	domain:Tyrosine-protein phosphatase 2	6	0.203321	0.0264241	2941	12	19113	3.2494	1	0.86768		PTPRK, PTPRD, PTPRM, PTPRF, PTPRG, PTPRA
SP_PIR_KEYWORDS	tyrosine-specific phosphatase	10	0.338868	0.0379538	2943	31	19235	2.10834	1	0.251121		PTPN9, PTPRD, PTPRM, PTPRF, PTPRG, PTPRA, PTPN14, PTPN13, PTPN21, CDC25B
INTERPRO	IPR000242:Protein-tyrosine phosphatase, receptor/non-receptor type	11	0.372755	0.103321	2710	40	16659	1.69049	1	0.918997		PTPRK, PTPN9, PTPRD, PTPRM, PTPRF, PTPRG, PTP4A1, PTPRA, PTPN14, PTPN13, PTPN21
GOTERM_MF_FAT	GO:0019198~transmembrane receptor protein phosphatase activity	6	0.203321	0.174148	2190	18	12983	1.9761	1	0.87224		PTPRK, PTPRD, PTPRM, PTPRF, PTPRG, PTPRA
SMART	SM00194:PTPc	11	0.372755	0.216258	1726	40	9079	1.44654	1	0.865888		PTPRK, PTPN9, PTPRD, PTPRM, PTPRF, PTPRG, PTP4A1, PTPRA, PTPN14, PTPN13, PTPN21
UP_SEQ_FEATURE	domain:Tyrosine-protein phosphatase	13	0.440529	0.237817	2941	62	19113	1.36265	1	0.999938		DUSP5, DUSP4, PTPN9, DUSP1, DUSP13, PTP4A1, DUSP16, PTPN14, PTPN13, DUSP22, PTPN21, DUSP9, DUSP8
Annotation Cluster 61	Enrichment Score: 2.0686515787920934
Category	Term	Count	%	PValue	List Total	Pop Hits	Pop Total	Fold Enrichment	Bonferroni	Benjamini		Genes
GOTERM_BP_FAT	GO:0006366~transcription from RNA polymerase II promoter	56	1.89766	0.00522268	2280	234	13528	1.41994	1	0.100821		CCNT2, E2F2, HLF, E2F3, CDX2, ARID4A, ELF3, POU6F2, CBFB, YBX1, TAF7L, YBX2, FUBP1, MAX, GTF2E1, MED26, GATA4, TBPL1, ALX1, BATF3, CCNK, TADA2A, RREB1, TAF4B, MED14, HNF4G, PPARGC1A, AHR, ELL2, GTF2H1, TAF11, TAF12, MNT, NFE2L2, ELL, SOX5, NFIX, NFYA, POLR2D, TSC22D1, TCERG1, HAND1, ETV1, APEX1, MAF, KLF5, TAF4, CEBPD, TAF5, KLF11, AFF4, CREB5, ETS1, TRPS1, IRF1, HIF3A
GOTERM_BP_FAT	GO:0006351~transcription, DNA-dependent	66	2.23653	0.00940082	2280	292	13528	1.3411	1	0.150388		CCNT2, E2F2, HLF, E2F3, CDX2, ELF3, ARID4A, POU6F2, CBFB, YBX1, TAF7L, YBX2, FUBP1, MAX, GTF2E1, MED26, GATA4, TBPL1, ALX1, BATF3, CCNK, PTGER3, TADA2A, RREB1, TAF4B, ESR1, TP53, MED14, HNF4G, PPARGC1A, AHR, ELL2, GTF2H1, TAF11, TAF12, MNT, NFE2L2, ELL, SOX5, NFIX, NFYA, POLR2D, TSC22D1, TROVE2, TCERG1, HAND1, ETV1, NPM3, APEX1, NAT14, MAF, KLF5, TAF4, CEBPD, TAF5, CREB1, KLF11, AFF4, CREB5, SIRT…
GOTERM_BP_FAT	GO:0032774~RNA biosynthetic process	66	2.23653	0.0126761	2280	296	13528	1.32297	1	0.185174		CCNT2, E2F2, HLF, E2F3, CDX2, ELF3, ARID4A, POU6F2, CBFB, YBX1, TAF7L, YBX2, FUBP1, MAX, GTF2E1, MED26, GATA4, TBPL1, ALX1, BATF3, CCNK, PTGER3, TADA2A, RREB1, TAF4B, ESR1, TP53, MED14, HNF4G, PPARGC1A, AHR, ELL2, GTF2H1, TAF11, TAF12, MNT, NFE2L2, ELL, SOX5, NFIX, NFYA, POLR2D, TSC22D1, TROVE2, TCERG1, HAND1, ETV1, NPM3, APEX1, NAT14, MAF, KLF5, TAF4, CEBPD, TAF5, CREB1, KLF11, AFF4, CREB5, SIRT…
Annotation Cluster 62	Enrichment Score: 2.0644662513435676
Category	Term	Count	%	PValue	List Total	Pop Hits	Pop Total	Fold Enrichment	Bonferroni	Benjamini		Genes
SP_PIR_KEYWORDS	myristate	31	1.05049	0.00325977	2943	119	19235	1.70262	0.901551	0.0398546		NKD1, GNAI2, MARCKSL1, GNAI1, CABP1, NCS1, ARF5, C2ORF88, ZNRF1, SRC, ZNRF2, TMED7, TIAM1, PRMT8, GORASP1, FRS3, PRKACB, IL1A, GNAO1, LYN, SCYL3, RFTN2, BASP1, ARF3, VSNL1, ARF4, PCMTD1, MARCKS, ABL1, ARL4D, ARL4A
UP_SEQ_FEATURE	lipid moiety-binding region:N-myristoyl glycine	29	0.982718	0.00693689	2941	114	19113	1.65321	1	0.597991		NKD1, GNAI2, MARCKSL1, GNAI1, CABP1, NCS1, ARF5, C2ORF88, ZNRF1, SRC, ZNRF2, TMED7, TIAM1, PRMT8, GORASP1, FRS3, PRKACB, GNAO1, LYN, SCYL3, RFTN2, BASP1, ARF3, VSNL1, ARF4, PCMTD1, MARCKS, ARL4D, ARL4A
SP_PIR_KEYWORDS	myristylation	12	0.406642	0.0283302	2943	39	19235	2.01103	1	0.209064		GNAO1, GNAI2, LYN, GNAI1, ARF3, ARF4, MARCKS, ARF5, PRKACB, ARL4D, SRC, IL1A
Annotation Cluster 63	Enrichment Score: 2.061053945541951
Category	Term	Count	%	PValue	List Total	Pop Hits	Pop Total	Fold Enrichment	Bonferroni	Benjamini		Genes
GOTERM_BP_FAT	GO:0030036~actin cytoskeleton organization	57	1.93155	0.00141546	2280	226	13528	1.49646	0.998535	0.0342945		DLC1, PDGFB, WASF1, WASF2, CAPZA1, FERMT2, PRKG1, KLHL1, CDC42, PDPK1, RHOA, PLS3, FMNL2, ROCK1, LIMK1, TRPM7, ACTN1, TMSB10, PROX1, VASP, EPB41L2, TESK2, BIN3, TMSB4X, WASL, ADD2, FHOD1, SHROOM4, CNN3, DIAPH2, MRAS, ELN, ABI2, ARPC5, CALR, ITGB1, DAAM2, TPM1, PFN2, KRAS, ADRA2A, GRID2IP, CNN2, EHD2, ACTC1, PLEK, NF2, EPB41, FSCN1, RICTOR, CAPN3, GAS7, NRAS, EPS8, AMOT, ABL1, MYH10
GOTERM_BP_FAT	GO:0030029~actin filament-based process	58	1.96544	0.00393026	2280	241	13528	1.42794	1	0.0798532		DLC1, PDGFB, WASF1, WASF2, CAPZA1, FERMT2, PRKG1, KLHL1, CDC42, PDPK1, RHOA, PLS3, FMNL2, ROCK1, LIMK1, TRPM7, ACTN1, TMSB10, PROX1, VASP, EPB41L2, TESK2, BIN3, TMSB4X, WASL, ADD2, FHOD1, MYL6, SHROOM4, CNN3, DIAPH2, MRAS, ELN, ABI2, ARPC5, CALR, ITGB1, DAAM2, TPM1, PFN2, KRAS, ADRA2A, GRID2IP, CNN2, EHD2, ACTC1, PLEK, NF2, EPB41, FSCN1, RICTOR, CAPN3, GAS7, NRAS, EPS8, AMOT, ABL1, MYH10
GOTERM_BP_FAT	GO:0007010~cytoskeleton organization	84	2.84649	0.117902	2280	436	13528	1.14312	1	0.681607		DLC1, PDGFB, WASF1, FERMT2, CAPZA1, WASF2, PRKG1, KLHL1, HOOK3, HOOK1, CDC42, PDPK1, RANBP9, RHOA, MICAL1, NCKIPSD, PLS3, KLHL20, INA, FMNL2, ROCK1, LIMK1, TRPM7, ACTN1, ESPL1, TMSB10, PROX1, VASP, EPB41L2, NDEL1, FGFR1OP, TESK2, BIN3, TMSB4X, WASL, GADD45A, ADD2, FHOD1, CAV2, PALM, CCL3, SHROOM4, AGFG1, CNN3, DIAPH2, MRAS, ELN, ABI2, ANLN, ARPC5, CALR, TPM1, DAAM2, ITGB1, TUBGCP3, PFN2, KRAS, AD…
Annotation Cluster 64	Enrichment Score: 2.0296065123076485
Category	Term	Count	%	PValue	List Total	Pop Hits	Pop Total	Fold Enrichment	Bonferroni	Benjamini		Genes
SP_PIR_KEYWORDS	cyclin	19	0.64385	0.000259565	2943	50	19235	2.48362	0.168327	0.00408752		CCNT2, CCNK, CDK5R1, CCNJ, CCNF, CCNI2, CDK6, CCNC, CCNG1, CCNJL, CCNL2, CCNE2, CDKN1A, CDKN1B, CCND2, CCNY, CACYBP, CCNYL1, CABLES2
INTERPRO	IPR006671:Cyclin, N-terminal	14	0.474415	0.0012345	2710	33	16659	2.60792	0.956343	0.102354		CCNT2, CCNE2, CCNK, CCNJ, CCND2, CCNI2, CCNY, CCNF, CCNYL1, CABLES2, CCNC, CCNG1, CCNJL, CCNL2
INTERPRO	IPR006670:Cyclin	14	0.474415	0.00854497	2710	40	16659	2.15153	1	0.364422		CCNT2, CCNE2, CCNK, CCNJ, CCND2, CCNI2, CCNY, CCNF, CCNYL1, CABLES2, CCNC, CCNG1, CCNJL, CCNL2
INTERPRO	IPR013763:Cyclin-related	13	0.440529	0.0115155	2710	37	16659	2.15984	1	0.419417		CCNT2, CCNE2, CDK5R1, CCNK, CCNJ, CCND2, CCNI2, CCNF, CCNYL1, CCNC, CCNG1, CCNJL, CCNL2
SMART	SM00385:CYCLIN	14	0.474415	0.0293926	1726	40	9079	1.84105	0.999994	0.488081		CCNT2, CCNE2, CCNK, CCNJ, CCND2, CCNI2, CCNY, CCNF, CCNYL1, CABLES2, CCNC, CCNG1, CCNJL, CCNL2
UP_SEQ_FEATURE	domain:Cyclin N-terminal	5	0.169434	0.0368575	2941	9	19113	3.61045	1	0.919055		CCNJ, CCNY, CCNYL1, CCNC, CCNJL
INTERPRO	IPR004367:Cyclin, C-terminal	5	0.169434	0.18166	2710	14	16659	2.19544	1	0.972095		CCNE2, CCNJ, CCND2, CCNF, CCNJL
Annotation Cluster 65	Enrichment Score: 1.975881240504629
Category	Term	Count	%	PValue	List Total	Pop Hits	Pop Total	Fold Enrichment	Bonferroni	Benjamini		Genes
UP_SEQ_FEATURE	short sequence motif:Prevents secretion from ER	19	0.64385	0.00252377	2941	59	19113	2.09284	1	0.354567		MINPP1, PDIA3, AIFM1, PDIA5, EDEM3, CERCAM, TMED9, CALR, SERPINH1, CALU, KDELC1, G6PC, HSP90B1, LEPRE1, TXNDC5, FKBP14, RCN3, RCN1, FAM172A
GOTERM_CC_FAT	GO:0005788~endoplasmic reticulum lumen	21	0.711623	0.0197869	2000	80	12782	1.67764	0.999999	0.190555		MINPP1, PDIA3, AIFM1, SRL, PDIA5, EDEM3, CERCAM, CALR, SERPINH1, ERLEC1, CALU, KDELC1, HSP90B1, DNAJB11, P4HA2, P4HA1, TXNDC5, FKBP14, TRPC4AP, RCN3, RCN1
INTERPRO	IPR000886:Endoplasmic reticulum, targeting sequence	14	0.474415	0.0236553	2710	45	16659	1.91247	1	0.579771		MINPP1, PDIA5, EDEM3, CALR, CERCAM, SERPINH1, KDELC1, HSP90B1, LEPRE1, TXNDC5, FKBP14, RCN3, RCN1, FAM172A
Annotation Cluster 66	Enrichment Score: 1.9730695030789762
Category	Term	Count	%	PValue	List Total	Pop Hits	Pop Total	Fold Enrichment	Bonferroni	Benjamini		Genes
INTERPRO	IPR000727:Target SNARE coiled-coil region	13	0.440529	0.000523266	2710	27	16659	2.95978	0.734682	0.0612276		STX6, STX5, STX4, NPEPL1, STX3, STX2, ABI2, UACA, STX17, STX16, SNAP23, STX11, SNAP25
SMART	SM00397:t_SNARE	13	0.440529	0.00216709	1726	27	9079	2.53266	0.583743	0.135908		STX6, STX5, STX4, NPEPL1, STX3, STX2, ABI2, UACA, STX17, STX16, SNAP23, STX11, SNAP25
INTERPRO	IPR006012:Syntaxin/epimorphin, conserved site	9	0.304981	0.00294078	2710	17	16659	3.25442	0.999428	0.192095		STX6, STX5, STX4, NPEPL1, STX3, STX2, STX17, STX16, STX11
INTERPRO	IPR006011:Syntaxin, N-terminal	7	0.237208	0.00698045	2710	12	16659	3.58589	1	0.332075		STX5, STX4, NPEPL1, STX3, STX2, STX16, STX11
UP_SEQ_FEATURE	domain:t-SNARE coiled-coil homology	9	0.304981	0.0131546	2941	22	19113	2.6586	1	0.721635		STX6, STX5, STX4, STX3, STX2, STX17, STX16, ABI2, STX11
SMART	SM00503:SynN	7	0.237208	0.0150856	1726	12	9079	3.06841	0.997847	0.335953		STX5, STX4, NPEPL1, STX3, STX2, STX16, STX11
GOTERM_MF_FAT	GO:0005484~SNAP receptor activity	9	0.304981	0.0165679	2190	21	12983	2.5407	1	0.379223		STX6, STX5, STX4, NPEPL1, STX3, STX2, STX17, STX16, STX11
KEGG_PATHWAY	hsa04130:SNARE interactions in vesicular transport	12	0.406642	0.0453534	862	38	5085	1.86286	0.999805	0.159946		STX6, STX5, STX4, STX3, STX2, VAMP7, STX17, STX16, GOSR2, SNAP23, STX11, SNAP25
GOTERM_CC_FAT	GO:0031201~SNARE complex	7	0.237208	0.0636626	2000	19	12782	2.35458	1	0.374225		STX5, STX4, STX3, VAMP7, STX16, SNAP25, SCAMP5
PIR_SUPERFAMILY	PIRSF005486:syntaxin	4	0.135547	0.0841308	1171	7	7396	3.60913	1	0.999156		STX4, STX3, STX2, STX11
Annotation Cluster 67	Enrichment Score: 1.9118486763826728
Category	Term	Count	%	PValue	List Total	Pop Hits	Pop Total	Fold Enrichment	Bonferroni	Benjamini		Genes
INTERPRO	IPR011993:Pleckstrin homology-type	72	2.43985	0.000707358	2710	303	16659	1.46073	0.833671	0.075027		OSBP, FERMT2, PTPN21, ITSN2, ITSN1, ARHGAP21, PDPK1, TIAM1, FAM109B, GAB1, FRS3, MSN, AKT3, SHC4, NET1, IRS2, ARHGEF18, PSD3, PLEKHH1, ARHGEF12, ARHGAP24, IRS1, VASP, GTF2H1, EPB41L2, GRB10, SBF2, PLEKHH2, FRMD4B, OSBPL11, WASL, RALGPS2, CYTH1, EPB41L4A, RABGAP1L, ASAP1, AKAP13, ANLN, RDX, CYTH3, PLCL2, RASAL1, PLCL1, DGKD, SOS1, SOS2, NUMB, PLEKHO1, RASA1, APBA1, RGPD6, CNKSR2, DNM3, RGPD5, OSBP…
UP_SEQ_FEATURE	domain:PH	51	1.72823	0.0111942	2941	237	19113	1.39848	1	0.70715		ALS2, OSBP, FERMT2, ITSN2, ITSN1, ARHGAP21, PDPK1, FAM109B, GAB1, AKT3, NET1, ARHGEF3, IRS2, ROCK1, ARHGEF7, ARHGEF18, ARHGEF5, PSD3, ARHGAP24, ARHGEF12, IRS1, GRB10, SBF2, OSBPL11, RALGPS2, CYTH1, ASAP1, AKAP13, ANLN, CYTH3, PLCL2, RASAL2, PLCL1, RASAL1, PLEKHG7, DGKD, SOS1, SOS2, PLEKHO1, SH2B3, RASA1, CNKSR2, DNM3, VAV3, OSBPL3, DGKH, VAV2, APPL1, APPL2, PLEKHF2, PLEKHA8
INTERPRO	IPR001849:Pleckstrin homology	60	2.03321	0.0158122	2710	277	16659	1.33153	1	0.48437		ALS2, OSBP, FERMT2, ITSN2, ITSN1, ARHGAP21, TIAM1, FAM109B, GAB1, SNTB1, AKT3, NET1, ARHGEF3, IRS2, ROCK1, ARHGEF7, ARHGEF18, ARHGEF5, PSD3, PLEKHH1, ARHGEF12, ARHGAP24, IRS1, GRB10, SBF2, PLEKHH2, OSBPL11, RALGPS2, CYTH1, ASAP1, AKAP13, ANLN, CYTH3, PLCL2, RASAL2, RASAL1, PLCL1, DGKD, PLEKHG7, SOS1, SOS2, PLEKHO1, SH2B3, CERK, RASA1, CNKSR2, DNM3, OSBPL3, VAV3, PLEK, DGKH, APPL1, VAV2, APPL2, PL…
SMART	SM00233:PH	60	2.03321	0.179878	1726	277	9079	1.13938	1	0.831414		ALS2, OSBP, FERMT2, ITSN2, ITSN1, ARHGAP21, TIAM1, FAM109B, GAB1, SNTB1, AKT3, NET1, ARHGEF3, IRS2, ROCK1, ARHGEF7, ARHGEF18, ARHGEF5, PSD3, PLEKHH1, ARHGEF12, ARHGAP24, IRS1, GRB10, SBF2, PLEKHH2, OSBPL11, RALGPS2, CYTH1, ASAP1, AKAP13, ANLN, CYTH3, PLCL2, RASAL2, RASAL1, PLCL1, DGKD, PLEKHG7, SOS1, SOS2, PLEKHO1, SH2B3, CERK, RASA1, CNKSR2, DNM3, OSBPL3, VAV3, PLEK, DGKH, APPL1, VAV2, APPL2, PL…
Annotation Cluster 68	Enrichment Score: 1.886492711587631
Category	Term	Count	%	PValue	List Total	Pop Hits	Pop Total	Fold Enrichment	Bonferroni	Benjamini		Genes
INTERPRO	IPR004182:GRAM	9	0.304981	0.00674611	2710	19	16659	2.91185	1	0.335391		MTMR2, TSC22D3, MTMR1, TBC1D8, SBF2, NCOA7, GRAMD3, OXR1, GRAMD2
SMART	SM00568:GRAM	9	0.304981	0.017202	1726	19	9079	2.49164	0.999097	0.354758		MTMR2, TSC22D3, MTMR1, TBC1D8, SBF2, NCOA7, GRAMD3, OXR1, GRAMD2
UP_SEQ_FEATURE	domain:GRAM	7	0.237208	0.0188751	2941	15	19113	3.03278	1	0.79884		MTMR2, TSC22D3, MTMR1, SBF2, GRAMD3, OXR1, GRAMD2
Annotation Cluster 69	Enrichment Score: 1.8095419257186387
Category	Term	Count	%	PValue	List Total	Pop Hits	Pop Total	Fold Enrichment	Bonferroni	Benjamini		Genes
UP_SEQ_FEATURE	domain:Myotubularin phosphatase	7	0.237208	0.0129876	2941	14	19113	3.2494	1	0.722939		MTMR2, MTMR12, MTMR1, SBF2, MTMR10, MTMR9, MTMR4
INTERPRO	IPR017906:Myotubularin phosphatase	7	0.237208	0.0169404	2710	14	16659	3.07362	1	0.497163		MTMR2, MTMR12, MTMR1, SBF2, MTMR10, MTMR9, MTMR4
INTERPRO	IPR010569:Myotubularin-related	7	0.237208	0.0169404	2710	14	16659	3.07362	1	0.497163		MTMR2, MTMR12, MTMR1, SBF2, MTMR10, MTMR9, MTMR4
Annotation Cluster 70	Enrichment Score: 1.803703552314709
Category	Term	Count	%	PValue	List Total	Pop Hits	Pop Total	Fold Enrichment	Bonferroni	Benjamini		Genes
UP_SEQ_FEATURE	domain:ARID	8	0.271095	0.00415628	2941	15	19113	3.46603	1	0.450327		ARID4A, JARID2, ARID5B, ARID4B, ARID3B, ARID2, KDM5B, KDM5C
INTERPRO	IPR001606:AT-rich interaction region	8	0.271095	0.0057188	2710	15	16659	3.27852	1	0.311189		ARID4A, JARID2, ARID5B, ARID4B, ARID3B, ARID2, KDM5B, KDM5C
SMART	SM00501:BRIGHT	8	0.271095	0.013614	1726	15	9079	2.80541	0.996065	0.346876		ARID4A, JARID2, ARID5B, ARID4B, ARID3B, ARID2, KDM5B, KDM5C
INTERPRO	IPR004198:Zinc finger, C5HC2-type	3	0.10166	0.188447	2710	5	16659	3.68834	1	0.974672		JARID2, KDM5B, KDM5C
Annotation Cluster 71	Enrichment Score: 1.779358274338929
Category	Term	Count	%	PValue	List Total	Pop Hits	Pop Total	Fold Enrichment	Bonferroni	Benjamini		Genes
UP_SEQ_FEATURE	site:Interaction with phosphoserine on interacting protein	5	0.169434	0.0132307	2941	7	19113	4.64201	1	0.717908		YWHAZ, YWHAG, YWHAB, YWHAQ, YWHAE
PIR_SUPERFAMILY	PIRSF000868:14-3-3 protein	5	0.169434	0.0145989	1171	7	7396	4.51141	1	0.95402		YWHAZ, YWHAG, YWHAB, YWHAQ, YWHAE
PIR_SUPERFAMILY	PIRSF000868:14-3-3	5	0.169434	0.0145989	1171	7	7396	4.51141	1	0.95402		YWHAZ, YWHAG, YWHAB, YWHAQ, YWHAE
INTERPRO	IPR000308:14-3-3 protein	5	0.169434	0.0161353	2710	7	16659	4.39088	1	0.48578		YWHAZ, YWHAG, YWHAB, YWHAQ, YWHAE
SMART	SM00101:14_3_3	5	0.169434	0.0278747	1726	7	9079	3.75724	0.999989	0.489233		YWHAZ, YWHAG, YWHAB, YWHAQ, YWHAE
Annotation Cluster 72	Enrichment Score: 1.7674604215546355
Category	Term	Count	%	PValue	List Total	Pop Hits	Pop Total	Fold Enrichment	Bonferroni	Benjamini		Genes
GOTERM_CC_FAT	GO:0031256~leading edge membrane	11	0.372755	0.0013754	2000	23	12782	3.05657	0.60615	0.0248689		PTPRK, PLEK, ROBO1, ITGA5, ITGA8, ADAM17, ROBO2, TPM1, ITGB1, VASP, RPS3
GOTERM_CC_FAT	GO:0032587~ruffle membrane	6	0.203321	0.0282117	2000	12	12782	3.1955	1	0.233098		PLEK, ITGA5, ADAM17, TPM1, ITGB1, RPS3
GOTERM_CC_FAT	GO:0031253~cell projection membrane	15	0.508302	0.128458	2000	65	12782	1.47485	1	0.533718		GNA13, PLEK, SLC6A14, TPM1, ITGB1, VASP, RPS3, ITGA5, ROBO1, ITGA8, ADAM17, ROBO2, SLC5A6, SLC22A5, MAPRE1
Annotation Cluster 73	Enrichment Score: 1.7645139773414504
Category	Term	Count	%	PValue	List Total	Pop Hits	Pop Total	Fold Enrichment	Bonferroni	Benjamini		Genes
UP_SEQ_FEATURE	region of interest:Dimerization	9	0.304981	0.000721478	2941	15	19113	3.89929	0.985761	0.150858		E2F2, HNF1B, E2F3, EVI5, E2F5, E2F6, PRKG1, TERF2, TFDP1
INTERPRO	IPR003316:Transcription factor E2F/dimerisation partner (TDP)	6	0.203321	0.0221294	2710	11	16659	3.35304	1	0.560512		E2F2, E2F3, E2F5, E2F6, E2F7, TFDP1
UP_SEQ_FEATURE	region of interest:Transactivation	5	0.169434	0.0232671	2941	8	19113	4.06176	1	0.846513		E2F2, ZNF641, E2F3, E2F5, MITF
INTERPRO	IPR015633:E2F Family	5	0.169434	0.0281576	2710	8	16659	3.84202	1	0.619163		E2F2, E2F3, E2F5, E2F6, E2F7
UP_SEQ_FEATURE	short sequence motif:DEF box	5	0.169434	0.0368575	2941	9	19113	3.61045	1	0.919055		E2F2, E2F3, E2F5, E2F6, TFDP1
PIR_SUPERFAMILY	PIRSF019596:transcription factor E2F	3	0.10166	0.0671211	1171	3	7396	6.31597	1	0.997671		E2F2, E2F3, E2F6
Annotation Cluster 74	Enrichment Score: 1.758384438222915
Category	Term	Count	%	PValue	List Total	Pop Hits	Pop Total	Fold Enrichment	Bonferroni	Benjamini		Genes
GOTERM_BP_FAT	GO:0060485~mesenchyme development	19	0.64385	0.00144574	2280	52	13528	2.16795	0.998726	0.0348329		NRP2, NOG, EDN1, EOMES, KITLG, HGF, ISL1, SOX9, GDNF, TGFB2, EDNRA, HOXA5, SEMA3F, GBX2, TGFBR3, FOXC1, NRG1, ACVR1, ALX1
GOTERM_BP_FAT	GO:0048762~mesenchymal cell differentiation	18	0.609963	0.00306589	2280	51	13528	2.09412	0.999999	0.0654456		NRP2, NOG, EDN1, EOMES, KITLG, HGF, ISL1, SOX9, GDNF, TGFB2, EDNRA, SEMA3F, GBX2, TGFBR3, FOXC1, NRG1, ACVR1, ALX1
GOTERM_BP_FAT	GO:0014031~mesenchymal cell development	18	0.609963	0.00306589	2280	51	13528	2.09412	0.999999	0.0654456		NRP2, NOG, EDN1, EOMES, KITLG, HGF, ISL1, SOX9, GDNF, TGFB2, EDNRA, SEMA3F, GBX2, TGFBR3, FOXC1, NRG1, ACVR1, ALX1
GOTERM_BP_FAT	GO:0014032~neural crest cell development	12	0.406642	0.0158509	2280	33	13528	2.15758	1	0.214429		NRP2, EDNRA, SEMA3F, EDN1, GBX2, KITLG, FOXC1, SOX9, NRG1, ISL1, GDNF, ACVR1
GOTERM_BP_FAT	GO:0014033~neural crest cell differentiation	12	0.406642	0.0158509	2280	33	13528	2.15758	1	0.214429		NRP2, EDNRA, SEMA3F, EDN1, GBX2, KITLG, FOXC1, SOX9, NRG1, ISL1, GDNF, ACVR1
GOTERM_BP_FAT	GO:0001667~ameboidal cell migration	11	0.372755	0.0808722	2280	37	13528	1.76396	1	0.57264		NRP2, ZFAND5, SEMA3F, ARID5B, WASF2, GBX2, AMOT, KITLG, ISL1, GDNF, ACVR1
GOTERM_BP_FAT	GO:0001837~epithelial to mesenchymal transition	6	0.203321	0.173716	2280	18	13528	1.97778	1	0.791331		NOG, EOMES, TGFBR3, HGF, SOX9, TGFB2
GOTERM_BP_FAT	GO:0001755~neural crest cell migration	7	0.237208	0.178638	2280	23	13528	1.8058	1	0.796757		NRP2, SEMA3F, GBX2, KITLG, ISL1, GDNF, ACVR1
Annotation Cluster 75	Enrichment Score: 1.7389565676696985
Category	Term	Count	%	PValue	List Total	Pop Hits	Pop Total	Fold Enrichment	Bonferroni	Benjamini		Genes
GOTERM_BP_FAT	GO:0032535~regulation of cellular component size	70	2.37208	0.000184305	2280	271	13528	1.5326	0.572231	0.00631707		ALS2, RTN4, NRP1, PDGFB, CAPZA1, EDN1, PPARG, SGMS1, TGFB2, LUZP6, ACVR1B, ZFP91, SEMA3F, SEMA3A, NRG1, SERTAD1, RARG, ADAM10, LIMK1, TP53, ADIPOR2, TMSB10, FGF20, EP300, BTG1, ARPC5L, ADAM17, BIN3, TMSB4X, ADD2, EMP1, NGF, CAV3, NDN, ELN, RDX, ARPC5, CCNG1, PFN2, DGKD, NDRG4, TRO, PPP2CA, MAP3K1, TMEM123, ACTR3C, DCX, NEFM, RASA1, ENO1, WDTC1, PLEK, TGFBR1, CREB1, PSRC1, SMAD4, RICTOR, CSRP2, DD…
GOTERM_BP_FAT	GO:0008361~regulation of cell size	54	1.82989	0.000752224	2280	206	13528	1.55534	0.968783	0.0201864		RTN4, NRP1, PDGFB, EDN1, PPARG, SGMS1, TGFB2, LUZP6, ACVR1B, ZFP91, SEMA3F, SEMA3A, NRG1, SERTAD1, ADAM10, RARG, LIMK1, ADIPOR2, TP53, FGF20, EP300, BTG1, ADAM17, BIN3, EMP1, NGF, CAV3, NDN, CCNG1, DGKD, NDRG4, PPP2CA, TRO, TMEM123, DCX, ENO1, WDTC1, PLEK, TGFBR1, CREB1, PSRC1, SMAD4, CSRP2, DDX5, NOTCH2, CDKN1A, CDKN1B, TSC1, CDKN2AIP, AMOT, TGFBR3, HBEGF, APBB2, CACNA1A
GOTERM_BP_FAT	GO:0045926~negative regulation of growth	26	0.881057	0.0673306	2280	110	13528	1.40242	1	0.521229		ING5, RTN4, NRP1, PPARG, TGFB2, ACVR1B, ADRB3, TRO, PPP2CA, SEMA3F, SEMA3A, SERTAD1, ENO1, PSRC1, SMAD4, TP53, ADIPOR2, MSTN, ADRB2, CDKN1A, CDKN1B, ADRB1, BBC3, BTG1, CDKN2AIP, APBB2
GOTERM_BP_FAT	GO:0001558~regulation of cell growth	40	1.35547	0.131417	2280	194	13528	1.22337	1	0.713683		RTN4, NRP1, PPARG, EGLN2, TGFB2, ZFP91, ACVR1B, WISP1, TRO, PPP2CA, SEMA3F, CAMK2D, HTRA3, SEMA3A, NRG1, SERTAD1, CRIM1, NET1, ENO1, CYR61, ADAM10, LIMK1, TGFBR1, BARHL2, PSRC1, SMAD4, ADIPOR2, TP53, LMX1A, CISH, VEGFB, CDKN1A, EP300, CDKN1B, BTG1, CDKN2AIP, HBEGF, ADAM17, APBB2, NGF
GOTERM_BP_FAT	GO:0045792~negative regulation of cell size	22	0.74551	0.151564	2280	99	13528	1.31852	1	0.752041		RTN4, CAV3, NRP1, PPARG, PSRC1, SMAD4, ADIPOR2, TP53, TGFB2, ACVR1B, CDKN1A, CDKN1B, TSC1, BTG1, SEMA3F, CDKN2AIP, PPP2CA, TRO, SEMA3A, APBB2, SERTAD1, ENO1
GOTERM_BP_FAT	GO:0030308~negative regulation of cell growth	20	0.677736	0.198114	2280	92	13528	1.28986	1	0.825307		RTN4, NRP1, PPARG, PSRC1, ADIPOR2, TP53, SMAD4, TGFB2, ACVR1B, CDKN1A, CDKN1B, BTG1, SEMA3F, CDKN2AIP, PPP2CA, TRO, SEMA3A, APBB2, SERTAD1, ENO1
Annotation Cluster 76	Enrichment Score: 1.732791108106494
Category	Term	Count	%	PValue	List Total	Pop Hits	Pop Total	Fold Enrichment	Bonferroni	Benjamini		Genes
GOTERM_BP_FAT	GO:0032870~cellular response to hormone stimulus	35	1.18604	0.00680125	2280	133	13528	1.5614	1	0.120435		DNAJC25-GNG10, ADCY2, GRB2, ERBB3, STAT5A, PPARG, PDE3B, AP3S1, GNG12, GHRHR, AHSG, FOS, PDPK1, PRKAR2A, EIF4EBP2, GAB1, GNG2, KDM3A, PRKACB, PIK3R3, GNG5, INSR, PIK3R1, WDTC1, IRS2, PTPRA, ADIPOR2, APPL1, IRS1, JUNB, STAT3, GRB10, DUSP1, CCND2, GNG10, DNAJC25, PRKAR1A
GOTERM_BP_FAT	GO:0010033~response to organic substance	145	4.91359	0.0130258	2280	721	13528	1.19325	1	0.188028		MMS19, ADCY2, SLC6A1, PDGFB, IL6ST, VAPB, OSMR, STAT5A, PTGS1, PDE3B, PMAIP1, IL10, GHRHR, TGFB2, PRKAR2A, EIF4EBP2, IFNG, GAB1, CHRNA7, GNG2, PRKACB, FAS, INSR, GNG5, ADAM9, EGFR, IRS2, GATM, SOCS3, SOCS1, LIFR, MFGE8, IRS1, JUNB, UGT1A10, MAPK1, GRB10, MSX1, EP300, NME1, JUN, PDGFRA, NFE2L2, COL1A1, NGF, CAV2, GCLC, MCL1, TXN2, GRB2, ERBB3, HMGCS1, LIN28A, SERPINH1, TIMP3, LIN28B, SRC, AHSG, KR…
GOTERM_BP_FAT	GO:0032869~cellular response to insulin stimulus	20	0.677736	0.0148922	2280	68	13528	1.7451	1	0.207642		IRS2, WDTC1, ERBB3, GRB2, PPARG, PTPRA, PDE3B, AP3S1, APPL1, IRS1, GHRHR, AHSG, GRB10, PDPK1, EIF4EBP2, CCND2, GAB1, PIK3R3, INSR, PIK3R1
GOTERM_BP_FAT	GO:0009719~response to endogenous stimulus	86	2.91427	0.0156105	2280	405	13528	1.25992	1	0.212761		MMS19, DNAJC25-GNG10, ADCY2, TACR3, SLC6A1, LDLR, PDGFB, STAT5A, PPARG, PTGS1, PDE3B, AP3S1, PTEN, GHRHR, IL10, ACVR1C, TGFB2, FOS, PDPK1, PRKAR2A, EIF4EBP2, GAB1, GNG2, FAS, PRKACB, GNG5, INSR, ADAM9, IRS2, LYN, GATM, SOCS3, SOCS1, ESR1, ADIPOR2, MFGE8, UGT1A1, IRS1, JUNB, MAPK1, UGT1A10, GRB10, EP300, BTG2, ADM, CCND2, DNAJC25, PDGFRA, ADAM17, COL1A1, NGF, CALCR, CAV2, GCLC, ERBB3, GRB2, TXN2, …
GOTERM_BP_FAT	GO:0009725~response to hormone stimulus	78	2.64317	0.0211139	2280	367	13528	1.26104	1	0.25831		MMS19, DNAJC25-GNG10, ADCY2, TACR3, SLC6A1, LDLR, PDGFB, STAT5A, PPARG, PTGS1, PDE3B, AP3S1, PTEN, GHRHR, IL10, TGFB2, ACVR1C, FOS, PDPK1, PRKAR2A, EIF4EBP2, GAB1, GNG2, FAS, PRKACB, GNG5, INSR, ADAM9, IRS2, LYN, GATM, SOCS3, SOCS1, ESR1, ADIPOR2, MFGE8, UGT1A1, IRS1, JUNB, MAPK1, UGT1A10, GRB10, EP300, BTG2, ADM, CCND2, DNAJC25, PDGFRA, COL1A1, NGF, CALCR, CAV2, GCLC, ERBB3, GRB2, TXN2, GNG12, T…
GOTERM_BP_FAT	GO:0032868~response to insulin stimulus	26	0.881057	0.0240477	2280	100	13528	1.54267	1	0.283061		IRS2, WDTC1, LYN, ERBB3, GRB2, SOCS3, PPARG, PTPRA, AP3S1, PDE3B, APPL1, IRS1, IL10, GHRHR, ACVR1C, AHSG, GRB10, PDPK1, EIF4EBP2, ADM, TSC1, CCND2, GAB1, PIK3R3, INSR, PIK3R1
GOTERM_BP_FAT	GO:0043434~response to peptide hormone stimulus	36	1.21993	0.0355767	2280	154	13528	1.38701	1	0.362266		CAV2, GRB2, ERBB3, STAT5A, PPARG, AP3S1, PDE3B, IL10, GHRHR, ACVR1C, AHSG, PDPK1, EIF4EBP2, GAB1, PIK3R3, INSR, PIK3R1, IRS2, WDTC1, LYN, GATM, SOCS3, PTPRA, SOCS1, CPS1, APPL1, IRS1, JUNB, STAT3, GRB10, BTG2, TSC1, ADM, CCND2, COL1A1, NGF
GOTERM_BP_FAT	GO:0008286~insulin receptor signaling pathway	12	0.406642	0.0369061	2280	37	13528	1.92432	1	0.36842		IRS2, GRB10, EIF4EBP2, GRB2, GAB1, PTPRA, AP3S1, PIK3R3, APPL1, INSR, IRS1, PIK3R1
Annotation Cluster 77	Enrichment Score: 1.7210764871995525
Category	Term	Count	%	PValue	List Total	Pop Hits	Pop Total	Fold Enrichment	Bonferroni	Benjamini		Genes
GOTERM_BP_FAT	GO:0045936~negative regulation of phosphate metabolic process	17	0.576076	0.00401385	2280	48	13528	2.10139	1	0.0807735		NF2, SMAD7, SOCS1, YWHAB, YWHAE, PRKCD, ATXN1, CDKN1C, BAK1, CDKN1A, CDKN1B, PSEN1, JUN, PPP2CA, BAX, PSEN2, INSR
GOTERM_BP_FAT	GO:0010563~negative regulation of phosphorus metabolic process	17	0.576076	0.00401385	2280	48	13528	2.10139	1	0.0807735		NF2, SMAD7, SOCS1, YWHAB, YWHAE, PRKCD, ATXN1, CDKN1C, BAK1, CDKN1A, CDKN1B, PSEN1, JUN, PPP2CA, BAX, PSEN2, INSR
GOTERM_BP_FAT	GO:0042326~negative regulation of phosphorylation	15	0.508302	0.0133218	2280	45	13528	1.97778	1	0.190708		NF2, SMAD7, SOCS1, PRKCD, ATXN1, CDKN1C, BAK1, CDKN1A, CDKN1B, PSEN1, JUN, PPP2CA, BAX, PSEN2, INSR
GOTERM_BP_FAT	GO:0001933~negative regulation of protein amino acid phosphorylation	11	0.372755	0.0328568	2280	32	13528	2.03958	1	0.344057		BAK1, PSEN1, NF2, SMAD7, JUN, BAX, PPP2CA, SOCS1, PSEN2, INSR, PRKCD
GOTERM_BP_FAT	GO:0031400~negative regulation of protein modification process	23	0.779397	0.351811	2280	119	13528	1.14678	1	0.945851		GCLC, NF2, SMAD7, SOCS1, YWHAB, PRKCD, YWHAE, BAK1, PSMA1, PSEN1, ATG5, TSC1, JUN, PPP2CA, BAX, PSMA4, PSEN2, DNMT1, UBE2D1, VPS28, INSR, DNMT3B, PSMD7
Annotation Cluster 78	Enrichment Score: 1.7193545152104612
Category	Term	Count	%	PValue	List Total	Pop Hits	Pop Total	Fold Enrichment	Bonferroni	Benjamini		Genes
GOTERM_BP_FAT	GO:0032268~regulation of cellular protein metabolic process	112	3.79532	0.000114532	2280	474	13528	1.40197	0.410027	0.00408217		DLC1, PDGFB, IL6ST, GDF6, EIF5, EDN1, IL10, LUZP6, EIF4EBP3, ZFP91, BAK1, MAP3K5, PRKAR2A, EIF4EBP2, ATG5, MDFIC, MAP3K9, TIA1, IFNG, GAB1, RAB23, RAPGEF4, PDGFC, INSR, SAMD4A, ADAM9, EGFR, DBNL, SOCS3, SOCS1, BARHL2, SKP1, PPARGC1A, PSMA1, MAPK1, VEGFC, EP300, PIAS4, EIF2S1, PSMA4, JUN, RNF139, PDGFRB, GATC, EIF4E3, GCLC, IGF2BP1, IGF2BP2, GIPC1, ITGB3, IGF2BP3, CALR, TIMP3, PIN1, LIF, UBE2D1, D…
GOTERM_BP_FAT	GO:0032269~negative regulation of cellular protein metabolic process	40	1.35547	0.0539426	2280	180	13528	1.31852	1	0.462092		GCLC, IGF2BP1, GIPC1, IGF2BP2, ITGB3, IGF2BP3, CALR, TIMP3, IL10, PAIP2B, YBX2, EIF4EBP3, BAK1, EIF4EBP2, ATG5, TIA1, PPP2CA, RAB23, UBE2D1, THBS1, TNRC6A, PSMD7, INSR, DNMT3B, NF2, PAIP2, SMAD7, SOCS1, YWHAB, ANKHD1-EIF4EBP3, YWHAE, PRKCD, PSMA1, TSC1, PSEN1, JUN, PSMA4, BAX, PSEN2, DNMT1, VPS28
GOTERM_BP_FAT	GO:0051248~negative regulation of protein metabolic process	41	1.38936	0.0610119	2280	187	13528	1.30089	1	0.496228		GCLC, IGF2BP1, GIPC1, IGF2BP2, ITGB3, IGF2BP3, CALR, TIMP3, IL10, PAIP2B, YBX2, EIF4EBP3, BAK1, EIF4EBP2, ATG5, TIA1, PPP2CA, RAB23, UBE2D1, THBS1, TNRC6A, PSMD7, INSR, DNMT3B, NF2, PAIP2, SMAD7, SOCS1, YWHAB, ANKHD1-EIF4EBP3, YWHAE, PRKCD, PSMA1, TSC1, PSEN1, JUN, PSMA4, BAX, PSEN2, DNMT1, MDM4, VPS28
GOTERM_BP_FAT	GO:0031400~negative regulation of protein modification process	23	0.779397	0.351811	2280	119	13528	1.14678	1	0.945851		GCLC, NF2, SMAD7, SOCS1, YWHAB, PRKCD, YWHAE, BAK1, PSMA1, PSEN1, ATG5, TSC1, JUN, PPP2CA, BAX, PSMA4, PSEN2, DNMT1, UBE2D1, VPS28, INSR, DNMT3B, PSMD7
Annotation Cluster 79	Enrichment Score: 1.7156805085406046
Category	Term	Count	%	PValue	List Total	Pop Hits	Pop Total	Fold Enrichment	Bonferroni	Benjamini		Genes
SP_PIR_KEYWORDS	SH2 domain	29	0.982718	0.00433656	2943	111	19235	1.70756	0.9543	0.0493264		GRB2, STAT5A, SHE, SRC, SHB, STAT4, SH2B3, CSK, PIK3R3, SH2D1B, PIK3R1, RASA1, SHC4, VAV3, LYN, SOCS3, CBL, SOCS1, SOCS6, SOCS4, VAV2, CISH, STAT3, GRB10, CRKL, PLCG1, JAK1, ABL1, GRAP2
UP_SEQ_FEATURE	domain:SH2	24	0.813284	0.0180741	2941	96	19113	1.6247	1	0.798852		VAV3, LYN, SOCS3, GRB2, STAT5A, SOCS1, SOCS6, SOCS4, VAV2, SHE, CISH, SRC, STAT3, SHB, GRB10, STAT4, CRKL, SH2B3, JAK1, ABL1, CSK, GRAP2, SH2D1B, SHC4
INTERPRO	IPR000980:SH2 motif	28	0.948831	0.0181453	2710	111	16659	1.55065	1	0.515832		GRB2, STAT5A, SHE, SRC, SHB, STAT4, SH2B3, CSK, PIK3R3, SH2D1B, PIK3R1, RASA1, SHC4, VAV3, LYN, SOCS3, SOCS1, SOCS6, SOCS4, VAV2, STAT3, CISH, GRB10, CRKL, PLCG1, JAK1, ABL1, GRAP2
SMART	SM00252:SH2	28	0.948831	0.096452	1726	111	9079	1.32688	1	0.733348		GRB2, STAT5A, SHE, SRC, SHB, STAT4, SH2B3, CSK, PIK3R3, SH2D1B, PIK3R1, RASA1, SHC4, VAV3, LYN, SOCS3, SOCS1, SOCS6, SOCS4, VAV2, STAT3, CISH, GRB10, CRKL, PLCG1, JAK1, ABL1, GRAP2
Annotation Cluster 80	Enrichment Score: 1.6838393001427951
Category	Term	Count	%	PValue	List Total	Pop Hits	Pop Total	Fold Enrichment	Bonferroni	Benjamini		Genes
UP_SEQ_FEATURE	zinc finger region:RING-type	47	1.59268	0.0073538	2941	210	19113	1.4545	1	0.603522		BMI1, SH3RF1, RNF39, RNF185, KCNRG, RLIM, TRIM71, RNF182, MKRN3, TRIM5, PCGF5, RNF141, PCGF3, TRIM9, RSPRY1, MAP3K1, RNF38, RNFT1, RNF11, NEURL1B, RNF34, TRAF5, UNKL, TRAF4, RNF146, RNF220, SHPRH, DTX2, MEX3B, CBL, TRIM41, RNF207, TRIM23, TRIM63, MSL2, UHRF2, RNF7, RNF2, RNF157, SH3RF3, RNF138, SIAH1, MDM4, SIAH2, CHFR, RNF20, RNF40
INTERPRO	IPR018957:Zinc finger, C3HC4 RING-type	52	1.76211	0.00954354	2710	228	16659	1.402	1	0.385029		BMI1, SH3RF1, RNF39, RNF185, RNF215, RLIM, ZNRF1, RNF182, MKRN3, ZNRF2, TRIM5, PCGF5, RNF141, PCGF3, TRIM9, RNF219, RNF38, LONRF1, RNF146, RNF145, TRIM41, UHRF2, RNF139, RNF138, CHFR, RNF20, KCNRG, TRIM71, RNF165, RNFT1, RNF11, TRAF5, RNF122, TRAF4, RNF19A, DTX2, MEX3B, MARCH9, RNF207, MARCH7, TRIM63, TRIM23, MARCH5, MARCH3, MARCH1, MARCH2, RNF44, RNF150, RNF2, RNF157, SH3RF3, RNF40
INTERPRO	IPR017907:Zinc finger, RING-type, conserved site	61	2.0671	0.0133249	2710	280	16659	1.33922	1	0.455151		BMI1, SH3RF1, RNF39, RNF185, RNF215, RLIM, ZNRF1, NFXL1, RNF182, MKRN3, ZNRF2, TRIM5, PCGF5, RNF141, PCGF3, TRIM9, RSPRY1, RNF219, RNF38, NEURL1B, LONRF1, RNF34, RNF146, RNF145, RNF220, TRIM41, UHRF2, RNF139, RNF138, SIAH1, MDM4, SIAH2, CHFR, RNF20, KCNRG, TRIM71, RNF165, MAP3K1, RNFT1, RNF11, UNK, RNF122, TRAF5, UNKL, TRAF4, RNF144A, SHPRH, RNF19A, DTX2, MEX3B, CBL, RNF207, TRIM23, TRIM63, MSL2,…
INTERPRO	IPR001841:Zinc finger, RING-type	63	2.13487	0.0191692	2710	296	16659	1.30836	1	0.51921		BMI1, SH3RF1, RNF39, RNF185, RNF215, RLIM, ZNRF1, NFXL1, RNF182, MKRN3, ZNRF2, TRIM5, PCGF5, RNF141, PCGF3, TRIM9, RSPRY1, RNF219, RNF38, NEURL1B, RNF34, LONRF1, RNF146, RNF145, RNF220, TRIM41, UHRF2, RNF139, RNF138, SIAH1, MDM4, SIAH2, CHFR, RNF20, DPF2, KCNRG, TRIM71, RNF165, MAP3K1, RNFT1, RNF11, UNK, RNF122, TRAF5, UNKL, TRAF4, RNF144A, SHPRH, RNF19A, DTX2, MEX3B, CBL, RNF207, TRIM23, TRIM63,…
SMART	SM00184:RING	63	2.13487	0.212477	1726	296	9079	1.11956	1	0.866069		BMI1, SH3RF1, RNF39, RNF185, RNF215, RLIM, ZNRF1, NFXL1, RNF182, MKRN3, ZNRF2, TRIM5, PCGF5, RNF141, PCGF3, TRIM9, RSPRY1, RNF219, RNF38, NEURL1B, RNF34, LONRF1, RNF146, RNF145, RNF220, TRIM41, UHRF2, RNF139, RNF138, SIAH1, MDM4, SIAH2, CHFR, RNF20, DPF2, KCNRG, TRIM71, RNF165, MAP3K1, RNFT1, RNF11, UNK, RNF122, TRAF5, UNKL, TRAF4, RNF144A, SHPRH, RNF19A, DTX2, MEX3B, CBL, RNF207, TRIM23, TRIM63,…
Annotation Cluster 81	Enrichment Score: 1.677449201719717
Category	Term	Count	%	PValue	List Total	Pop Hits	Pop Total	Fold Enrichment	Bonferroni	Benjamini		Genes
KEGG_PATHWAY	hsa04320:Dorso-ventral axis formation	11	0.372755	0.00521699	862	25	5085	2.59559	0.61804	0.0279101		EGFR, MAPK1, NOTCH2, KRAS, MAP2K1, ETS1, GRB2, SOS1, SOS2, SPIRE1, CPEB1
BIOCARTA	h_spryPathway:Sprouty regulation of tyrosine kinase signals	9	0.304981	0.00880051	325	15	1437	2.65292	0.915841	0.297829		EGFR, MAPK1, SPRY1, MAP2K1, GRB2, SOS1, CBL, RASA1, SRC
BIOCARTA	h_erkPathway:Erk1/Erk2 Mapk Signaling pathway	13	0.440529	0.0171049	325	29	1437	1.98207	0.99202	0.38312		EGFR, MAP2K1, GRB2, ITGB1, SRC, STAT3, RPS6KA5, MAPK1, PPP2CA, SOS1, PDGFRA, NGFR, NGF
BIOCARTA	h_At1rPathway:Angiotensin II mediated activation of JNK Pathway via Pyk2 dependent signaling	9	0.304981	0.248402	325	27	1437	1.47385	1	0.797922		EGFR, MAPK1, MAP2K1, GRB2, MAP3K1, JUN, SOS1, MAP2K4, SRC
Annotation Cluster 82	Enrichment Score: 1.6620134546597152
Category	Term	Count	%	PValue	List Total	Pop Hits	Pop Total	Fold Enrichment	Bonferroni	Benjamini		Genes
GOTERM_BP_FAT	GO:0006886~intracellular protein transport	87	2.94815	0.00118373	2280	374	13528	1.38021	0.995732	0.0298601		GNPTG, GRPEL2, NPEPL1, SEC24A, PDIA3, AP4E1, AP1G1, C16ORF70, TIMM17B, AP3S1, PEX5, SRP19, GLI3, SSR1, TGFB2, IMMP2L, AP1S1, AP1S2, CRY2, TRAK2, IFNG, NCKIPSD, STX6, SEC23A, MCM3AP, STX5, SYNRG, STX4, STX3, STX2, TP53, TIMM8B, MAPK1, MYRIP, ATG4D, IPO7, ATG4A, JUN, IPO5, AKAP5, AKAP6, KPNA5, KPNA4, KPNA3, KPNA1, ARL6IP1, YWHAZ, AP1M2, SNX2, GIPC1, CTSA, NAPB, CALR, NAGPA, STX17, DUSP16, STX16, BC…
GOTERM_BP_FAT	GO:0006605~protein targeting	53	1.796	0.00352789	2280	215	13528	1.46264	1	0.0732605		GNPTG, GRPEL2, PDIA3, TIMM17B, PEX5, SRP19, GLI3, TGFB2, SSR1, IMMP2L, CRY2, TRAK2, IFNG, NCKIPSD, MCM3AP, TP53, TIMM8B, MAPK1, ATG4D, IPO7, ATG4A, JUN, IPO5, AKAP5, AKAP6, KPNA5, KPNA4, KPNA3, KPNA1, ARL6IP1, YWHAZ, AP1M2, GIPC1, CALR, NAGPA, DUSP16, BCL3, PPP3CA, TNPO1, HSPA9, RBM22, YWHAB, PPP1R10, ICMT, STRADB, YWHAE, YWHAG, NEDD4, TRPS1, YWHAQ, RERE, TOB1, SSR3
GOTERM_BP_FAT	GO:0051170~nuclear import	25	0.84717	0.00928278	2280	88	13528	1.68561	1	0.150721		RBM22, MCM3AP, PDIA3, TP53, PPP1R10, GLI3, HNRNPA1, TGFB2, MAPK1, CRY2, IPO7, JUN, TRPS1, IPO5, IFNG, BCL3, KPNA5, PPP3CA, KPNA4, NCKIPSD, KPNA3, TNPO1, KPNA1, RERE, TOB1
GOTERM_BP_FAT	GO:0006606~protein import into nucleus	24	0.813284	0.0136298	2280	86	13528	1.65581	1	0.194089		RBM22, MCM3AP, PDIA3, TP53, PPP1R10, GLI3, TGFB2, MAPK1, CRY2, IPO7, JUN, TRPS1, IPO5, IFNG, BCL3, KPNA5, PPP3CA, KPNA4, NCKIPSD, KPNA3, TNPO1, KPNA1, RERE, TOB1
GOTERM_BP_FAT	GO:0006913~nucleocytoplasmic transport	37	1.25381	0.0270472	2280	156	13528	1.40726	1	0.305869		ZC3H3, PDIA3, NUP160, AGFG1, CALR, GLI3, TGFB2, CRY2, DDX19B, DUSP16, IFNG, BCL3, PPP3CA, NCKIPSD, TNPO1, HSPA9, RBM22, MCM3AP, TP53, PPP1R10, STRADB, HNRNPA1, ATXN1, MAPK1, PHAX, TSC1, IPO7, JUN, TRPS1, IPO5, KPNA5, KPNA4, KPNA3, KPNA1, RERE, TOB1, THOC1
GOTERM_BP_FAT	GO:0051169~nuclear transport	37	1.25381	0.0322922	2280	158	13528	1.38945	1	0.340714		ZC3H3, PDIA3, NUP160, AGFG1, CALR, GLI3, TGFB2, CRY2, DDX19B, DUSP16, IFNG, BCL3, PPP3CA, NCKIPSD, TNPO1, HSPA9, RBM22, MCM3AP, TP53, PPP1R10, STRADB, HNRNPA1, ATXN1, MAPK1, PHAX, TSC1, IPO7, JUN, TRPS1, IPO5, KPNA5, KPNA4, KPNA3, KPNA1, RERE, TOB1, THOC1
GOTERM_BP_FAT	GO:0034504~protein localization in nucleus	24	0.813284	0.037198	2280	94	13528	1.51489	1	0.369984		RBM22, MCM3AP, PDIA3, TP53, PPP1R10, GLI3, TGFB2, MAPK1, CRY2, IPO7, JUN, TRPS1, IPO5, IFNG, BCL3, KPNA5, PPP3CA, KPNA4, NCKIPSD, KPNA3, TNPO1, KPNA1, RERE, TOB1
GOTERM_BP_FAT	GO:0017038~protein import	30	1.0166	0.0692779	2280	131	13528	1.35878	1	0.528446		GRPEL2, YWHAZ, PDIA3, TIMM17B, PEX5, GLI3, TGFB2, IMMP2L, CRY2, IFNG, BCL3, PPP3CA, NCKIPSD, TNPO1, RBM22, MCM3AP, TP53, PPP1R10, TIMM8B, MAPK1, IPO7, JUN, TRPS1, IPO5, KPNA5, KPNA4, KPNA3, KPNA1, RERE, TOB1
GOTERM_BP_FAT	GO:0000060~protein import into nucleus, translocation	10	0.338868	0.105583	2280	34	13528	1.7451	1	0.651255		RBM22, MAPK1, JUN, IFNG, TP53, BCL3, TNPO1, GLI3, TOB1, TGFB2
GOTERM_BP_FAT	GO:0033365~protein localization in organelle	30	1.0166	0.190986	2280	146	13528	1.21918	1	0.814268		GRPEL2, YWHAZ, PDIA3, TIMM17B, SRP19, GLI3, TGFB2, IMMP2L, CRY2, IFNG, BCL3, PPP3CA, NCKIPSD, TNPO1, RBM22, MCM3AP, TP53, PPP1R10, TIMM8B, MAPK1, IPO7, JUN, TRPS1, IPO5, KPNA5, KPNA4, KPNA3, KPNA1, RERE, TOB1
Annotation Cluster 83	Enrichment Score: 1.6483526832461848
Category	Term	Count	%	PValue	List Total	Pop Hits	Pop Total	Fold Enrichment	Bonferroni	Benjamini		Genes
SP_PIR_KEYWORDS	actin-binding	54	1.82989	0.00586558	2943	247	19235	1.42889	0.984653	0.0622378		WASF1, CAPZA1, UTRN, WASF2, MTSS1L, KLHL3, KLHL1, SNTB1, PLS3, KLHL20, DBNL, TWF1, ACTN1, SPIRE1, TMSB10, VASP, JMY, EPB41L2, MYRIP, TAGLN, CFL2, ARPC5L, FLII, TMSB4X, WASL, ADD3, FHOD1, ADD2, SHROOM4, CNN3, RDX, ANLN, ARPC5, PXK, TPM1, PFN2, WIPF3, CNN2, ACTR3C, STK38L, PHACTR2, PHACTR3, EPB41, FSCN1, MYO1F, CORO1C, SYNE1, MYPN, TMOD2, MYO16, TMOD3, MARCKS, SPTAN1, MYH10
GOTERM_MF_FAT	GO:0008092~cytoskeletal protein binding	103	3.49034	0.0245831	2190	504	12983	1.21154	1	0.465303		VAPB, CAPZA1, UTRN, KLHL3, HOOK3, KLHL1, HOOK1, PLS3, BCL7B, EGFR, DBNL, TWF1, KIF5B, ACTN1, SPIRE1, TMSB10, BCL2L11, NDEL1, TAGLN, NME1, FLII, BIN3, CLIP2, ARL8B, ADD3, ADD2, MAP6D1, DIAPH2, ANLN, GIPC1, ARPC5, PXK, ARFGEF1, DAAM2, PXN, PFN2, GRID2IP, CLASP1, CLASP2, ACTR3C, STK38L, CDC42EP3, PHACTR2, PHACTR3, EPB41, FSCN1, MYO1F, TRIM63, GAS7, CORO1C, SYNE1, MYO16, TMOD2, TMOD3, MARCKS, RANBP10…
GOTERM_MF_FAT	GO:0003779~actin binding	66	2.23653	0.0787034	2190	326	12983	1.20021	1	0.710994		WASF1, UTRN, WASF2, CAPZA1, MTSS1L, KLHL3, KLHL1, HOOK1, SNTB1, MSN, KLHL20, PLS3, BCL7B, EGFR, FMNL2, DBNL, TWF1, TRPM7, ACTN1, SPIRE1, TMSB10, VASP, JMY, EPB41L2, MYRIP, TAGLN, CFL2, ARPC5L, FLII, TMSB4X, WASL, ADD3, ADD2, FHOD1, SHROOM4, CNN3, DIAPH2, ANLN, GIPC1, RDX, PXK, ARPC5, TPM1, DAAM2, PFN2, WIPF3, GRID2IP, CNN2, ACTR3C, STK38L, PHACTR2, PHACTR3, EPB41, FSCN1, MYO1F, GAS7, CORO1C, GMFB…
Annotation Cluster 84	Enrichment Score: 1.6475022453376487
Category	Term	Count	%	PValue	List Total	Pop Hits	Pop Total	Fold Enrichment	Bonferroni	Benjamini		Genes
UP_SEQ_FEATURE	DNA-binding region:Basic motif	45	1.52491	6.83721e-05	2941	161	19113	1.81644	0.33155	0.0209765		BACH1, HLF, JDP2, FOSL2, BACH2, MITF, TFEB, MXI1, ATF1, MAX, FOS, NPAS3, OLIG3, HAND1, TFEC, BHLHE40, TCF4, BHLHE41, CREBL2, BATF3, MAFG, MAF, BHLHE22, CEBPD, MAFB, CREB1, CEBPG, CREB5, FOSB, MXD1, JUNB, MXD3, AHR, MXD4, MYCN, ATF5, ASCL1, NCOA1, JUN, HIF3A, MNT, NHLH2, NEUROD1, NFE2L2, NEUROD6
UP_SEQ_FEATURE	domain:Helix-loop-helix motif	26	0.881057	0.0394178	2941	114	19113	1.48218	1	0.92809		MITF, TFEB, MXI1, MAX, NPAS3, OLIG3, HAND1, TFEC, BHLHE40, TCF4, BHLHE41, BHLHE22, MXD1, AHR, MXD3, MYCN, MXD4, ASCL1, NCOA1, ID1, MNT, HIF3A, NEUROD1, NHLH2, ID3, NEUROD6
INTERPRO	IPR001092:Basic helix-loop-helix dimerisation region bHLH	26	0.881057	0.0684121	2710	114	16659	1.402	1	0.85208		MITF, TFEB, MXI1, MAX, NPAS3, OLIG3, HAND1, TFEC, BHLHE40, TCF4, BHLHE41, BHLHE22, MXD1, AHR, MXD3, MYCN, MXD4, ASCL1, NCOA1, ID1, MNT, HIF3A, NEUROD1, NHLH2, ID3, NEUROD6
INTERPRO	IPR011598:Helix-loop-helix DNA-binding	19	0.64385	0.12893	2710	84	16659	1.39045	1	0.945848		TFEB, MXI1, MXD1, MXD3, MXD4, MYCN, ASCL1, MAX, NCOA1, HAND1, ID1, TFEC, MNT, NEUROD1, NHLH2, BHLHE40, TCF4, BHLHE41, NEUROD6
SMART	SM00353:HLH	26	0.881057	0.243461	1726	114	9079	1.19968	1	0.871186		MITF, TFEB, MXI1, MAX, NPAS3, OLIG3, HAND1, TFEC, BHLHE40, TCF4, BHLHE41, BHLHE22, MXD1, AHR, MXD3, MYCN, MXD4, ASCL1, NCOA1, ID1, MNT, HIF3A, NEUROD1, NHLH2, ID3, NEUROD6
Annotation Cluster 85	Enrichment Score: 1.6361215999075125
Category	Term	Count	%	PValue	List Total	Pop Hits	Pop Total	Fold Enrichment	Bonferroni	Benjamini		Genes
GOTERM_BP_FAT	GO:0030902~hindbrain development	25	0.84717	1.70938e-05	2280	60	13528	2.47222	0.0757308	0.00076429		DLC1, HNF1B, SMAD9, FOXA2, MAFB, RPGRIP1L, EN1, GAS1, LMX1A, SMAD1, EN2, FOXP2, LUZP6, KLHL1, ATP7A, HOXA1, HOXB1, LHX1, GBX2, MYO16, NEUROD1, LHX5, CACNA1A, MYH10, NFIB
GOTERM_BP_FAT	GO:0022037~metencephalon development	16	0.542189	0.000263051	2280	35	13528	2.71238	0.702409	0.00810147		RPGRIP1L, GAS1, LMX1A, FOXP2, LUZP6, KLHL1, ATP7A, HOXA1, HOXB1, LHX1, GBX2, MYO16, LHX5, NEUROD1, CACNA1A, MYH10
GOTERM_BP_FAT	GO:0021549~cerebellum development	14	0.474415	0.000591366	2280	30	13528	2.76889	0.934469	0.0161863		RPGRIP1L, GAS1, LMX1A, FOXP2, LUZP6, KLHL1, ATP7A, LHX1, MYO16, GBX2, NEUROD1, LHX5, CACNA1A, MYH10
GOTERM_BP_FAT	GO:0021680~cerebellar Purkinje cell layer development	6	0.203321	0.0161392	2280	10	13528	3.56	1	0.217269		ATP7A, LHX1, LHX5, CACNA1A, MYH10, KLHL1
GOTERM_BP_FAT	GO:0021533~cell differentiation in hindbrain	6	0.203321	0.0531721	2280	13	13528	2.73846	1	0.4596		ATP7A, FOXA2, LHX1, LHX5, CACNA1A, LUZP6
GOTERM_BP_FAT	GO:0021695~cerebellar cortex development	7	0.237208	0.0680649	2280	18	13528	2.30741	1	0.524387		ATP7A, LHX1, LHX5, CACNA1A, MYH10, KLHL1, LUZP6
GOTERM_BP_FAT	GO:0021697~cerebellar cortex formation	5	0.169434	0.12895	2280	12	13528	2.47222	1	0.708467		ATP7A, LHX1, LHX5, CACNA1A, LUZP6
GOTERM_BP_FAT	GO:0021692~cerebellar Purkinje cell layer morphogenesis	4	0.135547	0.138181	2280	8	13528	2.96667	1	0.728144		ATP7A, LHX1, LHX5, CACNA1A
GOTERM_BP_FAT	GO:0021702~cerebellar Purkinje cell differentiation	4	0.135547	0.138181	2280	8	13528	2.96667	1	0.728144		ATP7A, LHX1, LHX5, CACNA1A
GOTERM_BP_FAT	GO:0021694~cerebellar Purkinje cell layer formation	4	0.135547	0.138181	2280	8	13528	2.96667	1	0.728144		ATP7A, LHX1, LHX5, CACNA1A
GOTERM_BP_FAT	GO:0021575~hindbrain morphogenesis	7	0.237208	0.178638	2280	23	13528	1.8058	1	0.796757		DLC1, ATP7A, LHX1, LHX5, GAS1, CACNA1A, LUZP6
GOTERM_BP_FAT	GO:0021587~cerebellum morphogenesis	6	0.203321	0.205097	2280	19	13528	1.87368	1	0.833426		ATP7A, LHX1, LHX5, GAS1, CACNA1A, LUZP6
GOTERM_BP_FAT	GO:0021696~cerebellar cortex morphogenesis	5	0.169434	0.27765	2280	16	13528	1.85417	1	0.902737		ATP7A, LHX1, LHX5, CACNA1A, LUZP6
Annotation Cluster 86	Enrichment Score: 1.6304153581275422
Category	Term	Count	%	PValue	List Total	Pop Hits	Pop Total	Fold Enrichment	Bonferroni	Benjamini		Genes
INTERPRO	IPR003619:MAD homology 1, Dwarfin-type	8	0.271095	0.00110513	2710	12	16659	4.09815	0.939375	0.102202		SMAD9, SMAD7, SMAD5, SMAD4, NFIX, SMAD1, NFIA, NFIB
SMART	SM00523:DWA	8	0.271095	0.00285119	1726	12	9079	3.50676	0.684478	0.151928		SMAD9, SMAD7, SMAD5, SMAD4, NFIX, SMAD1, NFIA, NFIB
UP_SEQ_FEATURE	domain:MH2	5	0.169434	0.0232671	2941	8	19113	4.06176	1	0.846513		SMAD9, SMAD7, SMAD5, SMAD4, SMAD1
UP_SEQ_FEATURE	domain:MH1	5	0.169434	0.0232671	2941	8	19113	4.06176	1	0.846513		SMAD9, SMAD7, SMAD5, SMAD4, SMAD1
INTERPRO	IPR017855:SMAD domain-like	7	0.237208	0.0244214	2710	15	16659	2.86871	1	0.581263		SMAD9, IRF5, SMAD7, SMAD5, SMAD4, IRF4, SMAD1
GOTERM_MF_FAT	GO:0005072~transforming growth factor beta receptor, cytoplasmic mediator activity	6	0.203321	0.0256274	2190	11	12983	3.23362	1	0.468253		CDKN1B, SMAD9, SMAD7, SMAD5, SMAD4, SMAD1
INTERPRO	IPR013019:MAD homology, MH1	5	0.169434	0.0281576	2710	8	16659	3.84202	1	0.619163		SMAD9, SMAD7, SMAD5, SMAD4, SMAD1
INTERPRO	IPR013790:Dwarfin	5	0.169434	0.0281576	2710	8	16659	3.84202	1	0.619163		SMAD9, SMAD7, SMAD5, SMAD4, SMAD1
INTERPRO	IPR001132:SMAD domain, Dwarfin-type	5	0.169434	0.0281576	2710	8	16659	3.84202	1	0.619163		SMAD9, SMAD7, SMAD5, SMAD4, SMAD1
SMART	SM00524:DWB	5	0.169434	0.0474852	1726	8	9079	3.28759	1	0.607778		SMAD9, SMAD7, SMAD5, SMAD4, SMAD1
PIR_SUPERFAMILY	PIRSF037286:Smad protein	3	0.10166	0.120312	1171	4	7396	4.73698	1	0.999931		SMAD9, SMAD7, SMAD5
GOTERM_MF_FAT	GO:0030618~transforming growth factor beta receptor, pathway-specific cytoplasmic mediator activity	3	0.10166	0.199968	2190	5	12983	3.55699	1	0.893229		SMAD9, SMAD5, SMAD1
Annotation Cluster 87	Enrichment Score: 1.6277984710776219
Category	Term	Count	%	PValue	List Total	Pop Hits	Pop Total	Fold Enrichment	Bonferroni	Benjamini		Genes
GOTERM_BP_FAT	GO:0010810~regulation of cell-substrate adhesion	16	0.542189	0.00661637	2280	46	13528	2.06377	1	0.117803		NF2, PIK3CB, CSF1, ONECUT2, DMP1, CCDC80, CDK6, NID1, PTEN, TSC1, COL1A1, THBS1, COL8A1, PIK3R1, RASA1, CYR61
GOTERM_BP_FAT	GO:0007162~negative regulation of cell adhesion	14	0.474415	0.0213263	2280	43	13528	1.93178	1	0.259884		MIA3, ADAM10, NF2, MAP2K1, ERBB3, TGFBI, PDE3B, MYO1F, COL1A1, ADAM22, THBS1, PTEN, RASA1, PIK3R1
GOTERM_BP_FAT	GO:0010812~negative regulation of cell-substrate adhesion	6	0.203321	0.0255437	2280	11	13528	3.23636	1	0.294299		NF2, COL1A1, THBS1, PTEN, RASA1, PIK3R1
GOTERM_BP_FAT	GO:0001952~regulation of cell-matrix adhesion	10	0.338868	0.0279727	2280	27	13528	2.19753	1	0.311644		NF2, TSC1, PIK3CB, CSF1, ONECUT2, CDK6, THBS1, PTEN, RASA1, PIK3R1
GOTERM_BP_FAT	GO:0001953~negative regulation of cell-matrix adhesion	5	0.169434	0.0720204	2280	10	13528	2.96667	1	0.537155		NF2, THBS1, PTEN, RASA1, PIK3R1
Annotation Cluster 88	Enrichment Score: 1.5980781092055762
Category	Term	Count	%	PValue	List Total	Pop Hits	Pop Total	Fold Enrichment	Bonferroni	Benjamini		Genes
UP_SEQ_FEATURE	zinc finger region:RING-CH-type	6	0.203321	0.0176076	2941	11	19113	3.54481	1	0.795177		MARCH1, MARCH2, MARCH9, MARCH7, MARCH5, MARCH3
INTERPRO	IPR011016:Zinc finger, RING-CH-type	6	0.203321	0.0221294	2710	11	16659	3.35304	1	0.560512		MARCH1, MARCH2, MARCH9, MARCH7, MARCH5, MARCH3
SMART	SM00744:RINGv	6	0.203321	0.041219	1726	11	9079	2.86917	1	0.591401		MARCH1, MARCH2, MARCH9, MARCH7, MARCH5, MARCH3
Annotation Cluster 89	Enrichment Score: 1.5757203476198236
Category	Term	Count	%	PValue	List Total	Pop Hits	Pop Total	Fold Enrichment	Bonferroni	Benjamini		Genes
BIOCARTA	h_keratinocytePathway:Keratinocyte Differentiation	17	0.576076	0.00502077	325	38	1437	1.97806	0.7557	0.245629		EGFR, MAP2K1, MAP2K3, MAP2K4, FASLG, TNFRSF1A, MAPK1, MAP3K5, ETS1, MAPK14, JUN, PPP2CA, MAP3K1, FAS, IKBKB, MAP2K7, CHUK
BIOCARTA	h_mapkPathway:MAPKinase Signaling Pathway	26	0.881057	0.0409951	325	80	1437	1.437	0.999992	0.47855		GRB2, MAX, FOS, MAP3K5, MAP3K4, MAP3K1, MAP3K9, RAPGEF2, MAP2K7, CHUK, MAP2K1, TGFBR1, MAP2K3, CREB1, MAP2K4, MAPK10, RPS6KA5, MAP4K3, MAPK1, MAPK6, JUN, MAPK14, MAPK7, IKBKB, MAP3K13, MAP3K12
BBID	100.MAPK_signaling_cascades	10	0.338868	0.0910618	100	21	358	1.70476	0.999847	0.987624		MAPK1, MAP3K5, MAP3K4, MAP2K1, MAP3K1, MAPK14, MAP2K3, MAP2K4, MAPK7, MAP2K7
Annotation Cluster 90	Enrichment Score: 1.5707404108473089
Category	Term	Count	%	PValue	List Total	Pop Hits	Pop Total	Fold Enrichment	Bonferroni	Benjamini		Genes
UP_SEQ_FEATURE	repeat:LysM	5	0.169434	0.00645431	2941	6	19113	5.41567	1	0.579767		NCOA7, LYSMD2, LYSMD1, LYSMD3, OXR1
INTERPRO	IPR002482:Peptidoglycan-binding Lysin subgroup	5	0.169434	0.00793293	2710	6	16659	5.12269	1	0.349216		NCOA7, LYSMD2, LYSMD1, LYSMD3, OXR1
INTERPRO	IPR018392:Peptidoglycan-binding lysin domain	5	0.169434	0.00793293	2710	6	16659	5.12269	1	0.349216		NCOA7, LYSMD2, LYSMD1, LYSMD3, OXR1
SMART	SM00257:LysM	5	0.169434	0.0140452	1726	6	9079	4.38345	0.996702	0.335139		NCOA7, LYSMD2, LYSMD1, LYSMD3, OXR1
GOTERM_BP_FAT	GO:0016998~cell wall macromolecule catabolic process	5	0.169434	0.237583	2280	15	13528	1.97778	1	0.87153		NCOA7, LYSMD2, LYSMD1, LYSMD3, OXR1
GOTERM_BP_FAT	GO:0044036~cell wall macromolecule metabolic process	5	0.169434	0.27765	2280	16	13528	1.85417	1	0.902737		NCOA7, LYSMD2, LYSMD1, LYSMD3, OXR1
Annotation Cluster 91	Enrichment Score: 1.5696116767233317
Category	Term	Count	%	PValue	List Total	Pop Hits	Pop Total	Fold Enrichment	Bonferroni	Benjamini		Genes
GOTERM_BP_FAT	GO:0045637~regulation of myeloid cell differentiation	23	0.779397	0.00193284	2280	70	13528	1.94952	0.999865	0.0442365		ZFP36, HMGB3, MAFB, KLF10, STAT5A, CSF1, MITF, KITLG, CDK6, FOXO3, JAG1, ZBTB16, PRDM16, LIF, ACVR1B, SMAP1, NME1, ETS1, MAPK14, JUN, FAS, RUNX1, RBM15
GOTERM_BP_FAT	GO:0045639~positive regulation of myeloid cell differentiation	13	0.440529	0.00554012	2280	33	13528	2.33737	1	0.104453		LIF, ACVR1B, SMAP1, ETS1, MAPK14, KLF10, JUN, STAT5A, CSF1, KITLG, JAG1, FOXO3, RUNX1
GOTERM_BP_FAT	GO:0045646~regulation of erythrocyte differentiation	8	0.271095	0.0217412	2280	18	13528	2.63704	1	0.262891		ACVR1B, SMAP1, ETS1, MAFB, MAPK14, STAT5A, CDK6, FOXO3
GOTERM_BP_FAT	GO:0002763~positive regulation of myeloid leukocyte differentiation	7	0.237208	0.0680649	2280	18	13528	2.30741	1	0.524387		LIF, KLF10, JUN, STAT5A, CSF1, KITLG, RUNX1
GOTERM_BP_FAT	GO:0045648~positive regulation of erythrocyte differentiation	5	0.169434	0.0985785	2280	11	13528	2.69697	1	0.627628		ACVR1B, SMAP1, ETS1, MAPK14, FOXO3
GOTERM_BP_FAT	GO:0002761~regulation of myeloid leukocyte differentiation	10	0.338868	0.244696	2280	41	13528	1.44715	1	0.878236		LIF, NME1, KLF10, JUN, STAT5A, CSF1, MITF, KITLG, PRDM16, RUNX1
Annotation Cluster 92	Enrichment Score: 1.5654008973909612
Category	Term	Count	%	PValue	List Total	Pop Hits	Pop Total	Fold Enrichment	Bonferroni	Benjamini		Genes
GOTERM_MF_FAT	GO:0004712~protein serine/threonine/tyrosine kinase activity	10	0.338868	0.000204235	2190	15	12983	3.95221	0.261486	0.0230468		MAP2K1, EPGN, MAP3K1, MAPK14, MAP3K9, MAP2K3, TGFA, RELN, MAPK10, MAP2K7
GOTERM_MF_FAT	GO:0004708~MAP kinase kinase activity	9	0.304981	0.000371686	2190	13	12983	4.10421	0.424021	0.0361108		MAP2K1, EPGN, MAP3K1, MAPK14, MAP3K9, MAP2K3, TGFA, MAPK10, MAP2K7
BIOCARTA	h_pyk2Pathway:Links between Pyk2 and Map Kinases	12	0.406642	0.0184954	325	26	1437	2.04071	0.994631	0.378239		MAPK1, CRKL, PLCG1, MAP2K1, GRB2, MAP3K1, MAPK14, JUN, SOS1, MAP2K3, MAP2K4, SRC
BIOCARTA	h_hcmvPathway:Human Cytomegalovirus and Map Kinase Pathways	7	0.237208	0.07242	325	14	1437	2.21077	1	0.541413		MAPK1, MAP2K1, PIK3CB, MAP3K1, MAPK14, CREB1, MAP2K3
BBID	100.MAPK_signaling_cascades	10	0.338868	0.0910618	100	21	358	1.70476	0.999847	0.987624		MAPK1, MAP3K5, MAP3K4, MAP2K1, MAP3K1, MAPK14, MAP2K3, MAP2K4, MAPK7, MAP2K7
PIR_SUPERFAMILY	PIRSF000564:kinase-related transforming protein	10	0.338868	0.210111	1171	42	7396	1.5038	1	0.999992		CSNK1A1, MAPK1, MAP2K1, MAPK14, MAP2K3, MAP2K4, CDK6, MAPK10, PRKACB, CDK2
BIOCARTA	h_egfr_smrtePathway:Map Kinase Inactivation of SMRT Corepressor	5	0.169434	0.221065	325	11	1437	2.00979	1	0.767142		EGFR, MAP2K1, MAP3K1, MAPK14, ZBTB16
BIOCARTA	h_fMLPpathway:fMLP induced chemokine gene expression in HMC-1 cells	6	0.203321	0.697046	325	25	1437	1.06117	1	0.97565		MAPK1, MAP2K1, MAP3K1, MAPK14, MAP2K3, PPP3CA
Annotation Cluster 93	Enrichment Score: 1.5515709916512384
Category	Term	Count	%	PValue	List Total	Pop Hits	Pop Total	Fold Enrichment	Bonferroni	Benjamini		Genes
KEGG_PATHWAY	hsa04070:Phosphatidylinositol signaling system	23	0.779397	0.00426542	862	74	5085	1.8335	0.544572	0.0235521		INPP1, PIK3CB, PIK3C2A, SYNJ1, PI4KA, PIP5K1B, DGKH, CDS1, PTEN, PRKCB, DGKA, PLCG1, DGKE, INPP5J, DGKD, CALM3, DGKZ, PIK3CA, ITPK1, PIP4K2A, PIK3R3, PIK3R1, CALM1, PIP4K2B
GOTERM_MF_FAT	GO:0004428~inositol or phosphatidylinositol kinase activity	13	0.440529	0.0151783	2190	37	12983	2.08292	1	0.376782		PIK3C2A, PIK3CB, RNPEPL1, PI4KA, PPIP5K2, PIP5K1B, PIK3CA, PI4K2B, ITPK1, PIK3R3, PIP4K2A, IP6K3, PIP4K2B
GOTERM_MF_FAT	GO:0001727~lipid kinase activity	11	0.372755	0.0165201	2190	29	12983	2.24867	1	0.384129		PIK3C2A, PIK3CB, PIP5K1B, PI4KA, DGKZ, PIK3CA, CERK, PI4K2B, PIK3R3, PIP4K2A, PIP4K2B
KEGG_PATHWAY	hsa00562:Inositol phosphate metabolism	14	0.474415	0.113104	862	54	5085	1.52939	1	0.316669		INPP1, MINPP1, PIK3CB, PIK3C2A, SYNJ1, PIP5K1B, PI4KA, PTEN, PLCG1, INPP5J, PIK3CA, PIP4K2A, ITPK1, PIP4K2B
GOTERM_BP_FAT	GO:0046488~phosphatidylinositol metabolic process	6	0.203321	0.144368	2280	17	13528	2.09412	1	0.740151		PIK3C2A, PIP5K1B, PI4KA, PIP4K2A, IP6K3, PIP4K2B
Annotation Cluster 94	Enrichment Score: 1.5194668628103323
Category	Term	Count	%	PValue	List Total	Pop Hits	Pop Total	Fold Enrichment	Bonferroni	Benjamini		Genes
UP_SEQ_FEATURE	domain:Collagen-like 4	6	0.203321	0.00319433	2941	8	19113	4.87411	1	0.383243		COL21A1, COL27A1, COL22A1, COL6A3, COL25A1, COL24A1
UP_SEQ_FEATURE	domain:Collagen-like 5	6	0.203321	0.00319433	2941	8	19113	4.87411	1	0.383243		COL21A1, COL27A1, COL22A1, COL6A3, COL25A1, COL24A1
UP_SEQ_FEATURE	domain:Collagen-like 6	5	0.169434	0.00645431	2941	6	19113	5.41567	1	0.579767		COL21A1, COL27A1, COL22A1, COL25A1, COL24A1
UP_SEQ_FEATURE	domain:Collagen-like 7	4	0.135547	0.0128692	2941	4	19113	6.49881	1	0.731686		COL27A1, COL22A1, COL25A1, COL24A1
UP_SEQ_FEATURE	domain:Collagen-like 3	6	0.203321	0.0264241	2941	12	19113	3.2494	1	0.86768		COL21A1, COL27A1, COL22A1, COL6A3, COL25A1, COL24A1
UP_SEQ_FEATURE	domain:Collagen-like 1	7	0.237208	0.0355514	2941	17	19113	2.67598	1	0.918633		COLQ, COL21A1, COL27A1, COL22A1, COL6A3, COL25A1, COL24A1
UP_SEQ_FEATURE	domain:Collagen-like 2	7	0.237208	0.0355514	2941	17	19113	2.67598	1	0.918633		COLQ, COL21A1, COL27A1, COL22A1, COL6A3, COL25A1, COL24A1
UP_SEQ_FEATURE	domain:Collagen-like 10	3	0.10166	0.0636903	2941	3	19113	6.49881	1	0.976807		COL27A1, COL22A1, COL24A1
UP_SEQ_FEATURE	domain:Collagen-like 11	3	0.10166	0.0636903	2941	3	19113	6.49881	1	0.976807		COL27A1, COL22A1, COL24A1
UP_SEQ_FEATURE	domain:Collagen-like 13	3	0.10166	0.0636903	2941	3	19113	6.49881	1	0.976807		COL27A1, COL22A1, COL24A1
UP_SEQ_FEATURE	domain:Collagen-like 12	3	0.10166	0.0636903	2941	3	19113	6.49881	1	0.976807		COL27A1, COL22A1, COL24A1
UP_SEQ_FEATURE	domain:Collagen-like 15	3	0.10166	0.0636903	2941	3	19113	6.49881	1	0.976807		COL27A1, COL22A1, COL24A1
UP_SEQ_FEATURE	domain:Collagen-like 14	3	0.10166	0.0636903	2941	3	19113	6.49881	1	0.976807		COL27A1, COL22A1, COL24A1
UP_SEQ_FEATURE	domain:Collagen-like 16	3	0.10166	0.0636903	2941	3	19113	6.49881	1	0.976807		COL27A1, COL22A1, COL24A1
UP_SEQ_FEATURE	domain:Collagen-like 8	3	0.10166	0.0636903	2941	3	19113	6.49881	1	0.976807		COL27A1, COL22A1, COL24A1
UP_SEQ_FEATURE	domain:Collagen-like 9	3	0.10166	0.0636903	2941	3	19113	6.49881	1	0.976807		COL27A1, COL22A1, COL24A1
Annotation Cluster 95	Enrichment Score: 1.510854408630033
Category	Term	Count	%	PValue	List Total	Pop Hits	Pop Total	Fold Enrichment	Bonferroni	Benjamini		Genes
GOTERM_CC_FAT	GO:0044459~plasma membrane part	393	13.3175	0.00143748	2000	2203	12782	1.14011	0.622382	0.0253026		DLC1, KCNE1L, SGMS2, OSMR, ITSN1, AMOTL2, LTB4R, KCNK6, GNG2, FAS, GNG5, ADAM9, HTR1E, PTPRK, TYRO3, MAGI2, PTPRM, PTPRF, PTPRG, LIFR, DOC2A, SSTR1, F3, ST14, ROR1, TMPRSS11A, PMP22, SCN1A, EMCN, GNAI1, ERBB3, CACNB2, KCNJ2, KCNJ1, ALCAM, ADRB3, GORASP1, PVRL3, TMEM123, SEC23IP, PHB, TGFBR1, GAS1, KCNK2, SYNGR3, CAMK2N1, SYNE1, KCNJ6, NLGN4X, TGFBR3, GK, SLC20A1, LDLR, GRIP1, GLRA2, AP3S1, AP1S1,…
GOTERM_CC_FAT	GO:0031226~intrinsic to plasma membrane	205	6.9468	0.127025	2000	1215	12782	1.07832	1	0.535321		KCNE1L, LYPD3, SGMS2, IL6ST, OSMR, EFNA1, LPAR3, LPAR1, ATP2B4, LTB4R, KCNK6, GRID2, CHRNA7, RAPGEF2, ADAM9, HTR1E, TYRO3, PTPRK, PTPRM, PTPRF, PTPRG, EFNB2, LIFR, CCR7, SSTR1, CCR3, F3, HTR7, ST14, PDGFRA, ROR1, PDGFRB, TMPRSS11A, EFNA5, HAS2, HAS3, HS3ST3B1, PALM, SCN1A, LPPR4, ENPP2, ERBB3, ITGA11, MMD, CACNB2, ITGA10, KCNJ2, KCNJ1, ADRB3, CD69, TGFBR1, PHB, GAS1, HOMER1, KCNK2, EPHA2, SYNGR3,…
GOTERM_CC_FAT	GO:0005887~integral to plasma membrane	199	6.74348	0.160675	2000	1188	12782	1.07055	1	0.589996		KCNE1L, SGMS2, OSMR, EFNA1, IL6ST, LPAR3, LPAR1, ATP2B4, LTB4R, KCNK6, GRID2, CHRNA7, RAPGEF2, HTR1E, TYRO3, PTPRK, PTPRM, PTPRF, PTPRG, EFNB2, LIFR, CCR7, SSTR1, CCR3, HTR7, ST14, PDGFRA, ROR1, PDGFRB, TMPRSS11A, HAS2, HAS3, HS3ST3B1, PALM, SCN1A, LPPR4, ENPP2, ERBB3, ITGA11, MMD, CACNB2, ITGA10, KCNJ2, KCNJ1, ADRB3, CD69, TGFBR1, PHB, HOMER1, KCNK2, EPHA2, SYNGR3, NOTCH2, EPHA7, KCNJ6, ATP2A2, …
Annotation Cluster 96	Enrichment Score: 1.4762347540831418
Category	Term	Count	%	PValue	List Total	Pop Hits	Pop Total	Fold Enrichment	Bonferroni	Benjamini		Genes
UP_SEQ_FEATURE	domain:Peptidase M12B	16	0.542189	0.000536041	2941	40	19113	2.59952	0.957518	0.118691		ADAMTS18, ADAMTS17, ADAM11, ADAM10, ADAMTS7, ADAMTS9, ADAMTS8, ADAMTS10, ADAM17, ADAM19, ADAM22, ADAMTS3, ADAM12, ADAMTS2, ADAMTS5, ADAM9
INTERPRO	IPR001590:Peptidase M12B, ADAM/reprolysin	16	0.542189	0.000715271	2710	39	16659	2.52194	0.836976	0.0727922		ADAMTS18, ADAMTS17, ADAM11, ADAM10, ADAMTS7, ADAMTS9, ADAMTS8, ADAMTS10, ADAM17, ADAM19, ADAM22, ADAMTS3, ADAM12, ADAMTS2, ADAMTS5, ADAM9
UP_SEQ_FEATURE	domain:Disintegrin	16	0.542189	0.00072627	2941	41	19113	2.53612	0.986158	0.146593		ADAMTS18, ADAMTS17, ADAM11, ADAM10, ADAMTS7, ADAMTS9, ADAMTS8, ADAMTS10, ADAM17, ADAM19, ADAM22, ADAMTS3, ADAM12, ADAMTS2, ADAMTS5, ADAM9
INTERPRO	IPR006025:Peptidase M, neutral zinc metallopeptidases, zinc-binding site	29	0.982718	0.0010624	2710	96	16659	1.85698	0.932432	0.102179		ADAMTS18, ADAMTS17, RNPEPL1, PAPPA, ADAMTS10, ZMPSTE24, LMLN, ADAM9, ADAM11, ADAM10, BMP1, TRHDE, MBTPS2, MMP15, NPEPPS, MMP11, ADAMTS7, ADAMTS9, ADAMTS8, ACE2, ADAM17, NLN, ADAM19, ADAM22, ADAM12, ADAMTS3, ADAMTS2, ADAMTS5, TLL1
INTERPRO	IPR018358:Disintegrin, conserved site	16	0.542189	0.00130801	2710	41	16659	2.39892	0.963774	0.101503		ADAMTS18, ADAMTS17, ADAM11, ADAM10, ADAMTS7, ADAMTS9, ADAMTS8, ADAMTS10, ADAM17, ADAM19, ADAM22, ADAMTS3, ADAM12, ADAMTS2, ADAMTS5, ADAM9
INTERPRO	IPR002870:Peptidase M12B, propeptide	15	0.508302	0.00231217	2710	39	16659	2.36432	0.997172	0.162909		ADAMTS18, ADAMTS17, ADAM11, ADAM10, ADAMTS7, ADAMTS9, ADAMTS8, ADAMTS10, ADAM19, ADAM22, ADAMTS3, ADAM12, ADAMTS2, ADAMTS5, ADAM9
UP_SEQ_FEATURE	compositionally biased region:Cys-rich	39	1.32159	0.00279604	2941	158	19113	1.60414	1	0.367567		ADAMTS18, ADAMTS17, SHROOM4, CACHD1, KIAA0226, EZH1, OGN, SPRY2, SPRY1, CHIC1, MDFIC, ADAMTS10, SNAP25, INSR, ADAM9, MDFI, ADAM11, ADAM10, MBTPS2, TADA2A, PCDH10, EPHA2, PRELP, ADAMTS7, ADAMTS9, EPHA7, ADAMTS8, CRCT1, CSRNP3, CSRNP1, ADAM17, SGCE, ADAM19, ADAM22, ADAM12, CLCN6, ADAMTS3, ADAMTS2, ADAMTS5
UP_SEQ_FEATURE	metal ion-binding site:Zinc; catalytic	30	1.0166	0.0109352	2941	123	19113	1.58508	1	0.712249		ADAMTS18, DPP3, ADAMTS17, RNPEPL1, PAPPA, ADAMTS10, ZMPSTE24, LMLN, ADAM9, CPA4, ADAM10, BMP1, TRHDE, MBTPS2, MMP15, NPEPPS, ADAMTS7, ADAMTS9, ADAMTS8, CA7, ACE2, ADAM17, CA3, NLN, ADAM19, ADAM12, ADAMTS3, ADAMTS2, ADAMTS5, TLL1
INTERPRO	IPR000884:Thrombospondin, type 1 repeat	19	0.64385	0.0136384	2710	65	16659	1.79688	1	0.451294		ADAMTS18, ADAMTS17, ISM2, ADAMTS7, THSD7A, ADAMTS9, WISP1, CILP2, HMCN1, ADAMTS8, RSPO3, RSPO2, BAI3, ADAMTS10, ADAMTS3, THBS1, ADAMTS2, ADAMTS5, CYR61
UP_SEQ_FEATURE	region of interest:Spacer	9	0.304981	0.0175068	2941	23	19113	2.54301	1	0.798246		ADAMTS18, ADAMTS7, ADAMTS17, ADAMTS9, ADAMTS8, ADAMTS10, ADAMTS3, ADAMTS2, ADAMTS5
UP_SEQ_FEATURE	domain:PLAC	8	0.271095	0.0185713	2941	19	19113	2.73634	1	0.802891		ADAMTS18, ADAMTS7, ADAMTS17, ADAMTS10, ADAMTS3, PCSK6, PCSK5, ADAMTS2
SP_PIR_KEYWORDS	metalloprotease	34	1.15215	0.0197774	2943	151	19235	1.47165	0.999999	0.164335		ADAMTS18, DPP3, ADAMTS17, RNPEPL1, CPZ, PAPPA, ADAMTS10, ZMPSTE24, LMLN, ADAM9, CPA4, ADAM10, MBTPS2, BMP1, TRHDE, MMP15, NPEPPS, XPNPEP1, MMP11, DNPEP, ADAMTS7, ADAMTS9, ADAMTS8, ACE2, ADAM17, NLN, ADAM19, CPD, ADAM22, ADAM12, ADAMTS3, ADAMTS2, ADAMTS5, TLL1
INTERPRO	IPR010294:ADAM-TS Spacer 1	9	0.304981	0.0239559	2710	23	16659	2.40544	1	0.579259		ADAMTS18, ADAMTS7, ADAMTS17, ADAMTS9, ADAMTS8, ADAMTS10, ADAMTS3, ADAMTS2, ADAMTS5
INTERPRO	IPR010909:PLAC	8	0.271095	0.0247177	2710	19	16659	2.58831	1	0.580685		ADAMTS18, ADAMTS7, ADAMTS17, ADAMTS10, ADAMTS3, PCSK6, PCSK5, ADAMTS2
UP_SEQ_FEATURE	domain:TSP type-1 1	13	0.440529	0.0302845	2941	44	19113	1.9201	1	0.899058		ADAMTS18, ADAMTS17, THSD7A, ADAMTS7, ADAMTS9, ADAMTS8, HMCN1, BAI3, ADAMTS10, ADAMTS3, THBS1, ADAMTS2, ADAMTS5
UP_SEQ_FEATURE	domain:TSP type-1 2	13	0.440529	0.0302845	2941	44	19113	1.9201	1	0.899058		ADAMTS18, ADAMTS17, THSD7A, ADAMTS7, ADAMTS9, ADAMTS8, HMCN1, BAI3, ADAMTS10, ADAMTS3, THBS1, ADAMTS2, ADAMTS5
INTERPRO	IPR013273:Peptidase M12B, ADAM-TS	9	0.304981	0.0309462	2710	24	16659	2.30521	1	0.649547		ADAMTS18, ADAMTS7, ADAMTS17, ADAMTS9, ADAMTS8, ADAMTS10, ADAMTS3, ADAMTS2, ADAMTS5
UP_SEQ_FEATURE	domain:TSP type-1 4	10	0.338868	0.039194	2941	31	19113	2.09639	1	0.929101		ADAMTS18, ADAMTS7, THSD7A, ADAMTS17, ADAMTS9, HMCN1, ADAMTS10, BAI3, ADAMTS3, ADAMTS2
UP_SEQ_FEATURE	domain:TSP type-1 3	11	0.372755	0.0407558	2941	36	19113	1.98575	1	0.932366		ADAMTS18, ADAMTS7, THSD7A, ADAMTS17, ADAMTS9, HMCN1, ADAMTS10, BAI3, ADAMTS3, THBS1, ADAMTS2
SMART	SM00209:TSP1	19	0.64385	0.0558013	1726	65	9079	1.53758	1	0.604611		ADAMTS18, ADAMTS17, ISM2, ADAMTS7, THSD7A, ADAMTS9, WISP1, CILP2, HMCN1, ADAMTS8, RSPO3, RSPO2, BAI3, ADAMTS10, ADAMTS3, THBS1, ADAMTS2, ADAMTS5, CYR61
UP_SEQ_FEATURE	metal ion-binding site:Zinc; in inhibited form	10	0.338868	0.0565331	2941	33	19113	1.96934	1	0.968659		ADAMTS18, ADAMTS7, ADAMTS17, ADAMTS9, ADAM10, ADAM17, MMP15, ADAM19, ADAM12, ADAMTS5
GOTERM_MF_FAT	GO:0004222~metalloendopeptidase activity	25	0.84717	0.0625113	2190	104	12983	1.42507	1	0.693528		ADAMTS18, ADAMTS17, FAP, ADAMTS10, ZMPSTE24, LMLN, ADAM9, ADAM11, BMP1, MBTPS2, ADAM10, MMP15, MMP11, ADAMTS7, ADAMTS9, ADAMTS8, ADAM17, NLN, ADAM22, ADAM19, ADAMTS3, ADAM12, ADAMTS2, ADAMTS5, TLL1
UP_SEQ_FEATURE	short sequence motif:Cysteine switch	11	0.372755	0.114123	2941	43	19113	1.66249	1	0.996537		ADAMTS18, ADAMTS7, ADAMTS17, ADAMTS9, ADAM10, ADAM17, MMP15, ADAM19, ADAM12, ADAMTS5, MMP11
GOTERM_MF_FAT	GO:0008237~metallopeptidase activity	38	1.2877	0.131749	2190	183	12983	1.23102	1	0.833355		ADAMTS18, DPP3, ADAMTS17, METAP2, RNPEPL1, CPZ, PAPPA, FAP, ADAMTS10, ZMPSTE24, LMLN, ADAM9, CPA4, ADAM11, ADAM10, MBTPS2, BMP1, TRHDE, MMP15, NPEPPS, XPNPEP1, MMP11, DNPEP, RPS6KA5, ADAMTS7, ADAMTS9, ADAMTS8, ACE2, ADAM17, NLN, ADAM22, ADAM19, CPD, ADAM12, ADAMTS3, ADAMTS2, ADAMTS5, TLL1
INTERPRO	IPR001762:Blood coagulation inhibitor, Disintegrin	7	0.237208	0.134519	2710	22	16659	1.95594	1	0.947842		ADAM11, ADAM10, ADAM17, ADAM22, ADAM19, ADAM12, ADAM9
UP_SEQ_FEATURE	domain:TSP type-1 5	7	0.237208	0.175738	2941	25	19113	1.81967	1	0.999632		ADAMTS18, ADAMTS7, THSD7A, ADAMTS17, ADAMTS9, HMCN1, ADAMTS10
SMART	SM00050:DISIN	7	0.237208	0.227912	1726	22	9079	1.67368	1	0.860773		ADAM11, ADAM10, ADAM17, ADAM22, ADAM19, ADAM12, ADAM9
INTERPRO	IPR001818:Peptidase M10A and M12B, matrixin and adamalysin	9	0.304981	0.399627	2710	43	16659	1.28663	1	0.99829		ADAMTS18, ADAMTS7, ADAMTS17, ADAMTS9, ADAM10, ADAM17, MMP15, ADAM19, MMP11
UP_SEQ_FEATURE	domain:TSP type-1 8	3	0.10166	0.413733	2941	9	19113	2.16627	1	1		ADAMTS7, THSD7A, ADAMTS9
INTERPRO	IPR006586:ADAM, cysteine-rich	5	0.169434	0.413763	2710	20	16659	1.53681	1	0.998645		ADAM11, ADAM22, ADAM19, ADAM12, ADAM9
UP_SEQ_FEATURE	domain:TSP type-1 6	4	0.135547	0.498215	2941	17	19113	1.52913	1	1		ADAMTS7, THSD7A, ADAMTS9, HMCN1
UP_SEQ_FEATURE	domain:TSP type-1 7	3	0.10166	0.522363	2941	11	19113	1.7724	1	1		ADAMTS7, THSD7A, ADAMTS9
SMART	SM00608:ACR	5	0.169434	0.544027	1726	20	9079	1.31503	1	0.955421		ADAM11, ADAM22, ADAM19, ADAM12, ADAM9
SP_PIR_KEYWORDS	zymogen	31	1.05049	0.644945	2943	206	19235	0.98355	1	0.964626		ADAMTS18, ADAMTS17, CTSA, TASP1, CASP5, PCSK2, CASP3, PAPPA, CASP7, CASP8, ADAMTS10, PCSK6, AMD1, PCSK5, CPA4, TMPRSS2, ADAM10, BMP1, MMP15, TMPRSS3, MMP11, ADAMTS7, ADAMTS9, ADAMTS8, ADAM17, ADAM19, ADAM12, ADAMTS3, ADAMTS2, ADAMTS5, TLL1
Annotation Cluster 97	Enrichment Score: 1.4709727171272735
Category	Term	Count	%	PValue	List Total	Pop Hits	Pop Total	Fold Enrichment	Bonferroni	Benjamini		Genes
GOTERM_CC_FAT	GO:0031301~integral to organelle membrane	31	1.05049	0.00742051	2000	123	12782	1.61074	0.993542	0.0959298		RTN4, SGMS2, RER1, LEMD3, ST8SIA3, SGMS1, EDEM1, ST6GALNAC3, ST3GAL3, SLC35D1, ST3GAL5, INSIG2, ST3GAL6, B3GNT1, ABCD3, ELOVL6, B3GNT2, ASPH, LFNG, LBR, ST6GAL1, PIGU, TMEM70, PIGS, PEX11B, G6PC, LARGE, PSEN1, CSGALNACT2, DPM2, DOLPP1, SSR3
GOTERM_CC_FAT	GO:0031300~intrinsic to organelle membrane	34	1.15215	0.0164826	2000	146	12782	1.48832	0.999987	0.173625		RTN4, SGMS2, RER1, LEMD3, ST8SIA3, SGMS1, EXTL2, EDEM1, ST6GALNAC3, ST3GAL3, ST3GAL5, INSIG2, SLC35D1, FMO2, ST3GAL6, B3GNT1, ABCD3, ASPH, ELOVL6, B3GNT2, LFNG, LBR, ST6GAL1, PIGU, CHST2, TMEM70, PIGS, PEX11B, G6PC, LARGE, PSEN1, CSGALNACT2, DPM2, DOLPP1, SSR3
GOTERM_CC_FAT	GO:0031228~intrinsic to Golgi membrane	14	0.474415	0.020963	2000	46	12782	1.94509	0.999999	0.19271		ST6GAL1, SGMS2, CHST2, RER1, ST8SIA3, SGMS1, ST3GAL3, ST6GALNAC3, ST3GAL5, LARGE, ST3GAL6, CSGALNACT2, B3GNT1, B3GNT2, LFNG
GOTERM_CC_FAT	GO:0030173~integral to Golgi membrane	13	0.440529	0.0285833	2000	43	12782	1.93216	1	0.233031		ST6GAL1, SGMS2, RER1, ST8SIA3, SGMS1, ST3GAL3, ST6GALNAC3, LARGE, ST3GAL5, CSGALNACT2, ST3GAL6, B3GNT1, B3GNT2, LFNG
GOTERM_CC_FAT	GO:0030176~integral to endoplasmic reticulum membrane	12	0.406642	0.106141	2000	47	12782	1.63174	1	0.498718		RTN4, G6PC, SLC35D1, INSIG2, PIGU, DPM2, PIGS, ELOVL6, ASPH, DOLPP1, EDEM1, SSR3
GOTERM_CC_FAT	GO:0031227~intrinsic to endoplasmic reticulum membrane	14	0.474415	0.191979	2000	64	12782	1.39803	1	0.640666		RTN4, G6PC, SLC35D1, INSIG2, FMO2, PIGU, DPM2, PIGS, ELOVL6, ASPH, DOLPP1, EDEM1, EXTL2, SSR3
Annotation Cluster 98	Enrichment Score: 1.470166796425756
Category	Term	Count	%	PValue	List Total	Pop Hits	Pop Total	Fold Enrichment	Bonferroni	Benjamini		Genes
SP_PIR_KEYWORDS	Protease	97	3.28702	0.00390446	2943	484	19235	1.30987	0.937812	0.045238		DPP3, NPEPL1, METAP2, RNPEPL1, SENP5, USP51, CASP5, IMMP2L, CASP3, USP27X, PAPPA, CASP7, FAP, CASP8, KLK10, YOD1, HTRA3, DPP4, VCPIP1, ADAM9, ADAM10, ESPL1, MMP15, NPEPPS, RHBDD1, MMP11, SENP2, ADAMTS7, PSMA1, ADAMTS9, BLMH, ATG4D, ADAMTS8, SENP1, PSEN1, PSMA4, ATG4A, PSEN2, CLPP, ST14, USP21, ADAM17, TMPRSS11A, RELN, ADAM19, CPD, USP25, ADAM12, ADAMTS3, TNFAIP3, ADAMTS2, ADAMTS5, ADAMTS18, OTUD5…
SP_PIR_KEYWORDS	hydrolase	264	8.94612	0.0364515	2943	1555	19235	1.10962	1	0.246845		ATP1B2, TMPPE, PTPN21, GPCPD1, USP51, PGP, ATP2B4, PPAPDC2, FAP, DHX33, HTRA3, DDAH1, ADAM9, PLD3, PAN2, PTPRK, NUDT17, PTPRM, PTPRF, KIF5B, NUDT13, PTPRG, ESPL1, ISG20L2, NUDT11, CTDSPL2, ADAMTS7, ADAMTS9, ADAMTS8, ST14, TMPRSS11A, ADAMTS3, ADAMTS2, ADAMTS5, ENPP5, PLCXD3, LPPR4, ENPP2, ADA, MOV10, DUSP13, ARG2, NAGA, DUSP16, ZMPSTE24, DHX57, ACER3, BMP1, GDE1, ACER2, PTPN14, PTPN13, DUSP22, YTH…
GOTERM_MF_FAT	GO:0070011~peptidase activity, acting on L-amino acid peptides	107	3.62589	0.0682757	2190	549	12983	1.15543	1	0.692466		USP51, USP27X, PAPPA, FAP, HTRA3, LONRF1, ADAM9, ESPL1, NPEPPS, CLPX, ADAMTS7, PSMA1, ADAMTS9, ADAMTS8, PSMA4, ST14, CLPP, RELN, TMPRSS11A, CPD, TNFAIP3, ADAMTS3, ADAMTS2, ADAMTS5, CTSA, TASP1, PEG10, ZMPSTE24, CPA4, BMP1, HGF, RHBDL1, ADAM22, TLL1, DPP3, NPEPL1, METAP2, PDIA3, DPP10, RNPEPL1, SENP5, DDI2, CASP5, IMMP2L, CASP3, CASP7, CASP8, KLK10, YOD1, DPP4, VCPIP1, ADAM11, ADAM10, MMP15, RHBDD…
GOTERM_MF_FAT	GO:0008233~peptidase activity	108	3.65978	0.135454	2190	574	12983	1.11543	1	0.832219		USP51, USP27X, PAPPA, FAP, HTRA3, LONRF1, ADAM9, ESPL1, NPEPPS, CLPX, ADAMTS7, PSMA1, ADAMTS9, NDEL1, ADAMTS8, PSMA4, ST14, CLPP, RELN, TMPRSS11A, CPD, TNFAIP3, ADAMTS3, ADAMTS2, ADAMTS5, CTSA, TASP1, PEG10, ZMPSTE24, CPA4, BMP1, HGF, RHBDL1, ADAM22, TLL1, DPP3, NPEPL1, METAP2, PDIA3, DPP10, RNPEPL1, SENP5, DDI2, CASP5, IMMP2L, CASP3, CASP7, CASP8, KLK10, YOD1, DPP4, VCPIP1, ADAM11, ADAM10, MMP15…
Annotation Cluster 99	Enrichment Score: 1.4631454502028185
Category	Term	Count	%	PValue	List Total	Pop Hits	Pop Total	Fold Enrichment	Bonferroni	Benjamini		Genes
GOTERM_BP_FAT	GO:0034330~cell junction organization	19	0.64385	0.00453553	2280	57	13528	1.97778	1	0.0900236		DLC1, PARD6B, PTPRK, NF2, SMAD7, ACTN1, GJA1, ITGB3, GJA5, TGFB2, GJC1, CDC42, PDPK1, ITGA6, ITGA5, NUMB, NLGN4X, AMOT, TESK2
GOTERM_BP_FAT	GO:0034329~cell junction assembly	14	0.474415	0.0142268	2280	41	13528	2.02602	1	0.200505		DLC1, PARD6B, PTPRK, SMAD7, ACTN1, GJA1, ITGB3, GJA5, GJC1, PDPK1, ITGA6, ITGA5, TESK2, AMOT
GOTERM_BP_FAT	GO:0007044~cell-substrate junction assembly	8	0.271095	0.0783762	2280	23	13528	2.06377	1	0.563177		DLC1, PTPRK, PDPK1, ITGA6, ITGA5, TESK2, ACTN1, ITGB3
GOTERM_BP_FAT	GO:0048041~focal adhesion formation	5	0.169434	0.27765	2280	16	13528	1.85417	1	0.902737		DLC1, PTPRK, PDPK1, TESK2, ACTN1
Annotation Cluster 100	Enrichment Score: 1.458021117431066
Category	Term	Count	%	PValue	List Total	Pop Hits	Pop Total	Fold Enrichment	Bonferroni	Benjamini		Genes
GOTERM_BP_FAT	GO:0048729~tissue morphogenesis	48	1.62657	0.00103916	2280	180	13528	1.58222	0.991687	0.0266986		DLC1, HOXA11, JAG1, GLI3, TPM1, TGFB2, RGMA, PGP, HAND1, HOXA5, FOXF1, CASP8, COL11A1, CHUK, ALX1, HECTD1, ACTC1, NF2, SMAD7, VANGL2, SMAD4, EOMES, PCDH8, FZD3, SMAD1, PROX1, SNAI1, SLIT2, VASP, ATP7A, NOTCH2, VEGFC, EYA1, TSC1, FREM2, PRKAR1A, ZIC5, SIX1, COL1A2, TGFBR3, TFAP2A, PBX1, FOXC1, COL1A1, NGFR, CHRD, KLF4, ACVR1
GOTERM_BP_FAT	GO:0021915~neural tube development	22	0.74551	0.00307116	2280	68	13528	1.91961	0.999999	0.0652528		DLC1, FOXA2, VANGL2, RPGRIP1L, EN1, FZD3, GAS1, GLI3, PROX1, VASP, RGMA, PSEN1, TSC1, CASP8, ZIC5, PSEN2, GBX2, MNX1, TFAP2A, CHRD, ALX1, HECTD1
GOTERM_BP_FAT	GO:0002009~morphogenesis of an epithelium	27	0.914944	0.0150674	2280	101	13528	1.58614	1	0.209201		DLC1, HOXA11, JAG1, GLI3, RGMA, PGP, HOXA5, FOXF1, CASP8, CHUK, HECTD1, ALX1, VANGL2, SMAD4, FZD3, PCDH8, PROX1, VASP, NOTCH2, VEGFC, EYA1, TSC1, FREM2, ZIC5, SIX1, TFAP2A, PBX1
GOTERM_BP_FAT	GO:0060429~epithelium development	51	1.72823	0.0248292	2280	227	13528	1.33304	1	0.28943		DLC1, LOR, FOXA2, ELF3, PPARG, JAG1, GLI3, CASP3, PGP, S1PR1, GATA6, FOXF1, CASP8, NR2F2, CHUK, ALX1, ADAM9, F11R, STX2, VANGL2, FOXN1, PCDH8, MECOM, PROX1, VASP, PTHLH, VEGFC, EYA1, JUN, VEGFA, SIX1, TFAP2A, EMP1, HOXA11, ONECUT2, RGMA, HOXA5, POU2F3, UPK1B, HECTD1, MAP2K1, FOXA1, RPGRIP1L, SMAD4, FZD3, NOTCH2, TSC1, FREM2, ZIC5, PBX1, ID3
GOTERM_BP_FAT	GO:0060562~epithelial tube morphogenesis	19	0.64385	0.0258411	2280	67	13528	1.68259	1	0.295753		DLC1, HOXA11, VANGL2, SMAD4, FZD3, GLI3, VASP, RGMA, EYA1, TSC1, HOXA5, FOXF1, SIX1, ZIC5, CASP8, TFAP2A, PBX1, ALX1, HECTD1
GOTERM_BP_FAT	GO:0001843~neural tube closure	10	0.338868	0.0534249	2280	30	13528	1.97778	1	0.459599		DLC1, RGMA, TSC1, VANGL2, ZIC5, TFAP2A, FZD3, VASP, HECTD1, ALX1
GOTERM_BP_FAT	GO:0060606~tube closure	10	0.338868	0.0534249	2280	30	13528	1.97778	1	0.459599		DLC1, RGMA, TSC1, VANGL2, ZIC5, TFAP2A, FZD3, VASP, HECTD1, ALX1
GOTERM_BP_FAT	GO:0014020~primary neural tube formation	10	0.338868	0.0905281	2280	33	13528	1.79798	1	0.606282		DLC1, RGMA, TSC1, VANGL2, ZIC5, TFAP2A, FZD3, VASP, HECTD1, ALX1
GOTERM_BP_FAT	GO:0035148~tube lumen formation	12	0.406642	0.10967	2280	44	13528	1.61818	1	0.660791		DLC1, RGMA, TSC1, VANGL2, ZIC5, CASP8, TFAP2A, FZD3, VASP, BCL2L11, HECTD1, ALX1
GOTERM_BP_FAT	GO:0001841~neural tube formation	11	0.372755	0.123563	2280	40	13528	1.63167	1	0.6955		DLC1, RGMA, TSC1, VANGL2, ZIC5, CASP8, TFAP2A, FZD3, VASP, HECTD1, ALX1
GOTERM_BP_FAT	GO:0016331~morphogenesis of embryonic epithelium	14	0.474415	0.167446	2280	58	13528	1.43218	1	0.78155		DLC1, VANGL2, PCDH8, FZD3, VASP, VEGFC, RGMA, PGP, TSC1, CASP8, ZIC5, TFAP2A, ALX1, HECTD1
GOTERM_BP_FAT	GO:0001838~embryonic epithelial tube formation	11	0.372755	0.176331	2280	43	13528	1.51783	1	0.793237		DLC1, RGMA, TSC1, VANGL2, ZIC5, CASP8, TFAP2A, FZD3, VASP, HECTD1, ALX1
Annotation Cluster 101	Enrichment Score: 1.447640069391453
Category	Term	Count	%	PValue	List Total	Pop Hits	Pop Total	Fold Enrichment	Bonferroni	Benjamini		Genes
SP_PIR_KEYWORDS	thiol protease	37	1.25381	0.000101504	2943	126	19235	1.91926	0.0695354	0.00189481		OTUD5, USP6, USP8, USP3, USP2, USP4, SENP5, USP51, CASP5, USP27X, CASP3, CASP7, CASP8, USP38, YOD1, USP34, USP33, VCPIP1, CAPN7, CAPN5, ESPL1, CAPN3, CAPN1, SENP2, BLMH, SENP1, ATG4D, ATG4A, USP47, USP21, USP46, USP48, TNFAIP3, USP25, USP42, USP45, USP44
GOTERM_MF_FAT	GO:0008234~cysteine-type peptidase activity	38	1.2877	0.00310589	2190	141	12983	1.5977	0.990111	0.138356		OTUD5, USP6, USP8, PDIA3, USP3, USP2, USP4, SENP5, USP51, CASP5, USP27X, CASP3, CASP7, CASP8, USP38, YOD1, USP34, USP33, VCPIP1, CAPN7, CAPN5, ESPL1, CAPN3, CAPN1, SENP2, BLMH, SENP1, ATG4D, ATG4A, USP47, USP21, USP46, USP48, TNFAIP3, USP25, USP42, USP45, USP44
INTERPRO	IPR001394:Peptidase C19, ubiquitin carboxyl-terminal hydrolase 2	19	0.64385	0.00683295	2710	61	16659	1.91471	1	0.332495		PAN2, USP6, USP8, USP3, USP2, USP4, USP51, USP27X, USP21, USP47, USP38, USP46, USP48, USP34, USP25, USP42, USP33, USP45, USP44
INTERPRO	IPR018200:Peptidase C19, ubiquitin carboxyl-terminal hydrolase 2, conserved site	18	0.609963	0.0108469	2710	59	16659	1.87543	1	0.406455		USP6, USP8, USP3, USP2, USP4, USP51, USP27X, USP21, USP47, USP38, USP46, USP48, USP34, USP25, USP42, USP33, USP45, USP44
GOTERM_MF_FAT	GO:0019783~small conjugating protein-specific protease activity	9	0.304981	0.037554	2190	24	12983	2.22312	1	0.571649		SENP2, USP8, USP3, USP4, USP21, USP46, USP25, USP33, VCPIP1
GOTERM_MF_FAT	GO:0004221~ubiquitin thiolesterase activity	20	0.677736	0.0400993	2190	75	12983	1.58088	1	0.58005		PAN2, OTUD5, USP6, USP8, USP3, USP2, USP4, USP51, USP27X, USP21, USP47, USP38, USP46, USP48, USP34, USP25, USP42, USP33, USP45, USP44
GOTERM_MF_FAT	GO:0004843~ubiquitin-specific protease activity	8	0.271095	0.0786554	2190	23	12983	2.06202	1	0.714442		USP8, USP3, USP4, USP21, USP46, USP25, USP33, VCPIP1
GOTERM_MF_FAT	GO:0016790~thiolester hydrolase activity	22	0.74551	0.188335	2190	102	12983	1.27866	1	0.881827		PAN2, OTUD5, USP6, USP8, USP3, USP2, USP4, USP51, ACOT7, USP27X, USP21, USP38, USP47, USP46, USP48, YOD1, USP34, USP25, USP42, USP33, USP45, USP44
GOTERM_MF_FAT	GO:0004197~cysteine-type endopeptidase activity	15	0.508302	0.323759	2190	72	12983	1.23506	1	0.959541		CAPN7, USP6, USP8, CAPN5, PDIA3, USP2, USP4, CAPN3, CAPN1, CASP5, CASP3, BLMH, ATG4D, CASP7, CASP8
GOTERM_BP_FAT	GO:0070646~protein modification by small protein removal	5	0.169434	0.744242	2280	29	13528	1.02299	1	0.999231		SENP2, SENP1, USP21, USP46, USP33
GOTERM_BP_FAT	GO:0016579~protein deubiquitination	3	0.10166	0.948397	2280	26	13528	0.684615	1	0.999999		USP21, USP46, USP33
Annotation Cluster 102	Enrichment Score: 1.4368300404980743
Category	Term	Count	%	PValue	List Total	Pop Hits	Pop Total	Fold Enrichment	Bonferroni	Benjamini		Genes
INTERPRO	IPR003619:MAD homology 1, Dwarfin-type	8	0.271095	0.00110513	2710	12	16659	4.09815	0.939375	0.102202		SMAD9, SMAD7, SMAD5, SMAD4, NFIX, SMAD1, NFIA, NFIB
SMART	SM00523:DWA	8	0.271095	0.00285119	1726	12	9079	3.50676	0.684478	0.151928		SMAD9, SMAD7, SMAD5, SMAD4, NFIX, SMAD1, NFIA, NFIB
UP_SEQ_FEATURE	DNA-binding region:CTF/NF-I	3	0.10166	0.114511	2941	4	19113	4.87411	1	0.996452		NFIX, NFIA, NFIB
PIR_SUPERFAMILY	PIRSF018476:nuclear factor 1	3	0.10166	0.120312	1171	4	7396	4.73698	1	0.999931		NFIX, NFIA, NFIB
INTERPRO	IPR019739:CTF transcription factor/nuclear factor 1, conserved site	3	0.10166	0.126337	2710	4	16659	4.61042	1	0.946406		NFIX, NFIA, NFIB
INTERPRO	IPR019548:CTF transcription factor/nuclear factor 1, N-terminal	3	0.10166	0.126337	2710	4	16659	4.61042	1	0.946406		NFIX, NFIA, NFIB
INTERPRO	IPR000647:CTF transcription factor/nuclear factor 1	3	0.10166	0.126337	2710	4	16659	4.61042	1	0.946406		NFIX, NFIA, NFIB
Annotation Cluster 103	Enrichment Score: 1.4274686717090161
Category	Term	Count	%	PValue	List Total	Pop Hits	Pop Total	Fold Enrichment	Bonferroni	Benjamini		Genes
SP_PIR_KEYWORDS	GTP binding	18	0.609963	0.0216583	2943	67	19235	1.7559	1	0.174636		RAB7A, RAB8A, DNAJC25-GNG10, GNAO1, GNAI2, RAB5B, TUBB2B, TUBB2A, GNAI1, TRIM23, CDC42, KRAS, RAB30, ARF3, GNG10, ARF4, DNAJC25, RHEB, ARL4D, SEPT7
SP_PIR_KEYWORDS	P-loop	26	0.881057	0.0447291	2943	116	19235	1.46493	1	0.284624		RAB7A, RAB5B, GNAI2, GNAI1, ARF5, CDC42, KRAS, ABCD3, ABCE1, RAB8A, GNAO1, MAT2A, KIF5B, KIF5A, AK2, MYO1F, DDX5, TRIM23, DDX6, RAB30, ARF3, ARF4, RHEB, ARL4D, SEPT7, MAP3K12
SP_PIR_KEYWORDS	nucleotide binding	24	0.813284	0.0538741	2943	107	19235	1.46598	1	0.322471		RAB7A, ABCE1, RAB8A, GNAO1, GNAI2, RAB5B, KIF5B, KIF5A, GNAI1, MYO1F, ARF5, TRIM23, DDX5, DDX6, CDC42, KRAS, RAB30, ARF3, ARF4, ABCD3, RHEB, ARL4D, SEPT7, MAP3K12
Annotation Cluster 104	Enrichment Score: 1.4118779200277014
Category	Term	Count	%	PValue	List Total	Pop Hits	Pop Total	Fold Enrichment	Bonferroni	Benjamini		Genes
UP_SEQ_FEATURE	DNA-binding region:Fork-head	15	0.508302	0.0134478	2941	49	19113	1.98943	1	0.718045		FOXJ2, FOXA2, FOXK2, FOXA1, FOXN1, FOXJ3, FOXO3, FOXP4, FOXN4, FOXP2, FOXF1, FOXG1, FOXC1, FOXB1, FOXD1
INTERPRO	IPR001766:Transcription factor, fork head	14	0.474415	0.0391785	2710	48	16659	1.79294	1	0.704967		FOXJ2, FOXA2, FOXK2, FOXA1, FOXN1, FOXO3, FOXJ3, FOXP4, FOXN4, FOXP2, FOXG1, FOXC1, FOXB1, FOXD1
INTERPRO	IPR018122:Transcription factor, fork head, conserved site	14	0.474415	0.0391785	2710	48	16659	1.79294	1	0.704967		FOXJ2, FOXA2, FOXK2, FOXA1, FOXN1, FOXO3, FOXJ3, FOXP4, FOXN4, FOXP2, FOXG1, FOXC1, FOXB1, FOXD1
SMART	SM00339:FH	14	0.474415	0.109079	1726	48	9079	1.53421	1	0.746504		FOXJ2, FOXA2, FOXK2, FOXA1, FOXN1, FOXO3, FOXJ3, FOXP4, FOXN4, FOXP2, FOXG1, FOXC1, FOXB1, FOXD1
Annotation Cluster 105	Enrichment Score: 1.4081206440730674
Category	Term	Count	%	PValue	List Total	Pop Hits	Pop Total	Fold Enrichment	Bonferroni	Benjamini		Genes
UP_SEQ_FEATURE	DNA-binding region:HMG box	14	0.474415	0.0126846	2941	44	19113	2.0678	1	0.732692		TCF7, SOX1, SOX13, SOX11, SOX12, SOX2, SOX5, HMG20A, SOX4, SOX7, SOX9, PBRM1, HBP1, SOX17
INTERPRO	IPR000910:High mobility group, HMG1/HMG2	15	0.508302	0.0403695	2710	53	16659	1.73978	1	0.707396		TCF7, HMGB3, SOX1, SOX13, SOX11, SOX2, SOX12, SOX5, SOX4, HMG20A, SOX7, SOX9, PBRM1, HBP1, SOX17
SMART	SM00398:HMG	15	0.508302	0.116495	1726	53	9079	1.48872	1	0.750916		TCF7, HMGB3, SOX1, SOX13, SOX11, SOX2, SOX12, SOX5, SOX4, HMG20A, SOX7, SOX9, PBRM1, HBP1, SOX17
Annotation Cluster 106	Enrichment Score: 1.4048391419636244
Category	Term	Count	%	PValue	List Total	Pop Hits	Pop Total	Fold Enrichment	Bonferroni	Benjamini		Genes
GOTERM_BP_FAT	GO:0000082~G1/S transition of mitotic cell cycle	23	0.779397	5.27458e-05	2280	56	13528	2.4369	0.215733	0.00209269		EGFR, BCAT1, E2F6, DBF4, CAMK2G, PIM1, SKP2, CDC34, PPP1CB, ITGB1, CUL2, ACVR1B, CUL5, CDKN1A, CDKN1B, CUL4A, CCND2, CAMK2D, ADAM17, CAMK2B, PPP3CA, CAMK2A, ACVR1
SP_PIR_KEYWORDS	cell cycle	98	3.32091	0.000539052	2943	461	19235	1.3894	0.318071	0.00811223		CCNT2, E2F2, E2F3, CDC14A, E2F6, E2F7, DBF4, WTAP, SENP5, CCNE2, RCBTB1, CDCA8, RAD21, EVI5, CABLES2, H2AFX, KLK10, TLK2, SIK1, STAG2, STAG1, ESCO1, CCNK, RBBP4, CCNF, TP53, PIM1, PAPD5, CDK6, UBE2I, HMGA2, PPP1CC, PPP1CB, WEE1, AHR, CDK2, VASH1, MAPK1, PPM1D, EP300, UHRF2, RCC2, MAPK6, CCND2, TMPRSS11A, MAPRE2, BIN3, SIAH1, SIAH2, MAPK7, LIN54, ARL8B, MAPRE1, NEK4, CHFR, SEPT7, GADD45A, NEK3, AH…
GOTERM_BP_FAT	GO:0051329~interphase of mitotic cell cycle	29	0.982718	0.00549875	2280	103	13528	1.67055	1	0.104137		BCAT1, E2F6, DBF4, CAMK2G, CDC34, ITGB1, CUL2, ACVR1B, CUL5, CAMK2D, CAMK2B, PPP3CA, CAMK2A, EGFR, PIM1, SKP2, CDK6, PPP1CB, CDK2, CDKN1C, CDKN1A, PPM1D, CDKN1B, CUL4A, CCND2, ADAM17, ABL1, GADD45A, ACVR1
GOTERM_BP_FAT	GO:0007049~cell cycle	158	5.35412	0.00620346	2280	776	13528	1.20808	1	0.113483		TUBB2B, TUBB2A, DBF4, RBM7, WTAP, TGFB2, RCBTB1, CUL2, CUL5, CDCA8, RAD21, IFNG, H2AFX, TLK2, STAG2, STAG1, EGFR, ESCO1, SKP2, PIM1, ESPL1, PIM2, SKP1, PPP1CC, PPP1CB, WEE1, AHR, VASH1, PSMA1, MAPK1, EP300, UHRF2, RCC2, MAPK6, PSMA4, PRDM5, TMPRSS11A, BIN3, MAPK7, NEK4, SEPT7, NEK3, DMWD, ANLN, CDC34, CALR, SESN2, CCNG1, ITGB1, SESN1, PIN1, URGCP, DUSP13, OVOL1, PBRM1, CLASP1, CLASP2, UBE2D1, LFN…
GOTERM_BP_FAT	GO:0051325~interphase	29	0.982718	0.00835459	2280	106	13528	1.62327	1	0.140645		BCAT1, E2F6, DBF4, CAMK2G, CDC34, ITGB1, CUL2, ACVR1B, CUL5, CAMK2D, CAMK2B, PPP3CA, CAMK2A, EGFR, PIM1, SKP2, CDK6, PPP1CB, CDK2, CDKN1C, CDKN1A, PPM1D, CDKN1B, CUL4A, CCND2, ADAM17, ABL1, GADD45A, ACVR1
GOTERM_BP_FAT	GO:0000278~mitotic cell cycle	78	2.64317	0.0252209	2280	370	13528	1.25081	1	0.292577		TUBB2B, E2F6, TUBB2A, DBF4, CUL2, ACVR1B, CDCA8, CUL5, RAD21, PSMD7, STAG2, STAG1, VCPIP1, EGFR, CCNK, CCNF, PIM1, SKP2, PAPD5, ESPL1, UBE2I, CDK6, SKP1, HMGA2, PPP1CB, WEE1, CDK2, PSMA1, PPM1D, RCC2, CCND2, PSMA4, PRDM5, ADAM17, MAPRE2, HORMAD2, MAPRE1, NEK4, CHFR, SEPT7, GADD45A, ACVR1, BCAT1, NEK3, CAMK2G, ANLN, CDC34, CEP55, CCNG1, ITGB1, CAMK2D, PBRM1, CAMK2B, CLASP1, PPP3CA, CLASP2, UBE2D1,…
SP_PIR_KEYWORDS	cell division	50	1.69434	0.0834856	2943	264	19235	1.23785	1	0.433259		CDK19, CCNT2, NEK3, CDC14A, AHCTF1, ANLN, CEP55, SENP5, CCNG1, CCNE2, CDC42, CDCA8, RAD21, EVI5, CABLES2, CLASP1, CLASP2, LMLN, STAG2, HELLS, STAG1, CDK13, CSNK1A1, PARD6B, CCNK, PDS5B, PDS5A, CCNF, PAPD5, UBE2I, CDK6, HMGA2, CEP63, PPP1CC, PPP1CB, WEE1, CDK2, CDC25B, NEDD1, RCC2, CCND2, CENPV, BIN3, MAPRE2, MAPRE1, ARL8B, NEK4, SMC1A, CHFR, SEPT7
GOTERM_BP_FAT	GO:0051301~cell division	60	2.03321	0.0851953	2280	295	13528	1.20678	1	0.588498		CCNT2, CDK19, CDC14A, SENP5, TGFB2, CCNE2, CDC42, TOP1, CDCA8, RAD21, EVI5, CABLES2, STAG2, STAG1, CDK13, CCNK, STX2, ROCK1, PIK3CB, CCNF, CDK6, UBE2I, ESPL1, PAPD5, HMGA2, PPP1CC, PPP1CB, WEE1, CDK2, RCC2, CCND2, MAPRE2, BIN3, MAPRE1, NEK4, CHFR, SEPT7, NEK3, DIAPH2, AHCTF1, ANLN, KIT, CEP55, ZBTB16, CCNG1, CLASP1, POU3F2, CLASP2, LMLN, RASA1, HELLS, PARD6B, PDS5B, PDS5A, CEP63, CDC25B, NEDD1, C…
GOTERM_BP_FAT	GO:0022402~cell cycle process	107	3.62589	0.116324	2280	565	13528	1.12366	1	0.677821		TUBB2B, TUBB2A, DBF4, RBM7, TGFB2, CUL2, CDCA8, CUL5, RAD21, IFNG, H2AFX, STAG2, STAG1, EGFR, PIM1, SKP2, ESPL1, SKP1, PIM2, PPP1CB, WEE1, VASH1, PSMA1, RCC2, PSMA4, NEK4, SEPT7, NEK3, ANLN, DMWD, CDC34, CCNG1, SESN2, CALR, SESN1, ITGB1, DUSP13, OVOL1, PBRM1, CLASP1, CLASP2, UBE2D1, LFNG, HELLS, MAP2K1, HGF, GAS1, GAS7, CDKN1C, NOTCH2, NEDD1, CDKN1A, CDKN1B, SMC1A, ABL1, MYH10, E2F6, RPRM, ACVR1B…
GOTERM_BP_FAT	GO:0022403~cell cycle phase	79	2.67706	0.146975	2280	414	13528	1.13221	1	0.745612		TUBB2B, E2F6, TUBB2A, DBF4, RBM7, CUL2, ACVR1B, CDCA8, CUL5, RAD21, H2AFX, FANCA, STAG2, STAG1, VCPIP1, EGFR, CCNK, CCNF, PIM1, SKP2, PAPD5, ESPL1, UBE2I, CDK6, PIM2, HMGA2, PPP1CB, WEE1, CDK2, KLHDC3, PPM1D, RCC2, CCND2, ADAM17, MAPRE2, HORMAD2, MAPRE1, NEK4, CHFR, SEPT7, GADD45A, ACVR1, BCAT1, NEK3, CAMK2G, ANLN, DMWD, CDC34, CEP55, CCNG1, ITGB1, DUSP13, OVOL1, CAMK2D, PBRM1, CAMK2B, CLASP1, PP…
SP_PIR_KEYWORDS	mitosis	34	1.15215	0.175051	2943	183	19235	1.21431	1	0.615358		NEK3, ANLN, CEP55, CCNG1, CDCA8, RAD21, CLASP1, CLASP2, LMLN, STAG2, HELLS, CDK13, STAG1, CSNK1A1, CCNK, PDS5B, PDS5A, CCNF, UBE2I, PAPD5, HMGA2, CEP63, WEE1, CDK2, CDC25B, NEDD1, RCC2, CENPV, MAPRE2, MAPRE1, CHFR, SMC1A, NEK4, SEPT7
GOTERM_BP_FAT	GO:0048285~organelle fission	43	1.45713	0.296687	2280	229	13528	1.11412	1	0.917149		TUBB2B, NEK3, TUBB2A, ANLN, CEP55, CCNG1, CDCA8, RAD21, PBRM1, CLASP1, CLASP2, LMLN, STAG2, HELLS, STAG1, VCPIP1, CCNK, PDS5B, PDS5A, MAP2K1, CCNF, UBE2I, ESPL1, PAPD5, HGF, HMGA2, CEP63, WEE1, RGS14, CDK2, CDC25B, PEX11B, NEDD1, RCC2, BAX, CENPV, MAPRE2, HORMAD2, MAPRE1, CHFR, NEK4, SMC1A, SEPT7
GOTERM_BP_FAT	GO:0000087~M phase of mitotic cell cycle	42	1.42325	0.30438	2280	224	13528	1.1125	1	0.921534		TUBB2B, NEK3, TUBB2A, ANLN, CEP55, CCNG1, CDCA8, RAD21, PBRM1, CLASP1, CLASP2, LMLN, STAG2, HELLS, STAG1, VCPIP1, CCNK, PDS5B, PDS5A, MAP2K1, CCNF, UBE2I, ESPL1, PAPD5, HGF, SIRT7, HMGA2, CEP63, WEE1, RGS14, CDK2, CDC25B, NEDD1, RCC2, CENPV, MAPRE2, HORMAD2, MAPRE1, CHFR, NEK4, SMC1A, SEPT7
GOTERM_BP_FAT	GO:0000280~nuclear division	41	1.38936	0.323415	2280	220	13528	1.10576	1	0.93188		TUBB2B, NEK3, TUBB2A, ANLN, CEP55, CCNG1, CDCA8, RAD21, PBRM1, CLASP1, CLASP2, LMLN, STAG2, HELLS, STAG1, VCPIP1, CCNK, PDS5B, PDS5A, MAP2K1, CCNF, UBE2I, ESPL1, PAPD5, HGF, HMGA2, CEP63, WEE1, RGS14, CDK2, CDC25B, NEDD1, RCC2, CENPV, MAPRE2, HORMAD2, MAPRE1, CHFR, NEK4, SMC1A, SEPT7
GOTERM_BP_FAT	GO:0007067~mitosis	41	1.38936	0.323415	2280	220	13528	1.10576	1	0.93188		TUBB2B, NEK3, TUBB2A, ANLN, CEP55, CCNG1, CDCA8, RAD21, PBRM1, CLASP1, CLASP2, LMLN, STAG2, HELLS, STAG1, VCPIP1, CCNK, PDS5B, PDS5A, MAP2K1, CCNF, UBE2I, ESPL1, PAPD5, HGF, HMGA2, CEP63, WEE1, RGS14, CDK2, CDC25B, NEDD1, RCC2, CENPV, MAPRE2, HORMAD2, MAPRE1, CHFR, NEK4, SMC1A, SEPT7
GOTERM_BP_FAT	GO:0000279~M phase	51	1.72823	0.810646	2280	329	13528	0.919757	1	0.999796		TUBB2B, TUBB2A, RBM7, CDCA8, RAD21, H2AFX, FANCA, STAG2, STAG1, VCPIP1, CCNK, CCNF, UBE2I, ESPL1, PAPD5, PIM2, HMGA2, CDK2, WEE1, KLHDC3, RCC2, MAPRE2, HORMAD2, MAPRE1, CHFR, NEK4, SEPT7, NEK3, DMWD, ANLN, CEP55, CCNG1, DUSP13, OVOL1, PBRM1, CLASP1, CLASP2, LMLN, LFNG, HELLS, PDS5B, PDS5A, MAP2K1, HGF, SIRT7, CEP63, RGS14, CDC25B, NEDD1, CENPV, SMC1A
Annotation Cluster 107	Enrichment Score: 1.3952674314846172
Category	Term	Count	%	PValue	List Total	Pop Hits	Pop Total	Fold Enrichment	Bonferroni	Benjamini		Genes
GOTERM_BP_FAT	GO:0045927~positive regulation of growth	25	0.84717	0.00248915	2280	80	13528	1.85417	0.99999	0.0549908		TMX1, ADAM10, LIMK1, CREB1, STAT5A, TGFBR1, CSF1, PEX5, PROX1, GHRHR, TGFB2, ARX, ZFP91, ADRB2, EP300, CHD7, DIO3, HLX, ADAM17, HBEGF, POU3F2, NRG1, INSR, GPAM, NGF
GOTERM_BP_FAT	GO:0045793~positive regulation of cell size	13	0.440529	0.0975721	2280	48	13528	1.60694	1	0.626704		ADAM10, LIMK1, TGFBR1, EDN1, TGFB2, ZFP91, EP300, TMEM123, ADAM17, AMOT, HBEGF, NRG1, NGF
GOTERM_BP_FAT	GO:0030307~positive regulation of cell growth	10	0.338868	0.268424	2280	42	13528	1.4127	1	0.895702		ZFP91, ADAM10, EP300, LIMK1, TGFBR1, ADAM17, HBEGF, NRG1, TGFB2, NGF
Annotation Cluster 108	Enrichment Score: 1.3555016802539215
Category	Term	Count	%	PValue	List Total	Pop Hits	Pop Total	Fold Enrichment	Bonferroni	Benjamini		Genes
UP_SEQ_FEATURE	domain:FERM	15	0.508302	0.0111458	2941	48	19113	2.03088	1	0.712296		EPB41, NF2, FERMT2, PTPN14, EPB41L4A, PTPN13, RDX, PTPN21, PLEKHH1, EPB41L2, PLEKHH2, KRIT1, FRMD4B, JAK1, MSN
INTERPRO	IPR019750:Band 4.1 subgroup	10	0.338868	0.0133803	2710	25	16659	2.45889	1	0.450687		EPB41L2, EPB41, NF2, FRMD4B, PTPN14, EPB41L4A, PTPN13, RDX, PTPN21, MSN
INTERPRO	IPR019747:FERM conserved site	15	0.508302	0.0251858	2710	50	16659	1.84417	1	0.582652		EPB41, NF2, FERMT2, PTPN14, EPB41L4A, PTPN13, RDX, PTPN21, PLEKHH1, EPB41L2, PLEKHH2, KRIT1, FRMD4B, JAK1, MSN
INTERPRO	IPR019749:Band 4.1 domain	15	0.508302	0.0251858	2710	50	16659	1.84417	1	0.582652		EPB41, NF2, FERMT2, PTPN14, EPB41L4A, PTPN13, RDX, PTPN21, PLEKHH1, EPB41L2, PLEKHH2, KRIT1, FRMD4B, JAK1, MSN
INTERPRO	IPR000299:FERM domain	14	0.474415	0.0333717	2710	47	16659	1.83109	1	0.66349		EPB41, NF2, PTPN14, EPB41L4A, PTPN13, RDX, PTPN21, PLEKHH1, EPB41L2, PLEKHH2, KRIT1, FRMD4B, JAK1, MSN
INTERPRO	IPR019748:FERM central domain	14	0.474415	0.0333717	2710	47	16659	1.83109	1	0.66349		NF2, EPB41, FERMT2, PTPN14, EPB41L4A, PTPN13, RDX, PTPN21, PLEKHH1, EPB41L2, PLEKHH2, KRIT1, FRMD4B, MSN
INTERPRO	IPR014352:FERM/acyl-CoA-binding protein, 3-helical bundle	13	0.440529	0.0375313	2710	43	16659	1.85847	1	0.693519		NF2, EPB41, EPB41L4A, PTPN14, PTPN13, RDX, PTPN21, PLEKHH1, EPB41L2, PLEKHH2, KRIT1, FRMD4B, MSN
INTERPRO	IPR018980:FERM, C-terminal PH-like domain	9	0.304981	0.0392126	2710	25	16659	2.213	1	0.700968		EPB41L2, EPB41, NF2, FRMD4B, EPB41L4A, PTPN13, RDX, PTPN21, MSN
INTERPRO	IPR018979:FERM, N-terminal	10	0.338868	0.0439722	2710	30	16659	2.04908	1	0.726209		EPB41L2, EPB41, NF2, FRMD4B, PTPN14, EPB41L4A, PTPN13, RDX, PTPN21, MSN
SMART	SM00295:B41	15	0.508302	0.0785706	1726	50	9079	1.57804	1	0.692929		EPB41, NF2, FERMT2, PTPN14, EPB41L4A, PTPN13, RDX, PTPN21, PLEKHH1, EPB41L2, PLEKHH2, KRIT1, FRMD4B, JAK1, MSN
INTERPRO	IPR000798:Ezrin/radixin/moesin ERM	6	0.203321	0.155836	2710	18	16659	2.04908	1	0.95846		EPB41L2, EPB41, NF2, EPB41L4A, RDX, MSN
INTERPRO	IPR014847:FERM adjacent (FA)	3	0.10166	0.649247	2710	13	16659	1.41859	1	0.999981		EPB41L2, EPB41, EPB41L4A
Annotation Cluster 109	Enrichment Score: 1.35491001703222
Category	Term	Count	%	PValue	List Total	Pop Hits	Pop Total	Fold Enrichment	Bonferroni	Benjamini		Genes
GOTERM_BP_FAT	GO:0032940~secretion by cell	49	1.66045	0.0111492	2280	207	13528	1.40451	1	0.167913		CYB5R4, YWHAZ, CCL3, HNF1B, EXOC7, CAMK2G, EDN1, GIPC1, ABCA1, CANX, PEX5L, ARFGEF1, FKBP1B, RIMS4, GHRHR, MIA3, GNPTAB, BLOC1S3, CKLF, RAPGEF4, EXOC5, PCSK6, SNAP25, PCSK5, APBA1, SEC61A2, SCAMP5, SCAMP1, STX4, RAB8A, STX2, LYN, PLEK, NRXN3, LIN7B, LIN7C, MYO1F, SNAPIN, TRAF3IP2, DOC2A, P2RX1, PSEN1, VAMP7, NTRK2, NEUROD1, ARL4D, SMPD3, CACNA1A, MYH10
GOTERM_BP_FAT	GO:0003001~generation of a signal involved in cell-cell signaling	24	0.813284	0.0118197	2280	85	13528	1.67529	1	0.175981		CYB5R4, HNF1B, STX4, YWHAZ, LYN, NRXN3, CAMK2G, EDN1, LIN7B, LIN7C, SNAPIN, GIPC1, FKBP1B, GHRHR, DOC2A, PSEN1, P2RX1, NTRK2, NEUROD1, RAPGEF4, SNAP25, SMPD3, APBA1, CACNA1A
GOTERM_BP_FAT	GO:0006887~exocytosis	27	0.914944	0.0665112	2280	115	13528	1.39304	1	0.518383		YWHAZ, CCL3, EXOC7, ARFGEF1, PEX5L, RIMS4, MIA3, RAPGEF4, EXOC5, SNAP25, SCAMP5, SCAMP1, RAB8A, STX4, STX2, PLEK, LYN, LIN7B, LIN7C, MYO1F, SNAPIN, DOC2A, PSEN1, P2RX1, VAMP7, CACNA1A, MYH10
GOTERM_BP_FAT	GO:0046903~secretion	53	1.796	0.434124	2280	300	13528	1.04822	1	0.972222		CYB5R4, HNF1B, EDN1, CANX, GHRHR, RAPGEF4, SCAMP5, SCAMP1, STX4, PTGER3, STX2, LYN, NRXN3, DOC2A, PSEN1, VAMP7, ARL4D, VIP, CCL3, YWHAZ, EXOC7, ADORA2B, CAMK2G, GIPC1, ABCA1, FKBP1B, ARFGEF1, PEX5L, RIMS4, KCNJ1, MIA3, GNPTAB, BLOC1S3, CKLF, EXOC5, PCSK6, PCSK5, SNAP25, APBA1, SEC61A2, RAB8A, PLEK, LIN7B, MYO1F, LIN7C, SNAPIN, TRAF3IP2, P2RX1, NTRK2, NEUROD1, CACNA1A, SMPD3, MYH10
Annotation Cluster 110	Enrichment Score: 1.3401363672135433
Category	Term	Count	%	PValue	List Total	Pop Hits	Pop Total	Fold Enrichment	Bonferroni	Benjamini		Genes
GOTERM_BP_FAT	GO:0009101~glycoprotein biosynthetic process	38	1.2877	0.0203878	2280	158	13528	1.427	1	0.252556		GALNT3, GNPTG, GAL3ST3, OSTC, GCNT4, GALNT1, FUT9, TUSC3, LDLR, GALNT7, NDST2, ALG2, ST8SIA3, HS2ST1, POMGNT1, ST6GALNAC3, ST3GAL3, STT3A, B3GNT5, TRAK2, SLC35D1, ST3GAL5, B3GNT7, ST3GAL6, B3GNT1, RPN2, A4GNT, B3GNT2, GAL3ST1, ST6GAL1, LIPA, MAN1A2, ATP7A, LARGE, PSEN1, CSGALNACT2, DPM2, DOLPP1, HS3ST3B1
GOTERM_BP_FAT	GO:0006486~protein amino acid glycosylation	31	1.05049	0.033738	2280	128	13528	1.43698	1	0.349267		GALNT3, GNPTG, GCNT4, OSTC, GALNT1, TUSC3, FUT9, LDLR, GALNT7, ALG2, ST8SIA3, POMGNT1, ST6GALNAC3, ST3GAL3, STT3A, B3GNT5, TRAK2, ST3GAL5, B3GNT7, ST3GAL6, B3GNT1, A4GNT, B3GNT2, RPN2, GAL3ST1, ST6GAL1, LIPA, MAN1A2, LARGE, PSEN1, DPM2, DOLPP1
GOTERM_BP_FAT	GO:0070085~glycosylation	31	1.05049	0.033738	2280	128	13528	1.43698	1	0.349267		GALNT3, GNPTG, GCNT4, OSTC, GALNT1, TUSC3, FUT9, LDLR, GALNT7, ALG2, ST8SIA3, POMGNT1, ST6GALNAC3, ST3GAL3, STT3A, B3GNT5, TRAK2, ST3GAL5, B3GNT7, ST3GAL6, B3GNT1, A4GNT, B3GNT2, RPN2, GAL3ST1, ST6GAL1, LIPA, MAN1A2, LARGE, PSEN1, DPM2, DOLPP1
GOTERM_BP_FAT	GO:0043413~biopolymer glycosylation	31	1.05049	0.033738	2280	128	13528	1.43698	1	0.349267		GALNT3, GNPTG, GCNT4, OSTC, GALNT1, TUSC3, FUT9, LDLR, GALNT7, ALG2, ST8SIA3, POMGNT1, ST6GALNAC3, ST3GAL3, STT3A, B3GNT5, TRAK2, ST3GAL5, B3GNT7, ST3GAL6, B3GNT1, A4GNT, B3GNT2, RPN2, GAL3ST1, ST6GAL1, LIPA, MAN1A2, LARGE, PSEN1, DPM2, DOLPP1
GOTERM_BP_FAT	GO:0009100~glycoprotein metabolic process	45	1.52491	0.0396599	2280	202	13528	1.32178	1	0.384616		GALNT3, GNPTG, GAL3ST3, OSTC, GCNT4, GALNT1, FUT9, TUSC3, LDLR, GALNT7, NDST2, ALG2, COL2A1, ST8SIA3, EDEM3, HS2ST1, POMGNT1, ST6GALNAC3, ST3GAL3, STT3A, B3GNT5, TRAK2, ST3GAL5, SLC35D1, B3GNT7, ST3GAL6, B3GNT1, RPN2, A4GNT, B3GNT2, PCSK6, COL11A1, GAL3ST1, ST6GAL1, LIPA, MAN1A2, ATP7A, ADAMTS9, LARGE, PSEN1, CSGALNACT2, SULF1, PSEN2, DPM2, DOLPP1, HS3ST3B1
SP_PIR_KEYWORDS	glycosyltransferase	37	1.25381	0.293159	2943	214	19235	1.13003	1	0.777324		GALNT3, GCNT4, GALNT1, FUT9, GCNT2, GALNT7, GALNT5, ALG2, ST8SIA3, EXTL2, UGT1A7, UGT1A6, POMGNT1, UGT1A9, ST3GAL3, ST6GALNAC3, UGT1A8, B3GNT5, UGT1A3, ST3GAL5, UGT1A5, B3GNT7, ST3GAL6, UGT1A4, B3GNT1, GXYLT1, A4GNT, UGT8, B3GNT2, B4GALT6, LFNG, C1GALT1, B4GALT5, PIGA, B4GALT3, ST6GAL1, UGCG, UGT1A1, TNKS2, PARP16, UGT1A10, LARGE, DPM2, HAS2, GTDC1, HAS3
Annotation Cluster 111	Enrichment Score: 1.339916733199668
Category	Term	Count	%	PValue	List Total	Pop Hits	Pop Total	Fold Enrichment	Bonferroni	Benjamini		Genes
INTERPRO	IPR001202:WW/Rsp5/WWP	16	0.542189	0.0190137	2710	53	16659	1.85577	1	0.52161		HECW2, MAGI2, UTRN, WWC1, WWC2, GAS7, IQGAP1, PIN1, TCERG1, NEDD4, WWP1, FNBP4, SMURF2, APBB3, APBB2, PRPF40A
UP_SEQ_FEATURE	domain:WW 2	10	0.338868	0.0258666	2941	29	19113	2.24097	1	0.868846		TCERG1, MAGI2, HECW2, NEDD4, WWP1, FNBP4, WWC1, WWC2, SMURF2, PRPF40A
UP_SEQ_FEATURE	domain:WW 1	10	0.338868	0.0258666	2941	29	19113	2.24097	1	0.868846		TCERG1, MAGI2, HECW2, NEDD4, WWP1, FNBP4, WWC1, WWC2, SMURF2, PRPF40A
SMART	SM00456:WW	16	0.542189	0.0647793	1726	53	9079	1.58797	1	0.646776		HECW2, MAGI2, UTRN, WWC1, WWC2, GAS7, IQGAP1, PIN1, TCERG1, NEDD4, WWP1, FNBP4, SMURF2, APBB3, APBB2, PRPF40A
UP_SEQ_FEATURE	domain:WW	6	0.203321	0.242347	2941	22	19113	1.7724	1	0.999944		UTRN, APBB3, APBB2, GAS7, IQGAP1, PIN1
Annotation Cluster 112	Enrichment Score: 1.3115768962584835
Category	Term	Count	%	PValue	List Total	Pop Hits	Pop Total	Fold Enrichment	Bonferroni	Benjamini		Genes
GOTERM_CC_FAT	GO:0000785~chromatin	45	1.52491	0.0104105	2000	200	12782	1.43798	0.999162	0.122959		HMGN3, ING2, ARID4A, ARID4B, CBX3, AHCTF1, CBX2, REST, CBX6, CITED2, CHD9, CHD7, H2AFZ, H2AFY, CHD1, H2AFX, DNMT3B, STAG2, HELLS, STAG1, MAF, DNMT3A, RBBP4, PDS5B, SHPRH, PDS5A, CREB1, MECP2, PPP1R10, APTX, SIRT7, HMGA2, KAT5, HMGA1, JUNB, MYCN, KLHDC3, NEDD4, JUN, RNF2, H3F3B, FOXC1, H3F3C, IRF4, KLF4
GOTERM_CC_FAT	GO:0044427~chromosomal part	73	2.47374	0.0600264	2000	386	12782	1.20866	1	0.365888		ITGB3BP, PTGES3, HMGN3, ARID4A, ARID4B, CBX3, CBX2, REST, CBX6, CITED2, CDCA8, H2AFZ, H2AFY, H2AFX, TIGD5, STAG2, SS18L1, STAG1, RBBP4, MECP2, TP53, APTX, UBE2I, HMGA2, HMGA1, JUNB, CDK2, PURA, MYCN, KLHDC3, TNKS2, SUV420H2, STRA13, NDEL1, PSEN1, RCC2, JUN, FOXC1, SEPT7, ING2, NUP160, AHCTF1, SUMO2, CHD9, CHD7, PPP2CA, CENPB, PBRM1, CHD1, CLASP1, CLASP2, DNMT3B, ERCC4, HELLS, TERF2, MAF, DNMT3A, …
GOTERM_CC_FAT	GO:0005694~chromosome	85	2.88038	0.0690177	2000	460	12782	1.18095	1	0.38679		ITGB3BP, PTGES3, HMGN3, CDX2, ARID4A, ARID4B, CBX3, CBX2, REST, CBX6, CITED2, TOP1, CDCA8, RAD21, H2AFZ, H2AFY, H2AFX, TIGD5, STAG2, SS18L1, STAG1, RBBP4, TADA2A, MECP2, TP53, APTX, UBE2I, TOPBP1, HMGA2, HMGA1, JUNB, CDK2, PURA, KLHDC3, TNKS2, MYCN, SUV420H2, STRA13, NDEL1, PSEN1, RCC2, JUN, FOXC1, LIN54, ADD3, RNF20, SEPT7, HMGB3, ING2, NUP160, AHCTF1, CHD9, SUMO2, CHD7, PPP2CA, CENPB, HNRNPD, C…
GOTERM_CC_FAT	GO:0000228~nuclear chromosome	32	1.08438	0.131497	2000	162	12782	1.26242	1	0.539752		ING2, CDX2, CBX3, CITED2, TOP1, RAD21, PBRM1, H2AFY, H2AFX, ERCC4, DNMT3B, TERF2, SS18L1, DNMT3A, RBBP4, WAPAL, PPP1R10, UBE2I, TOPBP1, SIRT7, HMGA2, TNKS2, KLHDC3, PURA, SUV420H2, JUN, RNF2, H3F3B, FOXC1, IRF4, SMC1A, ADD3
Annotation Cluster 113	Enrichment Score: 1.3111341190269588
Category	Term	Count	%	PValue	List Total	Pop Hits	Pop Total	Fold Enrichment	Bonferroni	Benjamini		Genes
SP_PIR_KEYWORDS	tyrosine-protein kinase	29	0.982718	0.00433656	2943	111	19235	1.70756	0.9543	0.0493264		ERBB3, DSTYK, KIT, SRC, CLK2, TEK, DYRK2, CSK, MAP2K7, INSR, CSF1R, EGFR, TYRO3, LYN, MAP2K1, MAP2K3, MAP2K4, EPHA2, WEE1, STYK1, EPHA7, DYRK1B, NTRK2, PDGFRA, ROR1, TESK2, PDGFRB, JAK1, ABL1
GOTERM_MF_FAT	GO:0004713~protein tyrosine kinase activity	42	1.42325	0.00615533	2190	166	12983	1.49993	0.999895	0.214256		NRP2, CAV2, NRP1, NEK3, ERBB3, DSTYK, KIT, CCL4, MST4, SRC, CAMKK2, CLK2, TEK, LMTK2, DYRK2, CSK, MAP2K7, INSR, CRIM1, CSF1R, EGFR, TYRO3, TWF1, MAP2K1, LYN, MAP2K3, MAP2K4, CCL4L1, IRS1, WEE1, EPHA2, STYK1, EPHA7, CRKL, DYRK1B, NTRK2, PDGFRA, ROR1, JAK1, TESK2, PDGFRB, ABL1
SP_PIR_KEYWORDS	autophosphorylation	14	0.474415	0.0294701	2943	49	19235	1.86739	1	0.214429		EGFR, LYN, PIM1, PRKCH, PRKG1, SRC, PRKCB, PRKAR2A, NTRK2, TEK, PDGFRA, PDGFRB, INSR, CSF1R
GOTERM_MF_FAT	GO:0004714~transmembrane receptor protein tyrosine kinase activity	17	0.576076	0.0884829	2190	67	12983	1.5042	1	0.743657		EGFR, NRP2, TYRO3, NRP1, ERBB3, KIT, IRS1, EPHA2, EPHA7, NTRK2, TEK, PDGFRA, ROR1, PDGFRB, INSR, CRIM1, CSF1R
INTERPRO	IPR001245:Tyrosine protein kinase	26	0.881057	0.0947281	2710	118	16659	1.35447	1	0.907452		ERBB3, KIT, MST4, SRC, MAP3K9, TEK, LMTK2, CSK, INSR, CSF1R, EGFR, TYRO3, LYN, LIMK1, EPHA2, EPHA7, STYK1, NTRK2, PDGFRA, ROR1, TESK2, PDGFRB, JAK1, ABL1, MAP3K13, MAP3K12
SP_PIR_KEYWORDS	tyrosine-specific protein kinase	12	0.406642	0.106014	2943	48	19235	1.63396	1	0.490482		EGFR, LYN, TEK, NTRK2, PDGFRA, ROR1, PDGFRB, CSK, INSR, SRC, WEE1, CSF1R
INTERPRO	IPR008266:Tyrosine protein kinase, active site	21	0.711623	0.151941	2710	97	16659	1.33084	1	0.95677		EGFR, TYRO3, LYN, ERBB3, KIT, EPHA2, SRC, STYK1, EPHA7, TEK, NTRK2, PDGFRA, ROR1, LMTK2, PDGFRB, TESK2, JAK1, ABL1, CSK, INSR, CSF1R
SMART	SM00219:TyrKc	26	0.881057	0.305331	1726	118	9079	1.15901	1	0.903313		ERBB3, KIT, MST4, SRC, MAP3K9, TEK, LMTK2, CSK, INSR, CSF1R, EGFR, TYRO3, LYN, LIMK1, EPHA2, EPHA7, STYK1, NTRK2, PDGFRA, ROR1, TESK2, PDGFRB, JAK1, ABL1, MAP3K13, MAP3K12
Annotation Cluster 114	Enrichment Score: 1.3043667578145042
Category	Term	Count	%	PValue	List Total	Pop Hits	Pop Total	Fold Enrichment	Bonferroni	Benjamini		Genes
GOTERM_BP_FAT	GO:0060350~endochondral bone morphogenesis	8	0.271095	0.0106361	2280	16	13528	2.96667	1	0.162391		PTHLH, FGF18, COL13A1, HOXA11, COL2A1, COL1A1, SOX9, RUNX2
GOTERM_BP_FAT	GO:0001958~endochondral ossification	6	0.203321	0.0378359	2280	12	13528	2.96667	1	0.373505		PTHLH, FGF18, COL13A1, COL2A1, COL1A1, RUNX2
GOTERM_BP_FAT	GO:0060349~bone morphogenesis	8	0.271095	0.0390101	2280	20	13528	2.37333	1	0.381929		PTHLH, FGF18, COL13A1, HOXA11, COL2A1, COL1A1, SOX9, RUNX2
GOTERM_BP_FAT	GO:0032330~regulation of chondrocyte differentiation	6	0.203321	0.0715971	2280	14	13528	2.54286	1	0.535773		MAF, PTHLH, HOXA11, SOX9, RUNX2, GLI3
GOTERM_BP_FAT	GO:0060351~cartilage development involved in endochondral bone morphogenesis	3	0.10166	0.267552	2280	6	13528	2.96667	1	0.895171		HOXA11, COL2A1, COL1A1

## Sheet: GOTerms_BP_FAT
Category	Term	Term description	Count	%	PValue	List Total	Pop Hits	Pop Total	Fold Enrichment	Bonferroni	Benjamini FDR			Genes
GOTERM_BP_FAT	GO:0045935	positive regulation of nucleobase, nucleoside, nucleotide and nucleic acid metabolic process	205	6.29027	2.02271e-18	2513	624	13528	1.76852	9.47641e-15	9.47641e-15			CDX2, GDF6, STAT5A, NAA15, HOXD13, CITED4, CITED2, EPC1, BRPF1, S1PR1, FOXF1, IFNG, H2AFX, RARB, RARG, MED14, MECOM, PROX1, PPARGC1A, PPARGC1B, MAPK1, MTF1, JUN, VEGFA, PDGFRA, VGLL2, TMX1, HOXA13, CALR, LIF, TCF4, NKX2-2, PLAGL2, KLF5, KLF6, BMP3, KLF7, SMAD9, IKZF2, MAP2K1, NTF3, TGFBR1, MAML1, MAP2K3, SMAD5, SMAD4, ESRRG, MSTN, SMAD1, DDX5, CSRNP3, ETS1, CSRNP1, KLF4, HNF1B, FOXA2, ELF4, GRIP1…
GOTERM_BP_FAT	GO:0045449	regulation of transcription	641	19.6686	2.34747e-18	2513	2601	13528	1.32666	1.09979e-14	5.49896e-15			NAA15, RORC, HOXD13, REST, MXI1, CITED4, CITED2, EPC1, BRPF1, EPC2, CDCA7, FLI1, MED28, ZNF774, MED26, FOXF1, ZNF248, ZNF395, TIGD5, ZNF391, TBPL1, IKBKAP, ZNF641, PTPRK, TADA2A, RREB1, RCOR1, TAF4B, BARHL2, ZHX1, EOMES, MECP2, HMG20A, MED14, HNF4G, PTPRU, PROX2, MECOM, PROX1, MAPK1, MSX1, ZNF784, NME1, JUN, FOXG1, FLII, VGLL2, TGIF2, VGLL3, ST18, ZNF382, ZNHIT3, ZNF516, ZNF131, MYBL1, MYBL2, ZNF…
GOTERM_BP_FAT	GO:0051173	positive regulation of nitrogen compound metabolic process	209	6.41301	4.21519e-18	2513	644	13528	1.74703	1.97482e-14	6.58272e-15			CDX2, GDF6, STAT5A, EDN1, NAA15, HOXD13, CITED4, CITED2, EPC1, BRPF1, S1PR1, FOXF1, IFNG, H2AFX, RARB, DDAH1, RARG, MED14, MECOM, PROX1, PPARGC1A, PPARGC1B, MAPK1, MTF1, JUN, VEGFA, PDGFRA, VGLL2, TMX1, HOXA13, CALR, LIF, TCF4, NKX2-2, PLAGL2, KLF5, KLF6, BMP3, KLF7, SMAD9, IKZF2, MAP2K1, NTF3, TGFBR1, MAML1, MAP2K3, SMAD5, SMAD4, ESRRG, MSTN, SMAD1, DDX5, CSRNP3, ETS1, CSRNP1, KLF4, HNF1B, FOXA2…
GOTERM_BP_FAT	GO:0010628	positive regulation of gene expression	191	5.86069	3.00955e-17	2513	581	13528	1.76969	1.40997e-13	3.52493e-14			MMS19, CDX2, THRA, GDF6, STAT5A, ZXDC, NAA15, HOXD13, CASK, FOXO3, CNOT7, GDNF, CITED4, ZXDA, CBFB, IL10, CITED2, EPC1, GATA2, BRPF1, S1PR1, GATA5, MDFIC, GATA6, FOXF1, IFNG, SMARCD1, GATA4, RARB, SATB2, RARG, MED14, SIX4, MECOM, PPARGC1A, PROX1, PPARGC1B, AHR, JUNB, ASCL1, MAPK1, EP300, MTF1, JUN, SIX1, VEGFA, VGLL2, PRDM1, NFE2L2, SMARCA2, RNF20, TMX1, CAMTA2, CNBP, HOXA13, SOX2, ONECUT2, SOX5,…
GOTERM_BP_FAT	GO:0045941	positive regulation of transcription	184	5.6459	5.00295e-16	2513	564	13528	1.75622	2.6007e-12	5.20139e-13			MMS19, CDX2, THRA, GDF6, STAT5A, ZXDC, NAA15, CASK, HOXD13, FOXO3, CNOT7, GDNF, CITED4, ZXDA, CBFB, IL10, CITED2, EPC1, GATA2, BRPF1, S1PR1, GATA5, MDFIC, GATA6, FOXF1, IFNG, SMARCD1, GATA4, RARB, SATB2, RARG, MED14, SIX4, MECOM, PPARGC1A, PROX1, PPARGC1B, AHR, JUNB, ASCL1, MAPK1, EP300, MTF1, JUN, SIX1, VEGFA, VGLL2, NFE2L2, SMARCA2, RNF20, TMX1, CAMTA2, CNBP, HOXA13, SOX2, ONECUT2, SOX5, TFEB, …
GOTERM_BP_FAT	GO:0031328	positive regulation of cellular biosynthetic process	213	6.53575	7.00937e-16	2513	685	13528	1.6739	3.12084e-12	5.20139e-13			CDX2, GDF6, STAT5A, EDN1, NAA15, HOXD13, CITED4, CITED2, EPC1, BRPF1, S1PR1, FOXF1, IFNG, RARB, DDAH1, RARG, BARHL2, MED14, MECOM, PPARGC1A, PROX1, PPARGC1B, MAPK1, MTF1, JUN, VEGFA, PDGFRA, VGLL2, TMX1, HOXA13, CALR, LIF, TCF4, NKX2-2, PLAGL2, KLF5, KLF6, BMP3, KLF7, SMAD9, IKZF2, NTF3, TGFBR1, MAML1, MAP2K3, SMAD5, SMAD4, ESRRG, MSTN, SMAD1, DDX5, CSRNP3, ETS1, CSRNP1, KLF4, HNF1B, FOXA2, ELF4,…
GOTERM_BP_FAT	GO:0009891	positive regulation of biosynthetic process	215	6.59712	9.30986e-16	2513	695	13528	1.66531	4.16112e-12	5.94413e-13			CDX2, GDF6, STAT5A, EDN1, NAA15, HOXD13, CITED4, CITED2, EPC1, BRPF1, S1PR1, FOXF1, IFNG, RARB, DDAH1, RARG, BARHL2, MED14, MECOM, PPARGC1A, PROX1, PPARGC1B, MAPK1, MTF1, JUN, VEGFA, PDGFRA, VGLL2, TMX1, HOXA13, CALR, LIF, TCF4, NKX2-2, PLAGL2, KLF5, KLF6, BMP3, KLF7, SMAD9, IKZF2, NTF3, TGFBR1, MAML1, MAP2K3, SMAD5, SMAD4, ESRRG, MSTN, SMAD1, DDX5, CSRNP3, ETS1, CSRNP1, KLF4, HNF1B, FOXA2, ELF4,…
GOTERM_BP_FAT	GO:0010557	positive regulation of macromolecule biosynthetic process	204	6.25959	2.25352e-15	2513	654	13528	1.67917	1.04028e-11	1.30029e-12			CDX2, GDF6, STAT5A, NAA15, HOXD13, CITED4, CITED2, EPC1, BRPF1, S1PR1, FOXF1, IFNG, RARB, RARG, BARHL2, MED14, MECOM, PROX1, PPARGC1A, PPARGC1B, MAPK1, MTF1, JUN, VEGFA, PDGFRA, VGLL2, TMX1, HOXA13, CALR, LIF, TCF4, NKX2-2, PLAGL2, KLF5, KLF6, BMP3, KLF7, SMAD9, IKZF2, NTF3, TGFBR1, MAML1, MAP2K3, SMAD5, SMAD4, ESRRG, MSTN, SMAD1, DDX5, CSRNP3, ETS1, CSRNP1, KLF4, HNF1B, FOXA2, ELF4, GRIP1, MITF,…
GOTERM_BP_FAT	GO:0006357	regulation of transcription from RNA polymerase II promoter	217	6.65848	4.67828e-14	2513	727	13528	1.60682	2.18979e-10	2.4331e-11			CDX2, STAT5A, HOXD13, CITED2, EPC1, S1PR1, TRAK2, MED26, RARB, IKBKAP, RARG, YY1, BARHL2, MECP2, MED14, HNF4G, MECOM, PPARGC1A, PROX1, PPARGC1B, MSX1, MTF1, PIAS4, JUN, VEGFA, VGLL2, PRDM1, ST18, HOXA13, CALR, LIF, TCF4, BCOR, NKX2-2, PLAGL2, MDFI, DNMT3A, KLF6, BMP3, TCF7, KLF7, IKZF2, MAP2K1, NTF3, KLF9, SMAD7, KLF10, MAML1, KLF11, SMAD5, SMAD4, RYBP, SKI, SMAD1, UBP1, CSRNP3, ETS1, RNF2, CSRNP…
GOTERM_BP_FAT	GO:0010604	positive regulation of macromolecule metabolic process	247	7.57901	5.0497e-14	2513	857	13528	1.55152	2.36663e-10	2.36664e-11			DLC1, CDX2, IL6ST, GDF6, STAT5A, NAA15, HOXD13, CITED4, CITED2, EPC1, ZFP91, BRPF1, S1PR1, FOXF1, IFNG, H2AFX, RARB, ADAM9, RARG, BARHL2, MED14, SKP1, MECOM, PPARGC1A, PROX1, PPARGC1B, MAPK1, VEGFC, MTF1, PIAS4, JUN, VEGFA, PDGFRA, VGLL2, PRDM1, TMX1, HOXA13, CALR, PIN1, LIF, TCF4, DNMT3B, NKX2-2, PLAGL2, KLF5, KLF6, BMP3, KLF7, IKZF2, SMAD9, MAP2K1, NTF3, SMAD7, TGFBR1, MAML1, MAP2K3, SMAD5, SMA…
GOTERM_BP_FAT	GO:0042127	regulation of cell proliferation	230	7.05738	8.72276e-14	2513	787	13528	1.57324	4.0883e-10	3.71664e-11			DLC1, NOG, CDX2, IL6ST, OSMR, STAT5A, EDN1, PTGS1, HOXD13, MXI1, SSR1, ZFP91, CUL2, CUL5, CDCA7, S1PR1, IFNG, CHRNA7, RARB, PTPRK, RARG, PTPRM, PTPRF, LIFR, PTPRU, MECOM, VASH2, PROX1, VASH1, VEGFB, MAPK1, VEGFC, MSX1, ADAMTS8, NME1, SSTR1, JUN, F3, FOXG1, VEGFA, MNT, PDGFRA, PDGFRB, LAMC1, PMP22, ERBB4, GNAI2, ERBB3, IFI30, BCL2L1, CALR, ADA, PIN1, ARX, LIF, KRAS, LHX1, LHX5, KLF5, BECN1, CRIP2,…
GOTERM_BP_FAT	GO:0010629	negative regulation of gene expression	157	4.81743	5.85044e-12	2513	504	13528	1.67691	2.74093e-08	2.28411e-09			JDP2, CDX2, THRA, CBX3, CBX2, REST, MAF1, NR2E1, CITED2, EPC1, HOXC8, WWP1, CLP1, EED, RARB, BCL7A, INSR, SATB1, PTPRK, SATB2, RARG, ZHX1, HRK, SKP2, MECP2, PTPRU, PKIA, PROX1, MSX1, HOXD8, PIAS4, PRDM1, ST18, SMARCA2, ZNF382, GCLC, SOX2, BCL2L1, ELK3, CALR, LIN28A, SOX9, LIN28B, MOV10, MEIS2, PRKRA, OVOL1, BHLHE40, SKIL, TCF4, BCOR, RUNX2, DNMT3B, HELLS, ZNF423, MDFI, NKRF, DNMT3A, CREBZF, SMAD7…
GOTERM_BP_FAT	GO:0051254	positive regulation of RNA metabolic process	150	4.60264	1.66944e-11	2513	481	13528	1.67875	7.82129e-08	6.01637e-09			MMS19, CDX2, THRA, STAT5A, NAA15, CASK, HOXD13, FOXO3, CNOT7, GDNF, IL10, CBFB, CITED2, EPC1, GATA2, S1PR1, MDFIC, GATA6, FOXF1, IFNG, SMARCD1, GATA4, RARB, SATB2, RARG, MED14, SIX4, MECOM, PPARGC1A, PROX1, PPARGC1B, AHR, JUNB, ASCL1, EP300, MTF1, JUN, SIX1, VEGFA, VGLL2, NFE2L2, SMARCA2, TMX1, CAMTA2, CNBP, HOXA13, SOX2, ONECUT2, SOX5, TFEB, SOX4, SOX9, LIF, HOXA1, MEIS2, TCF4, RUNX1, ASF1A, RUN…
GOTERM_BP_FAT	GO:0045893	positive regulation of transcription, DNA-dependent	149	4.57195	1.71213e-11	2513	477	13528	1.68155	8.02133e-08	5.72952e-09			MMS19, CDX2, THRA, STAT5A, NAA15, CASK, HOXD13, FOXO3, CNOT7, GDNF, IL10, CBFB, CITED2, EPC1, GATA2, S1PR1, MDFIC, GATA6, FOXF1, IFNG, SMARCD1, GATA4, RARB, SATB2, RARG, MED14, SIX4, MECOM, PPARGC1A, PROX1, PPARGC1B, AHR, JUNB, ASCL1, EP300, MTF1, JUN, SIX1, VEGFA, VGLL2, NFE2L2, SMARCA2, TMX1, CAMTA2, CNBP, HOXA13, SOX2, ONECUT2, SOX5, TFEB, SOX4, SOX9, LIF, HOXA1, MEIS2, TCF4, RUNX1, ASF1A, RUN…
GOTERM_BP_FAT	GO:0006350	transcription	500	15.3421	5.72566e-11	2513	2101	13528	1.28111	2.68247e-07	1.78832e-08			NAA15, HOXD13, RORC, REST, MXI1, CITED4, CITED2, EPC1, BRPF1, EPC2, CDCA7, FLI1, MED28, ZNF774, MED26, FOXF1, ZNF248, ZNF395, ZNF391, TBPL1, IKBKAP, ZNF641, TADA2A, RREB1, TAF4B, RCOR1, BARHL2, ZHX1, MECP2, EOMES, HMG20A, MED14, HNF4G, PROX2, PROX1, MSX1, ZNF784, NME1, JUN, FOXG1, VGLL2, FLII, VGLL3, TGIF2, ST18, ZNF382, ZNF516, ZNF131, AHCTF1, MYBL1, MYBL2, ZNF618, ARX, CASZ1, TCF4, ZNF70, NAT14…
GOTERM_BP_FAT	GO:0031327	negative regulation of cellular biosynthetic process	167	5.12427	6.7331e-11	2513	561	13528	1.60249	3.15445e-07	1.97153e-08			JDP2, CDX2, THRA, PDGFB, EDN1, CBX3, CBX2, REST, MAF1, NR2E1, IL10, CITED2, EIF4EBP3, EPC1, HOXC8, EIF4EBP2, TIA1, WWP1, EED, RARB, BCL7A, SATB1, PTPRK, SATB2, RARG, ZHX1, MECP2, PTPRU, PKIA, PROX1, MSX1, HOXD8, PIAS4, BACE2, PRDM1, ST18, SMARCA2, ZNF382, PALM, GCLC, SOX2, IGF2BP1, IGF2BP2, ELK3, IGF2BP3, CALR, SOX9, MEIS2, OVOL1, BHLHE40, SKIL, TCF4, BCOR, RUNX2, DNMT3B, HELLS, ZNF423, MDFI, NKR…
GOTERM_BP_FAT	GO:0010558	negative regulation of macromolecule biosynthetic process	162	4.97085	2.05054e-10	2513	547	13528	1.5943	9.60678e-07	5.65105e-08			JDP2, CDX2, THRA, EDN1, CBX3, CBX2, REST, MAF1, NR2E1, IL10, CITED2, EIF4EBP3, EPC1, HOXC8, EIF4EBP2, TIA1, WWP1, EED, RARB, BCL7A, SATB1, PTPRK, SATB2, RARG, ZHX1, MECP2, PTPRU, PKIA, PROX1, MSX1, HOXD8, PIAS4, BACE2, PRDM1, ST18, SMARCA2, ZNF382, GCLC, SOX2, IGF2BP1, IGF2BP2, ITGB3, ELK3, IGF2BP3, CALR, SOX9, MEIS2, OVOL1, BHLHE40, SKIL, TCF4, BCOR, RUNX2, DNMT3B, HELLS, ZNF423, MDFI, NKRF, DNM…
GOTERM_BP_FAT	GO:0009890	negative regulation of biosynthetic process	168	5.15496	2.14972e-10	2513	573	13528	1.57832	1.00715e-06	5.59525e-08			JDP2, CDX2, THRA, PDGFB, EDN1, CBX3, CBX2, REST, MAF1, NR2E1, IL10, CITED2, EIF4EBP3, EPC1, HOXC8, EIF4EBP2, TIA1, WWP1, EED, RARB, BCL7A, SATB1, PTPRK, SATB2, RARG, ZHX1, MECP2, PTPRU, PKIA, PROX1, MSX1, HOXD8, PIAS4, BACE2, PRDM1, ST18, SMARCA2, ZNF382, PALM, GCLC, SOX2, IGF2BP1, IGF2BP2, ITGB3, ELK3, IGF2BP3, CALR, SOX9, MEIS2, OVOL1, BHLHE40, SKIL, TCF4, BCOR, RUNX2, DNMT3B, HELLS, ZNF423, MD…
GOTERM_BP_FAT	GO:0016481	negative regulation of transcription	141	4.32648	2.31293e-10	2513	459	13528	1.65366	1.08361e-06	5.7032e-08			JDP2, CDX2, THRA, CBX3, CBX2, REST, MAF1, NR2E1, CITED2, EPC1, HOXC8, WWP1, EED, RARB, BCL7A, PTPRK, SATB1, SATB2, RARG, ZHX1, MECP2, PTPRU, PKIA, PROX1, MSX1, HOXD8, PIAS4, PRDM1, ST18, SMARCA2, ZNF382, GCLC, SOX2, ELK3, CALR, SOX9, MEIS2, OVOL1, BHLHE40, SKIL, TCF4, BCOR, RUNX2, DNMT3B, HELLS, ZNF423, MDFI, NKRF, DNMT3A, CREBZF, SMAD7, KLF10, PHB, KLF11, FOXA1, SMAD4, RYBP, SKI, KAT5, FOXP4, UB…
GOTERM_BP_FAT	GO:0060284	regulation of cell development	77	2.36269	2.70971e-10	2513	205	13528	2.02199	1.2695e-06	6.3475e-08			RTN4, NOG, NRP1, FOXA2, EFNA1, EDN1, PPARG, REST, NR2E1, TTL, TGFB2, ZFP91, TIAM1, ROBO1, SEMA3F, RHOA, ROBO2, SEMA3A, LYN, PTPRF, LIMK1, BARHL2, TP53, PROX1, SLIT2, ASCL1, VEGFC, MIB1, EYA1, NDEL1, PSEN1, CCND2, BTG1, FOXG1, SIX1, NPTN, CNTN4, TGIF2, NGFR, DBN1, NGF, CAV3, CDK5R1, HOXA11, SOX2, SOX5, KIT, CALR, PRPF19, LINGO1, NUMB, POU3F2, MBNL3, DNMT3B, NKX2-2, NEFM, COL4A4, NTF3, SMAD7, FOXA1…
GOTERM_BP_FAT	GO:0001944	vasculature development	89	2.7309	3.13839e-10	2513	251	13528	1.90879	1.47034e-06	7.0016e-08			GNA13, RTN4, NRP2, FGF18, CDX2, NRP1, TBX20, EDN1, WASF2, PRRX1, NAA15, CSPG4, JAG1, GJA5, PTEN, TGFB2, CITED2, EDNRA, BAK1, SHB, S1PR1, ATG5, ROBO1, FOXF1, CASP8, TGFA, QKI, SOX17, NR2F2, CYR61, RECK, MMP19, EFNB2, ARHGAP24, PROX1, JUNB, PNPLA6, SLIT2, VEGFC, MIB1, CRKL, PSEN1, NUS1, ZMIZ1, JUN, DLL4, VEGFA, COL1A2, ZFPM2, FOXC1, COL1A1, ACVR1, ZFAND5, EMCN, COL3A1, WARS2, ELK3, CDH5, GJC1, ZFP3…
GOTERM_BP_FAT	GO:0001568	blood vessel development	87	2.66953	4.65576e-10	2513	245	13528	1.91159	2.18122e-06	9.91466e-08			GNA13, RTN4, NRP2, FGF18, CDX2, NRP1, TBX20, EDN1, WASF2, PRRX1, NAA15, CSPG4, JAG1, GJA5, PTEN, TGFB2, CITED2, EDNRA, BAK1, SHB, S1PR1, ATG5, ROBO1, FOXF1, CASP8, TGFA, QKI, SOX17, NR2F2, CYR61, RECK, MMP19, ARHGAP24, PROX1, JUNB, PNPLA6, SLIT2, VEGFC, MIB1, CRKL, PSEN1, NUS1, ZMIZ1, DLL4, JUN, VEGFA, COL1A2, ZFPM2, FOXC1, COL1A1, ACVR1, EMCN, COL3A1, WARS2, ELK3, CDH5, GJC1, ZFP36L1, CHD7, HAND…
GOTERM_BP_FAT	GO:0008284	positive regulation of cell proliferation	129	3.95827	5.31084e-10	2513	414	13528	1.67738	2.48813e-06	1.08179e-07			FGF18, NOG, CDX2, PDGFB, IL6ST, OSMR, STAT5A, EDN1, IL13, NR2E1, GHRHR, SSR1, TGFB2, ZFP91, S1PR1, IFNG, PDGFC, CHRNA7, INSR, EBI3, EGFR, IRS2, LIFR, MFGE8, PPP1CB, IRS1, PROX1, VASH2, VEGFB, PTHLH, MAPK1, VEGFC, NME1, F3, FGFR1OP, JUN, VEGFA, FOXG1, PDGFRA, PDGFRB, LAMC1, NGF, CNBP, GNAI2, ERBB4, SOX2, SOX4, CNTFR, BCL2L1, CALR, ITGB1, ADA, LIF, KRAS, LHX1, RTKN2, ADRA2A, LHX5, RUNX2, TRAF5, KLF…
GOTERM_BP_FAT	GO:0045664	regulation of neuron differentiation	56	1.71832	8.0419e-10	2513	133	13528	2.26661	3.76763e-06	1.56985e-07			RTN4, NOG, NRP1, FOXA2, EFNA1, REST, NR2E1, TTL, ZFP91, TIAM1, ROBO1, SEMA3F, RHOA, ROBO2, SEMA3A, PTPRF, LIMK1, BARHL2, SLIT2, MIB1, ASCL1, EYA1, NDEL1, PSEN1, CCND2, FOXG1, SIX1, TGIF2, CNTN4, NGFR, DBN1, NGF, CDK5R1, SOX2, SOX5, CALR, PRPF19, LINGO1, NUMB, POU3F2, DNMT3B, NEFM, NKX2-2, FOXA1, RTN4R, SMAD1, LMX1A, ISL1, RUFY3, ISL2, YWHAG, NTRK2, NEUROD1, PBX1, OMG, CACNA1A
GOTERM_BP_FAT	GO:0051270	regulation of cell motion	72	2.20927	1.54041e-09	2513	193	13528	2.00824	7.21678e-06	2.88672e-07			DLC1, RTN4, GNA13, NRP1, PDGFB, IL6ST, EDN1, JAG1, PTEN, TGFB2, CITED2, S1PR1, SEMA3F, GAB1, SEMA3A, INSR, ADAM9, EGFR, PTPRK, IRS2, PTPRM, ADAM10, LYN, ACTN1, PTPRU, IRS1, VASH1, MAPK1, VEGFC, CLIC4, F3, DLL4, VEGFA, PDGFRA, ADAM17, PDGFRB, WDR44, RNF20, ERBB4, ENPP2, CSF1, ONECUT2, ABHD2, ITGB3, KIT, GREM1, TPM1, ADA, TRIB1, IGF1R, MIA3, MAP3K1, TEK, THBS1, PIK3R1, PARD6B, NF2, MAP2K1, SMAD7, T…
GOTERM_BP_FAT	GO:0007167	enzyme linked receptor protein signaling pathway	110	3.37527	1.56882e-09	2513	342	13528	1.73144	7.34991e-06	2.8269e-07			FGF18, NOG, PDGFB, IL6ST, EFNA1, GDF6, STAT5A, FSTL1, TGFB2, EIF4EBP2, TIAM1, GAB1, FRS3, PDGFC, INSR, ADAM9, EGFR, PTPRK, IRS2, PTPRF, PTPRG, LIFR, PTPRU, FGF20, IRS1, VEGFC, GRB10, MSX1, JUN, VEGFA, COL1A2, PDGFRA, ROR1, PDGFRB, NGF, ZFAND5, ERBB4, GRB2, ERBB3, EPHA10, PXN, SRC, LIF, UBE2D3, TEK, UBE2D1, CSF1R, SMAD9, SMAD7, KLF10, TGFBR1, SMAD5, SMAD4, DUSP22, MSTN, SKI, HGF, SMAD1, EPHA2, EPH…
GOTERM_BP_FAT	GO:0045944	positive regulation of transcription from RNA polymerase II promoter	117	3.59006	1.67069e-09	2513	371	13528	1.69767	7.82714e-06	2.89895e-07			THRA, STAT5A, CASK, HOXD13, FOXO3, CNOT7, GDNF, CBFB, CITED2, GATA2, EPC1, S1PR1, GATA6, GATA4, RARB, SATB2, RARG, MED14, SIX4, MECOM, PPARGC1A, PPARGC1B, JUNB, AHR, ASCL1, EP300, MTF1, JUN, SIX1, VEGFA, VGLL2, SMARCA2, CAMTA2, CNBP, HOXA13, SOX2, ONECUT2, SOX5, TFEB, SOX9, LIF, HOXA1, MEIS2, RUNX1, RUNX2, NKX2-2, PLAGL2, BMP3, KLF6, IKZF2, NTF3, MAFB, MAML1, FOXA1, SMAD5, NR4A2, SMAD4, TEAD3, SM…
GOTERM_BP_FAT	GO:0006796	phosphate metabolic process	254	7.7938	1.70838e-09	2513	973	13528	1.40528	8.00374e-06	2.85849e-07			PDP2, EFNA1, GDF6, STAT5A, LPAR3, PTPN21, LPAR1, PRKG1, MAP3K5, MAP3K4, CLK2, MAP3K9, IFNG, GAB1, PIK3CA, CHRNA7, TLK2, MAP2K7, ADAM9, TYRO3, PTPRK, DBNL, IKBKAP, PAN3, PTPRM, TNIK, PTPRF, ROCK1, PIK3CB, PTPRG, PIM1, WNK3, SCYL3, PIM2, PTPRU, MAPK1, MAPK6, NME1, EIF2S1, ROR1, PDGFRA, PDGFRB, NEK9, MAPK7, NEK4, CDK5R1, LPPR4, GNAI2, ERBB4, NEK3, ERBB3, ENPP2, PXK, MST4, DUSP13, DUSP16, MDFI, MAP2K…
GOTERM_BP_FAT	GO:0006793	phosphorus metabolic process	254	7.7938	1.70838e-09	2513	973	13528	1.40528	8.00374e-06	2.85849e-07			PDP2, EFNA1, GDF6, STAT5A, LPAR3, PTPN21, LPAR1, PRKG1, MAP3K5, MAP3K4, CLK2, MAP3K9, IFNG, GAB1, PIK3CA, CHRNA7, TLK2, MAP2K7, ADAM9, TYRO3, PTPRK, DBNL, IKBKAP, PAN3, PTPRM, TNIK, PTPRF, ROCK1, PIK3CB, PTPRG, PIM1, WNK3, SCYL3, PIM2, PTPRU, MAPK1, MAPK6, NME1, EIF2S1, ROR1, PDGFRA, PDGFRB, NEK9, MAPK7, NEK4, CDK5R1, LPPR4, GNAI2, ERBB4, NEK3, ERBB3, ENPP2, PXK, MST4, DUSP13, DUSP16, MDFI, MAP2K…
GOTERM_BP_FAT	GO:0006928	cell motion	141	4.32648	2.92817e-09	2513	475	13528	1.59796	1.37184e-05	4.73051e-07			GNA13, CTHRC1, LYPD3, PDGFB, HMGCR, EFNA2, CAPZA1, IL13, PRKG1, GDNF, NR2E1, IL10, TGFB2, ROBO1, LTB4R, UNC5A, IFNG, ROBO2, PTPRK, SATB2, PTPRM, ROCK1, BARHL2, EMX2, CCL4L1, SCYL3, SIX4, CERCAM, ASCL1, VEGFC, NDEL1, CD34, SIX1, FOXG1, CELF3, PDGFRB, RELN, EFNA5, AMFR, LAMC1, CAV2, PALM, ZFAND5, CCL3, CDK5R1, SOX1, ENPP2, ITGA11, GIPC1, ARPC5, CCL4, ITGB1, SRC, ARX, ALCAM, HOXA1, CKLF, B3GNT1, ADR…
GOTERM_BP_FAT	GO:0050767	regulation of neurogenesis	64	1.96379	3.09633e-09	2513	166	13528	2.07545	1.45062e-05	4.83543e-07			RTN4, NOG, NRP1, FOXA2, EFNA1, PPARG, REST, NR2E1, TTL, ZFP91, TIAM1, ROBO1, SEMA3F, RHOA, ROBO2, SEMA3A, LYN, PTPRF, LIMK1, BARHL2, TP53, SLIT2, VEGFC, MIB1, ASCL1, EYA1, NDEL1, PSEN1, CCND2, FOXG1, SIX1, NPTN, TGIF2, CNTN4, NGFR, DBN1, NGF, CDK5R1, SOX2, SOX5, KIT, CALR, PRPF19, LINGO1, NUMB, POU3F2, DNMT3B, NEFM, NKX2-2, NTF3, FOXA1, RTN4R, LMX1A, SMAD1, ISL1, RUFY3, ATF5, ISL2, YWHAG, NTRK2, …
GOTERM_BP_FAT	GO:0006468	protein amino acid phosphorylation	185	5.67659	3.18891e-09	2513	667	13528	1.49309	1.49399e-05	4.81936e-07			NRBP1, EFNA1, TBK1, GDF6, STAT5A, LPAR3, CASK, DSTYK, LPAR1, PRKG1, TGFB2, DMPK, MAP3K5, MAP3K4, MDFIC, CLK2, AAK1, MAP3K9, IFNG, GAB1, PIK3CA, CHRNA7, STK39, TLK2, PRKACB, MAP2K7, INSR, ADAM9, EGFR, DBNL, TYRO3, IKBKAP, TWF1, PAN3, TNIK, ROCK1, PIK3CB, PIM1, WNK3, SCYL3, PIM2, CDKL2, WEE1, MAP4K3, MAPK1, MAPK6, RIOK3, EIF2S1, ROR1, PDGFRA, NEK9, PDGFRB, TESK2, RELN, MAPK7, NEK4, ERC1, CAV2, CDK5…
GOTERM_BP_FAT	GO:0030182	neuron differentiation	132	4.05032	3.51225e-09	2513	438	13528	1.62234	1.64548e-05	5.14216e-07			ALS2, TUBB2B, TUBB2A, EFNA1, EFNA2, JAG1, PRKG1, GDNF, NR2E1, KLHL1, TGFB2, LUZP6, ZFP91, GATA2, HOXC8, S1PR1, ROBO1, UNC5A, ROBO2, SS18L1, EGFR, PTPRM, BARHL2, EMX2, LIFR, FGF20, FOXN4, ASCL1, SLITRK1, NDEL1, VEGFA, FOXG1, MNX1, RELN, EFNA5, NGF, CDK5R1, LPPR4, SOX1, ERBB3, SOX2, ONECUT2, SOX5, ARX, LIF, ALCAM, HOXA1, LHX1, NUMB, B3GNT1, LHX5, B3GNT2, LHX8, NKX2-2, PARD6B, KLF7, MAP2K1, BHLHE22,…
GOTERM_BP_FAT	GO:0045934	negative regulation of nucleobase, nucleoside, nucleotide and nucleic acid metabolic process	149	4.57195	4.34675e-09	2513	512	13528	1.5666	2.03643e-05	6.17106e-07			JDP2, CDX2, THRA, EDN1, CBX3, CBX2, REST, MAF1, NR2E1, CITED2, EPC1, HOXC8, WWP1, EED, RARB, BCL7A, PTPRK, SATB1, SATB2, RARG, ZHX1, MECP2, PTPRU, PKIA, PROX1, MSX1, HOXD8, PIAS4, PRDM1, ST18, SMARCA2, ZNF382, PALM, GCLC, SOX2, ELK3, CALR, SOX9, MEIS2, OVOL1, BHLHE40, SKIL, TCF4, BCOR, RUNX2, DNMT3B, HELLS, ZNF423, MDFI, NKRF, DNMT3A, CREBZF, SMAD7, KLF10, PHB, FOXA1, KLF11, SMAD4, RYBP, SKI, KAT…
GOTERM_BP_FAT	GO:0007389	pattern specification process	90	2.76158	4.48349e-09	2513	267	13528	1.81456	2.10049e-05	6.17799e-07			GNA13, BMI1, NOG, HNF1B, CDX2, NRP1, FOXA2, TBX20, EDN1, HOXD13, ZEB1, GLI3, CITED2, HOXC6, EDNRA, HOXC8, FOXF1, GATA4, RAB23, ASPH, NR2F2, CYR61, PITX2, ALX1, SATB2, YY1, LDB1, EMX2, PCDH8, CTNNBIP1, ASCL1, MIB1, EYA1, CRKL, HOXD8, EP300, HOXC11, BTG2, PSEN1, HOXC13, PSEN2, SIX1, VEGFA, FOXG1, MNX1, RELN, ACVR1, HOXA11, CXXC4, ZBTB16, GREM1, SF3B1, HOXA1, HOXA4, LHX1, HOXA5, HOXA10, GBX2, PLXND1…
GOTERM_BP_FAT	GO:0007242	intracellular signaling cascade	312	9.57349	6.04914e-09	2513	1256	13528	1.33723	2.83398e-05	8.09721e-07			CYP24A1, ADCY2, IL6ST, EFNA1, STAT5A, EDN1, SNIP1, LPAR3, LPAR1, ITSN1, MAP3K5, MAP3K4, S1PR1, STAC, LTB4R, MAP3K9, GAB1, IFNG, RAB23, PIK3CA, RAB24, H2AFX, RAPGEF4, CHRNA7, GNG2, DEPDC1B, TLK2, RAPGEF2, RAB27B, DDAH1, RAB20, GNG5, MAP2K7, RAB21, ADAM9, HTR1E, GTPBP2, IKBKAP, DBNL, TNIK, MAGI2, RARG, ROCK1, RREB1, PIK3CB, WNK3, MED14, PPARGC1A, PPARGC1B, MAPK1, SSTR1, CCR3, HTR7, UBR5, RAB15, RAB…
GOTERM_BP_FAT	GO:0051172	negative regulation of nitrogen compound metabolic process	150	4.60264	6.39867e-09	2513	519	13528	1.55584	2.99773e-05	8.32716e-07			JDP2, CDX2, THRA, EDN1, CBX3, CBX2, REST, MAF1, NR2E1, IL10, CITED2, EPC1, HOXC8, WWP1, EED, RARB, BCL7A, PTPRK, SATB1, SATB2, RARG, ZHX1, MECP2, PTPRU, PKIA, PROX1, MSX1, HOXD8, PIAS4, PRDM1, ST18, SMARCA2, ZNF382, PALM, GCLC, SOX2, ELK3, CALR, SOX9, MEIS2, OVOL1, BHLHE40, SKIL, TCF4, BCOR, RUNX2, DNMT3B, HELLS, ZNF423, MDFI, NKRF, DNMT3A, CREBZF, SMAD7, KLF10, PHB, FOXA1, KLF11, SMAD4, RYBP, SK…
GOTERM_BP_FAT	GO:0030334	regulation of cell migration	64	1.96379	7.02164e-09	2513	169	13528	2.03861	3.28959e-05	8.89091e-07			DLC1, RTN4, GNA13, PDGFB, IL6ST, EDN1, JAG1, PTEN, TGFB2, CITED2, S1PR1, GAB1, INSR, ADAM9, EGFR, PTPRK, IRS2, PTPRM, ADAM10, PTPRU, IRS1, VASH1, MAPK1, VEGFC, CLIC4, DLL4, F3, VEGFA, PDGFRA, ADAM17, PDGFRB, WDR44, RNF20, ERBB4, ENPP2, CSF1, ONECUT2, ABHD2, ITGB3, KIT, GREM1, TPM1, ADA, TRIB1, IGF1R, MIA3, MAP3K1, TEK, THBS1, PIK3R1, PARD6B, NF2, MAP2K1, SMAD7, TBX5, MYO1F, LAMA2, LAMA4, PTP4A1, …
GOTERM_BP_FAT	GO:0051960	regulation of nervous system development	70	2.1479	8.03164e-09	2513	192	13528	1.96263	3.76275e-05	9.90216e-07			RTN4, NOG, NRP1, FOXA2, EFNA1, PPARG, REST, NR2E1, TTL, ZFP91, TIAM1, ROBO1, SEMA3F, IFNG, RHOA, ROBO2, SEMA3A, LYN, PTPRF, LIMK1, BARHL2, TP53, SLIT2, ASCL1, VEGFC, MIB1, EYA1, NDEL1, PSEN1, CCND2, FOXG1, SIX1, NPTN, TGIF2, CNTN4, NGFR, DBN1, NGF, CDK5R1, SOX2, SOX5, KIT, CALR, PRPF19, LINGO1, LHX1, NUMB, LHX5, POU3F2, DNMT3B, SNAP25, NKX2-2, NEFM, COL4A4, NTF3, FOXA1, RTN4R, LMX1A, SMAD1, ISL1,…
GOTERM_BP_FAT	GO:0043009	chordate embryonic development	105	3.22185	8.75682e-09	2513	331	13528	1.70766	4.10249e-05	1.05194e-06			DLC1, GNA13, ALS2, NOG, CDX2, EDN1, HOXD1, CITED2, HOXC6, GATA2, GATA6, FOXF1, GATA4, SATB2, VANGL2, EOMES, SIX4, MECOM, PROX1, JUNB, BCL2L11, MIB1, MSX1, NDEL1, EP300, SIX1, PDGFRA, MNX1, PDGFRB, PYGO2, TFAP2A, PRDM1, COL1A1, ZFAND5, ELL, TFEB, KEAP1, BCL2L1, ITGB1, ADA, HOXA4, SLC30A1, HOXA5, HECTD1, MAFG, TGFBR1, RPGRIP1L, ICMT, EN1, GAS1, HOXB1, SALL4, PLCG1, TSC1, HOXB8, ZIC5, TGFBR3, RBPJ, …
GOTERM_BP_FAT	GO:0010605	negative regulation of macromolecule metabolic process	198	6.07548	9.4294e-09	2513	734	13528	1.45215	4.41758e-05	1.10442e-06			CDX2, EDN1, REST, CITED2, BAK1, EPC1, WWP1, RAB23, RARB, BCL7A, PTPRK, RARG, ZHX1, SKP2, MECP2, PTPRU, PROX1, MSX1, PIAS4, JUN, BACE2, ST18, PRDM1, ZNF382, IGF2BP1, IGF2BP2, IGF2BP3, BCL2L1, CALR, MOV10, TCF4, BCOR, DNMT3B, MDFI, NKRF, DNMT3A, PAIP2, SMAD7, KLF10, PHB, KLF11, SMAD4, RYBP, NDFIP2, SKI, SMAD1, UBP1, TRPS1, RNF2, JAZF1, SMURF2, RBPJ, KLF4, PPARD, PPARG, TBX20, ZEB1, RLIM, GLI3, YBX2…
GOTERM_BP_FAT	GO:0051252	regulation of RNA metabolic process	426	13.0715	1.38402e-08	2513	1813	13528	1.26489	6.48394e-05	1.5815e-06			NAA15, SYNCRIP, HOXD13, RORC, REST, CITED2, EPC1, FLI1, MED26, FOXF1, ZNF248, ZNF395, TBPL1, ZNF641, IKBKAP, RREB1, TAF4B, ZHX1, BARHL2, MECP2, EOMES, HMG20A, MED14, HNF4G, MECOM, PROX1, MSX1, NME1, JUN, FOXG1, VGLL2, TGIF2, ST18, ZNF382, ZNHIT3, ZNF131, MYBL1, ARX, TCF4, DNMT3B, ZNF70, DNMT3A, TCF7, MAP2K1, NTF3, MAP2K3, KLF10, ZNF621, KLF11, ESRRG, TRPS1, RERE, BACH1, HLF, HNF1B, ELF2, BACH2, E…
GOTERM_BP_FAT	GO:0009792	embryonic development ending in birth or egg hatching	105	3.22185	1.48914e-08	2513	334	13528	1.69233	6.97637e-05	1.6611e-06			DLC1, GNA13, ALS2, NOG, CDX2, EDN1, HOXD1, CITED2, HOXC6, GATA2, GATA6, FOXF1, GATA4, SATB2, VANGL2, EOMES, SIX4, MECOM, PROX1, JUNB, BCL2L11, MIB1, MSX1, NDEL1, EP300, SIX1, PDGFRA, MNX1, PDGFRB, PYGO2, TFAP2A, PRDM1, COL1A1, ZFAND5, ELL, TFEB, KEAP1, BCL2L1, ITGB1, ADA, HOXA4, SLC30A1, HOXA5, HECTD1, MAFG, TGFBR1, RPGRIP1L, ICMT, EN1, GAS1, HOXB1, SALL4, PLCG1, TSC1, HOXB8, ZIC5, TGFBR3, RBPJ, …
GOTERM_BP_FAT	GO:0045892	negative regulation of transcription, DNA-dependent	110	3.37527	1.8548e-08	2513	356	13528	1.66335	8.68934e-05	2.02086e-06			JDP2, CDX2, CBX3, CBX2, REST, MAF1, NR2E1, CITED2, EPC1, HOXC8, RARB, SATB1, SATB2, RARG, ZHX1, MECP2, PROX1, PKIA, MSX1, HOXD8, PIAS4, PRDM1, ST18, SMARCA2, SOX2, SOX9, CALR, MEIS2, OVOL1, SKIL, BHLHE40, TCF4, BCOR, DNMT3B, HELLS, MDFI, DNMT3A, SMAD7, KLF10, KLF11, FOXA1, SMAD4, RYBP, SKI, KAT5, FOXP4, FOXP2, CDKN1C, HDAC4, SALL4, CDKN1B, NEDD4, RNF2, TRPS1, JAZF1, DNMT1, HIVEP1, RBPJ, KLF4, PPA…
GOTERM_BP_FAT	GO:0009967	positive regulation of signal transduction	95	2.915	2.11796e-08	2513	295	13528	1.73358	9.92217e-05	2.25515e-06			ALS2, FGF18, PPARD, TMEM189-UBE2V1, VAPA, SLC20A1, IL6ST, TBK1, GDF6, PRRX1, SHOC2, GJA1, LPAR3, FASLG, JAG1, LPAR1, ITSN1, GHRHR, CANT1, CITED2, TGFB2, ACVR1B, ZFP91, TMEM9B, MIER1, IFNG, CASP8, RHOA, TGFA, CAT, INSR, GHR, LTBR, LYN, ESR1, PIM2, TMEM189, IRS1, UBE2N, OSM, ASCL1, ZDHHC17, C18ORF32, ADRB2, CD80, F3, ZDHHC13, VEGFA, SEMA4C, IL12A, ADAM17, RELN, WNT9A, CAV2, ING2, LITAF, ERBB3, CSF1…
GOTERM_BP_FAT	GO:0019220	regulation of phosphate metabolic process	140	4.2958	2.34906e-08	2513	485	13528	1.55392	0.000110047	2.44563e-06			ALS2, DLC1, ADCY2, PDGFB, IL6ST, HMGCR, EFNA1, GDF6, EDN1, TNFSF15, LPAR3, LPAR1, TGFB2, BAK1, ZFP91, MAP3K5, PRKAR2A, MAP3K4, MDFIC, MAP3K9, IFNG, GAB1, SPRED3, RAPGEF4, CHRNA7, PDGFC, PRKACB, INSR, ADAM9, EGFR, DBNL, SOCS3, PIK3CB, SOCS1, PIM1, PKIB, PKIA, PPP1CB, IRS1, VEGFC, JUN, PDGFRB, RELN, CAV3, CDK5R1, GNAI2, ADORA2B, CCNG1, PIN1, LIF, KRAS, DUSP16, ADRA2A, MDFI, VAV3, MAP2K1, SMAD7, MAP…
GOTERM_BP_FAT	GO:0051174	regulation of phosphorus metabolic process	140	4.2958	2.34906e-08	2513	485	13528	1.55392	0.000110047	2.44563e-06			ALS2, DLC1, ADCY2, PDGFB, IL6ST, HMGCR, EFNA1, GDF6, EDN1, TNFSF15, LPAR3, LPAR1, TGFB2, BAK1, ZFP91, MAP3K5, PRKAR2A, MAP3K4, MDFIC, MAP3K9, IFNG, GAB1, SPRED3, RAPGEF4, CHRNA7, PDGFC, PRKACB, INSR, ADAM9, EGFR, DBNL, SOCS3, PIK3CB, SOCS1, PIM1, PKIB, PKIA, PPP1CB, IRS1, VEGFC, JUN, PDGFRB, RELN, CAV3, CDK5R1, GNAI2, ADORA2B, CCNG1, PIN1, LIF, KRAS, DUSP16, ADRA2A, MDFI, VAV3, MAP2K1, SMAD7, MAP…
GOTERM_BP_FAT	GO:0010647	positive regulation of cell communication	103	3.16048	2.62361e-08	2513	329	13528	1.68532	0.000122909	2.67209e-06			ALS2, FGF18, VAPA, TMEM189-UBE2V1, IL6ST, TBK1, GDF6, LPAR3, LPAR1, JAG1, ITSN1, GHRHR, CITED2, TGFB2, ZFP91, TMEM9B, MIER1, IFNG, LGI1, INSR, EGFR, PIM2, IRS1, ASCL1, F3, VEGFA, RELN, CAV2, LITAF, ERBB4, ERBB3, SOX2, UBE2V1, SOX4, GIPC1, KCNRG, SRC, ADA, LIF, ADRB3, KRAS, TRAF5, BECN1, LGALS1, TGFBR1, SMAD4, NDFIP2, DUSP22, GAS1, TRAF3IP2, LAMA2, P2RX5, CDKN1C, NOTCH2, IKBKE, PLK2, NEDD4, CDKN2A…
GOTERM_BP_FAT	GO:0051603	proteolysis involved in cellular protein catabolic process	166	5.09359	2.7106e-08	2513	600	13528	1.48935	0.000126984	2.70195e-06			TMEM189-UBE2V1, PPP2R5C, ZNRF1, USP51, KLHL3, ERLEC1, ZNRF2, CUL2, CUL5, USP27X, WWP1, FBXO28, RNF34, ADAM9, PAN2, SOCS3, SOCS1, SKP2, UBE2J1, SOCS6, SOCS4, SKP1, CLPX, MIB1, PSMA1, KDM2B, DCUN1D2, UHRF2, PIAS4, BACE2, UBR5, PSMA4, RNF139, RNF138, ASB3, AMFR, TNFAIP3, RNF20, FBXO10, FBXL2, FBXO11, ASB6, RAD23B, RAB40C, ASB11, UBA6, UBE2V1, UBE2V2, RFFL, CDC34, UBAC1, FBXW9, FBXW7, UBE2D3, UBE2D2,…
GOTERM_BP_FAT	GO:0042325	regulation of phosphorylation	135	4.14237	3.3897e-08	2513	466	13528	1.55951	0.000158795	3.30849e-06			ALS2, ADCY2, PDGFB, IL6ST, EFNA1, HMGCR, GDF6, EDN1, TNFSF15, LPAR3, LPAR1, TGFB2, BAK1, ZFP91, MAP3K5, PRKAR2A, MAP3K4, MDFIC, MAP3K9, IFNG, GAB1, SPRED3, RAPGEF4, PDGFC, CHRNA7, PRKACB, INSR, ADAM9, EGFR, DBNL, SOCS3, PIK3CB, SOCS1, PIM1, PKIB, PKIA, PPP1CB, IRS1, VEGFC, JUN, PDGFRB, RELN, CAV3, CDK5R1, GNAI2, ADORA2B, CCNG1, PIN1, LIF, KRAS, DUSP16, ADRA2A, MDFI, VAV3, MAP2K1, SMAD7, MAP2K3, T…
GOTERM_BP_FAT	GO:0044257	cellular protein catabolic process	166	5.09359	3.9147e-08	2513	603	13528	1.48194	0.000183387	3.74293e-06			TMEM189-UBE2V1, PPP2R5C, ZNRF1, USP51, KLHL3, ERLEC1, ZNRF2, CUL2, CUL5, USP27X, WWP1, FBXO28, RNF34, ADAM9, PAN2, SOCS3, SOCS1, SKP2, UBE2J1, SOCS6, SOCS4, SKP1, CLPX, MIB1, PSMA1, KDM2B, DCUN1D2, UHRF2, PIAS4, BACE2, UBR5, PSMA4, RNF139, RNF138, ASB3, AMFR, TNFAIP3, RNF20, FBXO10, FBXL2, FBXO11, ASB6, RAD23B, RAB40C, ASB11, UBA6, UBE2V1, UBE2V2, RFFL, CDC34, UBAC1, FBXW9, FBXW7, UBE2D3, UBE2D2,…
GOTERM_BP_FAT	GO:0048514	blood vessel morphogenesis	73	2.23995	4.54602e-08	2513	211	13528	1.86244	0.000212958	4.25961e-06			RTN4, NRP2, GNA13, FGF18, NRP1, EDN1, WASF2, TBX20, PRRX1, CSPG4, NAA15, JAG1, PTEN, TGFB2, CITED2, EDNRA, BAK1, SHB, S1PR1, ATG5, ROBO1, FOXF1, CASP8, TGFA, QKI, SOX17, NR2F2, CYR61, MMP19, ARHGAP24, PROX1, JUNB, PNPLA6, SLIT2, VEGFC, NUS1, DLL4, JUN, ZMIZ1, VEGFA, ZFPM2, FOXC1, ACVR1, EMCN, WARS2, ELK3, GJC1, ZFP36L1, HAND1, GBX2, PLXND1, THBS1, C1GALT1, RASA1, KLF5, CCM2, SMAD7, VHL, TGFBR1, C…
GOTERM_BP_FAT	GO:0051253	negative regulation of RNA metabolic process	110	3.37527	4.95652e-08	2513	362	13528	1.63578	0.000232186	4.55319e-06			JDP2, CDX2, CBX3, CBX2, REST, MAF1, NR2E1, CITED2, EPC1, HOXC8, RARB, SATB1, SATB2, RARG, ZHX1, MECP2, PROX1, PKIA, MSX1, HOXD8, PIAS4, PRDM1, ST18, SMARCA2, SOX2, SOX9, CALR, MEIS2, OVOL1, SKIL, BHLHE40, TCF4, BCOR, DNMT3B, HELLS, MDFI, DNMT3A, SMAD7, KLF10, KLF11, FOXA1, SMAD4, RYBP, SKI, KAT5, FOXP4, FOXP2, CDKN1C, HDAC4, SALL4, CDKN1B, NEDD4, RNF2, TRPS1, JAZF1, DNMT1, HIVEP1, RBPJ, KLF4, PPA…
GOTERM_BP_FAT	GO:0051098	regulation of binding	57	1.749	9.85531e-08	2513	153	13528	2.00551	0.000461615	8.87922e-06			NOG, RSF1, THRA, TMEM189-UBE2V1, DPH3, IL10, YBX2, RPS3, BAK1, PRMT8, CAT, NR2F2, NRG1, IRAK1, PIM1, RUNX1T1, TMEM189, PROX1, PRKCD, JMY, UBE2N, PTHLH, ADRB2, EP300, PSEN1, NME1, ERC1, MAP3K13, ADD2, MTDH, UBE2V1, EGLN1, TRIB1, ADRB3, KRAS, BCL3, CAMK2A, APEX1, RHEBL1, MDFI, CREBZF, EPB41, SMAD7, CEBPG, SMAD4, EDA2R, SKI, SIRT1, HDAC4, AIDA, ID1, BAX, TGFBR3, CALM3, PBX1, ZNF462, ID3, IRF4, IKBKB…
GOTERM_BP_FAT	GO:0006355	regulation of transcription, DNA-dependent	412	12.6419	1.00584e-07	2513	1773	13528	1.25092	0.000471123	8.89117e-06			NAA15, HOXD13, RORC, REST, CITED2, EPC1, FLI1, MED26, FOXF1, ZNF248, ZNF395, TBPL1, ZNF641, IKBKAP, RREB1, TAF4B, ZHX1, BARHL2, MECP2, EOMES, HMG20A, MED14, HNF4G, MECOM, PROX1, MSX1, NME1, JUN, FOXG1, VGLL2, TGIF2, ST18, ZNF382, ZNHIT3, ZNF131, MYBL1, ARX, TCF4, DNMT3B, ZNF70, DNMT3A, TCF7, MAP2K1, NTF3, MAP2K3, KLF10, ZNF621, KLF11, ESRRG, TRPS1, RERE, BACH1, HLF, HNF1B, ELF2, BACH2, ELF3, FOXA…
GOTERM_BP_FAT	GO:0043549	regulation of kinase activity	107	3.28322	1.65181e-07	2513	357	13528	1.61345	0.000773572	1.43309e-05			ALS2, ADCY2, PDGFB, EFNA1, HMGCR, EDN1, TNFSF15, LPAR3, LPAR1, TGFB2, MAP3K5, PRKAR2A, MAP3K4, MDFIC, MAP3K9, GAB1, SPRED3, PDGFC, CHRNA7, PRKACB, INSR, ADAM9, EGFR, DBNL, PIK3CB, PIM1, PKIB, PPP1CB, IRS1, PKIA, RELN, CAV3, CDK5R1, GNAI2, ADORA2B, CCNG1, KRAS, DUSP16, ADRA2A, MDFI, VAV3, MAP2K1, MAP2K3, TGFBR1, DUSP22, HGF, VAV2, CDKN1C, CDKN1A, CDKN1B, TSC1, PRKAR1A, CCNT2, PRKAG2, PTEN, PDCD4, …
GOTERM_BP_FAT	GO:0048598	embryonic morphogenesis	95	2.915	1.75675e-07	2513	307	13528	1.66581	0.000822697	1.49642e-05			DLC1, NOG, FOXA2, EDN1, PRRX1, SOBP, HOXD13, ZEB1, GJA5, GLI3, SPRY2, PGP, KCNQ4, HLX, FOXF1, CASP8, GATA4, RAB23, RARB, COL11A1, ALX1, SATB2, RARG, LDB1, VANGL2, TP53, EOMES, PCDH8, SIX4, MBNL1, MECOM, PROX1, VASP, SLIT2, VEGFC, MIB1, EYA1, MSX1, HOXC11, PSEN1, PSEN2, SIX1, FOXG1, TFAP2A, FOXC1, WNT9A, ACVR1, HOXA13, HOXA11, SOX2, COL2A1, ZBTB16, GREM1, RGMA, HOXA1, CHD7, HOXA4, HAND1, LHX1, HOX…
GOTERM_BP_FAT	GO:0030163	protein catabolic process	167	5.12427	2.16811e-07	2513	622	13528	1.44533	0.00101524	1.81384e-05			TMEM189-UBE2V1, PPP2R5C, ZNRF1, USP51, KLHL3, ERLEC1, ZNRF2, CUL2, CUL5, USP27X, WWP1, FBXO28, RNF34, ADAM9, PAN2, SOCS3, SOCS1, SKP2, UBE2J1, SOCS6, SOCS4, SKP1, CLPX, MIB1, PSMA1, KDM2B, DCUN1D2, UHRF2, PIAS4, BACE2, UBR5, PSMA4, RNF139, RNF138, ASB3, AMFR, TNFAIP3, RNF20, FBXO10, FBXL2, FBXO11, ASB6, RAD23B, RAB40C, ASB11, UBA6, UBE2V1, UBE2V2, RFFL, CDC34, UBAC1, FBXW9, FBXW7, UBE2D3, UBE2D2,…
GOTERM_BP_FAT	GO:0019941	modification-dependent protein catabolic process	156	4.78674	2.52359e-07	2513	574	13528	1.46303	0.0011816	2.07419e-05			TMEM189-UBE2V1, PPP2R5C, ZNRF1, USP51, KLHL3, ERLEC1, ZNRF2, CUL2, CUL5, USP27X, WWP1, FBXO28, RNF34, PAN2, SOCS3, SOCS1, UBE2J1, SKP2, SOCS6, SOCS4, SKP1, MIB1, PSMA1, KDM2B, DCUN1D2, UHRF2, PIAS4, UBR5, PSMA4, RNF139, RNF138, ASB3, AMFR, TNFAIP3, RNF20, FBXO10, FBXL2, FBXO11, ASB6, RAD23B, RAB40C, ASB11, UBA6, UBE2V1, UBE2V2, RFFL, CDC34, UBAC1, FBXW9, FBXW7, UBE2D3, UBE2D2, FBXW4, CACYBP, HECT…
GOTERM_BP_FAT	GO:0043632	modification-dependent macromolecule catabolic process	156	4.78674	2.52359e-07	2513	574	13528	1.46303	0.0011816	2.07419e-05			TMEM189-UBE2V1, PPP2R5C, ZNRF1, USP51, KLHL3, ERLEC1, ZNRF2, CUL2, CUL5, USP27X, WWP1, FBXO28, RNF34, PAN2, SOCS3, SOCS1, UBE2J1, SKP2, SOCS6, SOCS4, SKP1, MIB1, PSMA1, KDM2B, DCUN1D2, UHRF2, PIAS4, UBR5, PSMA4, RNF139, RNF138, ASB3, AMFR, TNFAIP3, RNF20, FBXO10, FBXL2, FBXO11, ASB6, RAD23B, RAB40C, ASB11, UBA6, UBE2V1, UBE2V2, RFFL, CDC34, UBAC1, FBXW9, FBXW7, UBE2D3, UBE2D2, FBXW4, CACYBP, HECT…
GOTERM_BP_FAT	GO:0045859	regulation of protein kinase activity	103	3.16048	3.53316e-07	2513	345	13528	1.60716	0.00165392	2.8539e-05			ALS2, ADCY2, PDGFB, EFNA1, HMGCR, EDN1, TNFSF15, LPAR3, LPAR1, TGFB2, MAP3K5, PRKAR2A, MAP3K4, MDFIC, MAP3K9, GAB1, SPRED3, PDGFC, CHRNA7, PRKACB, INSR, ADAM9, EGFR, DBNL, PIK3CB, PIM1, PKIB, PPP1CB, PKIA, RELN, CAV3, CDK5R1, GNAI2, ADORA2B, CCNG1, KRAS, DUSP16, ADRA2A, MDFI, MAP2K1, MAP2K3, TGFBR1, DUSP22, HGF, CDKN1C, CDKN1A, CDKN1B, TSC1, PRKAR1A, CCNT2, PRKAG2, PTEN, PDCD4, CAMKK2, EDNRA, CCN…
GOTERM_BP_FAT	GO:0048736	appendage development	42	1.28874	3.85839e-07	2513	103	13528	2.19509	0.00180602	3.06378e-05			NOG, HOXA13, EVX2, HOXA11, PRRX1, HOXD13, COL2A1, ZBTB16, GREM1, GLI3, GJA5, BAK1, CHD7, FBXW4, RAB23, HOXA10, ASPH, RARB, NR2F2, PCSK5, ALX1, RARG, TBX5, RPGRIP1L, SKI, EN1, MBNL1, GAS1, MECOM, NOTCH2, SALL4, MSX1, HOXC11, MEOX2, PSEN1, BAX, PSEN2, PBX1, SP8, WNT9A, PBX2, LRP5
GOTERM_BP_FAT	GO:0060173	limb development	42	1.28874	3.85839e-07	2513	103	13528	2.19509	0.00180602	3.06378e-05			NOG, HOXA13, EVX2, HOXA11, PRRX1, HOXD13, COL2A1, ZBTB16, GREM1, GLI3, GJA5, BAK1, CHD7, FBXW4, RAB23, HOXA10, ASPH, RARB, NR2F2, PCSK5, ALX1, RARG, TBX5, RPGRIP1L, SKI, EN1, MBNL1, GAS1, MECOM, NOTCH2, SALL4, MSX1, HOXC11, MEOX2, PSEN1, BAX, PSEN2, PBX1, SP8, WNT9A, PBX2, LRP5
GOTERM_BP_FAT	GO:0000082	G1/S transition of mitotic cell cycle	28	0.859159	4.21112e-07	2513	56	13528	2.6916	0.00197096	3.28813e-05			BCAT1, E2F6, DBF4, CAMK2G, CDC34, ITGB1, CUL2, ACVR1B, CUL5, CAMK2D, CAMK2B, PPP3CA, CAMK2A, EGFR, CDC7, PIM1, SKP2, GPR132, RB1, PPP1CB, CDC25A, CDKN1A, CCND1, CDKN1B, CUL4A, CCND2, ADAM17, ACVR1
GOTERM_BP_FAT	GO:0051338	regulation of transferase activity	109	3.34458	4.35049e-07	2513	372	13528	1.57734	0.00203613	3.34126e-05			ALS2, ADCY2, PDGFB, EFNA1, HMGCR, EDN1, TNFSF15, LPAR3, LPAR1, TGFB2, MAP3K5, PRKAR2A, MAP3K4, MDFIC, MAP3K9, GAB1, SPRED3, PDGFC, CHRNA7, PRKACB, INSR, ADAM9, EGFR, DBNL, PIK3CB, PIM1, PKIB, PPP1CB, IRS1, PKIA, RELN, CAV3, CDK5R1, GNAI2, ADORA2B, CCNG1, KRAS, SERINC1, DUSP16, ADRA2A, MDFI, VAV3, MAP2K1, MAP2K3, TGFBR1, DUSP22, HGF, VAV2, CDKN1C, CDKN1A, CDKN1B, TSC1, PRKAR1A, CCNT2, PRKAG2, PPAR…
GOTERM_BP_FAT	GO:0007264	small GTPase mediated signal transduction	93	2.85364	4.98743e-07	2513	305	13528	1.64144	0.00233388	3.76865e-05			GNA13, RAB5B, WASF2, SHOC2, RRAD, ITSN1, RFXANK, IQGAP1, RGL1, CDC42, ARL5A, TIAM1, RASL10B, RALB, RHOA, RAB23, RAB24, RAPGEF4, RAPGEF2, RAB27B, RAB20, RAB21, GTPBP2, RAP2B, RAP2A, ARHGEF3, DBNL, RAP2C, ROCK1, RAB39B, RALBP1, LIMK1, RREB1, ARHGEF7, RAB4B, MAPK1, DNAJC27, CRKL, KRIT1, COL1A2, RAB15, RAB12, ARL8B, SIAH2, ARL4D, GRAP2, RAPGEFL1, RASD1, NKIRAS2, ARL4A, NGF, RAB7A, RALGPS2, RAB3C, USP…
GOTERM_BP_FAT	GO:0007507	heart development	71	2.17858	5.37192e-07	2513	215	13528	1.77771	0.00251358	3.99475e-05			DLC1, NRP2, NRP1, EDN1, TBX20, GJA1, PTEN, GJA5, GLI3, TGFB2, CITED2, EDNRA, CASP3, OSR1, ATG5, GATA6, CASP7, CASP8, GATA4, RARB, NRG1, COL11A1, INSR, VANGL2, ADIPOR2, MECOM, PROX1, MIB1, CRKL, MSX1, EP300, ADM, PSEN1, ZMIZ1, MOSPD3, ZFPM2, FOXC1, ADAM19, ACVR1, IRX4, ERBB4, ERBB3, COL3A1, SOX4, COL2A1, EGLN1, SOX9, TPM1, ITGB1, GJC1, CHD7, HAND1, PBRM1, BCOR, PCSK5, ACTC1, SMAD7, TBX5, TGFBR1, F…
GOTERM_BP_FAT	GO:0001701	in utero embryonic development	61	1.87174	6.10304e-07	2513	176	13528	1.86577	0.00285519	4.46752e-05			ALS2, GNA13, HNF1B, CDX2, EDN1, GLI3, YBX1, CITED2, EDNRA, GATA2, ACVR1B, GATA6, FOXF1, GATA4, ADAM10, EOMES, TP53, MBNL1, MECOM, JUNB, BCL2L11, MIB1, MSX1, NDEL1, ZMIZ1, PDGFRA, PYGO2, PDGFRB, ZFPM2, FOXC1, PRDM1, ACVR1, TAPT1, ZFAND5, ELL, TFEB, KEAP1, EGLN1, BCL2L1, TPM1, ITGB1, ADA, PRPF19, CHD7, HAND1, SLC30A1, ETNK2, APBA1, TERF2, MAFG, WDTC1, MSH2, NASP, TGFBR1, RPGRIP1L, ICMT, SALL4, PLCG…
GOTERM_BP_FAT	GO:0040012	regulation of locomotion	65	1.99448	6.46279e-07	2513	192	13528	1.82244	0.00302324	4.65807e-05			DLC1, RTN4, GNA13, PDGFB, IL6ST, EDN1, JAG1, PTEN, TGFB2, CITED2, S1PR1, GAB1, INSR, ADAM9, EGFR, PTPRK, IRS2, PTPRM, ADAM10, PTPRU, IRS1, SLIT2, VASH1, MAPK1, VEGFC, CLIC4, DLL4, F3, VEGFA, PDGFRA, ADAM17, PDGFRB, WDR44, RNF20, ERBB4, ENPP2, CSF1, ONECUT2, ABHD2, ITGB3, KIT, GREM1, TPM1, ADA, TRIB1, IGF1R, MIA3, MAP3K1, TEK, THBS1, PIK3R1, PARD6B, NF2, MAP2K1, SMAD7, TBX5, MYO1F, LAMA2, LAMA4, P…
GOTERM_BP_FAT	GO:0035295	tube development	72	2.20927	6.49005e-07	2513	220	13528	1.76178	0.00303597	4.60685e-05			DLC1, GNA13, FGF18, NOG, NRP1, FOXA2, EDN1, TBX20, HOXD13, GDNF, GJA5, GLI3, ASAH1, LGR4, EDNRA, SPRY2, SPRY1, GATA6, FOXF1, GATA4, CASP8, ROBO2, RARB, CYR61, ALX1, MAN1A2, VANGL2, PROX1, VASP, BCL2L11, SLIT2, MYCN, PTHLH, MIB1, EYA1, EP300, PSEN1, PSEN2, VEGFA, SIX1, PDGFRA, TFAP2A, ZFPM2, FOXC1, ADAMTS2, ACVR1, CAV2, HOXA11, GREM1, ADA, RGMA, HAND1, LHX1, HOXA5, GBX2, PLXND1, PCSK5, TRAF4, HECT…
GOTERM_BP_FAT	GO:0003002	regionalization	66	2.02516	7.98015e-07	2513	197	13528	1.80351	0.00373172	5.58e-05			BMI1, NOG, HNF1B, FOXA2, EDN1, TBX20, HOXD13, GLI3, HOXC6, HOXC8, GATA4, RAB23, NR2F2, ALX1, YY1, LDB1, EMX2, PCDH8, CTNNBIP1, MIB1, CRKL, HOXD8, EP300, HOXC11, BTG2, PSEN1, HOXC13, PSEN2, FOXG1, MNX1, RELN, HOXA11, CXXC4, ZBTB16, GREM1, SF3B1, HOXA1, HOXA4, HOXA5, LHX1, HOXA10, GBX2, LFNG, PCSK5, MDFI, MAFB, TGFBR1, RPGRIP1L, SMAD4, EN1, GAS1, HOXB1, AIDA, MEOX2, MEOX1, HOXB8, RNF2, GDF11, NEURO…
GOTERM_BP_FAT	GO:0035108	limb morphogenesis	40	1.22737	1.00683e-06	2513	99	13528	2.17503	0.00470588	6.9365e-05			NOG, HOXA13, EVX2, HOXA11, PRRX1, HOXD13, COL2A1, ZBTB16, GREM1, GLI3, GJA5, BAK1, CHD7, FBXW4, RAB23, HOXA10, RARB, ASPH, PCSK5, ALX1, RARG, TBX5, RPGRIP1L, SKI, EN1, MBNL1, GAS1, MECOM, NOTCH2, SALL4, MSX1, HOXC11, PSEN1, BAX, PSEN2, PBX1, SP8, WNT9A, PBX2, LRP5
GOTERM_BP_FAT	GO:0035107	appendage morphogenesis	40	1.22737	1.00683e-06	2513	99	13528	2.17503	0.00470588	6.9365e-05			NOG, HOXA13, EVX2, HOXA11, PRRX1, HOXD13, COL2A1, ZBTB16, GREM1, GLI3, GJA5, BAK1, CHD7, FBXW4, RAB23, HOXA10, RARB, ASPH, PCSK5, ALX1, RARG, TBX5, RPGRIP1L, SKI, EN1, MBNL1, GAS1, MECOM, NOTCH2, SALL4, MSX1, HOXC11, PSEN1, BAX, PSEN2, PBX1, SP8, WNT9A, PBX2, LRP5
GOTERM_BP_FAT	GO:0008104	protein localization	220	6.75054	1.07584e-06	2513	882	13528	1.34275	0.00502763	7.30453e-05			ALS2, SEC31B, C16ORF70, MXI1, SSR1, HOOK3, HOOK1, CRY2, TRAK2, IFNG, RAB23, RAB24, RAB27B, RAB20, RAB21, PTPRK, VANGL2, PTPRU, MAPK1, COLQ, LCA5, JUN, BACE2, RAB15, RAB12, BIN3, PALM, SDAD1, RAB40C, AKAP10, ARF5, RFFL, CALR, GORASP1, STX17, STX16, DUSP16, STX11, SEC23IP, MDFI, RGPD6, SYS1, RGPD5, RASEF, ARFIP1, ARF3, TRPS1, ARF4, GOSR2, CLTCL1, RERE, SLC15A1, RAB5B, PDIA3, GRIP1, AP1AR, PPARG, TI…
GOTERM_BP_FAT	GO:0044265	cellular macromolecule catabolic process	186	5.70727	1.17849e-06	2513	725	13528	1.38107	0.00550603	7.88718e-05			TMEM189-UBE2V1, PPP2R5C, ZNRF1, KLHL3, USP51, ERLEC1, ZNRF2, CUL2, CUL5, USP27X, WWP1, FBXO28, RNF34, ADAM9, PAN2, PAN3, SOCS3, SOCS1, SKP2, UBE2J1, SOCS6, SOCS4, SKP1, CLPX, MIB1, PSMA1, KDM2B, DCUN1D2, UHRF2, PIAS4, BACE2, UBR5, PSMA4, RNF139, RNF138, ASB3, AMFR, TNFAIP3, RNF20, FBXO10, FBXL2, FBXO11, ASB6, RAD23B, RAB40C, ASB11, UBA6, UBE2V1, UBE2V2, RFFL, CDC34, UBAC1, LIN28A, LIN28B, FBXW9, …
GOTERM_BP_FAT	GO:0015031	protein transport	194	5.95275	1.20562e-06	2513	762	13528	1.37053	0.0056324	7.95506e-05			SEC31B, C16ORF70, SSR1, HOOK3, HOOK1, CRY2, TRAK2, IFNG, RAB23, RAB24, RAB27B, RAB20, RAB21, MAPK1, LCA5, JUN, BACE2, RAB15, RAB12, SDAD1, RAB40C, ARF5, RFFL, CALR, GORASP1, STX17, STX16, DUSP16, STX11, SEC23IP, RGPD6, SYS1, RGPD5, RASEF, ARFIP1, ARF3, TRPS1, ARF4, GOSR2, CLTCL1, RERE, PDIA3, SLC15A1, RAB5B, AP1AR, PPARG, TIMM17B, AP3S1, VPS37C, GLI3, CANX, AP1S1, AP1S2, STX6, STX5, STX4, STX3, S…
GOTERM_BP_FAT	GO:0045596	negative regulation of cell differentiation	70	2.1479	1.40736e-06	2513	216	13528	1.74456	0.0065718	9.1572e-05			RTN4, NOG, CDX2, NRP1, FOXA2, STAT5A, PPARG, ZEB1, JAG1, REST, NR2E1, GLI3, ZFP91, SEMA3F, HLX, RHOA, SEMA3A, ZFP36, LDB1, TP53, CDK6, PTHLH, MAPK1, MIB1, CCND1, PSEN1, NME1, FOXG1, CNTN4, NGFR, IQCB1, HMGB3, SOX2, ITGB3, ABCA1, KIT, ZBTB16, PRDM16, LIN28A, SOX9, OSTN, CALR, ITGB1, PRPF19, LIF, LINGO1, MBNL3, RUNX1, NKX2-2, MAFB, SMAD7, TGFBR1, RTN4R, SKI, LMX1A, ISL1, SIRT1, RUFY3, ATF5, NOTCH2,…
GOTERM_BP_FAT	GO:0051094	positive regulation of developmental process	85	2.60816	1.43234e-06	2513	278	13528	1.64594	0.00668803	9.19204e-05			PPARD, CDX2, FOXA2, IL6ST, STAT5A, PPARG, FOXO3, JAG1, GLI3, TGFB2, GATA2, ACVR1B, ZFP91, SMAP1, TIAM1, GATA6, ROBO1, HLX, GATA4, RHOA, CHRNA7, ROBO2, NRG1, INSR, DDAH1, IL1A, ADAM9, LYN, PTPRF, LIMK1, SOCS3, EOMES, RB1, PROX1, VASH2, JUNB, SLIT2, VEGFC, CD86, ADRB2, NDEL1, CD80, BTG1, NME1, F3, JUN, FOXG1, NPTN, TGIF2, WNT9A, NGFR, NGF, ACVR1, CSF1, HOXA11, SOX2, KITLG, KIT, ADA, LIF, PRPF19, TN…
GOTERM_BP_FAT	GO:0016568	chromatin modification	84	2.57748	1.47637e-06	2513	274	13528	1.65033	0.00689294	9.34659e-05			BMI1, RSF1, EZH1, INO80, CBX3, CBX2, CBX7, CBX6, RCBTB1, EPC1, EPC2, BRPF1, BRPF3, PRMT8, PRMT6, SMARCD1, EED, H2AFY, TLK2, KDM5A, KDM5B, KDM5C, TBL1XR1, SATB2, RBBP4, TADA2A, RCOR1, HMG20A, RB1, SUV420H2, UBE2N, EYA3, EYA4, EYA1, KDM2B, EP300, TAF12, PRDM5, USP21, SMARCA2, RNF20, MAP3K12, KDM6B, ING5, SMARCAD1, ING2, HAT1, TADA1, ARID2, CHD9, CHD7, PBRM1, CHD1, KDM3A, BCOR, DNMT3B, ASF1A, BAZ2A,…
GOTERM_BP_FAT	GO:0045184	establishment of protein localization	195	5.98343	1.50437e-06	2513	769	13528	1.36505	0.00702321	9.39687e-05			SEC31B, C16ORF70, SSR1, HOOK3, HOOK1, CRY2, TRAK2, IFNG, RAB23, RAB24, RAB27B, RAB20, RAB21, MAPK1, LCA5, JUN, BACE2, RAB15, RAB12, SDAD1, RAB40C, ARF5, RFFL, CALR, GORASP1, STX17, STX16, DUSP16, STX11, SEC23IP, RGPD6, SYS1, RGPD5, RASEF, ARFIP1, ARF3, TRPS1, ARF4, GOSR2, CLTCL1, RERE, PDIA3, SLC15A1, RAB5B, AP1AR, PPARG, TIMM17B, AP3S1, VPS37C, GLI3, CANX, AP1S1, AP1S2, STX6, STX5, STX4, STX3, L…
GOTERM_BP_FAT	GO:0001501	skeletal system development	94	2.88432	2.23716e-06	2513	319	13528	1.58627	0.0104264	0.0001379			FGF18, CYP24A1, NOG, THRA, EDN1, PRRX1, HOXD13, ZEB1, HOXD1, GLI3, GJA5, CBFB, HOXC6, PGP, HOXC8, TNFRSF11A, COL11A1, GHR, ALX1, EGFR, MINPP1, MATN3, SATB2, ARID5B, SIX4, PRELP, PTHLH, EYA1, HOXD8, MSX1, HOXC11, CHRDL1, PSEN1, SIX1, COL1A2, PDGFRA, PDGFRB, TFAP2A, FOXC1, STC1, COL1A1, WNT9A, TAPT1, ZFAND5, OSTF1, HOXA13, HOXA11, COL3A1, SOX5, COL2A1, ZBTB16, OSTN, SOX9, AHSG, COL9A1, CHD7, HOXA4,…
GOTERM_BP_FAT	GO:0007517	muscle organ development	68	2.08653	2.51424e-06	2513	211	13528	1.73487	0.0117101	0.000152965			ALS2, UTRN, PTEN, TGFB2, ZFP91, ATG5, GATA6, HLX, RHOA, RARB, NR2F2, NRG1, COL11A1, EGR3, ARID5B, SIX4, MBNL1, PROX1, MURC, MSX1, EP300, BVES, TAGLN, SIX1, VGLL2, PDGFRB, ZFPM2, FOXC1, SGCE, CAV3, MYL6, CAV2, ZFAND5, ERBB3, MRAS, ELN, ITGA11, CACNB2, CACNB4, TPM1, ITGB1, GJC1, LIF, FAM65B, HAND1, COL6A3, PPP3CA, ACTC1, SMAD7, TBX5, MSTN, CSRP2, HOMER1, CAPN3, SIRT1, FXR1, FOXP2, LAMA2, MEF2D, COL…
GOTERM_BP_FAT	GO:0001655	urogenital system development	42	1.28874	2.89537e-06	2513	110	13528	2.05541	0.0134733	0.000173893			NOG, HNF1B, HOXA13, HOXA11, HOXD13, ZBTB16, GREM1, GLI3, GDNF, SPRY1, OSR1, AQP11, LHX1, ROBO2, RARB, PCSK5, C1GALT1, HELLS, ARID5B, TGFBR1, SOX11, FOXA1, FBN1, SMAD4, RPGRIP1L, NID1, SMAD1, PROX1, SLIT2, BCL2L11, EYA1, HOXC11, TSC1, BAX, ITGA8, SIX1, GDF11, PDGFRB, PYGO2, PBX1, FOXC1, ACVR1
GOTERM_BP_FAT	GO:0060537	muscle tissue development	46	1.41148	2.911e-06	2513	125	13528	1.98102	0.0135455	0.000172619			ALS2, MYL6, CAV2, ZFAND5, ERBB3, UTRN, ELN, CACNB2, CACNB4, ITGB1, TPM1, PTEN, TGFB2, GJC1, ATG5, HAND1, GATA6, HLX, RHOA, PPP3CA, RARB, NR2F2, NRG1, COL11A1, ACTC1, SMAD7, TBX5, MBNL1, SIX4, HOMER1, PROX1, FOXP2, EP300, COL19A1, TSC1, MEOX2, MAPK14, SVIL, SIX1, TGFBR3, PDGFRB, VGLL2, ZFPM2, FOXC1, IGFBP5, MYH10
GOTERM_BP_FAT	GO:0016310	phosphorylation	200	6.13685	3.02442e-06	2513	800	13528	1.3458	0.0140695	0.000177102			EFNA1, GDF6, STAT5A, LPAR3, LPAR1, PRKG1, MAP3K5, MAP3K4, CLK2, MAP3K9, IFNG, GAB1, PIK3CA, CHRNA7, TLK2, MAP2K7, ADAM9, TYRO3, DBNL, IKBKAP, PAN3, TNIK, ROCK1, PIK3CB, PIM1, WNK3, SCYL3, PIM2, MAPK1, MAPK6, NME1, EIF2S1, PDGFRA, ROR1, NEK9, PDGFRB, MAPK7, NEK4, CDK5R1, ERBB4, GNAI2, NEK3, ERBB3, PXK, MST4, MDFI, MAP2K1, TAOK1, SMAD7, TGFBR1, MAP2K3, MAP2K4, HGF, EPHA2, EPHA3, EPHA4, EPHA7, NTRK2…
GOTERM_BP_FAT	GO:0007411	axon guidance	41	1.25805	3.49754e-06	2513	107	13528	2.06272	0.0162525	0.000202276			NRP2, CDK5R1, NRP1, EFNA2, ARX, ALCAM, HOXA1, ROBO1, UNC5A, GBX2, B3GNT1, ROBO2, SEMA3A, B3GNT2, ETV4, KLF7, PTPRM, NTF3, NRXN3, OTX2, NFASC, DPYSL5, NRXN1, GAS1, LMX1A, ISL1, SLIT2, VASP, EPHA4, SEMA6A, ISL2, EPHA7, FOXG1, RELN, CNTN4, SIAH1, EFNA5, NGFR, APBB2, FEZ2, GAP43, MYH10
GOTERM_BP_FAT	GO:0016477	cell migration	83	2.54679	3.95384e-06	2513	276	13528	1.61886	0.0183533	0.000225874			NRP2, CTHRC1, PPARD, NRP1, PDGFB, HMGCR, WASF2, PEX5, PRKG1, NR2E1, GDNF, PTEN, IL10, TGFB2, ROBO1, SEMA3F, IFNG, MSN, NR2F2, PTPRK, SATB2, ROCK1, ARHGEF7, ARID5B, EMX2, BARHL2, SCYL3, SIX4, SLIT2, ASCL1, VEGFC, NDEL1, PSEN1, CD34, BTG1, SIX1, IL12A, PDGFRB, ADAM17, FOXC1, RELN, LAMC1, ACVR1, CAV2, ZFAND5, CDK5R1, NDN, SOX1, ITGA11, ABI2, KITLG, GIPC1, KIT, ITGB1, SRC, ARX, CCL22, CKLF, GBX2, POU…
GOTERM_BP_FAT	GO:0014706	striated muscle tissue development	44	1.35011	4.29275e-06	2513	119	13528	1.99043	0.0199107	0.000242279			ALS2, MYL6, CAV2, ERBB3, UTRN, ELN, CACNB2, CACNB4, ITGB1, TPM1, PTEN, GJC1, TGFB2, ATG5, HAND1, GATA6, HLX, RHOA, PPP3CA, RARB, NR2F2, NRG1, COL11A1, ACTC1, SMAD7, TBX5, MBNL1, SIX4, HOMER1, PROX1, FOXP2, COL19A1, EP300, TSC1, MEOX2, MAPK14, SVIL, SIX1, TGFBR3, VGLL2, ZFPM2, FOXC1, IGFBP5, MYH10
GOTERM_BP_FAT	GO:0031175	neuron projection development	78	2.39337	4.67988e-06	2513	256	13528	1.6402	0.0216867	0.000260981			ALS2, NRP2, NRP1, EFNA2, GJA1, PRKG1, NR2E1, GDNF, PTEN, KLHL1, UNC5A, ROBO1, ROBO2, SEMA3A, SS18L1, EGFR, STX3, PTPRM, NRXN3, OTX2, LIFR, NRXN1, VASP, SLIT2, SLITRK1, NDEL1, ADM, FOXG1, CNTN4, SIAH1, EFNA5, RELN, NGFR, GAP43, NGF, CDK5R1, LPPR4, NDN, ERBB3, ABI2, ARX, ALCAM, LINGO1, HOXA1, IGF1R, NUMB, B3GNT1, GBX2, B3GNT2, DCX, SNAP25, ETV4, PARD6B, KLF7, GNAO1, NTF3, MAP2K1, CREB1, RTN4R, NFAS…
GOTERM_BP_FAT	GO:0010608	posttranscriptional regulation of gene expression	67	2.05585	5.26367e-06	2513	211	13528	1.70936	0.0243588	0.00029008			CPEB2, EIF5, SYNCRIP, CPEB1, GDNF, PTEN, YBX1, LUZP6, YBX2, EIF4EBP3, EIF4EBP2, CLP1, TIA1, QKI, SOX17, SAMD4A, ZFP36, ACO1, BARHL2, APTX, ANKHD1-EIF4EBP3, PPARGC1A, PRKCD, MAPK1, EIF4G2, TARBP2, EIF4G3, EIF2S1, SERBP1, VEGFA, MDM4, PPP1R15B, GATC, CALCR, EIF4E3, NANOS1, IGF2BP1, SOX4, IFI30, IGF2BP2, GIPC1, IGF2BP3, LIN28A, CALR, LIN28B, PAIP2B, ZFP36L1, ZFP36L2, TNFRSF1B, MOV10, TNRC6C, PRKRA, …
GOTERM_BP_FAT	GO:0045165	cell fate commitment	49	1.50353	5.27072e-06	2513	139	13528	1.89768	0.024391	0.000287091			FOXA2, POU6F2, PPARG, MITF, JAG1, GLI3, GDNF, NR2E1, TGFB2, CDC42, SPRY2, GATA2, SPRY1, CASP3, NR2F2, BARHL2, TP53, PROX1, FOXN4, ASCL1, EYA1, HOXC11, PSEN1, SIX1, PSEN2, PRDM1, GAP43, ERBB4, MCL1, HOXA11, ONECUT2, SOX2, SOX5, SOX9, ITGB1, RUNX2, NKX2-2, NTF3, TGFBR1, FOXA1, SMAD5, SMAD4, GAS1, SMAD1, ISL1, NOTCH2, ISL2, NEUROD1, KLF4
GOTERM_BP_FAT	GO:0010627	regulation of protein kinase cascade	76	2.332	5.85232e-06	2513	249	13528	1.64307	0.0270457	0.000315102			SH3RF1, PPARD, TMEM189-UBE2V1, VAPA, SLC20A1, IL6ST, ATP6AP2, TBK1, EDN1, GJA1, LPAR3, FASLG, LPAR1, ITSN1, PDCD4, PTEN, TGFB2, CANT1, ZFP91, MAP3K5, TMEM9B, MIER1, MDFIC, MAP3K9, GAB1, IFNG, CASP8, RHOA, CAT, INSR, GHR, DBNL, LTBR, LYN, SOCS1, PIGU, PIM2, TMEM189, UBE2N, OSM, ZDHHC17, C18ORF32, ADRB2, ZDHHC13, F3, SEMA4C, IL12A, TNFAIP3, CAV3, LITAF, ERBB3, UBE2V1, KCNRG, LIF, TMED7, ADRB3, TNFR…
GOTERM_BP_FAT	GO:0000122	negative regulation of transcription from RNA polymerase II promoter	80	2.45474	5.99084e-06	2513	266	13528	1.61901	0.0276769	0.000318894			JDP2, PPARD, CDX2, E2F6, NR6A1, PPARG, ZNF202, CBX2, ZEB1, NR2E1, CITED2, EPC1, HOXC8, RARB, NR2F2, SIK1, ALX1, TBL1XR1, SATB1, SATB2, RARG, MECP2, TP53, RB1, FOSB, PROX1, PKIA, MXD4, NRIP1, CTNNBIP1, HOXD8, MSX1, PIAS4, ZFPM2, PRDM1, ST18, MDM4, LCOR, SMARCA2, KDM6B, MTDH, SOX2, PRDM16, CALR, MEIS2, HAND1, OVOL1, SKIL, BCOR, TCF4, ETV3, ENO1, MDFI, DNMT3A, WDTC1, VHL, JARID2, SMAD7, KLF10, KLF11…
GOTERM_BP_FAT	GO:0009057	macromolecule catabolic process	194	5.95275	6.76634e-06	2513	781	13528	1.33719	0.0312032	0.000356121			PPP2R5C, ZNRF1, USP51, ERLEC1, ZNRF2, CUL2, CUL5, WWP1, ADAM9, PAN2, PAN3, SKP2, UBE2J1, SKP1, ADAMTS9, UHRF2, PIAS4, UBR5, BACE2, AMFR, FBXL2, RAD23B, ASB11, RAB40C, UBA6, RFFL, CDC34, CACYBP, ZMPSTE24, CHI3L1, PCNP, RNF7, DCP2, RNF2, POP1, SMURF2, LDLR, UBE2G1, UBE2G2, SENP5, RLIM, FBXL19, NSMCE2, NEURL1B, FBXL14, ZFP36, ABCE1, ADAM10, AIFM1, ERLIN2, ERLIN1, GTF2H1, SENP2, G6PC, SENP1, PSEN1, M…
GOTERM_BP_FAT	GO:0048812	neuron projection morphogenesis	67	2.05585	7.47274e-06	2513	213	13528	1.69331	0.0344042	0.000388924			ALS2, NRP2, NRP1, EFNA2, GJA1, NR2E1, UNC5A, ROBO1, ROBO2, SEMA3A, EGFR, PTPRM, NRXN3, OTX2, LIFR, NRXN1, VASP, SLIT2, SLITRK1, NDEL1, ADM, FOXG1, EFNA5, RELN, SIAH1, CNTN4, NGFR, GAP43, CDK5R1, LPPR4, NDN, ERBB3, ARX, ALCAM, HOXA1, IGF1R, NUMB, B3GNT1, GBX2, B3GNT2, DCX, SNAP25, ETV4, PARD6B, KLF7, NTF3, MAP2K1, CREB1, RTN4R, NFASC, DPYSL5, NR4A2, NTNG2, DOCK7, LMX1A, GAS1, ISL1, GAS7, ATP7A, SE…
GOTERM_BP_FAT	GO:0010769	regulation of cell morphogenesis involved in differentiation	32	0.981896	7.47437e-06	2513	77	13528	2.23718	0.0344115	0.000384734			RTN4, NRP1, EFNA1, TTL, TGFB2, ZFP91, LINGO1, ROBO1, TIAM1, SEMA3F, NUMB, RHOA, ROBO2, POU3F2, SEMA3A, NEFM, PTPRF, LIMK1, SMAD7, BARHL2, SMAD4, RTN4R, SMAD1, SLIT2, RUFY3, NDEL1, PSEN1, TGFBR3, NGFR, OMG, CACNA1A, NGF
GOTERM_BP_FAT	GO:0010975	regulation of neuron projection development	30	0.920528	7.50996e-06	2513	70	13528	2.30709	0.0345725	0.000382365			RTN4, NRP1, EFNA1, TTL, LINGO1, ZFP91, ROBO1, TIAM1, SEMA3F, NUMB, RHOA, ROBO2, POU3F2, SEMA3A, NEFM, PTPRF, LIMK1, BARHL2, RTN4R, SMAD1, SLIT2, RUFY3, NDEL1, PSEN1, NTRK2, NGFR, OMG, DBN1, CACNA1A, NGF
GOTERM_BP_FAT	GO:0033674	positive regulation of kinase activity	71	2.17858	9.42371e-06	2513	231	13528	1.65458	0.0431899	0.000474622			ALS2, ADCY2, PDGFB, EFNA1, PRKAG2, EDN1, TNFSF15, LPAR3, LPAR1, TGFB2, EDNRA, CDC42, MAP3K5, PDPK1, PRKAR2A, MAP3K4, MDFIC, MAP3K9, GAB1, TGFA, PDGFC, CHRNA7, PRKACB, NRG1, INSR, ADAM9, GHR, EGFR, IRAK1, DBNL, PIK3CB, PIM1, PPP1CB, IRS1, CCND1, ADRB2, PSEN1, CCND2, ADAM17, RELN, MAP3K13, GAP43, GNAI2, ADORA2B, CSF1, KITLG, KIT, DGKA, KRAS, DGKE, DGKD, MAP3K2, MAP3K1, ADRA2A, PRKAA1, CERK, THBS1, …
GOTERM_BP_FAT	GO:0001822	kidney development	37	1.13532	9.75745e-06	2513	96	13528	2.07478	0.0446847	0.0004862			NOG, HNF1B, HOXA11, ZBTB16, GREM1, GLI3, GDNF, SPRY1, OSR1, AQP11, LHX1, ROBO2, RARB, PCSK5, C1GALT1, ARID5B, TGFBR1, SOX11, FBN1, SMAD4, RPGRIP1L, NID1, SMAD1, PROX1, SLIT2, BCL2L11, EYA1, HOXC11, TSC1, BAX, ITGA8, SIX1, GDF11, PDGFRB, PYGO2, PBX1, FOXC1
GOTERM_BP_FAT	GO:0008283	cell proliferation	118	3.62074	1.03472e-05	2513	436	13528	1.45692	0.0473206	0.000510153			PDGFB, OSMR, TXLNA, IL10, TGFB2, BAK1, SHB, CUL5, TGFBI, INSIG1, GAB1, GNG2, LGI1, IL1A, EGFR, IRS2, EMX2, SKP2, PIM1, FOXN1, PIM2, VEGFB, ASCL1, VEGFC, UHRF2, NDEL1, UBR5, VEGFA, BIN1, EMP2, EMP1, TMX1, CDK5R1, CDV3, GNAI2, ERBB4, ELN, HDGF, BCL2L2, UBE2V2, SRC, ARX, CKLF, NUMB, LHX9, HELLS, TFDP1, CSF1R, MAP2K1, KLF10, FSCN1, CD276, DUSP22, HGF, CSRP2, EPS8, TGFBR3, RAP1B, HSPD1, ADRA1D, MYH10,…
GOTERM_BP_FAT	GO:0048666	neuron development	96	2.94569	1.0802e-05	2513	339	13528	1.52445	0.0493484	0.000527023			ALS2, EFNA2, PRKG1, GDNF, NR2E1, KLHL1, TGFB2, ZFP91, ROBO1, UNC5A, ROBO2, SS18L1, EGFR, PTPRM, LIFR, SLITRK1, ASCL1, NDEL1, FOXG1, VEGFA, RELN, EFNA5, NGF, CDK5R1, LPPR4, SOX1, ERBB3, ONECUT2, ARX, ALCAM, LIF, HOXA1, NUMB, B3GNT1, B3GNT2, LHX8, PARD6B, KLF7, MAP2K1, NTF3, NR4A2, DOCK7, EN1, GAS1, EN2, GAS7, SALL3, ATP7A, CDKN1C, EPHA4, SEMA6A, EPHA7, NEDD4, ULK2, NTRK2, CACNA1A, MYH10, NRP2, NRP…
GOTERM_BP_FAT	GO:0007243	protein kinase cascade	103	3.16048	1.1174e-05	2513	370	13528	1.49857	0.0510038	0.00053955			GNA13, IL6ST, TBK1, EFNA1, STAT5A, EDN1, SNIP1, TNFSF15, LPAR3, LPAR1, IL10, MAP3K5, MAP3K4, MDFIC, MAP3K9, IFNG, GAB1, SPRED3, PIK3CA, CHRNA7, PRKACB, RAPGEF2, INSR, MAP2K7, ADAM9, EGFR, IKBKAP, DBNL, TNIK, PIK3CB, SOCS3, SOCS1, SOCS6, WNK3, IRS1, MAP4K3, MAPK1, MAPK7, ERC1, GNAI2, ADORA2B, GRB2, ERBB3, SRC, DUSP16, ADRA2A, STK38L, MDFI, CCM2, MAP2K1, MAP2K3, TGFBR1, MAP2K4, DUSP22, HGF, SMAD1, …
GOTERM_BP_FAT	GO:0045597	positive regulation of cell differentiation	70	2.1479	1.34345e-05	2513	229	13528	1.64552	0.0610013	0.000642051			PPARD, CDX2, FOXA2, IL6ST, STAT5A, PPARG, FOXO3, JAG1, GLI3, TGFB2, ACVR1B, ZFP91, SMAP1, TIAM1, GATA6, ROBO1, HLX, RHOA, ROBO2, NRG1, LYN, PTPRF, LIMK1, SOCS3, EOMES, RB1, JUNB, SLIT2, VEGFC, CD86, NDEL1, CD80, BTG1, NME1, JUN, FOXG1, NPTN, TGIF2, WNT9A, NGFR, NGF, ACVR1, CSF1, HOXA11, SOX2, KITLG, KIT, ADA, LIF, PRPF19, NUMB, RUNX1, DNMT3B, RUNX2, NKX2-2, LPL, SMAD9, NTF3, MAP2K1, VHL, TBX5, KL…
GOTERM_BP_FAT	GO:0030030	cell projection organization	102	3.12979	1.50709e-05	2513	368	13528	1.49208	0.0681726	0.000712955			ALS2, PDGFB, EFNA2, LPAR3, LPAR1, PRKG1, NR2E1, GDNF, KLHL1, UNC5A, IFT20, ROBO1, ROBO2, SS18L1, EGFR, PTPRM, ROCK1, VANGL2, LIFR, SLITRK1, NDEL1, FOXG1, EFNA5, RELN, NGF, CDK5R1, LPPR4, ERBB3, ONECUT2, ARX, ALCAM, HOXA1, NUMB, B3GNT1, B3GNT2, KLF5, PARD6B, RAB8A, KLF7, VAV3, MAP2K1, NTF3, NR4A2, RPGRIP1L, DOCK7, GAS1, VAV2, GAS7, ATP7A, SEMA6A, EPHA4, EPHA7, ITGA6, TSC1, NEDD4, ULK2, ITGA8, CACN…
GOTERM_BP_FAT	GO:0009952	anterior/posterior pattern formation	48	1.47284	1.54229e-05	2513	140	13528	1.84567	0.0697079	0.000722306			HNF1B, FOXA2, HOXA11, HOXD13, ZBTB16, GLI3, HOXC6, SF3B1, HOXA1, HOXC8, HOXA4, HOXA5, LHX1, GATA4, GBX2, HOXA10, NR2F2, PCSK5, LFNG, ALX1, TGFBR1, LDB1, YY1, EMX2, SMAD4, PCDH8, EN1, CTNNBIP1, MIB1, HOXB1, CRKL, HOXD8, HOXC11, EP300, BTG2, MEOX2, PSEN1, HOXC13, HOXB8, MEOX1, RNF2, PSEN2, GDF11, NEUROD1, PBX1, PBX3, RBPJ, LRP5
GOTERM_BP_FAT	GO:0030326	embryonic limb morphogenesis	34	1.04326	1.71419e-05	2513	87	13528	2.10378	0.0771704	0.000794839			NOG, HOXA13, HOXA11, PRRX1, HOXD13, ZBTB16, GREM1, GJA5, GLI3, CHD7, FBXW4, RAB23, HOXA10, RARB, ALX1, RARG, TBX5, RPGRIP1L, SKI, EN1, MBNL1, GAS1, MECOM, NOTCH2, SALL4, HOXC11, MSX1, PSEN1, PSEN2, PBX1, WNT9A, SP8, PBX2, LRP5
GOTERM_BP_FAT	GO:0035113	embryonic appendage morphogenesis	34	1.04326	1.71419e-05	2513	87	13528	2.10378	0.0771704	0.000794839			NOG, HOXA13, HOXA11, PRRX1, HOXD13, ZBTB16, GREM1, GJA5, GLI3, CHD7, FBXW4, RAB23, HOXA10, RARB, ALX1, RARG, TBX5, RPGRIP1L, SKI, EN1, MBNL1, GAS1, MECOM, NOTCH2, SALL4, HOXC11, MSX1, PSEN1, PSEN2, PBX1, WNT9A, SP8, PBX2, LRP5
GOTERM_BP_FAT	GO:0030155	regulation of cell adhesion	47	1.44216	1.88267e-05	2513	137	13528	1.84679	0.0844258	0.00086437			EMCN, CYTH1, ERBB3, STAT5A, CSF1, ONECUT2, PDE3B, CYTH3, TPM1, PTEN, SRC, ADA, CITED2, TGFB2, PGP, MIA3, S1PR1, PPP2CA, TGFBI, COL8A1, NRG1, THBS1, RASA1, PIK3R1, DPP4, CYR61, ADAM9, ADAM10, VAV3, MAP2K1, NF2, PIK3CB, SMAD7, DMP1, CCDC80, MYO1F, CDK6, NID1, SERPINI1, LAMA2, LAMA4, TSC1, ITGA6, IL12A, ADAM22, COL1A1, CHRD
GOTERM_BP_FAT	GO:0051347	positive regulation of transferase activity	72	2.20927	2.01021e-05	2513	240	13528	1.61496	0.0898806	0.000913946			ALS2, ADCY2, PDGFB, EFNA1, PRKAG2, EDN1, TNFSF15, LPAR3, LPAR1, TGFB2, EDNRA, CDC42, MAP3K5, PDPK1, PRKAR2A, MAP3K4, MDFIC, MAP3K9, GAB1, TGFA, PDGFC, CHRNA7, PRKACB, NRG1, INSR, ADAM9, GHR, EGFR, IRAK1, DBNL, PIK3CB, PIM1, PPP1CB, IRS1, CCND1, ADRB2, PSEN1, CCND2, ADAM17, RELN, MAP3K13, GAP43, GNAI2, ADORA2B, CSF1, KITLG, KIT, DGKA, KRAS, DGKE, DGKD, MAP3K2, SERINC1, MAP3K1, ADRA2A, PRKAA1, CERK…
GOTERM_BP_FAT	GO:0042981	regulation of apoptosis	196	6.01411	2.08481e-05	2513	804	13528	1.31232	0.0930558	0.000938735			ITGB3BP, DLC1, STAT5A, SGMS1, ITSN1, CITED2, BAK1, ZFP91, CUL2, MAP3K5, CUL5, PGP, IFNG, GRID2, PIK3CA, NGFRAP1, FAS, RARB, ADAM9, RARG, ROCK1, PTPRF, SKP2, PIM1, PIM2, BCL2L11, NME6, MAPK1, MSX1, NME1, F3, JUN, TXNDC5, VEGFA, MNT, UNC13B, TMX1, CDK5R1, HOXA13, ERBB3, AKAP13, BCL2L2, BCL2L1, CALR, MST4, ADA, PEA15, KRAS, DIABLO, PLAGL2, NTF3, BECN1, TGFBR1, KLF10, LGALS1, PHB, HGF, GAS1, NOTCH2, …
GOTERM_BP_FAT	GO:0007169	transmembrane receptor protein tyrosine kinase signaling pathway	68	2.08653	2.31188e-05	2513	224	13528	1.63419	0.102653	0.00103102			FGF18, NRP1, PDGFB, EFNA1, STAT5A, AP3S1, SHOC2, PTEN, INSRR, EIF4EBP2, TIAM1, GAB1, FRS3, PDGFC, NRG1, INSR, GHR, EGFR, IRS2, PTPRG, ARID5B, FGF20, IRS1, VEGFC, ADRB2, GRB10, VEGFA, ROR1, PDGFRA, PDGFRB, ADAM17, FOXC1, NGF, ZFAND5, NDN, ERBB4, ERBB3, GRB2, EPHA10, KIT, PXN, SRC, IGF1R, DGKD, SOS1, TEK, PIK3R3, PIK3R1, CSF1R, CBL, PTPRA, HGF, APPL1, STAT3, EPHA2, EPHA3, RPS6KA5, EPHA4, EPHA7, ERB…
GOTERM_BP_FAT	GO:0010941	regulation of cell death	198	6.07548	2.33413e-05	2513	815	13528	1.30782	0.103588	0.00103112			ITGB3BP, DLC1, STAT5A, SGMS1, ITSN1, CITED2, BAK1, ZFP91, CUL2, MAP3K5, CUL5, PGP, IFNG, GRID2, PIK3CA, NGFRAP1, FAS, RARB, ADAM9, RARG, ROCK1, PTPRF, SKP2, PIM1, PIM2, BCL2L11, NME6, MAPK1, MSX1, NME1, F3, JUN, TXNDC5, VEGFA, MNT, UNC13B, TMX1, CDK5R1, HOXA13, ERBB3, AKAP13, BCL2L2, BCL2L1, CALR, MST4, ADA, PEA15, KRAS, DIABLO, PLAGL2, NTF3, BECN1, TGFBR1, KLF10, LGALS1, PHB, HGF, GAS1, NOTCH2, …
GOTERM_BP_FAT	GO:0044093	positive regulation of molecular function	149	4.57195	2.53221e-05	2513	586	13528	1.36877	0.111869	0.00110813			ALS2, GNA13, DLC1, ADCY2, PDGFB, TMEM189-UBE2V1, EFNA1, EDN1, TNFSF15, LPAR3, LPAR1, PMAIP1, GDNF, IL10, GHRHR, TGFB2, BAK1, MAP3K5, PRKAR2A, S1PR1, MAP3K4, GALR1, MDFIC, LTB4R, MAP3K9, IFNG, GAB1, CHRNA7, PDGFC, PRKACB, INSR, ADAM9, EGFR, DBNL, PIK3CB, STIM2, PIM1, SKP1, IRS1, PPP1CB, PTHLH, PSMA1, EP300, NDEL1, NME1, F3, HTR7, PSMA4, RELN, ERC1, ADD2, ADORA2B, GNAI2, UBE2V1, PIN1, ADRB3, KRAS, …
GOTERM_BP_FAT	GO:0007423	sensory organ development	69	2.11721	2.61163e-05	2513	229	13528	1.62201	0.115167	0.00113229			NOG, EDN1, MITF, PRRX1, SOBP, FASLG, JAG1, ZEB1, NR2E1, GLI3, TGFB2, SPRY2, BAK1, KCNQ4, RARB, COL11A1, EGFR, PTPRM, RARG, YY1, SIX5, SIX4, FGF20, PROX1, BCL2L11, ASCL1, EYA1, HOXC13, FOXG1, VEGFA, SIX1, PDGFRA, PYGO2, FOXC1, TGIF2, SOX1, ERBB3, SOX2, ABI2, COL2A1, NHS, HOXA1, MEIS2, CHD7, BLOC1S3, MAP3K1, PVRL3, PRKRA, GBX2, COL8A1, MAF, BHLHE22, MAFB, RPGRIP1L, FZD3, GAS1, COL5A2, PRPH2, STAT3,…
GOTERM_BP_FAT	GO:0043067	regulation of programmed cell death	197	6.0448	2.66067e-05	2513	812	13528	1.30602	0.117198	0.00114296			ITGB3BP, DLC1, STAT5A, SGMS1, ITSN1, CITED2, BAK1, ZFP91, CUL2, MAP3K5, CUL5, PGP, IFNG, GRID2, PIK3CA, NGFRAP1, FAS, RARB, ADAM9, RARG, ROCK1, PTPRF, SKP2, PIM1, PIM2, BCL2L11, NME6, MAPK1, MSX1, NME1, F3, JUN, TXNDC5, VEGFA, MNT, UNC13B, TMX1, CDK5R1, HOXA13, ERBB3, AKAP13, BCL2L2, BCL2L1, CALR, MST4, ADA, PEA15, KRAS, DIABLO, PLAGL2, NTF3, BECN1, TGFBR1, KLF10, LGALS1, PHB, HGF, GAS1, NOTCH2, …
GOTERM_BP_FAT	GO:0010740	positive regulation of protein kinase cascade	54	1.65695	2.75873e-05	2513	167	13528	1.74068	0.121244	0.00117429			PPARD, TMEM189-UBE2V1, SLC20A1, VAPA, TBK1, IL6ST, GJA1, LPAR3, FASLG, LPAR1, ITSN1, TGFB2, CANT1, ZFP91, TMEM9B, MIER1, CASP8, IFNG, RHOA, CAT, INSR, GHR, LTBR, LYN, PIM2, TMEM189, UBE2N, OSM, C18ORF32, ADRB2, ZDHHC17, ZDHHC13, F3, IL12A, SEMA4C, LITAF, ERBB3, UBE2V1, KCNRG, LIF, TNFRSF1A, TMED7, ADRB3, REL, MAP3K3, TRAF5, TGFBR1, LGALS1, NDFIP2, EDA2R, DUSP22, TAB2, TRAF3IP2, IKBKE, PLK2, NEDD4
GOTERM_BP_FAT	GO:0030902	hindbrain development	26	0.797791	2.79914e-05	2513	60	13528	2.33272	0.122906	0.00118076			DLC1, HNF1B, FOXA2, LUZP6, KLHL1, HOXA1, LHX1, GBX2, LHX5, SMAD9, MAFB, LDB1, RPGRIP1L, EN1, EN2, SMAD1, GAS1, LMX1A, FOXP2, ATP7A, HOXB1, MYO16, NEUROD1, CACNA1A, NFIB, MYH10
GOTERM_BP_FAT	GO:0048705	skeletal system morphogenesis	40	1.22737	3.14072e-05	2513	112	13528	1.92257	0.136831	0.00131293			ZFAND5, FGF18, NOG, THRA, HOXA11, PRRX1, COL2A1, ZEB1, SOX9, GLI3, HOXC8, HOXA4, HOXA5, PRKRA, COL11A1, RUNX2, ALX1, GHR, SATB2, BMP1, COL13A1, ARID5B, TGFBR1, SIX4, GAS1, PTHLH, MEF2D, HOXB1, EYA1, HOXD8, PSEN1, HOXB8, CSRNP1, SIX1, PDGFRA, PDGFRB, TFAP2A, COL1A1, WNT9A, PLEKHA1
GOTERM_BP_FAT	GO:0050770	regulation of axonogenesis	25	0.767106	3.27595e-05	2513	57	13528	2.36106	0.142283	0.00135731			RTN4, NRP1, LIMK1, EFNA1, BARHL2, RTN4R, SLIT2, TTL, RUFY3, ZFP91, LINGO1, NDEL1, PSEN1, ROBO1, TIAM1, SEMA3F, RHOA, ROBO2, POU3F2, NGFR, SEMA3A, OMG, CACNA1A, NEFM, NGF
GOTERM_BP_FAT	GO:0001525	angiogenesis	49	1.50353	3.48789e-05	2513	148	13528	1.78228	0.150757	0.0014324			GNA13, NRP2, RTN4, FGF18, EMCN, NRP1, TBX20, WASF2, EDN1, NAA15, CSPG4, ELK3, JAG1, PTEN, TGFB2, EDNRA, SHB, S1PR1, HAND1, ROBO1, CASP8, GBX2, TGFA, SOX17, THBS1, PLXND1, C1GALT1, CYR61, KLF5, VHL, MMP19, COL15A1, STAB2, ARHGAP24, UBP1, SLIT2, PNPLA6, VEGFC, MEOX2, NUS1, EPGN, ID1, MAPK14, JUN, DLL4, VEGFA, RBPJ, PLAU, ACVR1
GOTERM_BP_FAT	GO:0045860	positive regulation of protein kinase activity	67	2.05585	3.819e-05	2513	223	13528	1.61738	0.16383	0.00155465			ALS2, ADCY2, PDGFB, EFNA1, PRKAG2, EDN1, TNFSF15, LPAR3, LPAR1, TGFB2, EDNRA, MAP3K5, PDPK1, PRKAR2A, MAP3K4, MDFIC, MAP3K9, GAB1, TGFA, PDGFC, CHRNA7, PRKACB, NRG1, INSR, ADAM9, GHR, EGFR, IRAK1, DBNL, PIK3CB, PIM1, PPP1CB, CCND1, ADRB2, PSEN1, CCND2, ADAM17, RELN, MAP3K13, GAP43, GNAI2, ADORA2B, CSF1, KITLG, KIT, DGKA, KRAS, DGKE, DGKD, MAP3K2, MAP3K1, ADRA2A, PRKAA1, CERK, THBS1, MDFI, MAP2K1,…
GOTERM_BP_FAT	GO:0051101	regulation of DNA binding	42	1.28874	4.12389e-05	2513	121	13528	1.86855	0.17569	0.0016642			RSF1, THRA, MTDH, TMEM189-UBE2V1, UBE2V1, EGLN1, IL10, TRIB1, RPS3, KRAS, BCL3, CAT, NR2F2, APEX1, CAMK2A, RHEBL1, MDFI, IRAK1, CREBZF, SMAD7, CEBPG, PIM1, RUNX1T1, EDA2R, SKI, TMEM189, SIRT1, PROX1, JMY, UBE2N, PTHLH, HDAC4, EP300, ID1, NME1, CALM3, TGFBR3, PBX1, ZNF462, ID3, IRF4, ERC1, IKBKB, MAP3K13, CALM1
GOTERM_BP_FAT	GO:0009968	negative regulation of signal transduction	66	2.02516	5.37418e-05	2513	221	13528	1.60765	0.22259	0.00214971			DLC1, NOG, RGS7BP, IL6ST, PDE3B, LEMD3, PTEN, SOX17, PTPRF, SOCS3, SOCS1, SOCS6, SOCS4, IRS1, PRKCD, DDIT4, CTNNBIP1, CCND1, ADRB2, GRB10, NGFR, TNFAIP3, ACVR1, CAV3, ERBB3, SOX2, ONECUT2, CXXC4, PRDM16, GREM1, CALR, ADA, AHSG, TRIB1, PIN1, ADRB3, PEG10, PPP2CA, SKIL, THBS1, RUNX2, MDFI, NF2, PLEK, SMAD7, SKI, GAS1, RGS17, RGS16, FRZB, SIRT1, CISH, RGS14, RGS9BP, DKK2, ATXN1, DKK3, RGS1, SOST, AI…
GOTERM_BP_FAT	GO:0060021	palate development	17	0.521632	5.54051e-05	2513	32	13528	2.85983	0.228624	0.00219741			SATB2, TGFBR1, ARID5B, PRRX1, SMAD4, COL2A1, GAS1, CHD7, MEOX2, CSRNP1, PDGFRA, PYGO2, TGFBR3, ASPH, BCOR, PLEKHA1, ALX1
GOTERM_BP_FAT	GO:0030199	collagen fibril organization	16	0.490948	5.71241e-05	2513	29	13528	2.97005	0.234812	0.0022465			TGFBR1, COL3A1, COL2A1, COL5A3, SERPINH1, COL5A2, TGFB2, ATP7A, COL14A1, P4HA1, COL1A2, FOXC1, COL1A1, ADAMTS3, ADAMTS2, COL11A1
GOTERM_BP_FAT	GO:0000165	MAPKKK cascade	57	1.749	6.2042e-05	2513	184	13528	1.66762	0.252242	0.00241937			EFNA1, LPAR3, LPAR1, CAMKK2, MAP3K5, MAP3K4, MDFIC, MAP3K9, GAB1, SPRED3, TGFA, CHRNA7, RAPGEF2, MAP2K7, INSR, ADAM9, GHR, EGFR, DBNL, TNIK, PIK3CB, MAP4K3, MAPK1, CRKL, PSEN1, PPM1L, MAPK7, MAP3K13, MAP3K12, GNAI2, ADORA2B, GRB2, TRIB1, MAP3K3, MAP3K2, MAP3K1, PPP2CA, DUSP16, ADRA2A, TNFRSF19, PRKAA1, THBS1, MDFI, CCM2, MAP2K1, TGFBR1, MAP2K3, MAP2K4, DUSP22, MAPK10, HGF, STRADB, SMAD1, DUSP4, E…
GOTERM_BP_FAT	GO:0022604	regulation of cell morphogenesis	44	1.35011	6.36901e-05	2513	131	13528	1.8081	0.257994	0.00246306			DLC1, GNA13, RTN4, PALM, NRP1, EFNA1, FERMT2, CDC42SE1, TTL, TGFB2, ZFP91, LINGO1, ROBO1, TIAM1, SEMA3F, NUMB, PALM2, RHOA, ROBO2, POU3F2, SEMA3A, CDC42EP3, RASA1, NEFM, PTPRF, LIMK1, SMAD7, BARHL2, RTN4R, SMAD4, SMAD1, GAS7, SLIT2, RUFY3, NDEL1, PSEN1, VEGFA, TGFBR3, CFDP1, NGFR, OMG, CACNA1A, NGF, MYH10
GOTERM_BP_FAT	GO:0016265	death	176	5.40043	6.70079e-05	2513	724	13528	1.30862	0.269439	0.00256999			ALS2, ITGB3BP, DLC1, KCNC3, VAPB, TNFSF15, PMAIP1, SGMS1, FOXO3, ITSN1, TGFB2, BAK1, SHB, TOP1, MAP3K5, RAD21, ATG5, GATA6, TIAM1, UNC5A, TIA1, IFNG, C8ORF4, NGFRAP1, FAS, RNF34, LUC7L3, IL1A, NET1, ROCK1, KIF5A, HRK, ESPL1, PIM2, BCL2L11, AHR, PNPLA6, DDIT4, NME6, EP300, F3, JUN, MAPK7, TNFAIP3, FASTKD5, NGF, FUS, GGCT, MCL1, LITAF, ERBB3, MMD, AKAP13, BCL2L2, BCL2L1, RFFL, GREM1, MST4, PEA15, P…
GOTERM_BP_FAT	GO:0007409	axonogenesis	59	1.81037	6.87479e-05	2513	193	13528	1.64564	0.275371	0.00261523			NRP2, ALS2, NRP1, EFNA2, NR2E1, ROBO1, UNC5A, ROBO2, SEMA3A, PTPRM, NRXN3, OTX2, NRXN1, VASP, SLIT2, SLITRK1, NDEL1, FOXG1, RELN, EFNA5, SIAH1, CNTN4, NGFR, GAP43, CDK5R1, LPPR4, NDN, ERBB3, ARX, ALCAM, IGF1R, HOXA1, NUMB, B3GNT1, GBX2, B3GNT2, DCX, SNAP25, ETV4, PARD6B, KLF7, NTF3, CREB1, RTN4R, NFASC, DPYSL5, NR4A2, NTNG2, DOCK7, LMX1A, GAS1, ISL1, EPHA4, SEMA6A, ISL2, EPHA7, ULK2, APBB2, FEZ2,…
GOTERM_BP_FAT	GO:0040008	regulation of growth	93	2.85364	7.13716e-05	2513	341	13528	1.46815	0.284224	0.00269304			RTN4, NOG, NRP1, STAT5A, PPARG, NELL2, PEX5, GHRHR, TTL, ACVR1C, TGFB2, EPC1, ACVR1B, ZFP91, AGPAT6, WISP1, HLX, SEMA3F, IFNG, GATA4, PIK3CA, SEMA3A, HTRA3, NRG1, INSR, SERTAD1, NET1, CYR61, EBAG9, GHR, ADAM10, LIMK1, SOCS3, SOCS1, BARHL2, TP53, ADIPOR2, SOCS6, SOCS4, RB1, HMGA2, PROX1, BCL2L11, TNKS2, OSM, VEGFB, ADRB2, EP300, ADRB1, BTG1, ADAM17, FOXC1, GPAM, GAP43, NGF, ING5, TMX1, ING2, NDN, …
GOTERM_BP_FAT	GO:0030198	extracellular matrix organization	37	1.13532	7.17997e-05	2513	104	13528	1.91518	0.285658	0.00268753			MPZL3, ELF3, ELN, COL3A1, COL2A1, SERPINH1, TGFB2, P4HA1, FOXF1, TGFBI, COL6A2, BCL3, COL11A1, CYR61, RECK, COL4A2, VHL, TGFBR1, DMP1, CCDC80, NID1, COL5A3, COL5A2, COL4A6, ATP7A, COL14A1, COL19A1, FBLN5, ITGA8, COL1A2, PDGFRA, FOXC1, COL1A1, LAMC1, ADAMTS3, APBB2, ADAMTS2
GOTERM_BP_FAT	GO:0051271	negative regulation of cell motion	26	0.797791	7.40345e-05	2513	63	13528	2.22164	0.293099	0.00274911			DLC1, PDGFB, ABHD2, GREM1, TPM1, PTEN, ADA, TRIB1, CITED2, MIA3, THBS1, PTPRK, PTPRM, NF2, SMAD7, TBX5, ACTN1, PTPRU, VASH1, CDKN1B, CLIC4, DLL4, TGFBR3, RNF20, CHRD, IGFBP5
GOTERM_BP_FAT	GO:0031344	regulation of cell projection organization	33	1.01258	7.77472e-05	2513	89	13528	1.99602	0.305289	0.00286408			RTN4, NRP1, EFNA1, KIT, TTL, CDC42, ZFP91, LINGO1, ROBO1, TIAM1, SEMA3F, NUMB, RHOA, ROBO2, POU3F2, SEMA3A, NEFM, PTPRF, LIMK1, TGFBR1, BARHL2, RTN4R, SMAD1, SLIT2, RUFY3, NDEL1, PSEN1, NTRK2, NGFR, OMG, DBN1, CACNA1A, NGF
GOTERM_BP_FAT	GO:0048858	cell projection morphogenesis	71	2.17858	7.79605e-05	2513	245	13528	1.56003	0.305983	0.00284952			ALS2, NRP2, NRP1, EFNA2, GJA1, NR2E1, UNC5A, ROBO1, ROBO2, SEMA3A, EGFR, PTPRM, NRXN3, OTX2, VANGL2, LIFR, NRXN1, VASP, SLIT2, SLITRK1, NDEL1, ADM, FOXG1, CNTN4, EFNA5, RELN, SIAH1, NGFR, GAP43, CDK5R1, LPPR4, NDN, ERBB3, ONECUT2, ARX, ALCAM, HOXA1, IGF1R, NUMB, B3GNT1, GBX2, B3GNT2, DCX, SNAP25, ETV4, PARD6B, KLF7, RAB8A, NTF3, MAP2K1, CREB1, RTN4R, NFASC, NR4A2, DPYSL5, RPGRIP1L, NTNG2, DOCK7, …
GOTERM_BP_FAT	GO:0000902	cell morphogenesis	96	2.94569	8.55343e-05	2513	356	13528	1.45165	0.330179	0.00310173			ALS2, NOG, EFNA2, NR2E1, TGFB2, ROBO1, UNC5A, FOXF1, ROBO2, EGFR, PTPRM, VANGL2, EOMES, LIFR, CCL4L1, PROX1, SLITRK1, NDEL1, FOXG1, RELN, BIN3, EFNA5, LAMC1, CDK5R1, LPPR4, ERBB3, ONECUT2, SOX9, CCL4, ALCAM, ARX, HOXA1, NUMB, B3GNT1, CLASP1, B3GNT2, CLASP2, PARD6B, KLF7, RAB8A, MAP2K1, NTF3, RPGRIP1L, NR4A2, DOCK7, HGF, GAS1, GAS7, ATP7A, EPHA4, SEMA6A, EPHA7, ULK2, PRICKLE2, TGFBR3, MAP7, CACNA1…
GOTERM_BP_FAT	GO:0048870	cell motility	85	2.60816	8.58777e-05	2513	307	13528	1.49046	0.331256	0.00309025			NRP2, CTHRC1, PPARD, NRP1, PDGFB, HMGCR, WASF2, PEX5, PRKG1, NR2E1, GDNF, PTEN, IL10, TGFB2, ROBO1, SEMA3F, IFNG, MSN, NR2F2, PTPRK, SATB2, ROCK1, ARHGEF7, ARID5B, EMX2, BARHL2, SCYL3, SIX4, SLIT2, ASCL1, VEGFC, NDEL1, PSEN1, CD34, BTG1, SIX1, CELF3, IL12A, PDGFRB, ADAM17, FOXC1, RELN, LAMC1, ACVR1, CAV2, ZFAND5, CDK5R1, NDN, SOX1, ITGA11, ABI2, KITLG, GIPC1, KIT, ITGB1, SRC, ARX, CCL22, CKLF, GB…
GOTERM_BP_FAT	GO:0051674	localization of cell	85	2.60816	8.58777e-05	2513	307	13528	1.49046	0.331256	0.00309025			NRP2, CTHRC1, PPARD, NRP1, PDGFB, HMGCR, WASF2, PEX5, PRKG1, NR2E1, GDNF, PTEN, IL10, TGFB2, ROBO1, SEMA3F, IFNG, MSN, NR2F2, PTPRK, SATB2, ROCK1, ARHGEF7, ARID5B, EMX2, BARHL2, SCYL3, SIX4, SLIT2, ASCL1, VEGFC, NDEL1, PSEN1, CD34, BTG1, SIX1, CELF3, IL12A, PDGFRB, ADAM17, FOXC1, RELN, LAMC1, ACVR1, CAV2, ZFAND5, CDK5R1, NDN, SOX1, ITGA11, ABI2, KITLG, GIPC1, KIT, ITGB1, SRC, ARX, CCL22, CKLF, GB…
GOTERM_BP_FAT	GO:0032989	cellular component morphogenesis	105	3.22185	8.93451e-05	2513	397	13528	1.42377	0.342033	0.00319032			ALS2, NOG, EFNA2, NR2E1, TGFB2, BAK1, ROBO1, UNC5A, FOXF1, ROBO2, TBPL1, EGFR, PTPRM, VANGL2, EOMES, LIFR, CCL4L1, PROX1, SLITRK1, NDEL1, FOXG1, RELN, BIN3, EFNA5, LAMC1, PMP22, CDK5R1, LPPR4, AGFG1, ERBB3, ONECUT2, SOX9, ITGB1, CCL4, ARX, ALCAM, HOXA1, NUMB, B3GNT1, CLASP1, CLASP2, B3GNT2, PARD6B, RAB8A, KLF7, MAP2K1, NTF3, NR4A2, RPGRIP1L, DOCK7, HGF, GAS1, GAS7, ATP7A, SEMA6A, EPHA4, EPHA7, UL…
GOTERM_BP_FAT	GO:0008285	negative regulation of cell proliferation	97	2.97637	9.055e-05	2513	361	13528	1.44646	0.345737	0.00320882			DLC1, NOG, CNOT8, TNFSF15, MXI1, IL10, TGFB2, CUL2, CUL5, IFNG, ASPH, RARB, IL1A, PTPRK, PTPRM, RARG, PTPRF, SIX5, PTPRU, PROX1, VASH1, PTHLH, ADAMTS8, MSX1, SSTR1, NME1, JUN, MNT, PMP22, SMARCA2, CAV2, IFI30, SESN1, PRKRA, BECN1, KLF10, PHB, KLF11, SMAD4, CD276, SKI, SMAD1, GAS1, TMEM115, CDKN1C, NOTCH2, HDAC4, CDKN1A, LEPRE1, CDKN1B, TSC1, ETS1, MYO16, TGFBR3, PRKRIR, KLF4, PPARD, E2F7, PPARG, …
GOTERM_BP_FAT	GO:0012501	programmed cell death	151	4.63332	0.000100259	2513	611	13528	1.33038	0.374833	0.00352563			ITGB3BP, DLC1, TNFSF15, PMAIP1, SGMS1, FOXO3, ITSN1, BAK1, SHB, TOP1, MAP3K5, RAD21, ATG5, GATA6, TIAM1, UNC5A, TIA1, IFNG, C8ORF4, NGFRAP1, FAS, RNF34, LUC7L3, IL1A, NET1, ROCK1, HRK, ESPL1, PIM2, BCL2L11, AHR, DDIT4, NME6, EP300, F3, JUN, MAPK7, TNFAIP3, FASTKD5, NGF, GGCT, MCL1, LITAF, ERBB3, AKAP13, BCL2L2, BCL2L1, RFFL, GREM1, MST4, PEA15, PEG10, KRAS, DIABLO, DYRK2, BMF, TRAF5, TRAF4, VAV3,…
GOTERM_BP_FAT	GO:0030336	negative regulation of cell migration	24	0.736422	0.000105092	2513	57	13528	2.26661	0.38883	0.00366774			DLC1, PTPRK, PTPRM, NF2, PDGFB, SMAD7, TBX5, ABHD2, PTPRU, GREM1, PTEN, TPM1, ADA, VASH1, TRIB1, CITED2, MIA3, CLIC4, DLL4, TGFBR3, THBS1, CHRD, RNF20, IGFBP5
GOTERM_BP_FAT	GO:0016311	dephosphorylation	49	1.50353	0.000106271	2513	154	13528	1.71284	0.392198	0.0036814			LPPR4, PDP2, CDC14A, SYNJ1, PTPN21, PTEN, MTMR2, MTMR1, DUSP13, PPP2CA, DUSP16, PPP3CA, MTMR9, MTMR4, PTPRK, PTPN9, PTPRD, PTPRM, NCEH1, PTPRF, PTPRG, PTPRA, PTPN14, PTPN13, DUSP22, PTPRU, PPP1CC, PPP1CB, CDC25A, CDC25B, MTMR12, EYA3, PPM1F, DUSP5, DUSP4, EYA1, PPM1D, G6PC, MTMR14, PPM1E, DUSP1, PPM1K, SBF2, PTP4A1, MTMR10, PPM1L, DUSP9, DUSP8, PPP2R2A
GOTERM_BP_FAT	GO:0032990	cell part morphogenesis	73	2.23995	0.000106897	2513	256	13528	1.53506	0.393978	0.00367586			ALS2, NRP2, NRP1, EFNA2, GJA1, NR2E1, BAK1, UNC5A, ROBO1, ROBO2, SEMA3A, EGFR, PTPRM, NRXN3, OTX2, VANGL2, LIFR, NRXN1, VASP, SLIT2, SLITRK1, NDEL1, ADM, FOXG1, CNTN4, SIAH1, EFNA5, RELN, NGFR, GAP43, CDK5R1, LPPR4, NDN, ERBB3, ONECUT2, ARX, ALCAM, HOXA1, IGF1R, NUMB, B3GNT1, GBX2, B3GNT2, DCX, SNAP25, ETV4, PARD6B, KLF7, RAB8A, NTF3, MAP2K1, CREB1, RTN4R, NFASC, NR4A2, DPYSL5, RPGRIP1L, NTNG2, D…
GOTERM_BP_FAT	GO:0048568	embryonic organ development	53	1.62627	0.000134696	2513	172	13528	1.65878	0.46799	0.00459592			NOG, EDN1, PRRX1, SOBP, ZEB1, GLI3, CITED2, SPRY2, GATA2, KCNQ4, HLX, FOXF1, GATA4, RARB, COL11A1, ALX1, SATB2, RARG, EOMES, SIX4, PROX1, JUNB, EYA1, FOXG1, VEGFA, SIX1, TFAP2A, ZFPM2, WNT9A, PRDM1, SOX2, TFEB, EGLN1, COL2A1, ADA, HOXA1, CHD7, HOXA4, HAND1, HOXA5, PRKRA, GBX2, SH2B3, PCSK5, MAFB, TGFBR1, FZD3, GAS1, HOXB1, HOXB8, ITGA8, NEUROD1, PBX1
GOTERM_BP_FAT	GO:0007178	transmembrane receptor protein serine/threonine kinase signaling pathway	36	1.10463	0.000137185	2513	103	13528	1.88151	0.474158	0.00464681			NOG, PDGFB, GDF6, COL3A1, FSTL1, TGFB2, FOS, ACVR1B, UBE2D3, MAP3K1, UBE2D1, ADAM9, PTPRK, IRAK1, SMAD9, SMAD7, CREB1, TGFBR1, KLF10, SMAD5, SMAD4, MSTN, DUSP22, SKI, SMAD1, MSX1, CHRDL1, ID1, JUN, COL1A2, TGFBR3, SMURF2, PPM1L, CHRD, ACVR1, TOB1
GOTERM_BP_FAT	GO:0008219	cell death	173	5.30838	0.000139924	2513	719	13528	1.29526	0.480864	0.00470536			ALS2, ITGB3BP, DLC1, KCNC3, VAPB, TNFSF15, PMAIP1, SGMS1, FOXO3, ITSN1, TGFB2, BAK1, SHB, TOP1, MAP3K5, RAD21, ATG5, GATA6, TIAM1, UNC5A, TIA1, IFNG, C8ORF4, NGFRAP1, FAS, RNF34, LUC7L3, IL1A, NET1, ROCK1, KIF5A, HRK, ESPL1, PIM2, BCL2L11, AHR, PNPLA6, DDIT4, NME6, EP300, F3, JUN, MAPK7, TNFAIP3, FASTKD5, NGF, FUS, GGCT, MCL1, LITAF, ERBB3, MMD, AKAP13, BCL2L2, BCL2L1, RFFL, GREM1, MST4, PEA15, P…
GOTERM_BP_FAT	GO:0051130	positive regulation of cellular component organization	55	1.68763	0.000148213	2513	181	13528	1.63578	0.500642	0.00494794			EDN1, TGFB2, CDC42, GATA2, ZFP91, PDPK1, TIAM1, ROBO1, RHOA, TGFA, ROBO2, INSR, IL1A, ADAM9, PTPRF, LIMK1, ESPL1, MFGE8, PROX1, PPARGC1A, SLIT2, AHR, TNKS2, UBE2N, MIB1, NDEL1, CAND1, NGFR, NGF, CAV3, CAV2, HOXA13, KIT, CALR, TPM1, AHSG, MAP3K1, NUMB, DNMT3B, TERF2, PIK3R1, CD28, PLEK, NF2, TGFBR1, PSRC1, CBL, SMAD4, SMAD1, RICTOR, CDKN1B, TSC1, EPGN, AMOT, DNMT1
GOTERM_BP_FAT	GO:0045767	regulation of anti-apoptosis	18	0.552317	0.000188121	2513	38	13528	2.54994	0.58581	0.00623178			RTN4, ERBB4, IL6ST, SMAD7, LIFR, BCL2L1, SMAD1, SIRT1, CDKN1A, DUSP1, ADM, BTG2, SERBP1, BAX, PRKAA1, ERC1, RASA1, CD28
GOTERM_BP_FAT	GO:0051100	negative regulation of binding	24	0.736422	0.000194737	2513	59	13528	2.18978	0.598453	0.00640497			MDFI, IRAK1, NOG, RSF1, THRA, SMAD7, CEBPG, PIM1, EGLN1, SIRT1, PROX1, PRKCD, RPS3, TRIB1, YBX2, PTHLH, HDAC4, ADRB3, ADRB2, ID1, ZNF462, PBX1, ID3, CAT
GOTERM_BP_FAT	GO:0010648	negative regulation of cell communication	70	2.1479	0.000208847	2513	248	13528	1.51945	0.624144	0.00681964			DLC1, NOG, SLC6A1, RGS7BP, IL6ST, GRIK3, PDE3B, LEMD3, PTEN, KCNQ4, SOX17, PTPRF, SOCS3, SOCS1, SOCS6, SOCS4, IRS1, PRKCD, DDIT4, CTNNBIP1, CCND1, ADRB2, GRB10, NGFR, TNFAIP3, ACVR1, CAV3, GNAI2, ERBB3, SOX2, ONECUT2, CXXC4, PRDM16, CALR, GREM1, ADA, AHSG, TRIB1, PIN1, ADRB3, PEG10, PPP2CA, SKIL, THBS1, RUNX2, MDFI, NF2, PLEK, SMAD7, SKI, GAS1, RGS17, RGS16, FRZB, SIRT1, CISH, RGS14, RGS9BP, DKK2…
GOTERM_BP_FAT	GO:0022037	metencephalon development	17	0.521632	0.00021283	2513	35	13528	2.6147	0.631095	0.00690119			LDB1, RPGRIP1L, GAS1, LMX1A, FOXP2, LUZP6, KLHL1, ATP7A, HOXA1, HOXB1, LHX1, GBX2, MYO16, LHX5, NEUROD1, CACNA1A, MYH10
GOTERM_BP_FAT	GO:0006915	apoptosis	147	4.51059	0.000227947	2513	602	13528	1.3145	0.656324	0.00733883			ITGB3BP, DLC1, TNFSF15, PMAIP1, SGMS1, FOXO3, ITSN1, BAK1, SHB, MAP3K5, RAD21, ATG5, GATA6, TIAM1, UNC5A, TIA1, IFNG, C8ORF4, NGFRAP1, FAS, RNF34, LUC7L3, IL1A, NET1, ROCK1, HRK, ESPL1, PIM2, BCL2L11, AHR, DDIT4, NME6, EP300, F3, JUN, MAPK7, TNFAIP3, FASTKD5, NGF, GGCT, MCL1, LITAF, ERBB3, AKAP13, BCL2L2, BCL2L1, RFFL, GREM1, MST4, PEA15, PEG10, KRAS, DIABLO, DYRK2, BMF, TRAF5, TRAF4, VAV3, LGALS…
GOTERM_BP_FAT	GO:0043062	extracellular structure organization	50	1.53421	0.000240652	2513	163	13528	1.65129	0.676187	0.00769347			MPZL3, ALS2, ELF3, UTRN, GLRA2, TGFB2, P4HA1, FOXF1, TGFBI, COL11A1, CYR61, RECK, NRXN3, NRXN1, COL1A2, PDGFRA, FOXC1, LAMC1, COL1A1, ADAMTS3, ADAMTS2, ERBB4, COL3A1, ELN, CACNB2, COL2A1, CACNB4, SERPINH1, COL6A2, BCL3, DNM3, COL4A2, VHL, TGFBR1, DMP1, CCDC80, NFASC, NID1, COL5A3, COL5A2, COL4A6, ATP7A, COL19A1, COL14A1, TSC1, ITGA8, FBLN5, NLGN4X, APBB2, CACNA1A
GOTERM_BP_FAT	GO:0043523	regulation of neuron apoptosis	32	0.981896	0.000245455	2513	90	13528	1.91403	0.683395	0.00779328			CDK5R1, GCLC, ERBB3, BCL2L1, ITSN1, GDNF, TGFB2, ZFP91, KRAS, GRID2, RHOA, DNAJC5, PCSK6, RASA1, ADAM9, GHR, NTF3, ROCK1, PTPRF, MSH2, NR4A2, HRK, TP53, ESR1, ATP7A, NRAS, EPHA7, PSEN1, JUN, BAX, CACNA1A, NGF
GOTERM_BP_FAT	GO:0051272	positive regulation of cell motion	34	1.04326	0.000254891	2513	98	13528	1.86764	0.697089	0.00803724			ERBB4, PDGFB, IL6ST, CSF1, EDN1, ONECUT2, KIT, TGFB2, IGF1R, MIA3, S1PR1, THBS1, INSR, PIK3R1, ADAM9, EGFR, IRS2, ADAM10, MAP2K1, LYN, TGFBR1, MYO1F, IRS1, MAPK1, VEGFC, ETS1, F3, PTP4A1, VEGFA, PDGFRA, AMOT, ADAM17, PDGFRB, HBEGF
GOTERM_BP_FAT	GO:0035239	tube morphogenesis	41	1.25805	0.000302375	2513	127	13528	1.73789	0.757521	0.00946394			DLC1, GNA13, NRP1, FOXA2, HOXA11, TBX20, EDN1, HOXD13, GREM1, GLI3, LGR4, EDNRA, SPRY2, RGMA, HAND1, HOXA5, FOXF1, CASP8, GATA4, GBX2, PLXND1, ALX1, HECTD1, CYR61, FOXA1, VANGL2, SMAD4, FZD3, VASP, BCL2L11, MYCN, MIB1, EYA1, TSC1, PSEN1, VEGFA, ZIC5, SIX1, TFAP2A, PBX1, ACVR1
GOTERM_BP_FAT	GO:0001932	regulation of protein amino acid phosphorylation	52	1.59558	0.000307105	2513	173	13528	1.61807	0.762837	0.00954751			PDGFB, IL6ST, GDF6, EDN1, PRKAG2, PDCD4, EDNRA, ZFP91, BAK1, PRKAR2A, MAP3K5, NDUFS4, MDFIC, MAP3K9, GAB1, IFNG, PDGFC, RAPGEF4, INSR, GHR, EGFR, DBNL, LYN, SOCS3, SOCS1, PRKCD, OSM, VEGFC, CCND1, PSEN1, CD80, CCND2, JUN, PSEN2, IL12A, ADAM17, PDGFRB, KITLG, PIN1, LIF, MAP3K2, PPP2CA, MAP3K1, MDFI, NF2, SMAD7, TGFBR1, SMAD4, DOCK7, RICTOR, BAX, PRKAR1A
GOTERM_BP_FAT	GO:0006325	chromatin organization	98	3.00706	0.000335967	2513	378	13528	1.39565	0.792841	0.0103715			CBX3, INO80, CBX2, CBX7, CBX6, RCBTB1, EPC1, BRPF1, EPC2, BRPF3, SMARCD1, EED, H2AFZ, H2AFY, H2AFX, TLK2, SATB1, SATB2, TADA2A, RCOR1, HMG20A, SUV420H2, EP300, KDM2B, PRDM5, RNF20, SMARCA2, SOX1, SOX2, TADA1, PBRM1, BCOR, ASF1A, DNMT3B, HELLS, SETDB1, CPA4, AEBP2, DNMT3A, SETDB2, SHPRH, TAF5, PHB, KAT5, HDAC4, RNF2, MSL1, SMARCC1, DNMT1, H3F3B, H3F3C, RERE, BMI1, RSF1, ARID4A, EZH1, ARID4B, NAP1L…
GOTERM_BP_FAT	GO:0040013	negative regulation of locomotion	24	0.736422	0.000346052	2513	61	13528	2.11798	0.802405	0.0106113			DLC1, PTPRK, PTPRM, NF2, PDGFB, SMAD7, TBX5, ABHD2, PTPRU, GREM1, PTEN, TPM1, ADA, VASH1, TRIB1, CITED2, MIA3, CLIC4, DLL4, TGFBR3, THBS1, CHRD, RNF20, IGFBP5
GOTERM_BP_FAT	GO:0060548	negative regulation of cell death	94	2.88432	0.000346165	2513	360	13528	1.40562	0.80251	0.0105457			STAT5A, MITF, SGMS1, ITSN1, NR2E1, GDNF, PTEN, IL10, CITED2, ZFP91, CASP3, BAG1, ATG5, RHOA, PIK3CA, DNAJC5, CAT, FAS, NRG1, IL1A, EGFR, PGAP2, IRAK1, SGK3, ROCK1, SLC25A4, SOCS3, PIM1, ESR1, TP53, HRK, SKP2, PIM2, DAPK1, NME6, EYA1, MSX1, BTG2, PSEN1, NME1, F3, TXNDC5, PSEN2, VEGFA, ADAM17, FOXC1, NGFR, PRNP, TNFAIP3, FAIM2, NGF, ACVR1, TMX1, YWHAZ, GCLC, MCL1, ERBB3, RAG1, SOX4, BCL2L2, COL2A1,…
GOTERM_BP_FAT	GO:0001654	eye development	42	1.28874	0.000354755	2513	132	13528	1.71284	0.810302	0.0107362			SOX1, SOX2, MITF, FASLG, ABI2, ZEB1, NHS, GLI3, NR2E1, TGFB2, BAK1, MEIS2, CHD7, BLOC1S3, PVRL3, MAP3K1, RARB, COL8A1, MAF, RARG, PTPRM, BHLHE22, YY1, RPGRIP1L, SIX5, GAS1, PROX1, COL5A2, PRPH2, STAT3, FOXP2, BAX, VEGFA, NTRK2, GDF11, NEUROD1, PYGO2, FOXC1, TGIF2, MAB21L1, KLF4, MYH10
GOTERM_BP_FAT	GO:0045665	negative regulation of neuron differentiation	16	0.490948	0.00036111	2513	33	13528	2.61004	0.815869	0.0108574			FOXA2, SOX2, LMX1A, REST, ISL1, CALR, NR2E1, PRPF19, MIB1, ZFP91, ISL2, FOXG1, RHOA, PBX1, CNTN4, NKX2-2
GOTERM_BP_FAT	GO:0006508	proteolysis	239	7.33354	0.000365349	2513	1054	13528	1.22067	0.81949	0.0109142			PPP2R5C, ZNRF1, USP51, ERLEC1, ZNRF2, CUL2, CUL5, FAP, WWP1, HTRA3, ADAM9, PAN2, SKP2, UBE2J1, ESPL1, SKP1, ADAMTS7, ADAMTS9, ADAMTS8, UHRF2, PIAS4, UBR5, F3, BACE2, ST14, TMPRSS11A, AMFR, ADAMTS3, ADAMTS2, ADAMTS5, FBXL2, RAD23B, ASB11, RAB40C, UBA6, RFFL, CDC34, CACYBP, ZMPSTE24, BMP1, PCNP, HGF, RNF7, RNF2, SMURF2, PLAU, TLL1, DPP3, UBE2G1, RNPEPL1, DPP10, UBE2G2, SENP5, RLIM, FBXL19, DDI2, NS…
GOTERM_BP_FAT	GO:0000904	cell morphogenesis involved in differentiation	68	2.08653	0.000383419	2513	244	13528	1.50024	0.834148	0.0113785			ALS2, NRP2, NOG, NRP1, EFNA2, NR2E1, TGFB2, UNC5A, ROBO1, ROBO2, SEMA3A, PTPRM, NRXN3, OTX2, EOMES, NRXN1, PROX1, VASP, SLIT2, SLITRK1, NDEL1, FOXG1, EFNA5, RELN, SIAH1, CNTN4, LAMC1, NGFR, GAP43, CDK5R1, LPPR4, NDN, ERBB3, SOX9, ARX, ALCAM, HOXA1, IGF1R, NUMB, B3GNT1, GBX2, B3GNT2, DCX, SNAP25, ETV4, PARD6B, KLF7, NTF3, CREB1, RTN4R, NFASC, DPYSL5, NR4A2, NTNG2, DOCK7, LMX1A, GAS1, HGF, ISL1, SE…
GOTERM_BP_FAT	GO:0048667	cell morphogenesis involved in neuron differentiation	60	1.84106	0.000386726	2513	209	13528	1.54542	0.836699	0.0114038			NRP2, ALS2, NRP1, EFNA2, NR2E1, ROBO1, UNC5A, ROBO2, SEMA3A, PTPRM, NRXN3, OTX2, NRXN1, VASP, SLIT2, SLITRK1, NDEL1, FOXG1, EFNA5, RELN, SIAH1, CNTN4, NGFR, GAP43, CDK5R1, LPPR4, NDN, ERBB3, ARX, ALCAM, IGF1R, HOXA1, NUMB, B3GNT1, GBX2, B3GNT2, DCX, SNAP25, ETV4, PARD6B, KLF7, NTF3, CREB1, RTN4R, NFASC, DPYSL5, NR4A2, NTNG2, DOCK7, LMX1A, GAS1, ISL1, EPHA4, SEMA6A, ISL2, EPHA7, ULK2, APBB2, CACNA…
GOTERM_BP_FAT	GO:0032535	regulation of cellular component size	74	2.27064	0.000400557	2513	271	13528	1.46995	0.846949	0.0117355			ALS2, RTN4, NRP1, PDGFB, CAPZA1, EDN1, PPARG, SGMS1, TGFB2, LUZP6, ACVR1B, ZFP91, SEMA3F, SEMA3A, NRG1, SERTAD1, RARG, ADAM10, LIMK1, TP53, ADIPOR2, TMSB10, RB1, FGF20, EP300, BTG1, ARPC5L, ADAM17, BIN3, TMSB4X, ADD2, EMP1, NGF, CAV3, NDN, ELN, RDX, ARPC5, GREM1, CCNG1, PFN2, DGKD, NDRG4, TRO, MAP3K1, PPP2CA, TMEM123, ACTR3C, DCX, ING1, NEFM, RASA1, ENO1, WDTC1, PLEK, TGFBR1, CREB1, PSRC1, SMAD4,…
GOTERM_BP_FAT	GO:0043405	regulation of MAP kinase activity	44	1.35011	0.000400691	2513	141	13528	1.67987	0.847045	0.0116665			CAV3, ADORA2B, PDGFB, HMGCR, EFNA1, EDN1, LPAR3, KITLG, LPAR1, KIT, PDCD4, TRIB2, TRIB1, SPRY2, MAP3K5, SPRY1, KRAS, MAP3K2, MDFIC, MAP3K9, MAP3K1, PPP2CA, GAB1, DUSP16, ADRA2A, SPRED3, TGFA, CHRNA7, PRKAA1, THBS1, INSR, GHR, MDFI, EGFR, DBNL, MAP2K1, PIK3CB, MAP2K3, DUSP22, HGF, PSEN1, EPGN, DUSP9, DUSP8
GOTERM_BP_FAT	GO:0021549	cerebellum development	15	0.460264	0.000404988	2513	30	13528	2.6916	0.850095	0.0117181			LDB1, RPGRIP1L, GAS1, LMX1A, LUZP6, KLHL1, FOXP2, ATP7A, LHX1, GBX2, MYO16, LHX5, NEUROD1, CACNA1A, MYH10
GOTERM_BP_FAT	GO:0045768	positive regulation of anti-apoptosis	15	0.460264	0.000404988	2513	30	13528	2.6916	0.850095	0.0117181			ERBB4, IL6ST, SMAD7, LIFR, BCL2L1, SMAD1, SIRT1, CDKN1A, DUSP1, ADM, BTG2, PRKAA1, ERC1, RASA1, CD28
GOTERM_BP_FAT	GO:0032268	regulation of cellular protein metabolic process	118	3.62074	0.00045848	2513	474	13528	1.34012	0.883338	0.0131746			DLC1, PDGFB, IL6ST, GDF6, EIF5, EDN1, IL10, LUZP6, EIF4EBP3, BAK1, ZFP91, MAP3K5, PRKAR2A, EIF4EBP2, ATG5, MDFIC, MAP3K9, TIA1, IFNG, GAB1, RAB23, RAPGEF4, PDGFC, INSR, SAMD4A, ADAM9, EGFR, DBNL, SOCS3, SOCS1, BARHL2, SKP1, PPARGC1A, PSMA1, MAPK1, VEGFC, EP300, PIAS4, EIF2S1, PSMA4, JUN, RNF139, PDGFRB, GATC, EIF4E3, GCLC, IGF2BP1, IGF2BP2, GIPC1, ITGB3, IGF2BP3, CALR, TIMP3, PIN1, LIF, UBE2D1, D…
GOTERM_BP_FAT	GO:0030335	positive regulation of cell migration	31	0.951212	0.00046751	2513	89	13528	1.87505	0.888172	0.0133506			ERBB4, PDGFB, IL6ST, CSF1, EDN1, ONECUT2, KIT, TGFB2, IGF1R, MIA3, S1PR1, THBS1, INSR, PIK3R1, ADAM9, EGFR, IRS2, ADAM10, MAP2K1, MYO1F, IRS1, MAPK1, VEGFC, F3, PTP4A1, VEGFA, PDGFRA, AMOT, ADAM17, PDGFRB, HBEGF
GOTERM_BP_FAT	GO:0007160	cell-matrix adhesion	31	0.951212	0.00046751	2513	89	13528	1.87505	0.888172	0.0133506			DLC1, PPFIA2, LYPD3, PPFIA1, COL3A1, ITGA11, ITGA10, ITGB3, ITGB1, PXN, PDPK1, ITGB8, TEK, RHOA, ADAM9, PTPRK, COL13A1, TRPM7, ACTN1, NID1, NID2, COL5A3, BCL2L11, LYVE1, ITGA6, TSC1, FBLN5, ITGA8, TESK2, SGCE, ADAM15
GOTERM_BP_FAT	GO:0043066	negative regulation of apoptosis	92	2.82295	0.000475062	2513	354	13528	1.39903	0.892061	0.0134826			STAT5A, MITF, SGMS1, ITSN1, NR2E1, GDNF, PTEN, IL10, CITED2, ZFP91, CASP3, BAG1, ATG5, RHOA, PIK3CA, DNAJC5, CAT, FAS, NRG1, IL1A, EGFR, PGAP2, IRAK1, SGK3, ROCK1, SOCS3, PIM1, ESR1, TP53, HRK, SKP2, PIM2, DAPK1, NME6, EYA1, MSX1, BTG2, PSEN1, NME1, F3, TXNDC5, PSEN2, VEGFA, ADAM17, FOXC1, NGFR, PRNP, TNFAIP3, FAIM2, NGF, ACVR1, TMX1, YWHAZ, GCLC, MCL1, ERBB3, RAG1, SOX4, BCL2L2, COL2A1, BCL2L1, …
GOTERM_BP_FAT	GO:0001656	metanephros development	19	0.583001	0.000475547	2513	44	13528	2.32457	0.892307	0.0134151			NOG, HOXA11, SMAD4, GREM1, GDNF, GLI3, SLIT2, EYA1, SPRY1, HOXC11, OSR1, LHX1, ITGA8, SIX1, GDF11, ROBO2, PBX1, FOXC1, RARB
GOTERM_BP_FAT	GO:0043487	regulation of RNA stability	13	0.398895	0.000478555	2513	24	13528	2.9159	0.893815	0.0134186			ZFP36, CALCR, IGF2BP1, SYNCRIP, GDNF, YBX1, YBX2, ZFP36L1, ZFP36L2, TNFRSF1B, SERBP1, VEGFA, HNRNPD
GOTERM_BP_FAT	GO:0043069	negative regulation of programmed cell death	93	2.85364	0.000495218	2513	359	13528	1.39454	0.901793	0.0138001			STAT5A, MITF, SGMS1, ITSN1, NR2E1, GDNF, PTEN, IL10, CITED2, ZFP91, CASP3, BAG1, ATG5, RHOA, PIK3CA, DNAJC5, CAT, FAS, NRG1, IL1A, EGFR, PGAP2, IRAK1, SGK3, ROCK1, SOCS3, PIM1, ESR1, TP53, HRK, SKP2, PIM2, DAPK1, NME6, EYA1, MSX1, BTG2, PSEN1, NME1, F3, TXNDC5, PSEN2, VEGFA, ADAM17, FOXC1, NGFR, PRNP, TNFAIP3, FAIM2, NGF, ACVR1, TMX1, YWHAZ, GCLC, MCL1, ERBB3, RAG1, SOX4, BCL2L2, COL2A1, BCL2L1, …
GOTERM_BP_FAT	GO:0001763	morphogenesis of a branching structure	27	0.828475	0.000533037	2513	74	13528	1.96414	0.917746	0.0147587			GNA13, NRP1, FOXA2, HOXA11, TBX20, EDN1, CTNND2, HOXD13, GREM1, GLI3, EDNRA, SPRY2, HOXA5, FOXF1, GBX2, PLXND1, CYR61, COL13A1, FOXA1, SMAD4, MYCN, EPHA7, EYA1, VEGFA, SIX1, PBX1, ACVR1
GOTERM_BP_FAT	GO:0031589	cell-substrate adhesion	33	1.01258	0.000581289	2513	98	13528	1.81271	0.934397	0.0159899			DLC1, PPFIA2, PPARD, LYPD3, PPFIA1, COL3A1, ITGA11, ITGA10, ITGB3, ITGB1, PXN, PDPK1, ITGB8, TEK, RHOA, ADAM9, PTPRK, COL13A1, TRPM7, ACTN1, NID1, NID2, COL5A3, BCL2L11, LYVE1, ITGA6, TSC1, FBLN5, ITGA8, TESK2, SGCE, LAMC1, ADAM15
GOTERM_BP_FAT	GO:0051329	interphase of mitotic cell cycle	34	1.04326	0.000702268	2513	103	13528	1.77698	0.962794	0.0191743			BCAT1, E2F6, DBF4, CAMK2G, CDC34, ITGB1, CUL2, ACVR1B, CUL5, CAMK2D, CAMK2B, PPP3CA, CAMK2A, CDC7, EGFR, PIM1, SKP2, CDK6, GPR132, RB1, PPP1CB, CDC25A, CDK2, CDKN1C, CDKN1A, CCND1, PPM1D, CDKN1B, CUL4A, CCND2, ADAM17, ABL1, GADD45A, ACVR1
GOTERM_BP_FAT	GO:0040007	growth	53	1.62627	0.000704365	2513	183	13528	1.55907	0.963158	0.0191196			PPARD, PDGFB, GDF6, SGMS1, FOXO3, GLI3, TGFB2, LUZP6, ZFP91, INA, GATM, ARID5B, FGF20, INHBB, G6PC, NDEL1, PSEN1, ZMIZ1, PSEN2, PYGO2, FOXC1, BIN3, EMP1, GAP43, CAV3, NDN, HOXA11, BCL2L1, CCNG1, TIMP3, PRPF19, HOXA5, NDRG4, DGKD, ETNK2, DCX, APBA1, WDTC1, MSTN, ICMT, GAS1, DDX5, CSRP2, FOXP2, NOTCH2, ERBB2IP, GDF11, TGFBR3, PLAU, BMP5, CACNA1A, PLEKHA1, IGFBP5
GOTERM_BP_FAT	GO:0001657	ureteric bud development	16	0.490948	0.000778601	2513	35	13528	2.46089	0.973987	0.0209926			NOG, HOXA11, SMAD4, GREM1, GDNF, GLI3, SLIT2, EYA1, SPRY1, LHX1, SIX1, GDF11, ROBO2, PBX1, FOXC1, RARB
GOTERM_BP_FAT	GO:0046907	intracellular transport	155	4.75606	0.00079776	2513	657	13528	1.27001	0.976222	0.0213808			ALS2, GNPTG, GRPEL2, NRBP1, AP4E1, AP1G1, C16ORF70, SRP19, KLHL2, TGFB2, HOOK3, SSR1, HOOK1, BAK1, CRY2, TRAK2, IFNG, SLC25A27, FTL, SCAMP1, MCM3AP, NUDT4, KIF5B, ERGIC1, TIMM8B, MAPK1, NDEL1, ARRB1, JUN, TXNDC5, VAMP7, AKAP5, AKAP6, VPS26B, ERC1, SH3GL2, ARL6IP1, ZC3H3, MYL6, TMX1, AGFG1, SNX2, RER1, GIPC1, CTSA, BCL2L1, ABCA1, NAPB, RFFL, CALR, LMAN1, BLOC1S3, STX17, BLOC1S1, STX16, DUSP16, STX…
GOTERM_BP_FAT	GO:0008361	regulation of cell size	58	1.77969	0.000822727	2513	206	13528	1.51566	0.978849	0.0219175			RTN4, NRP1, PDGFB, EDN1, PPARG, SGMS1, TGFB2, LUZP6, ACVR1B, ZFP91, SEMA3F, SEMA3A, NRG1, SERTAD1, RARG, ADAM10, LIMK1, ADIPOR2, TP53, RB1, FGF20, EP300, BTG1, ADAM17, BIN3, EMP1, NGF, CAV3, NDN, GREM1, CCNG1, DGKD, NDRG4, TRO, PPP2CA, TMEM123, DCX, ING1, ENO1, WDTC1, PLEK, TGFBR1, CREB1, PSRC1, SMAD4, CSRP2, DDX5, NOTCH2, CDKN1A, CDKN1B, ERBB2IP, TSC1, CDKN2AIP, AMOT, HBEGF, TGFBR3, APBB2, CACNA…
GOTERM_BP_FAT	GO:0043488	regulation of mRNA stability	12	0.368211	0.000825437	2513	22	13528	2.93629	0.979116	0.0218647			ZFP36, ZFP36L1, CALCR, ZFP36L2, SERBP1, VEGFA, HNRNPD, SYNCRIP, IGF2BP1, GDNF, YBX1, YBX2
GOTERM_BP_FAT	GO:0060350	endochondral bone morphogenesis	10	0.306843	0.000835656	2513	16	13528	3.3645	0.980093	0.0220081			PTHLH, MEF2D, FGF18, COL13A1, HOXA11, COL2A1, COL1A1, SOX9, RUNX2, GHR
GOTERM_BP_FAT	GO:0048008	platelet-derived growth factor receptor signaling pathway	11	0.337527	0.00085595	2513	19	13528	3.11659	0.9819	0.0224108			ZFAND5, PDGFB, CSRNP1, ARID5B, VEGFA, PDGFRA, PDGFRB, PDGFC, PTEN, SRC, PLEKHA1
GOTERM_BP_FAT	GO:0043085	positive regulation of catalytic activity	126	3.86622	0.000902019	2513	520	13528	1.30439	0.985417	0.0234722			ALS2, GNA13, DLC1, ADCY2, PDGFB, EFNA1, EDN1, TNFSF15, LPAR3, LPAR1, PMAIP1, GDNF, GHRHR, TGFB2, BAK1, MAP3K5, PRKAR2A, S1PR1, MAP3K4, GALR1, MDFIC, LTB4R, MAP3K9, IFNG, GAB1, PDGFC, CHRNA7, PRKACB, INSR, ADAM9, EGFR, DBNL, PIK3CB, PIM1, SKP1, PPP1CB, IRS1, PTHLH, PSMA1, NDEL1, F3, PSMA4, HTR7, RELN, GNAI2, ADORA2B, PIN1, ADRB3, KRAS, SERINC1, P2RY1, ADRA2A, DIABLO, UBE2D1, MDFI, VAV3, MAP2K1, MA…
GOTERM_BP_FAT	GO:0048754	branching morphogenesis of a tube	24	0.736422	0.000977085	2513	65	13528	1.98765	0.989744	0.0252614			GNA13, NRP1, FOXA2, HOXA11, TBX20, EDN1, FOXA1, SMAD4, HOXD13, GREM1, GLI3, MYCN, EDNRA, SPRY2, EYA1, HOXA5, FOXF1, VEGFA, SIX1, GBX2, PBX1, PLXND1, CYR61, ACVR1
GOTERM_BP_FAT	GO:0006366	transcription from RNA polymerase II promoter	64	1.96379	0.000978079	2513	234	13528	1.47233	0.989792	0.0251481			CCNT2, E2F2, HLF, E2F3, CDX2, THRA, ELF3, ARID4A, POU6F2, HOXD13, CBFB, YBX1, TAF7L, YBX2, FUBP1, MAX, GTF2E1, MAZ, MED26, GATA4, KDM5A, TBPL1, ALX1, BATF3, CCNK, TADA2A, RREB1, TAF4B, MED14, HNF4G, PPARGC1A, AHR, ELL2, GTF2H1, TAF11, TAF12, GTF2I, MNT, NFE2L2, LCOR, ELL, SOX5, NFIX, NFYA, POLR2D, TSC22D1, TCERG1, HAND1, ETV1, SKIL, APEX1, MAF, KLF5, TAF4, CEBPD, TAF5, KLF11, AFF4, CREB5, ETS1, T…
GOTERM_BP_FAT	GO:0010720	positive regulation of cell development	25	0.767106	0.00101148	2513	69	13528	1.95044	0.991272	0.0258542			HOXA11, PPARG, SOX2, KIT, TGFB2, PRPF19, ZFP91, TIAM1, ROBO1, NUMB, RHOA, ROBO2, PTPRF, NTF3, LYN, LIMK1, SMAD4, SMAD1, SLIT2, VEGFC, NDEL1, FOXG1, NPTN, NGFR, NGF
GOTERM_BP_FAT	GO:0046777	protein amino acid autophosphorylation	29	0.889844	0.00106979	2513	85	13528	1.83662	0.99336	0.0271769			CAV2, CAMK2G, KIT, INSRR, CAMKK2, ACVR1B, IGF1R, MAP3K3, MAP3K9, MAP3K1, CAMK2D, LMTK2, CAMK2B, CAMK2A, INSR, EGFR, IRAK1, TRPM7, MEX3B, TGFBR1, PIM1, EIF2S1, DYRK1A, NTRK2, PDGFRA, PDGFRB, MAPK7, MAP3K13, MAP3K12
GOTERM_BP_FAT	GO:0030900	forebrain development	45	1.38079	0.00115835	2513	152	13528	1.59371	0.995617	0.0292363			DLC1, NOG, ERBB4, SOX1, EFNA2, SOX2, PEX5, PRKG1, GLI3, NR2E1, GHRHR, SRC, AHSG, ARX, GATA2, LHX1, NUMB, POU3F2, NR2F2, LHX8, GNAO1, CREB1, EMX2, OTX2, RPGRIP1L, LMX1A, ISL1, MECOM, YWHAE, FOXP2, ATP7A, SALL3, ASCL1, EYA1, MSX1, TSC1, PSEN1, BAX, FOXG1, PSEN2, ZIC5, RELN, CHRD, NFIB, MYH10
GOTERM_BP_FAT	GO:0016192	vesicle-mediated transport	137	4.20374	0.00116873	2513	576	13528	1.28038	0.995825	0.0293366			ALS2, SEC31B, NRBP1, AP4E1, AP1G1, C16ORF70, ITSN2, TXLNA, ITSN1, HOOK3, HOOK1, GATA2, PICALM, RAPGEF4, FTL, SCAMP5, SCAMP1, DBNL, MFGE8, ERGIC1, GAPVD1, DOC2A, NME1, FNBP1L, ARRB1, TXNDC5, VAMP7, BIN1, ERC1, UNC13B, SH3GL2, CAV2, RAB7A, TMX1, CCL3, SNAP91, SNX2, CDC42SE1, RER1, ARF5, NAPB, SNX3, ABCA1, LMAN1, PEX5L, ARFGEF1, SRC, RIMS4, AHSG, ADRB3, MIA3, KRAS, BLOC1S3, STX17, BLOC1S1, STX16, ST…
GOTERM_BP_FAT	GO:0051325	interphase	34	1.04326	0.00122204	2513	106	13528	1.72669	0.996749	0.0304917			BCAT1, E2F6, DBF4, CAMK2G, CDC34, ITGB1, CUL2, ACVR1B, CUL5, CAMK2D, CAMK2B, PPP3CA, CAMK2A, CDC7, EGFR, PIM1, SKP2, CDK6, GPR132, RB1, PPP1CB, CDC25A, CDK2, CDKN1C, CDKN1A, CCND1, PPM1D, CDKN1B, CUL4A, CCND2, ADAM17, ABL1, GADD45A, ACVR1
GOTERM_BP_FAT	GO:0060324	face development	8	0.245474	0.00123411	2513	11	13528	3.91506	0.996928	0.0306255			ZFAND5, CHD7, CSRNP1, ARID5B, PDGFRA, ASPH, COL1A1, PLEKHA1
GOTERM_BP_FAT	GO:0060538	skeletal muscle organ development	24	0.736422	0.00124007	2513	66	13528	1.95753	0.997013	0.0306092			MYL6, ALS2, CAV2, ERBB3, ELN, UTRN, CACNB2, MBNL1, CACNB4, SIX4, HOMER1, FOXP2, COL19A1, EP300, MEOX2, MAPK14, HLX, SVIL, SIX1, RHOA, VGLL2, PPP3CA, NR2F2, IGFBP5
GOTERM_BP_FAT	GO:0007519	skeletal muscle tissue development	24	0.736422	0.00124007	2513	66	13528	1.95753	0.997013	0.0306092			MYL6, ALS2, CAV2, ERBB3, ELN, UTRN, CACNB2, MBNL1, CACNB4, SIX4, HOMER1, FOXP2, COL19A1, EP300, MEOX2, MAPK14, HLX, SVIL, SIX1, RHOA, VGLL2, PPP3CA, NR2F2, IGFBP5
GOTERM_BP_FAT	GO:0040017	positive regulation of locomotion	32	0.981896	0.00126932	2513	98	13528	1.75778	0.997396	0.0311562			ERBB4, PDGFB, IL6ST, CSF1, EDN1, ONECUT2, KIT, TGFB2, IGF1R, MIA3, S1PR1, THBS1, INSR, PIK3R1, ADAM9, EGFR, IRS2, ADAM10, MAP2K1, MYO1F, IRS1, SLIT2, MAPK1, VEGFC, F3, PTP4A1, VEGFA, PDGFRA, AMOT, ADAM17, PDGFRB, HBEGF
GOTERM_BP_FAT	GO:0045637	regulation of myeloid cell differentiation	25	0.767106	0.00127233	2513	70	13528	1.92257	0.997432	0.0310664			HMGB3, CSF1, STAT5A, MITF, KITLG, ZBTB16, JAG1, FOXO3, PRDM16, LIF, ACVR1B, SMAP1, FAS, RUNX1, ZFP36, MAFB, LDB1, KLF10, CDK6, RB1, ETS1, NME1, JUN, MAPK14, RBM15
GOTERM_BP_FAT	GO:0060322	head development	9	0.276158	0.00144007	2513	14	13528	3.46063	0.998831	0.0349108			ZFAND5, CHD7, LHX1, CSRNP1, ARID5B, PDGFRA, ASPH, COL1A1, PLEKHA1
GOTERM_BP_FAT	GO:0030509	BMP signaling pathway	18	0.552317	0.00145332	2513	44	13528	2.20222	0.998901	0.0350453			NOG, SMAD9, SMAD7, GDF6, SMAD5, SMAD4, FSTL1, SKI, SMAD1, UBE2D3, CHRDL1, MSX1, ID1, TGFBR3, SMURF2, UBE2D1, CHRD, ACVR1
GOTERM_BP_FAT	GO:0006511	ubiquitin-dependent protein catabolic process	65	1.99448	0.00146037	2513	242	13528	1.4459	0.998937	0.0350322			USPL1, UBE2G1, PPP2R5C, UBE2G2, USP51, ERLEC1, CUL2, USP27X, CUL5, PSMD7, PAN2, TBL1XR1, SKP2, ERLIN2, ERLIN1, UBE2I, SKP1, UBE2H, UBE2NL, PSMA1, UHRF2, PSMA4, UBR5, USP21, SIAH3, SIAH1, AMFR, SIAH2, USP25, CHFR, RNF20, FBXO11, RAD23B, USP6, USP8, USP3, USP2, USP4, EDEM3, EDEM1, UBE2D3, UBE2D2, MAP3K1, FBXW4, USP38, RNF11, USP34, UBE2D1, USP33, UBXN1, UBE4B, PCNP, TRIM63, HSP90B1, CUL4A, NEDD4, U…
GOTERM_BP_FAT	GO:0006351	transcription, DNA-dependent	76	2.332	0.00146322	2513	292	13528	1.40111	0.998951	0.0349207			CCNT2, E2F2, HLF, E2F3, CDX2, THRA, RSF1, ELF3, ARID4A, POU6F2, HOXD13, CBFB, YBX1, TAF7L, YBX2, FUBP1, GTF2E1, MAX, MAZ, MED26, GATA4, KDM5A, TBPL1, ALX1, BATF3, CCNK, PTGER3, TADA2A, RREB1, TAF4B, ESR1, TP53, MED14, HNF4G, PPARGC1A, AHR, ELL2, GTF2H1, TAF11, TAF12, GTF2I, MNT, NFE2L2, LCOR, ELL, SOX5, NFIX, NFYA, POLR2D, TSC22D1, TROVE2, TCERG1, HAND1, ETV1, NPM3, TCEA2, SKIL, APEX1, NAT14, KLF…
GOTERM_BP_FAT	GO:0050769	positive regulation of neurogenesis	22	0.675054	0.00146578	2513	59	13528	2.0073	0.998964	0.0348038			LYN, PTPRF, NTF3, LIMK1, SOX2, PPARG, KIT, SMAD1, SLIT2, PRPF19, ZFP91, VEGFC, NDEL1, ROBO1, TIAM1, NUMB, FOXG1, RHOA, NPTN, ROBO2, NGFR, NGF
GOTERM_BP_FAT	GO:0048729	tissue morphogenesis	51	1.5649	0.0015161	2513	180	13528	1.52524	0.999182	0.0357966			DLC1, HOXA11, JAG1, GREM1, TPM1, GLI3, TGFB2, RGMA, PGP, HAND1, HOXA5, FOXF1, CASP8, COL11A1, CHUK, HECTD1, ALX1, ACTC1, NF2, SMAD7, TBX5, VANGL2, SMAD4, EOMES, FZD3, PCDH8, SMAD1, PROX1, SNAI1, VASP, SLIT2, ATP7A, NOTCH2, VEGFC, MIB1, EYA1, TSC1, FREM2, PRKAR1A, ZIC5, SIX1, COL1A2, TFAP2A, TGFBR3, FOXC1, PBX1, COL1A1, NGFR, CHRD, KLF4, ACVR1
GOTERM_BP_FAT	GO:0031098	stress-activated protein kinase signaling pathway	23	0.705738	0.00152103	2513	63	13528	1.9653	0.9992	0.0357309			MDFI, DBNL, CCM2, TNIK, ADORA2B, MAP2K4, STRADB, MAPK10, TRIB1, MAP4K3, MAP3K5, CRKL, MAP3K4, MDFIC, MAP3K2, MAP3K9, MAP3K1, GAB1, TNFRSF19, DUSP9, MAP2K7, MAP3K13, MAP3K12
GOTERM_BP_FAT	GO:0006470	protein amino acid dephosphorylation	40	1.22737	0.00165202	2513	133	13528	1.61901	0.999568	0.0385573			PDP2, CDC14A, PTPN21, PTEN, MTMR2, DUSP13, PPP2CA, DUSP16, PPP3CA, MTMR4, PTPRK, PTPRD, PTPN9, PTPRM, NCEH1, PTPRF, PTPRG, PTPRA, PTPN14, PTPN13, DUSP22, PTPRU, PPP1CC, PPP1CB, CDC25A, CDC25B, EYA3, PPM1F, DUSP5, DUSP4, EYA1, PPM1D, PPM1E, DUSP1, PPM1K, PTP4A1, PPM1L, DUSP9, DUSP8, PPP2R2A
GOTERM_BP_FAT	GO:0030036	actin cytoskeleton organization	61	1.87174	0.0018275	2513	226	13528	1.45299	0.99981	0.0423578			DLC1, PDGFB, WASF1, WASF2, CAPZA1, FERMT2, PRKG1, KLHL1, CDC42, PDPK1, RHOA, PLS3, FMNL2, ROCK1, LIMK1, TRPM7, ACTN1, TMSB10, PROX1, VASP, FMN1, EPB41L2, TESK2, BIN3, TMSB4X, WASL, DBN1, ADD2, FHOD1, SHROOM4, CNN3, DIAPH2, MRAS, ELN, ABI2, FHDC1, ARPC5, CALR, ITGB1, DAAM2, TPM1, PFN2, KRAS, ADRA2A, GRID2IP, CNN2, EHD2, ACTC1, EPB41, PLEK, NF2, FSCN1, RICTOR, CAPN3, GAS7, NRAS, EPS8, AMOT, ABL1, C…
GOTERM_BP_FAT	GO:0042692	muscle cell differentiation	37	1.13532	0.00185144	2513	121	13528	1.6461	0.99983	0.0426904			CAV3, ALS2, CAV2, UTRN, CACNB2, JAG1, CACNB4, ITGB1, TPM1, LUZP6, KRAS, ATG5, GATA6, FOXF1, QKI, PPP3CA, RARB, NRG1, ACTC1, NTF3, TBX5, LGALS1, RB1, MBNL1, CSRP2, HOMER1, PROX1, CAPN3, NRAS, SYNE1, TSC1, DYRK1B, SEMA4C, ADAM12, BIN1, ACVR1, MYH10
GOTERM_BP_FAT	GO:0032774	RNA biosynthetic process	76	2.332	0.00216515	2513	296	13528	1.38217	0.999961	0.0495062			CCNT2, E2F2, HLF, E2F3, CDX2, THRA, RSF1, ELF3, ARID4A, POU6F2, HOXD13, CBFB, YBX1, TAF7L, YBX2, FUBP1, GTF2E1, MAX, MAZ, MED26, GATA4, KDM5A, TBPL1, ALX1, BATF3, CCNK, PTGER3, TADA2A, RREB1, TAF4B, ESR1, TP53, MED14, HNF4G, PPARGC1A, AHR, ELL2, GTF2H1, TAF11, TAF12, GTF2I, MNT, NFE2L2, LCOR, ELL, SOX5, NFIX, NFYA, POLR2D, TSC22D1, TROVE2, TCERG1, HAND1, ETV1, NPM3, TCEA2, SKIL, APEX1, NAT14, KLF…
GOTERM_BP_FAT	GO:0043123	positive regulation of I-kappaB kinase/NF-kappaB cascade	31	0.951212	0.00222943	2513	97	13528	1.72041	0.999971	0.0506925			TMEM189-UBE2V1, VAPA, LITAF, SLC20A1, TBK1, UBE2V1, GJA1, FASLG, LPAR1, KCNRG, CANT1, TMED7, TNFRSF1A, TMEM9B, REL, MAP3K3, MIER1, CASP8, RHOA, TRAF5, LTBR, LGALS1, NDFIP2, PIM2, TMEM189, TAB2, UBE2N, TRAF3IP2, IKBKE, C18ORF32, ZDHHC17, PLK2, ZDHHC13
GOTERM_BP_FAT	GO:0045787	positive regulation of cell cycle	21	0.644369	0.00229181	2513	57	13528	1.98329	0.999979	0.051824			EGFR, HOXA13, STAT5A, EDN1, PIM1, RPS15A, ESPL1, CALR, PPP1CB, PROX1, TGFB2, CITED2, CCND1, CCND2, EPGN, FOXG1, TGFA, ADAM17, INSR, IL1A, CD28
GOTERM_BP_FAT	GO:0060348	bone development	37	1.13532	0.0025256	2513	123	13528	1.61934	0.999993	0.0566911			FGF18, CYP24A1, NOG, OSTF1, THRA, HOXA11, COL2A1, SOX9, OSTN, CBFB, AHSG, TNFRSF11A, RUNX2, GHR, EGFR, MINPP1, BMP3, SATB2, BMP1, COL13A1, KLF10, DMP1, SMAD5, SMAD1, SPARC, COL5A2, PTHLH, MEF2D, SOST, CHRDL1, FOXC1, STC1, COL1A1, CHRD, BMP5, IGFBP5, CDH11
GOTERM_BP_FAT	GO:0007173	epidermal growth factor receptor signaling pathway	13	0.398895	0.00258514	2513	28	13528	2.49935	0.999995	0.057714			EGFR, GRB2, CBL, SRC, RPS6KA5, ERBB2IP, EPS8, DGKD, ARF4, GAB1, ADAM17, HBEGF, GRB7
GOTERM_BP_FAT	GO:0000079	regulation of cyclin-dependent protein kinase activity	20	0.613685	0.0028156	2513	54	13528	1.99378	0.999998	0.0624053			EGFR, CCNT2, CCNK, CDK5R1, PIM1, CCNG1, PPP1CB, PTEN, CDC25A, GTF2H1, CCNE2, CDKN1C, CASP3, CCND1, CDKN1A, CDKN1B, CCND2, ADAM17, GADD45A, SERTAD1
GOTERM_BP_FAT	GO:0017015	regulation of transforming growth factor beta receptor signaling pathway	16	0.490948	0.00286569	2513	39	13528	2.2085	0.999999	0.0631829			ING2, ONECUT2, SMAD4, GIPC1, SKI, ZEB1, PRDM16, PIN1, CITED2, CDKN1C, PEG10, ITGA8, ADAM17, SMURF2, SKIL, THBS1
GOTERM_BP_FAT	GO:0043122	regulation of I-kappaB kinase/NF-kappaB cascade	33	1.01258	0.00294046	2513	107	13528	1.66024	0.999999	0.0644764			TMEM189-UBE2V1, VAPA, LITAF, SLC20A1, TBK1, UBE2V1, GJA1, FASLG, LPAR1, KCNRG, CANT1, TMED7, TNFRSF1A, TMEM9B, MAP3K3, REL, MIER1, CASP8, RHOA, TRAF5, LTBR, LGALS1, NDFIP2, PIM2, TMEM189, TAB2, UBE2N, TRAF3IP2, IKBKE, C18ORF32, ZDHHC17, PLK2, ZDHHC13, TNFAIP3, IKBKB
GOTERM_BP_FAT	GO:0043010	camera-type eye development	33	1.01258	0.00294046	2513	107	13528	1.66024	0.999999	0.0644764			SOX1, SOX2, MITF, ABI2, ZEB1, NHS, GLI3, NR2E1, BAK1, CHD7, MAP3K1, PVRL3, COL8A1, MAF, PTPRM, BHLHE22, YY1, RPGRIP1L, SIX5, GAS1, PROX1, PRPH2, FOXP2, BAX, VEGFA, GDF11, NEUROD1, PYGO2, FOXC1, TGIF2, MAB21L1, KLF4, MYH10
GOTERM_BP_FAT	GO:0051216	cartilage development	25	0.767106	0.00297236	2513	74	13528	1.81865	0.999999	0.0648508			FGF18, BMP3, SATB2, NOG, THRA, BMP1, HOXA11, EDN1, PRRX1, SOX5, COL2A1, ZEB1, SOX9, ATP7A, COL9A1, MEF2D, MSX1, HOXA5, MAPK14, COL1A1, COL11A1, RUNX2, BMP5, GHR, ALX1
GOTERM_BP_FAT	GO:0051090	regulation of transcription factor activity	32	0.981896	0.00304305	2513	103	13528	1.67245	0.999999	0.0660364			MTDH, THRA, TMEM189-UBE2V1, UBE2V1, EGLN1, IL10, RPS3, TRIB1, KRAS, CAT, NR2F2, CAMK2A, RHEBL1, IRAK1, CREBZF, SMAD7, CEBPG, PIM1, EDA2R, TMEM189, SIRT1, PROX1, JMY, UBE2N, PTHLH, HDAC4, EP300, ID1, TGFBR3, PBX1, ID3, ERC1, IKBKB, MAP3K13
GOTERM_BP_FAT	GO:0016055	Wnt receptor signaling pathway	39	1.19669	0.00310669	2513	133	13528	1.57853	1	0.0670621			NKD1, NDP, MITF, SOX4, CTNND1, CXXC4, CPZ, WISP1, RSPO3, FBXW4, RSPO2, FRAT2, HBP1, BCL9, WNT8B, CSNK1A1, TBL1XR1, WNT10B, TCF7, RARG, LDB1, FZD3, PTPRU, FRZB, FZD5, SLC9A3R1, FZD4, SENP2, CTNNBIP1, DKK2, DKK3, CCND1, PIAS4, KREMEN1, WNT9B, RNF138, PYGO2, WNT9A, LRP5
GOTERM_BP_FAT	GO:0043524	negative regulation of neuron apoptosis	19	0.583001	0.00346129	2513	51	13528	2.00551	1	0.0740982			GCLC, ROCK1, ERBB3, MSH2, NR4A2, BCL2L1, ITSN1, GDNF, NRAS, ZFP91, KRAS, PSEN1, BAX, RHOA, DNAJC5, PCSK6, CACNA1A, RASA1, NGF
GOTERM_BP_FAT	GO:0043392	negative regulation of DNA binding	19	0.583001	0.00346129	2513	51	13528	2.00551	1	0.0740982			MDFI, IRAK1, THRA, RSF1, SMAD7, CEBPG, PIM1, EGLN1, PROX1, SIRT1, RPS3, TRIB1, PTHLH, HDAC4, ID1, PBX1, ZNF462, ID3, CAT
GOTERM_BP_FAT	GO:0007254	JNK cascade	21	0.644369	0.00363191	2513	59	13528	1.91606	1	0.0772602			MDFI, DBNL, TNIK, ADORA2B, MAP2K4, STRADB, MAPK10, TRIB1, MAP4K3, MAP3K5, CRKL, MAP3K4, MDFIC, MAP3K2, MAP3K9, MAP3K1, GAB1, TNFRSF19, DUSP9, MAP3K13, MAP3K12
GOTERM_BP_FAT	GO:0048534	hemopoietic or lymphoid organ development	67	2.05585	0.00367069	2513	260	13528	1.38721	1	0.0777017			BMI1, LRRC8A, STAT5A, PPARG, JAG1, CBFB, IL10, TGFB2, CDC42, BAK1, TNFRSF11A, CASP8, FAS, CHUK, KIRREL3, LYN, TP53, EOMES, CDK6, RB1, OSTM1, SIX4, BCL2L11, PGM3, CRKL, PSEN1, PSEN2, VEGFA, SIX1, ADAM17, ADD2, CALCR, CSF1, RAG1, SOX4, KITLG, CACNB4, KIT, ZBTB16, ITGB1, ADA, MLF1, CHD7, SNRK, RTKN2, SH2B3, BCL3, RUNX1, PIK3R1, CD28, KLF6, PLEK, MSH2, CRIP2, JARID2, TGFBR1, CEBPG, SMAD5, ITGA4, ATP7…
GOTERM_BP_FAT	GO:0043393	regulation of protein binding	13	0.398895	0.00367416	2513	29	13528	2.41316	1	0.0774233			NOG, EPB41, PRKCD, ADRB3, BAK1, HDAC4, ADRB2, AIDA, PSEN1, PRMT8, BAX, NRG1, ADD2
GOTERM_BP_FAT	GO:0034613	cellular protein localization	99	3.03774	0.00394363	2513	411	13528	1.29668	1	0.0825014			GNPTG, GRPEL2, AP4E1, AP1G1, C16ORF70, SRP19, KLHL2, SSR1, TGFB2, CRY2, TRAK2, IFNG, EGFR, PTPRK, MCM3AP, PTPRU, TIMM8B, TNKS2, MAPK1, JUN, AKAP5, AKAP6, ARL6IP1, SNX2, CTSA, GIPC1, RFFL, NAPB, CALR, STX17, DUSP16, STX16, STX11, SEC23IP, SEC61A2, AP2M1, LIN7B, ICMT, SNAPIN, ARFIP1, NEDD4, TRPS1, GOSR2, CLTCL1, RERE, NPEPL1, SEC24A, PDIA3, TIMM17B, AP3S1, PEX5, GLI3, CDC42, IMMP2L, AP1S1, AP1S2, N…
[truncated: 395 more rows]

## Sheet: GOTerms_MF_FAT
Category	Term	Term description	Count	%	PValue	List Total	Pop Hits	Pop Total	Fold Enrichment	Bonferroni	Benjamini FDR		Genes
[truncated: 143 more rows]

## Sheet: GOTerms_CC_FAT
Category	Term	Term description	Count	%	PValue	List Total	Pop Hits	Pop Total	Fold Enrichment	Bonferroni	Benjamini FDR		Genes
[truncated: 124 more rows]

## Sheet: Other annotations
Category	Term	Count	%	PValue	List Total	Pop Hits	Pop Total	Fold Enrichment	Bonferroni	Benjamini FDR		Genes
[truncated: 193 more rows]

## Sheet: KEGG Pathways
Category	Term	Pathway name	Count	%	PValue	List Total	Pop Hits	Pop Total	Fold Enrichment	Bonferroni	Benjamini FDR		Genes
[truncated: 60 more rows]

## Sheet: UP_TISSUE
Category	Term	Count	%	PValue	List Total	Pop Hits	Pop Total	Fold Enrichment	Bonferroni	Benjamini FDR		Genes
[truncated: 43 more rows]

[truncated: 2 more sheets: Gene list, Unmapped]
