# Supplementary material for: Human Breast Milk miRNA, Maternal Probiotic Supplementation and Atopic Dermatitis in Offspring
Source: PLoS One. 2015 Dec 14;10(12):e0143496. doi: 10.1371/journal.pone.0143496 (PMC4682386; doi:10.1371/journal.pone.0143496)
Supplement: S3 File — Functional analysis results of epithelial related genes targeted by highly expressed miRNAs. (XLSX) [file pone.0143496.s004.xlsx]

## Sheet: OVERVIEW
Overview of Supporting information file S4
Functional analysis of epithelial related genes targeted by highly expressed miRNAs
Sheet name	Comments
Functional clustering	Functional annotation clustering information based on DAVID analysis. The group "enrichment scores" represent the geometric mean (in -log10 scale) of the unajusted p-values of the member terms. As such, an enrichment score ≥1.3 implies that the geometric mean of the members terms is ≤0.05. The unadjusted p-values are identified as modified Fisher p-values.
Functional annotation chart	Functional annotation chart for enriched terms identified by DAVID. Terms are limited to those with unajusted p-values ≤0.10 and terms with a Benjamini FDR ≤ 0.05 are highlighted in light blue.
Gene list	List of genes identified by TargetScan algorithm as potential targets fo the differentially expressed miRNAs.

## Sheet: Functional clustering
Annotation Cluster 1	Enrichment Score: 16.718240014199974
Category	Term	Count	%	PValue	List Total	Pop Hits	Pop Total	Fold Enrichment	Bonferroni	Benjamini		Genes
GOTERM_CC_FAT	GO:0043228~non-membrane-bounded organelle	160	27.5387	9.36906e-21	394	2596	12782	1.99948	4.03807e-18	4.03807e-18		CTTNBP2NL, HMGN3, RPL14, UTRN, CBX3, REST, CCT3, WTAP, IQGAP1, HOOK3, HOOK1, CDCA8, PGRMC1, H2AFZ, H2AFY, STK39, STAG2, OXR1, DBNL, TWF1, PTBP1, MECP2, ACTN1, SPIRE1, TMSB10, TOPBP1, ESPL1, JUNB, CCDC6, MAPK1, KDM2B, EP300, RCC2, JUN, FLII, CLIP2, STMN1, ERC2, NEK4, BIN1, TNFAIP3, KIF26A, MAP7D1, DBN1, RNF20, SEPT7, ADD3, SDAD1, IGF2BP1, ANLN, ELK3, COIL, PXN, PEA15, PFN2, HNRNPF, HNRNPD, NPM3, P…
GOTERM_CC_FAT	GO:0043232~intracellular non-membrane-bounded organelle	160	27.5387	9.36906e-21	394	2596	12782	1.99948	4.03807e-18	4.03807e-18		CTTNBP2NL, HMGN3, RPL14, UTRN, CBX3, REST, CCT3, WTAP, IQGAP1, HOOK3, HOOK1, CDCA8, PGRMC1, H2AFZ, H2AFY, STK39, STAG2, OXR1, DBNL, TWF1, PTBP1, MECP2, ACTN1, SPIRE1, TMSB10, TOPBP1, ESPL1, JUNB, CCDC6, MAPK1, KDM2B, EP300, RCC2, JUN, FLII, CLIP2, STMN1, ERC2, NEK4, BIN1, TNFAIP3, KIF26A, MAP7D1, DBN1, RNF20, SEPT7, ADD3, SDAD1, IGF2BP1, ANLN, ELK3, COIL, PXN, PEA15, PFN2, HNRNPF, HNRNPD, NPM3, P…
GOTERM_CC_FAT	GO:0005856~cytoskeleton	87	14.9742	7.97788e-11	394	1381	12782	2.04375	3.43847e-08	1.14616e-08		CTTNBP2NL, FERMT2, UTRN, WASF2, CBX3, CCT3, IQGAP1, HOOK3, ARHGAP21, HOOK1, CDCA8, EVI5, PBXIP1, MICAL1, STK39, MSN, STAG2, KIF2A, DBNL, TWF1, LYN, ACTN1, SPIRE1, ESPL1, TMSB10, TOPBP1, GAN, SLC9A3R1, EPB41L2, FMN1, MAPK1, CCDC6, RCC2, PSEN1, CFL2, ATG4A, ARPC5L, FLII, ADAM17, CLIP2, MAPRE2, ERC2, STMN1, WDR44, MAP7D1, BIN1, KIF26A, TNFAIP3, ADD3, SEPT7, DBN1, FHOD1, YWHAZ, CNN3, EXOC7, VIM, EPB4…
Annotation Cluster 2	Enrichment Score: 11.383391577382069
Category	Term	Count	%	PValue	List Total	Pop Hits	Pop Total	Fold Enrichment	Bonferroni	Benjamini		Genes
GOTERM_BP_FAT	GO:0016568~chromatin modification	38	6.54045	6.95467e-13	463	274	13528	4.05215	1.60091e-09	1.60091e-09		BMI1, ING5, SMARCAD1, RSF1, HAT1, CBX3, EPC1, CHD9, BRPF1, CHD7, BRPF3, H2AFY, CHD1, PBRM1, TLK2, KDM5A, BCOR, BAZ2A, KDM5B, TERF2, KDM5C, DNMT3A, AEBP2, NASP, RCOR1, PHB, SIRT1, EYA4, KDM2B, EP300, RNF2, SMARCC1, KDM4B, DNMT1, RNF20, SMARCA2, RNF40, RERE
GOTERM_BP_FAT	GO:0006325~chromatin organization	45	7.74527	8.54321e-13	463	378	13528	3.47835	1.96664e-09	9.83318e-10		SMARCAD1, BMI1, ING5, RSF1, ARID4A, ARID4B, NAP1L1, HAT1, CBX3, NAP1L4, CHD9, EPC1, BRPF1, CHD7, BRPF3, H2AFZ, H2AFY, CHD1, PBRM1, TLK2, KDM5A, BCOR, BAZ2A, KDM5B, TERF2, KDM5C, DNMT3A, AEBP2, NASP, RCOR1, PHB, SIRT1, HMGA1, EYA4, KDM2B, EP300, RNF2, SMARCC1, KDM4B, DNMT1, H3F3B, RNF20, SMARCA2, RNF40, RERE
GOTERM_BP_FAT	GO:0051276~chromosome organization	50	8.60585	8.12456e-12	463	485	13528	3.01218	1.87029e-08	6.23429e-09		BMI1, PTGES3, RSF1, ARID4A, ARID4B, NAP1L1, CBX3, NAP1L4, EPC1, BRPF1, CDCA8, BRPF3, H2AFZ, H2AFY, TLK2, KDM5A, KDM5B, KDM5C, RCOR1, ESPL1, HMGA1, EYA4, EP300, KDM2B, RNF20, SMARCA2, SMARCAD1, ING5, HAT1, CHD9, CHD7, PBRM1, CHD1, BCOR, BAZ2A, ERCC4, TERF2, DNMT3A, AEBP2, NASP, PHB, SIRT1, RNF2, SMARCC1, KDM4B, DNMT1, H3F3B, SMC1A, RERE, RNF40
SP_PIR_KEYWORDS	chromatin regulator	29	4.99139	6.06368e-11	581	213	19235	4.50749	2.39515e-08	2.99394e-09		BMI1, ING5, RSF1, CBX3, EPC1, CHD9, BRPF1, CHD7, BRPF3, CHD1, PBRM1, H2AFY, TLK2, KDM5A, BCOR, BAZ2A, KDM5B, KDM5C, DNMT3A, AEBP2, RBBP5, RCOR1, EYA4, KDM2B, SMARCC1, KDM4B, DNMT1, RNF20, RNF40
Annotation Cluster 3	Enrichment Score: 8.653118131330563
Category	Term	Count	%	PValue	List Total	Pop Hits	Pop Total	Fold Enrichment	Bonferroni	Benjamini		Genes
GOTERM_CC_FAT	GO:0005856~cytoskeleton	87	14.9742	7.97788e-11	394	1381	12782	2.04375	3.43847e-08	1.14616e-08		CTTNBP2NL, FERMT2, UTRN, WASF2, CBX3, CCT3, IQGAP1, HOOK3, ARHGAP21, HOOK1, CDCA8, EVI5, PBXIP1, MICAL1, STK39, MSN, STAG2, KIF2A, DBNL, TWF1, LYN, ACTN1, SPIRE1, ESPL1, TMSB10, TOPBP1, GAN, SLC9A3R1, EPB41L2, FMN1, MAPK1, CCDC6, RCC2, PSEN1, CFL2, ATG4A, ARPC5L, FLII, ADAM17, CLIP2, MAPRE2, ERC2, STMN1, WDR44, MAP7D1, BIN1, KIF26A, TNFAIP3, ADD3, SEPT7, DBN1, FHOD1, YWHAZ, CNN3, EXOC7, VIM, EPB4…
SP_PIR_KEYWORDS	cytoskeleton	52	8.95009	2.16649e-10	581	636	19235	2.70684	8.55765e-08	9.5085e-09		WASF2, UTRN, FERMT2, HOOK3, HOOK1, ARHGAP21, CDCA8, PBXIP1, EVI5, MICAL1, MSN, MTUS1, KIF2A, DBNL, TWF1, ACTN1, SPIRE1, GAN, TOPBP1, TMSB10, EPB41L2, CCDC6, RCC2, CFL2, ARPC5L, FLII, CLIP2, ERC2, MAP7D1, SEPT7, ADD3, FHOD1, EPB41L4A, ANLN, CEP55, PXN, PFN2, CLASP1, CDC42EP3, CSNK1A1, NF2, CEP135, PTPN14, SMEK2, SYNE1, UACA, LASP1, SVIL, TMOD3, MARCKS, ABL1, SPTAN1
GOTERM_MF_FAT	GO:0008092~cytoskeletal protein binding	47	8.0895	2.57572e-09	457	504	12983	2.64927	1.55573e-06	1.55573e-06		CNN3, VAPB, DIAPH2, WASF2, UTRN, EPB41L4A, ANLN, ARFGEF1, PXN, HOOK3, HOOK1, PFN2, CLASP1, MSN, DCX, CDC42EP3, EGFR, DBNL, FMNL2, TWF1, PHACTR2, NF2, PSRC1, ACTN1, MYO1F, SPIRE1, TMSB10, FMN1, EPB41L2, SYNE1, LASP1, CFL2, ARPC5L, MYPN, ATG4A, SVIL, FLII, TMOD3, CLIP2, MARCKS, MAPRE2, STMN1, DBN1, ADD3, FHOD1, MYH10, SPTAN1
SP_PIR_KEYWORDS	actin-binding	28	4.81928	8.24886e-09	581	247	19235	3.75299	3.2583e-06	2.71525e-07		CNN3, UTRN, WASF2, ANLN, PFN2, DBNL, PHACTR2, TWF1, MYO1F, ACTN1, SPIRE1, TMSB10, EPB41L2, FMN1, SYNE1, LASP1, CFL2, ARPC5L, SVIL, MYPN, TMOD3, FLII, MARCKS, DBN1, ADD3, FHOD1, SPTAN1, MYH10
GOTERM_MF_FAT	GO:0003779~actin binding	33	5.67986	1.47731e-07	457	326	12983	2.87578	8.92256e-05	4.46138e-05		CNN3, DIAPH2, WASF2, UTRN, ANLN, HOOK1, PFN2, MSN, EGFR, DBNL, FMNL2, TWF1, PHACTR2, MYO1F, ACTN1, SPIRE1, TMSB10, FMN1, EPB41L2, SYNE1, LASP1, CFL2, ARPC5L, SVIL, MYPN, FLII, TMOD3, MARCKS, DBN1, ADD3, FHOD1, SPTAN1, MYH10
Annotation Cluster 4	Enrichment Score: 7.926538310500627
Category	Term	Count	%	PValue	List Total	Pop Hits	Pop Total	Fold Enrichment	Bonferroni	Benjamini		Genes
GOTERM_CC_FAT	GO:0031981~nuclear lumen	96	16.5232	2.88748e-13	394	1450	12782	2.14786	1.24459e-10	6.22298e-11		CCNT2, BACH1, FOSL2, ARID4A, ZNF532, NAA15, ZEB1, WTAP, GLI3, IQGAP1, FUBP1, EPC1, INTS8, CDCA8, BRPF1, RRP1B, BRPF3, MED26, PGRMC1, GIT2, MSN, KDM5A, OXR1, RBBP5, RREB1, YY1, PTBP1, ACTN1, TOPBP1, MED14, LAS1L, ZFR, PPP1CB, HMGA1, JUNB, WEE1, CDK2, CCNL2, NRIP1, MAPK1, KDM2B, EP300, RCC2, CFL2, JUN, IPO5, FLII, NEK4, SMARCA2, RNF20, MATR3, THOC1, ING5, SMARCAD1, RAD23B, SDAD1, MTDH, ELL, GLIS2, …
GOTERM_CC_FAT	GO:0070013~intracellular organelle lumen	99	17.0396	2.54383e-09	394	1779	12782	1.80535	1.09639e-06	1.82731e-07		CCNT2, BACH1, FOSL2, ARID4A, ZNF532, NAA15, ZEB1, WTAP, GLI3, IQGAP1, FUBP1, EPC1, INTS8, BRPF1, CDCA8, BRPF3, RRP1B, PGRMC1, MED26, GIT2, MSN, KDM5A, OXR1, RBBP5, RREB1, YY1, PTBP1, ACTN1, TOPBP1, LAS1L, MED14, HMGA1, PPP1CB, ZFR, WEE1, CDK2, JUNB, CCNL2, NRIP1, MAPK1, KDM2B, EP300, RCC2, CFL2, JUN, IPO5, FLII, NEK4, SMARCA2, RNF20, MATR3, NGF, THOC1, SMARCAD1, ING5, RAD23B, SDAD1, MTDH, ELL, GL…
GOTERM_CC_FAT	GO:0043233~organelle lumen	100	17.2117	3.97073e-09	394	1820	12782	1.78251	1.71138e-06	2.44484e-07		NAA15, WTAP, IQGAP1, INTS8, EPC1, CDCA8, BRPF1, BRPF3, MED26, PGRMC1, GIT2, OXR1, RREB1, YY1, PTBP1, ACTN1, MED14, TOPBP1, PPP1CB, JUNB, WEE1, MAPK1, EP300, KDM2B, RCC2, JUN, VEGFA, FLII, NEK4, RNF20, SMARCA2, NGF, RAD23B, SDAD1, ELL, IGF2BP1, ELK3, COIL, CALU, HNRNPF, NPM3, PRPF40A, DNMT3A, SMAD9, PHB, SMAD5, YTHDC1, DDX5, HNRNPA1, FXR1, CDKN1A, EAF1, CDKN2AIP, SMARCC1, RNF2, POP1, HSPD1, HNRNPH…
GOTERM_CC_FAT	GO:0031974~membrane-enclosed lumen	101	17.3838	5.27998e-09	394	1856	12782	1.76541	2.27567e-06	2.84459e-07		NAA15, WTAP, IQGAP1, INTS8, EPC1, CDCA8, BRPF1, BRPF3, MED26, PGRMC1, GIT2, OXR1, RREB1, YY1, PTBP1, ACTN1, MED14, TOPBP1, PPP1CB, JUNB, WEE1, MAPK1, EP300, KDM2B, RCC2, JUN, VEGFA, FLII, NEK4, RNF20, SMARCA2, NGF, RAD23B, SDAD1, ELL, IGF2BP1, ELK3, COIL, CALU, HNRNPF, NPM3, PRPF40A, DNMT3A, SMAD9, PHB, SMAD5, YTHDC1, DDX5, HNRNPA1, FXR1, CDKN1A, EAF1, CDKN2AIP, SMARCC1, RNF2, POP1, HSPD1, HNRNPH…
GOTERM_CC_FAT	GO:0005730~nucleolus	48	8.26162	3.15763e-07	394	698	12782	2.23094	0.000136085	1.23721e-05		SMARCAD1, BACH1, CCNT2, SDAD1, FOSL2, MTDH, ZNF532, FKBP4, IGF2BP1, ELK3, WTAP, GLI3, COIL, IQGAP1, FUBP1, CDCA8, RRP1B, PGRMC1, HNRNPF, NPM3, MSN, KDM5A, BAZ2A, OXR1, NF2, PTBP1, ACTN1, LAS1L, DDX5, SIRT1, HNRNPA1, ZFR, JUNB, STAT3, FXR1, MAPK1, MEF2D, KDM2B, EP300, RCC2, CDKN2AIP, IPO5, POP1, FLII, HNRNPH1, ABL1, NEK4, RNF20
GOTERM_CC_FAT	GO:0005654~nucleoplasm	56	9.63855	3.53266e-07	394	882	12782	2.05979	0.000152246	1.2688e-05		CCNT2, ARID4A, NAA15, ZEB1, WTAP, GLI3, INTS8, EPC1, BRPF1, BRPF3, MED26, GIT2, RBBP5, RREB1, YY1, PTBP1, MED14, TOPBP1, HMGA1, PPP1CB, CDK2, WEE1, CCNL2, NRIP1, MAPK1, EP300, JUN, SMARCA2, THOC1, ING5, RAD23B, ELL, GLIS2, COIL, SF3B1, HNRNPF, RBM27, ERCC4, TERF2, PRPF40A, NUP153, SMAD9, PHB, SMAD5, YTHDC1, SIRT1, HNRNPA1, POLR3D, CDKN1A, EAF1, MAPK14, RNF2, SMARCC1, CDKN2AIP, HNRNPH1, RERE
GOTERM_CC_FAT	GO:0044451~nucleoplasm part	37	6.36833	1.90222e-05	394	555	12782	2.16277	0.00816513	0.000630466		ING5, ARID4A, ELL, GLIS2, NAA15, ZEB1, GLI3, COIL, INTS8, EPC1, SF3B1, BRPF1, BRPF3, MED26, RBM27, PRPF40A, RBBP5, SMAD9, RREB1, YY1, SMAD5, YTHDC1, MED14, TOPBP1, SIRT1, HMGA1, PPP1CB, CDK2, CCNL2, POLR3D, NRIP1, EP300, EAF1, JUN, RNF2, RERE, THOC1
Annotation Cluster 5	Enrichment Score: 7.4525865407387055
Category	Term	Count	%	PValue	List Total	Pop Hits	Pop Total	Fold Enrichment	Bonferroni	Benjamini		Genes
GOTERM_CC_FAT	GO:0005694~chromosome	43	7.40103	2.32286e-10	394	460	12782	3.03259	1.00115e-07	2.50288e-08		PTGES3, HMGN3, ARID4A, NUP160, ARID4B, CBX3, REST, CHD9, CDCA8, CHD7, CENPB, HNRNPD, H2AFZ, H2AFY, CHD1, PBRM1, CLASP1, BAZ2A, ERCC4, TERF2, STAG2, DNMT3A, PDS5A, MECP2, WAPAL, PPP1R10, TOPBP1, HMGA1, JUNB, CDK2, PURA, MYCN, RCC2, PSEN1, JUN, RNF2, SMARCC1, H3F3B, SMC1A, SEPT7, RNF20, ADD3, RNF40
GOTERM_CC_FAT	GO:0044427~chromosomal part	38	6.54045	7.64768e-10	394	386	12782	3.19374	3.29615e-07	6.5923e-08		PTGES3, HMGN3, ARID4A, NUP160, ARID4B, CBX3, REST, CHD9, CDCA8, CHD7, CENPB, H2AFZ, CHD1, PBRM1, H2AFY, CLASP1, BAZ2A, ERCC4, TERF2, STAG2, DNMT3A, PDS5A, MECP2, WAPAL, PPP1R10, HMGA1, JUNB, CDK2, MYCN, PURA, RCC2, PSEN1, JUN, RNF2, SMARCC1, H3F3B, SMC1A, SEPT7
GOTERM_CC_FAT	GO:0000785~chromatin	23	3.95869	2.22974e-07	394	200	12782	3.73079	9.60971e-05	9.61012e-06		DNMT3A, HMGN3, PDS5A, ARID4A, ARID4B, MECP2, PPP1R10, CBX3, REST, HMGA1, JUNB, MYCN, CHD9, CHD7, SMARCC1, JUN, RNF2, H2AFZ, H2AFY, CHD1, H3F3B, BAZ2A, STAG2
GOTERM_CC_FAT	GO:0000228~nuclear chromosome	17	2.92599	3.90704e-05	394	162	12782	3.40437	0.0166987	0.00112201		DNMT3A, WAPAL, CBX3, PPP1R10, TOPBP1, PURA, SMARCC1, JUN, RNF2, PBRM1, H2AFY, H3F3B, SMC1A, ERCC4, ADD3, BAZ2A, TERF2
Annotation Cluster 6	Enrichment Score: 6.138553003547537
Category	Term	Count	%	PValue	List Total	Pop Hits	Pop Total	Fold Enrichment	Bonferroni	Benjamini		Genes
GOTERM_BP_FAT	GO:0045934~negative regulation of nucleobase, nucleoside, nucleotide and nucleic acid metabolic process	46	7.91738	5.45211e-09	463	512	13528	2.62507	1.25507e-05	2.51015e-06		BTAF1, PALM, RSF1, MTDH, ARID4A, GLIS2, HAT1, CBX3, ZEB1, REST, ELK3, MAF1, GLI3, PDCD4, RPS3, EPC1, PBXIP1, WWP1, PER1, BCOR, BAZ2A, KDM5B, ERCC4, TERF2, ZNF423, ENO1, DNMT3A, NF2, ARID5B, KLF10, PHB, ZHX1, MECP2, SIRT1, STAT3, PURA, NRIP1, CDKN1B, YAF2, TRPS1, RNF2, DNMT1, HIVEP1, NFIC, RBM15, SMARCA2
GOTERM_BP_FAT	GO:0051172~negative regulation of nitrogen compound metabolic process	46	7.91738	8.2425e-09	463	519	13528	2.58966	1.8974e-05	3.16237e-06		BTAF1, PALM, RSF1, MTDH, ARID4A, GLIS2, HAT1, CBX3, ZEB1, REST, ELK3, MAF1, GLI3, PDCD4, RPS3, EPC1, PBXIP1, WWP1, PER1, BCOR, BAZ2A, KDM5B, ERCC4, TERF2, ZNF423, ENO1, DNMT3A, NF2, ARID5B, KLF10, PHB, ZHX1, MECP2, SIRT1, STAT3, PURA, NRIP1, CDKN1B, YAF2, TRPS1, RNF2, DNMT1, HIVEP1, NFIC, RBM15, SMARCA2
GOTERM_BP_FAT	GO:0010629~negative regulation of gene expression	45	7.74527	9.93887e-09	463	504	13528	2.60876	2.2879e-05	3.26846e-06		BTAF1, RSF1, MTDH, ARID4A, GLIS2, HAT1, CBX3, ZEB1, REST, ELK3, MAF1, GLI3, PDCD4, EPC1, MOV10, PBXIP1, WWP1, PRKRA, PER1, BCOR, BAZ2A, KDM5B, INSR, ZNF423, ENO1, DNMT3A, ARID5B, KLF10, PHB, ZHX1, MECP2, SKP2, SIRT1, STAT3, PURA, NRIP1, CDKN1B, YAF2, TRPS1, RNF2, DNMT1, HIVEP1, NFIC, RBM15, SMARCA2
GOTERM_BP_FAT	GO:0016481~negative regulation of transcription	41	7.0568	5.13318e-08	463	459	13528	2.6099	0.000118159	1.31295e-05		BTAF1, RSF1, MTDH, ARID4A, GLIS2, HAT1, CBX3, ELK3, ZEB1, REST, MAF1, GLI3, PDCD4, EPC1, PBXIP1, WWP1, PER1, BCOR, BAZ2A, KDM5B, ZNF423, ENO1, DNMT3A, ARID5B, KLF10, PHB, ZHX1, MECP2, SIRT1, STAT3, PURA, NRIP1, CDKN1B, YAF2, TRPS1, RNF2, DNMT1, HIVEP1, NFIC, RBM15, SMARCA2
GOTERM_BP_FAT	GO:0031327~negative regulation of cellular biosynthetic process	46	7.91738	8.48109e-08	463	561	13528	2.39578	0.000195216	1.95233e-05		BTAF1, PALM, RSF1, MTDH, ARID4A, GLIS2, HAT1, CBX3, IGF2BP1, ZEB1, REST, ELK3, MAF1, GLI3, PDCD4, EPC1, PBXIP1, WWP1, PER1, BCOR, BAZ2A, KDM5B, TERF2, ZNF423, ENO1, DNMT3A, PLEK, NF2, ARID5B, KLF10, PHB, ZHX1, MECP2, SIRT1, STAT3, PURA, NRIP1, CDKN1B, YAF2, TRPS1, RNF2, DNMT1, HIVEP1, NFIC, RBM15, SMARCA2
GOTERM_BP_FAT	GO:0009890~negative regulation of biosynthetic process	46	7.91738	1.56395e-07	463	573	13528	2.34561	0.000359956	3.27286e-05		BTAF1, PALM, RSF1, MTDH, ARID4A, GLIS2, HAT1, CBX3, IGF2BP1, ZEB1, REST, ELK3, MAF1, GLI3, PDCD4, EPC1, PBXIP1, WWP1, PER1, BCOR, BAZ2A, KDM5B, TERF2, ZNF423, ENO1, DNMT3A, PLEK, NF2, ARID5B, KLF10, PHB, ZHX1, MECP2, SIRT1, STAT3, PURA, NRIP1, CDKN1B, YAF2, TRPS1, RNF2, DNMT1, HIVEP1, NFIC, RBM15, SMARCA2
GOTERM_BP_FAT	GO:0010605~negative regulation of macromolecule metabolic process	54	9.29432	1.77967e-07	463	734	13528	2.14956	0.000409595	3.41393e-05		RSF1, ARID4A, CBX3, REST, ZEB1, MAF1, PDCD4, GLI3, RPS3, EPC1, PBXIP1, WWP1, KDM5B, INSR, ARID5B, ZHX1, SKP2, MECP2, PRKCD, NRIP1, PURA, PSEN1, PSMA4, JUN, SMARCA2, BTAF1, MTDH, GLIS2, IGF2BP1, HAT1, ELK3, MOV10, PRKRA, PER1, BCOR, BAZ2A, ERCC4, TERF2, ZNF423, ENO1, DNMT3A, NF2, KLF10, PHB, SIRT1, STAT3, CDKN1B, YAF2, TRPS1, RNF2, DNMT1, HIVEP1, NFIC, RBM15
GOTERM_BP_FAT	GO:0010558~negative regulation of macromolecule biosynthetic process	44	7.57315	2.94336e-07	463	547	13528	2.35027	0.000677332	5.21187e-05		BTAF1, RSF1, MTDH, ARID4A, GLIS2, HAT1, CBX3, IGF2BP1, ZEB1, REST, ELK3, MAF1, GLI3, PDCD4, EPC1, PBXIP1, WWP1, PER1, BCOR, BAZ2A, KDM5B, TERF2, ZNF423, ENO1, DNMT3A, NF2, ARID5B, KLF10, PHB, ZHX1, MECP2, SIRT1, STAT3, PURA, NRIP1, CDKN1B, YAF2, TRPS1, RNF2, DNMT1, HIVEP1, NFIC, RBM15, SMARCA2
GOTERM_BP_FAT	GO:0045892~negative regulation of transcription, DNA-dependent	30	5.16351	1.37429e-05	463	356	13528	2.4622	0.0311412	0.00197532		RSF1, MTDH, ARID4A, CBX3, HAT1, ZEB1, REST, MAF1, EPC1, BCOR, BAZ2A, KDM5B, ENO1, DNMT3A, ARID5B, KLF10, ZHX1, MECP2, SIRT1, STAT3, NRIP1, PURA, CDKN1B, RNF2, TRPS1, DNMT1, HIVEP1, NFIC, RBM15, SMARCA2
GOTERM_BP_FAT	GO:0051253~negative regulation of RNA metabolic process	30	5.16351	1.87984e-05	463	362	13528	2.42139	0.0423515	0.00254232		RSF1, MTDH, ARID4A, CBX3, HAT1, ZEB1, REST, MAF1, EPC1, BCOR, BAZ2A, KDM5B, ENO1, DNMT3A, ARID5B, KLF10, ZHX1, MECP2, SIRT1, STAT3, NRIP1, PURA, CDKN1B, RNF2, TRPS1, DNMT1, HIVEP1, NFIC, RBM15, SMARCA2
GOTERM_MF_FAT	GO:0016564~transcription repressor activity	26	4.47504	0.000132389	457	316	12983	2.33747	0.0768546	0.00884603		RSF1, ELF2, ARID4A, CBX3, ELK3, ZEB1, REST, YBX1, EPC1, PBXIP1, BCOR, KDM5B, ENO1, ZNF423, AEBP2, PHB, YY1, ARID5B, MECP2, SIRT1, JUNB, NRIP1, YAF2, RNF2, TRPS1, HIVEP1
GOTERM_BP_FAT	GO:0000122~negative regulation of transcription from RNA polymerase II promoter	16	2.75387	0.0399125	463	266	13528	1.75748	1	0.404303		DNMT3A, MTDH, KLF10, MECP2, ZEB1, STAT3, NRIP1, EPC1, RNF2, DNMT1, HIVEP1, BCOR, NFIC, SMARCA2, RBM15, ENO1
Annotation Cluster 7	Enrichment Score: 6.104521598762244
Category	Term	Count	%	PValue	List Total	Pop Hits	Pop Total	Fold Enrichment	Bonferroni	Benjamini		Genes
GOTERM_CC_FAT	GO:0005856~cytoskeleton	87	14.9742	7.97788e-11	394	1381	12782	2.04375	3.43847e-08	1.14616e-08		CTTNBP2NL, FERMT2, UTRN, WASF2, CBX3, CCT3, IQGAP1, HOOK3, ARHGAP21, HOOK1, CDCA8, EVI5, PBXIP1, MICAL1, STK39, MSN, STAG2, KIF2A, DBNL, TWF1, LYN, ACTN1, SPIRE1, ESPL1, TMSB10, TOPBP1, GAN, SLC9A3R1, EPB41L2, FMN1, MAPK1, CCDC6, RCC2, PSEN1, CFL2, ATG4A, ARPC5L, FLII, ADAM17, CLIP2, MAPRE2, ERC2, STMN1, WDR44, MAP7D1, BIN1, KIF26A, TNFAIP3, ADD3, SEPT7, DBN1, FHOD1, YWHAZ, CNN3, EXOC7, VIM, EPB4…
GOTERM_CC_FAT	GO:0044430~cytoskeletal part	53	9.1222	3.34273e-05	394	952	12782	1.8061	0.0143041	0.00102857		UTRN, FERMT2, CBX3, IQGAP1, HOOK3, HOOK1, CDCA8, PBXIP1, EVI5, MICAL1, KIF2A, LYN, GAN, TOPBP1, ESPL1, EPB41L2, PSEN1, RCC2, ATG4A, FLII, MAPRE2, CLIP2, STMN1, WDR44, MAP7D1, KIF26A, TNFAIP3, SEPT7, DBN1, YWHAZ, EXOC7, CNN3, VIM, ANLN, KLC2, CEP55, PXN, PEA15, SOS1, CLASP1, DCX, CEP135, PSRC1, SMEK2, MYO1F, EPS8, LASP1, MAPK14, SVIL, MARCKS, MAP7, MYH10, SPTAN1
GOTERM_CC_FAT	GO:0015630~microtubule cytoskeleton	34	5.85198	0.000182157	394	549	12782	2.00914	0.0755135	0.00391815		EXOC7, CBX3, CEP55, KLC2, PXN, HOOK3, HOOK1, PEA15, CDCA8, EVI5, PBXIP1, CLASP1, DCX, KIF2A, CEP135, PSRC1, SMEK2, ESPL1, TOPBP1, RCC2, MAPK14, ATG4A, FLII, MAPRE2, MAP7, MARCKS, CLIP2, STMN1, TNFAIP3, WDR44, MAP7D1, KIF26A, SEPT7, MYH10
Annotation Cluster 8	Enrichment Score: 5.890028281619102
Category	Term	Count	%	PValue	List Total	Pop Hits	Pop Total	Fold Enrichment	Bonferroni	Benjamini		Genes
SP_PIR_KEYWORDS	transcription regulation	115	19.7935	2.64689e-11	581	2026	19235	1.87921	1.04552e-08	2.09105e-09		STAT5A, NAA15, CBX3, REST, MAF1, ZXDA, EPC1, ZFP91, BRPF1, MIER1, MED26, MIER3, PSIP1, ZNF579, RREB1, RCOR1, YY1, ZHX1, MECP2, MED14, JUNB, KDM2B, EP300, JUN, FLII, MGA, TNFAIP3, SMARCA2, ZNF516, ELL, HDGF, ELK3, MYBL2, MOV10, TCERG1, HNRNPD, PBRM1, BCOR, RUNX1, ZNF423, AEBP2, SMAD9, IKZF2, KLF10, SMAD5, NR4A2, ARID3A, NOTCH2, ZNF217, EAF1, SMARCC1, TRPS1, RNF2, DNMT1, HIVEP1, PHF8, RERE, BMI1, B…
GOTERM_BP_FAT	GO:0045449~regulation of transcription	146	25.1291	1.49617e-10	463	2601	13528	1.64008	3.44418e-07	8.61046e-08		STAT5A, SNIP1, NAA15, CBX3, REST, NFXL1, MAF1, ZXDA, EPC1, ZFP91, BRPF1, MIER1, WWP1, MED26, MIER3, PSIP1, ZNF579, INSR, RREB1, RCOR1, YY1, ZHX1, MECP2, MED14, JUNB, MAPK1, KDM2B, EP300, JUN, VEGFA, FLII, MGA, ERC1, SMARCA2, RNF20, ZNHIT3, TMX1, ZNF516, ELL, HDGF, ELK3, MYBL2, MOV10, TCERG1, HNRNPD, PBRM1, BCOR, RUNX1, ZNF423, DNMT3A, AEBP2, SMAD9, IKZF2, PHB, KLF10, SMAD5, NR4A2, ARID3A, DDX5, N…
SP_PIR_KEYWORDS	Transcription	114	19.6213	2.18966e-10	581	2071	19235	1.82239	8.64917e-08	8.64917e-09		STAT5A, NAA15, CBX3, REST, MAF1, ZXDA, EPC1, ZFP91, BRPF1, MIER1, MED26, MIER3, PSIP1, ZNF579, RREB1, RCOR1, YY1, ZHX1, MECP2, MED14, JUNB, KDM2B, EP300, JUN, FLII, MGA, SMARCA2, ZNF516, ELL, HDGF, ELK3, MYBL2, MOV10, TCERG1, HNRNPD, PBRM1, BCOR, RUNX1, ZNF423, AEBP2, SMAD9, IKZF2, KLF10, SMAD5, NR4A2, ARID3A, NOTCH2, ZNF217, EAF1, SMARCC1, TRPS1, RNF2, DNMT1, HIVEP1, PHF8, RERE, BMI1, BACH1, CCN…
GOTERM_BP_FAT	GO:0006350~transcription	113	19.4492	4.66099e-07	463	2101	13528	1.57147	0.00107238	7.66371e-05		STAT5A, NAA15, CBX3, REST, MAF1, ZXDA, EPC1, ZFP91, BRPF1, MIER1, MED26, MIER3, PSIP1, ZNF579, RREB1, RCOR1, YY1, ZHX1, MECP2, MED14, JUNB, KDM2B, EP300, JUN, FLII, MGA, SMARCA2, ZNF516, ELL, HDGF, ELK3, MYBL2, MOV10, TCERG1, HNRNPD, NPM3, PBRM1, BCOR, RUNX1, ZNF423, AEBP2, SMAD9, IKZF2, KLF10, SMAD5, NR4A2, ARID3A, NOTCH2, ZNF217, EAF1, SMARCC1, TRPS1, RNF2, DNMT1, HIVEP1, RERE, BMI1, BACH1, CCN…
GOTERM_MF_FAT	GO:0003677~DNA binding	124	21.3425	7.92027e-07	457	2331	12983	1.51126	0.00047827	0.000159449		HMGN3, STAT5A, LEMD3, REST, NFXL1, ZXDA, ZFP91, BRPF1, MIER1, MED26, MIER3, H2AFZ, PSIP1, ZNF579, H2AFY, EGFR, RREB1, RCOR1, YY1, ZHX1, MECP2, TOPBP1, JUNB, KDM2B, EP300, JUN, MGA, TNFAIP3, SMARCA2, XRN1, RAD23B, ZNF516, AGFG1, HDGF, ELK3, MYBL2, POLE3, HNRNPD, PBRM1, RUNX1, ZNF423, DNMT3A, AEBP2, SMAD9, IKZF2, ZMYM4, KLF10, SMAD5, NR4A2, ARID3A, HNRNPA1, ZNF217, SMARCC1, TRPS1, DNMT1, H3F3B, HIV…
SP_PIR_KEYWORDS	dna-binding	89	15.3184	1.5457e-05	581	1868	19235	1.57735	0.00608695	0.000321293		BACH1, HMGN3, FOSL2, ELF2, ZNF532, STAT5A, FOXK2, ARID4B, LEMD3, ZEB1, GLI3, YBX1, FUBP1, MAX, ZFP91, BRPF1, PCBP1, PCBP2, H2AFZ, PSIP1, NR2F6, ZNF579, H2AFY, LBR, RREB1, YY1, ARID5B, ZHX1, MECP2, TOPBP1, ZFR, HMGA1, JUNB, PURA, MYCN, GTF2I, JUN, KHSRP, MGA, TNFAIP3, SMARCA2, XRN1, REV3L, THOC1, BTAF1, ZNF469, ZNF516, AGFG1, GLIS2, HDGF, ELK3, MYBL2, CHD9, ZNF512B, CHD7, POLE3, CENPB, HNRNPD, CHD…
GOTERM_MF_FAT	GO:0030528~transcription regulator activity	83	14.2857	3.54505e-05	457	1512	12983	1.5595	0.0211849	0.00356239		BACH1, FOSL2, ELF2, RSF1, ARID4A, STAT5A, FOXK2, CBX3, ZEB1, REST, NFXL1, MAF1, GLI3, ZXDA, YBX1, FUBP1, EPC1, MAX, BRPF1, PBXIP1, MED26, NR2F6, KDM5A, KDM5B, RREB1, YY1, ARID5B, ZHX1, MECP2, MED14, HMGA1, JUNB, PURA, NRIP1, MYCN, EP300, GTF2I, NCOA4, JUN, MGA, SMARCA2, RNF20, THOC1, BTAF1, ELL, GLIS2, ELK3, MYBL2, TSC22D3, TCERG1, HNRNPD, BCOR, RUNX1, BAZ2A, ZNF423, ENO1, AEBP2, ERG, IKZF2, SMAD…
GOTERM_BP_FAT	GO:0051252~regulation of RNA metabolic process	85	14.6299	0.00192335	463	1813	13528	1.36985	0.988107	0.0640061		BACH1, FOSL2, ELF2, RSF1, ARID4A, STAT5A, FOXK2, SNIP1, NAA15, CBX3, ZEB1, REST, NFXL1, MAF1, YBX1, EPC1, MED26, NR2F6, INSR, KDM5B, RREB1, YY1, ARID5B, ZHX1, MECP2, MED14, HMGA1, JUNB, PURA, NRIP1, MYCN, EP300, POGK, NCOA4, SERBP1, JUN, VEGFA, MGA, ERC1, SMARCA2, RNF20, ZNHIT3, TMX1, MTDH, HAT1, IGF2BP1, ELK3, TSC22D3, HNRNPF, HNRNPD, PER1, CHD1, BCOR, RUNX1, BAZ2A, ENO1, DNMT3A, AEBP2, ERG, IKZ…
GOTERM_BP_FAT	GO:0006355~regulation of transcription, DNA-dependent	82	14.1136	0.00350217	463	1773	13528	1.35132	0.999689	0.0906393		BACH1, FOSL2, ELF2, RSF1, ARID4A, STAT5A, FOXK2, SNIP1, NAA15, CBX3, ZEB1, REST, NFXL1, MAF1, YBX1, EPC1, MED26, NR2F6, INSR, KDM5B, RREB1, YY1, ARID5B, ZHX1, MECP2, MED14, HMGA1, JUNB, PURA, MYCN, NRIP1, EP300, POGK, NCOA4, JUN, VEGFA, MGA, ERC1, SMARCA2, RNF20, ZNHIT3, TMX1, MTDH, HAT1, ELK3, TSC22D3, HNRNPD, PER1, CHD1, BCOR, RUNX1, BAZ2A, ENO1, DNMT3A, AEBP2, ERG, IKZF2, SMAD9, KLF10, PSRC1, …
GOTERM_MF_FAT	GO:0003700~transcription factor activity	49	8.43373	0.0106479	457	975	12983	1.42774	0.998444	0.182951		BACH1, ELF2, FOSL2, ARID4A, STAT5A, FOXK2, ZEB1, NFXL1, GLI3, YBX1, ZXDA, FUBP1, MAX, NR2F6, KDM5A, KDM5B, YY1, ZHX1, HMGA1, JUNB, MYCN, PURA, EP300, GTF2I, JUN, MGA, BTAF1, ELK3, MYBL2, TSC22D3, RUNX1, ENO1, ZNF423, ERG, SMAD9, KLF10, SMAD5, CBL, NR4A2, ARID3A, AFF4, STAT3, MEF2D, ISL2, ZNF217, TRPS1, NFIC, NFIA, RERE
Annotation Cluster 9	Enrichment Score: 5.3365037999645155
Category	Term	Count	%	PValue	List Total	Pop Hits	Pop Total	Fold Enrichment	Bonferroni	Benjamini		Genes
GOTERM_BP_FAT	GO:0007010~cytoskeleton organization	40	6.88468	3.74401e-08	463	436	13528	2.68056	8.61834e-05	1.07733e-05		CAV2, PALM, CNN3, AGFG1, DIAPH2, WASF2, FERMT2, ANLN, HOOK3, HOOK1, PDPK1, PFN2, ADRA2A, CLASP1, MICAL1, EHD2, FMNL2, PLEK, NF2, CEP135, PSRC1, ACTN1, DOCK7, TMSB10, ESPL1, RICTOR, EPB41L2, FMN1, EPS8, ERBB2IP, LASP1, SVIL, MAP7, STMN1, ABL1, SMC1A, CRK, DBN1, FHOD1, MYH10
GOTERM_BP_FAT	GO:0030036~actin cytoskeleton organization	22	3.78657	3.19732e-05	463	226	13528	2.84424	0.0709599	0.00386637		FMNL2, NF2, CNN3, PLEK, DIAPH2, WASF2, FERMT2, ACTN1, TMSB10, RICTOR, EPB41L2, FMN1, PFN2, PDPK1, EPS8, ADRA2A, ABL1, CRK, DBN1, EHD2, FHOD1, MYH10
GOTERM_BP_FAT	GO:0030029~actin filament-based process	22	3.78657	8.1727e-05	463	241	13528	2.66722	0.171504	0.00721016		FMNL2, NF2, CNN3, PLEK, DIAPH2, WASF2, FERMT2, ACTN1, TMSB10, RICTOR, EPB41L2, FMN1, PFN2, PDPK1, EPS8, ADRA2A, ABL1, CRK, DBN1, EHD2, FHOD1, MYH10
Annotation Cluster 10	Enrichment Score: 4.249246557613686
Category	Term	Count	%	PValue	List Total	Pop Hits	Pop Total	Fold Enrichment	Bonferroni	Benjamini		Genes
SP_PIR_KEYWORDS	rna-binding	38	6.54045	3.2126e-06	581	540	19235	2.32973	0.00126818	7.46431e-05		RALY, IGF2BP1, RBM7, PDCD4, YBX1, RPS3, ANKRD17, MOV10, HNRNPF, PCBP1, PCBP2, PRKRA, HNRNPD, RBM27, BAZ2A, RBM12B, PTBP1, PPP1R10, FXR2, DDX5, ZFR, HNRNPA1, FXR1, EIF4G3, KDM2B, DCP2, SERBP1, SFPQ, CDKN2AIP, KHSRP, CPSF7, HNRNPH1, PAPOLG, AKAP1, RBM15, XRN1, MATR3, THOC1
GOTERM_BP_FAT	GO:0016071~mRNA metabolic process	29	4.99139	7.18236e-05	463	370	13528	2.29007	0.152398	0.00659193		ZC3H3, RALY, IGF2BP1, WTAP, YBX1, SF3B1, MOV10, HNRNPF, PCBP1, PCBP2, HNRNPD, PRPF40A, PAN2, PTBP1, YTHDC1, DDX5, HNRNPA1, DCP2, SERBP1, SFPQ, VEGFA, KHSRP, CPSF7, HNRNPH1, SMC1A, PAPOLG, PRPF38B, THOC1, PRPF38A
GOTERM_MF_FAT	GO:0003723~RNA binding	43	7.40103	0.000774704	457	718	12983	1.70139	0.373811	0.0353673		RALY, RPL14, AGFG1, IGF2BP1, RBM7, PDCD4, YBX1, RPS3, FUBP1, ANKRD17, MOV10, HNRNPF, PCBP1, PCBP2, PRKRA, HNRNPD, RBM27, BAZ2A, RPUSD2, RBM12B, PTBP1, PPP1R10, FXR2, DDX5, ZFR, HNRNPA1, FXR1, EIF4G3, KDM2B, DCP2, UBR5, SFPQ, SERBP1, CDKN2AIP, CPSF7, KHSRP, HNRNPH1, PAPOLG, AKAP1, XRN1, RBM15, MATR3, THOC1
Annotation Cluster 11	Enrichment Score: 3.9607319715349134
Category	Term	Count	%	PValue	List Total	Pop Hits	Pop Total	Fold Enrichment	Bonferroni	Benjamini		Genes
GOTERM_MF_FAT	GO:0019899~enzyme binding	42	7.22892	1.21251e-06	457	523	12983	2.28143	0.000732088	0.000183072		CAV2, VAPB, DIAPH2, VIM, CBX3, SNX3, IQGAP1, RPS3, PDPK1, PALM2, BCOR, INSR, PIK3R1, ADAM9, EGFR, FMNL2, IRS2, LYN, PLEK, RALBP1, TAOK1, UBE4B, PPP1R10, DOCK7, IRS1, DOCK6, HMGA1, PRKCD, GMPS, PPP1CB, STAT3, NRIP1, MAPK1, IPO5, MARCKS, WDR44, ERC1, AKAP1, BIN1, RNF20, ADD3, RNF40
GOTERM_MF_FAT	GO:0019901~protein kinase binding	15	2.58176	0.00066711	457	147	12983	2.8989	0.331734	0.0330312		IRS2, PLEK, TAOK1, VIM, PPP1CB, IRS1, STAT3, RPS3, MAPK1, PDPK1, MARCKS, AKAP1, INSR, ADD3, ADAM9
GOTERM_MF_FAT	GO:0019900~kinase binding	16	2.75387	0.00162152	457	179	12983	2.53937	0.624761	0.0632568		CAV2, IRS2, PLEK, TAOK1, VIM, PPP1CB, IRS1, STAT3, RPS3, MAPK1, PDPK1, MARCKS, AKAP1, INSR, ADD3, ADAM9
Annotation Cluster 12	Enrichment Score: 3.6553156401083378
Category	Term	Count	%	PValue	List Total	Pop Hits	Pop Total	Fold Enrichment	Bonferroni	Benjamini		Genes
INTERPRO	IPR004088:K Homology, type 1	9	1.54905	7.74678e-06	540	33	16659	8.41364	0.00682478	0.0013687		FUBP1, ANKRD17, PCBP1, PCBP2, KHSRP, IGF2BP1, AKAP1, FXR2, FXR1
INTERPRO	IPR018111:K Homology, type 1, subgroup	9	1.54905	1.24042e-05	540	35	16659	7.93286	0.0109055	0.0018259		FUBP1, ANKRD17, PCBP1, PCBP2, KHSRP, IGF2BP1, AKAP1, FXR2, FXR1
INTERPRO	IPR004087:K Homology	9	1.54905	1.92209e-05	540	37	16659	7.50405	0.0168479	0.00212168		FUBP1, ANKRD17, PCBP2, KHSRP, IGF2BP1, AKAP1, FXR2, RPS3, FXR1
UP_SEQ_FEATURE	domain:KH 1	7	1.20482	4.94278e-05	581	23	19113	10.012	0.0854908	0.00741965		FUBP1, PCBP1, PCBP2, KHSRP, IGF2BP1, FXR2, FXR1
UP_SEQ_FEATURE	domain:KH 2	7	1.20482	4.94278e-05	581	23	19113	10.012	0.0854908	0.00741965		FUBP1, PCBP1, PCBP2, KHSRP, IGF2BP1, FXR2, FXR1
SMART	SM00322:KH	9	1.54905	0.000118228	382	37	9079	5.78117	0.0251002	0.006335		FUBP1, ANKRD17, PCBP2, KHSRP, IGF2BP1, AKAP1, FXR2, RPS3, FXR1
UP_SEQ_FEATURE	domain:KH 3	5	0.860585	0.00065908	581	14	19113	11.7488	0.69639	0.0677164		FUBP1, PCBP1, PCBP2, KHSRP, IGF2BP1
UP_SEQ_FEATURE	domain:KH 4	3	0.516351	0.0174457	581	7	19113	14.0986	1	0.506935		FUBP1, KHSRP, IGF2BP1
SP_PIR_KEYWORDS	RNA binding	3	0.516351	0.206255	581	28	19235	3.54715	1	0.694243		PCBP2, FXR2, FXR1
Annotation Cluster 13	Enrichment Score: 3.6133474599902957
Category	Term	Count	%	PValue	List Total	Pop Hits	Pop Total	Fold Enrichment	Bonferroni	Benjamini		Genes
GOTERM_BP_FAT	GO:0000278~mitotic cell cycle	31	5.33563	1.06793e-05	463	370	13528	2.44801	0.0242843	0.00163759		NEK3, CAMK2G, ANLN, CEP55, CDCA8, CAMK2D, PBRM1, CLASP1, STAG2, VCPIP1, EGFR, CCNK, PDS5A, SKP2, ESPL1, PPP1CB, WEE1, CDK2, CDKN1A, CDKN1B, RCC2, PSMA4, RNF2, ADAM17, NEK9, MAPRE2, STMN1, ABL1, SMC1A, NEK4, SEPT7
GOTERM_BP_FAT	GO:0007049~cell cycle	50	8.60585	2.23112e-05	463	776	13528	1.88261	0.0500642	0.00284932		CCNT2, NEK3, CAMK2G, ANLN, RBM7, DMWD, CEP55, WTAP, CDCA8, EVI5, CAMK2D, PBRM1, KLK10, CLASP1, TLK2, FANCA, STAG2, TERF2, VCPIP1, EGFR, CCNK, PDS5A, CEP135, NASP, PSRC1, SKP2, ESPL1, PCNP, PPP1CB, WEE1, CDK2, MAPK1, NOTCH2, EIF4G2, CDKN1A, EP300, CDKN1B, RCC2, ERBB2IP, RNF2, PSMA4, NEK9, ADAM17, MAPRE2, STMN1, NEK4, ABL1, SMC1A, SEPT7, MYH10
GOTERM_BP_FAT	GO:0022403~cell cycle phase	32	5.50775	3.62284e-05	463	414	13528	2.25841	0.0800163	0.00396352		NEK3, CAMK2G, DMWD, RBM7, ANLN, CEP55, CDCA8, CAMK2D, PBRM1, CLASP1, FANCA, STAG2, VCPIP1, EGFR, CCNK, PDS5A, SKP2, ESPL1, PPP1CB, WEE1, CDK2, CDKN1A, CDKN1B, RCC2, ADAM17, NEK9, MAPRE2, STMN1, ABL1, NEK4, SMC1A, SEPT7
SP_PIR_KEYWORDS	mitosis	17	2.92599	0.000140372	581	183	19235	3.07549	0.0539414	0.00221557		CSNK1A1, CCNK, PDS5A, NEK3, ANLN, CEP55, CDK2, WEE1, CDCA8, RCC2, NEK9, CLASP1, MAPRE2, NEK4, SMC1A, SEPT7, STAG2
SP_PIR_KEYWORDS	cell cycle	30	5.16351	0.000165491	581	461	19235	2.15445	0.0632833	0.00251124		CCNT2, NEK3, ANLN, CEP55, WTAP, CDCA8, EVI5, CLASP1, KLK10, TLK2, TERF2, STAG2, CSNK1A1, CCNK, PDS5A, NASP, PCNP, PPP1CB, CDK2, WEE1, MAPK1, CDKN1A, CDKN1B, EP300, RCC2, NEK9, MAPRE2, SMC1A, NEK4, SEPT7
GOTERM_BP_FAT	GO:0022402~cell cycle process	37	6.36833	0.000240345	463	565	13528	1.9134	0.424974	0.0148439		NEK3, CAMK2G, DMWD, RBM7, ANLN, CEP55, CDCA8, CAMK2D, PBRM1, CLASP1, FANCA, STAG2, VCPIP1, EGFR, CCNK, PDS5A, CEP135, SKP2, ESPL1, PPP1CB, WEE1, CDK2, NOTCH2, EIF4G2, CDKN1A, CDKN1B, RCC2, PSMA4, ADAM17, NEK9, MAPRE2, STMN1, ABL1, NEK4, SMC1A, SEPT7, MYH10
SP_PIR_KEYWORDS	cell division	20	3.44234	0.000440907	581	264	19235	2.50808	0.159868	0.00598878		CCNT2, CSNK1A1, CCNK, PDS5A, NEK3, ANLN, CEP55, PPP1CB, CDK2, WEE1, CDCA8, RCC2, EVI5, NEK9, CLASP1, MAPRE2, SMC1A, NEK4, SEPT7, STAG2
GOTERM_BP_FAT	GO:0007067~mitosis	19	3.27022	0.000556747	463	220	13528	2.52339	0.722515	0.0293737		CCNK, PDS5A, NEK3, ESPL1, ANLN, CEP55, CDK2, WEE1, CDCA8, RCC2, NEK9, PBRM1, CLASP1, MAPRE2, SMC1A, NEK4, SEPT7, STAG2, VCPIP1
GOTERM_BP_FAT	GO:0000280~nuclear division	19	3.27022	0.000556747	463	220	13528	2.52339	0.722515	0.0293737		CCNK, PDS5A, NEK3, ESPL1, ANLN, CEP55, CDK2, WEE1, CDCA8, RCC2, NEK9, PBRM1, CLASP1, MAPRE2, SMC1A, NEK4, SEPT7, STAG2, VCPIP1
GOTERM_BP_FAT	GO:0000087~M phase of mitotic cell cycle	19	3.27022	0.000692579	463	224	13528	2.47832	0.797065	0.0333641		CCNK, PDS5A, NEK3, ESPL1, ANLN, CEP55, CDK2, WEE1, CDCA8, RCC2, NEK9, PBRM1, CLASP1, MAPRE2, SMC1A, NEK4, SEPT7, STAG2, VCPIP1
GOTERM_BP_FAT	GO:0048285~organelle fission	19	3.27022	0.000894519	463	229	13528	2.42421	0.872559	0.0374315		CCNK, PDS5A, NEK3, ESPL1, ANLN, CEP55, CDK2, WEE1, CDCA8, RCC2, NEK9, PBRM1, CLASP1, MAPRE2, SMC1A, NEK4, SEPT7, STAG2, VCPIP1
GOTERM_BP_FAT	GO:0051301~cell division	22	3.78657	0.00122846	463	295	13528	2.17898	0.940966	0.047616		CCNT2, CCNK, PDS5A, NEK3, DIAPH2, ESPL1, ANLN, CEP55, PPP1CB, CDK2, WEE1, CDCA8, RCC2, EVI5, NEK9, CLASP1, MAPRE2, SMC1A, NEK4, SEPT7, STAG2, MYH10
GOTERM_BP_FAT	GO:0000279~M phase	23	3.95869	0.00212029	463	329	13528	2.04261	0.992449	0.0683638		CCNK, PDS5A, NEK3, ESPL1, ANLN, RBM7, DMWD, CEP55, CDK2, WEE1, CDCA8, RCC2, NEK9, PBRM1, CLASP1, MAPRE2, STMN1, SMC1A, NEK4, FANCA, SEPT7, STAG2, VCPIP1
Annotation Cluster 14	Enrichment Score: 3.352240392322459
Category	Term	Count	%	PValue	List Total	Pop Hits	Pop Total	Fold Enrichment	Bonferroni	Benjamini		Genes
GOTERM_BP_FAT	GO:0010604~positive regulation of macromolecule metabolic process	53	9.1222	3.66796e-05	463	857	13528	1.80696	0.0809714	0.00383074		RSF1, IL6ST, STAT5A, NAA15, ZEB1, GLI3, ZXDA, ZFP91, EPC1, BRPF1, KDM5A, INSR, ADAM9, IRS2, LYN, MED14, HMGA1, IRS1, JUNB, CDK2, NRIP1, MAPK1, EP300, PSEN1, NCOA4, PSMA4, JUN, VEGFA, ADAM17, RNF20, SMARCA2, SMARCAD1, ING5, TMX1, GLIS2, RUNX1, TERF2, ZNF423, SMAD9, IKZF2, PSRC1, SMAD5, NR4A2, DOCK7, RICTOR, DDX5, STAT3, YAF2, MAPK14, SMARCC1, DNMT1, NFIC, RBM15
GOTERM_BP_FAT	GO:0010628~positive regulation of gene expression	40	6.88468	4.34198e-05	463	581	13528	2.01158	0.0951214	0.00433642		ING5, SMARCAD1, TMX1, RSF1, GLIS2, STAT5A, NAA15, ZEB1, GLI3, ZXDA, EPC1, BRPF1, RUNX1, KDM5A, ZNF423, IKZF2, SMAD9, SMAD5, PSRC1, NR4A2, MED14, DDX5, HMGA1, JUNB, STAT3, CDK2, NRIP1, MAPK1, EP300, YAF2, NCOA4, MAPK14, JUN, SMARCC1, VEGFA, DNMT1, NFIC, RBM15, RNF20, SMARCA2
GOTERM_BP_FAT	GO:0045941~positive regulation of transcription	39	6.71256	5.06087e-05	463	564	13528	2.0204	0.109974	0.00484258		ING5, SMARCAD1, TMX1, RSF1, GLIS2, STAT5A, NAA15, ZEB1, GLI3, ZXDA, EPC1, BRPF1, RUNX1, KDM5A, ZNF423, IKZF2, SMAD9, SMAD5, PSRC1, NR4A2, MED14, DDX5, HMGA1, JUNB, STAT3, CDK2, NRIP1, MAPK1, EP300, YAF2, NCOA4, MAPK14, JUN, SMARCC1, VEGFA, NFIC, RBM15, RNF20, SMARCA2
GOTERM_BP_FAT	GO:0031328~positive regulation of cellular biosynthetic process	44	7.57315	8.44578e-05	463	685	13528	1.87679	0.176696	0.00717525		SMARCAD1, ING5, TMX1, RSF1, GLIS2, STAT5A, NAA15, ZEB1, GLI3, ZXDA, EPC1, BRPF1, RUNX1, KDM5A, INSR, ZNF423, EGFR, IRS2, IKZF2, SMAD9, SMAD5, PSRC1, NR4A2, ARPP19, MED14, DDX5, IRS1, HMGA1, JUNB, STAT3, CDK2, NRIP1, MAPK1, EP300, YAF2, NCOA4, MAPK14, JUN, SMARCC1, VEGFA, NFIC, SMARCA2, RBM15, RNF20
GOTERM_BP_FAT	GO:0051173~positive regulation of nitrogen compound metabolic process	42	7.22892	8.99472e-05	463	644	13528	1.90553	0.187036	0.00711484		ING5, SMARCAD1, TMX1, RSF1, GLIS2, STAT5A, NAA15, ZEB1, GLI3, ZXDA, EPC1, BRPF1, RUNX1, KDM5A, INSR, TERF2, ZNF423, EGFR, IKZF2, SMAD9, SMAD5, PSRC1, NR4A2, MED14, DDX5, HMGA1, JUNB, STAT3, CDK2, NRIP1, MAPK1, EP300, YAF2, NCOA4, MAPK14, JUN, SMARCC1, VEGFA, NFIC, RBM15, RNF20, SMARCA2
GOTERM_BP_FAT	GO:0045935~positive regulation of nucleobase, nucleoside, nucleotide and nucleic acid metabolic process	41	7.0568	9.46388e-05	463	624	13528	1.91978	0.195769	0.00723599		ING5, SMARCAD1, TMX1, RSF1, GLIS2, STAT5A, NAA15, ZEB1, GLI3, ZXDA, EPC1, BRPF1, RUNX1, KDM5A, INSR, TERF2, ZNF423, IKZF2, SMAD9, SMAD5, PSRC1, NR4A2, MED14, DDX5, HMGA1, JUNB, STAT3, CDK2, NRIP1, MAPK1, EP300, YAF2, NCOA4, MAPK14, JUN, SMARCC1, VEGFA, NFIC, RBM15, RNF20, SMARCA2
GOTERM_BP_FAT	GO:0009891~positive regulation of biosynthetic process	44	7.57315	0.00011605	463	695	13528	1.84978	0.234452	0.00831409		SMARCAD1, ING5, TMX1, RSF1, GLIS2, STAT5A, NAA15, ZEB1, GLI3, ZXDA, EPC1, BRPF1, RUNX1, KDM5A, INSR, ZNF423, EGFR, IRS2, IKZF2, SMAD9, SMAD5, PSRC1, NR4A2, ARPP19, MED14, DDX5, IRS1, HMGA1, JUNB, STAT3, CDK2, NRIP1, MAPK1, EP300, YAF2, NCOA4, MAPK14, JUN, SMARCC1, VEGFA, NFIC, SMARCA2, RBM15, RNF20
GOTERM_MF_FAT	GO:0016563~transcription activator activity	31	5.33563	0.000121877	457	410	12983	2.14801	0.0709738	0.0104618		RSF1, ELF2, GLIS2, ZEB1, EPC1, MAX, BRPF1, TCERG1, MED26, HNRNPD, RUNX1, KDM5A, ZNF423, IKZF2, RREB1, YY1, PHB, SMAD5, NR4A2, MED14, HMGA1, JUNB, STAT3, NRIP1, MEF2D, EP300, YAF2, NCOA4, SMARCC1, RNF20, SMARCA2
GOTERM_BP_FAT	GO:0010557~positive regulation of macromolecule biosynthetic process	42	7.22892	0.000126438	463	654	13528	1.87639	0.252544	0.00852462		SMARCAD1, ING5, TMX1, RSF1, GLIS2, STAT5A, NAA15, ZEB1, GLI3, ZXDA, EPC1, BRPF1, RUNX1, KDM5A, INSR, ZNF423, IRS2, IKZF2, SMAD9, SMAD5, PSRC1, NR4A2, MED14, DDX5, IRS1, HMGA1, JUNB, STAT3, CDK2, NRIP1, MAPK1, EP300, YAF2, NCOA4, MAPK14, JUN, SMARCC1, VEGFA, NFIC, RBM15, RNF20, SMARCA2
GOTERM_BP_FAT	GO:0045893~positive regulation of transcription, DNA-dependent	24	4.13081	0.0614405	463	477	13528	1.4701	1	0.509356		TMX1, IKZF2, STAT5A, PSRC1, SMAD5, NR4A2, NAA15, MED14, ZEB1, HMGA1, JUNB, STAT3, NRIP1, EPC1, EP300, NCOA4, SMARCC1, MAPK14, JUN, VEGFA, NFIC, RUNX1, SMARCA2, RBM15
GOTERM_BP_FAT	GO:0051254~positive regulation of RNA metabolic process	24	4.13081	0.0685848	463	481	13528	1.45787	1	0.53768		TMX1, IKZF2, STAT5A, PSRC1, SMAD5, NR4A2, NAA15, MED14, ZEB1, HMGA1, JUNB, STAT3, NRIP1, EPC1, EP300, NCOA4, SMARCC1, MAPK14, JUN, VEGFA, NFIC, RUNX1, SMARCA2, RBM15
GOTERM_BP_FAT	GO:0045944~positive regulation of transcription from RNA polymerase II promoter	18	3.09811	0.135816	463	371	13528	1.41759	1	0.711922		IKZF2, STAT5A, SMAD5, NR4A2, MED14, ZEB1, JUNB, STAT3, NRIP1, EPC1, EP300, MAPK14, JUN, VEGFA, RUNX1, NFIC, SMARCA2, RBM15
Annotation Cluster 15	Enrichment Score: 3.3287550718455887
Category	Term	Count	%	PValue	List Total	Pop Hits	Pop Total	Fold Enrichment	Bonferroni	Benjamini		Genes
INTERPRO	IPR018359:Bromodomain, conserved site	9	1.54905	1.55003e-05	540	36	16659	7.7125	0.0136089	0.00195556		BRWD3, BRPF1, EP300, BRD3, BRPF3, PBRM1, BAZ2B, BAZ2A, SMARCA2
SP_PIR_KEYWORDS	bromodomain	9	1.54905	1.75461e-05	581	39	19235	7.64001	0.00690681	0.000346479		BRWD3, BRPF1, EP300, BRD3, BRPF3, PBRM1, BAZ2B, BAZ2A, SMARCA2
INTERPRO	IPR001487:Bromodomain	9	1.54905	3.51535e-05	540	40	16659	6.94125	0.0305983	0.0031028		BRWD3, BRPF1, EP300, BRD3, BRPF3, PBRM1, BAZ2B, BAZ2A, SMARCA2
SMART	SM00297:BROMO	9	1.54905	0.000210917	382	40	9079	5.34758	0.0443388	0.00902936		BRWD3, BRPF1, EP300, BRD3, BRPF3, PBRM1, BAZ2B, BAZ2A, SMARCA2
UP_SEQ_FEATURE	domain:Bromo	6	1.0327	0.00139325	581	28	19113	7.0493	0.919602	0.103806		BRPF1, EP300, BRPF3, BAZ2B, BAZ2A, SMARCA2
UP_SEQ_FEATURE	domain:Bromo 2	3	0.516351	0.0421737	581	11	19113	8.97184	1	0.727035		BRWD3, BRD3, PBRM1
UP_SEQ_FEATURE	domain:Bromo 1	3	0.516351	0.0421737	581	11	19113	8.97184	1	0.727035		BRWD3, BRD3, PBRM1
Annotation Cluster 16	Enrichment Score: 3.3163182770149158
Category	Term	Count	%	PValue	List Total	Pop Hits	Pop Total	Fold Enrichment	Bonferroni	Benjamini		Genes
SP_PIR_KEYWORDS	sh3 domain	19	3.27022	7.10643e-05	581	210	19235	2.99537	0.0276811	0.00121975		DBNL, OSTF1, LYN, ARHGEF7, GRB2, ARHGEF5, MYO1F, ITSN2, ITSN1, SKAP2, PLCG1, EPS8, LASP1, BIN1, ABL1, CRK, PIK3R1, SH3GL2, SPTAN1
INTERPRO	IPR001452:Src homology-3 domain	19	3.27022	0.000201329	540	213	16659	2.75188	0.163052	0.0147233		DBNL, OSTF1, LYN, ARHGEF7, GRB2, ARHGEF5, MYO1F, ITSN2, ITSN1, SKAP2, PLCG1, EPS8, LASP1, BIN1, ABL1, CRK, PIK3R1, SH3GL2, SPTAN1
UP_SEQ_FEATURE	domain:SH3	15	2.58176	0.00103845	581	177	19113	2.78786	0.84718	0.0896486		DBNL, OSTF1, LYN, ARHGEF7, ARHGEF5, MYO1F, SKAP2, PLCG1, EPS8, LASP1, BIN1, ABL1, PIK3R1, SH3GL2, SPTAN1
SMART	SM00326:SH3	19	3.27022	0.00365412	382	213	9079	2.12006	0.544826	0.106348		DBNL, OSTF1, LYN, ARHGEF7, GRB2, ARHGEF5, MYO1F, ITSN2, ITSN1, SKAP2, PLCG1, EPS8, LASP1, BIN1, ABL1, CRK, PIK3R1, SH3GL2, SPTAN1
Annotation Cluster 17	Enrichment Score: 3.2811293853789962
Category	Term	Count	%	PValue	List Total	Pop Hits	Pop Total	Fold Enrichment	Bonferroni	Benjamini		Genes
GOTERM_CC_FAT	GO:0000228~nuclear chromosome	17	2.92599	3.90704e-05	394	162	12782	3.40437	0.0166987	0.00112201		DNMT3A, WAPAL, CBX3, PPP1R10, TOPBP1, PURA, SMARCC1, JUN, RNF2, PBRM1, H2AFY, H3F3B, SMC1A, ERCC4, ADD3, BAZ2A, TERF2
GOTERM_CC_FAT	GO:0000792~heterochromatin	8	1.37694	0.000224221	394	41	12782	6.33007	0.0921264	0.00459181		DNMT3A, SMARCC1, RNF2, MECP2, H2AFY, CBX3, H3F3B, BAZ2A
GOTERM_CC_FAT	GO:0000790~nuclear chromatin	9	1.54905	0.000255401	394	55	12782	5.30863	0.104248	0.00499168		DNMT3A, SMARCC1, JUN, RNF2, H2AFY, CBX3, PPP1R10, H3F3B, BAZ2A
GOTERM_CC_FAT	GO:0044454~nuclear chromosome part	13	2.23752	0.000371774	394	122	12782	3.45689	0.148082	0.00665544		DNMT3A, WAPAL, CBX3, PPP1R10, PURA, SMARCC1, RNF2, JUN, H2AFY, H3F3B, ERCC4, BAZ2A, TERF2
GOTERM_CC_FAT	GO:0000803~sex chromosome	5	0.860585	0.000917628	394	15	12782	10.8139	0.326777	0.014032		SMARCC1, RNF2, H2AFY, H3F3B, CDK2
GOTERM_CC_FAT	GO:0005720~nuclear heterochromatin	6	1.0327	0.00172943	394	29	12782	6.71206	0.525754	0.0237782		DNMT3A, SMARCC1, RNF2, H2AFY, CBX3, H3F3B
GOTERM_CC_FAT	GO:0001739~sex chromatin	4	0.688468	0.00815639	394	14	12782	9.26904	0.97069	0.0844639		SMARCC1, RNF2, H2AFY, H3F3B
Annotation Cluster 18	Enrichment Score: 2.9196753280394496
Category	Term	Count	%	PValue	List Total	Pop Hits	Pop Total	Fold Enrichment	Bonferroni	Benjamini		Genes
INTERPRO	IPR011993:Pleckstrin homology-type	24	4.13081	0.000142286	540	303	16659	2.44356	0.1182	0.0113703		OSBP, RALGPS2, IRS2, PLEK, FERMT2, EPB41L4A, PTPN14, AKAP13, ANLN, ITSN2, ITSN1, SKAP2, IRS1, EPB41L2, ARHGAP21, GRB10, PDPK1, PLEKHF2, PLCG1, EPS8, SOS1, NUMB, OSBPL11, MSN
UP_SEQ_FEATURE	domain:PH	19	3.27022	0.000349913	581	237	19113	2.63729	0.468873	0.0413062		OSBP, IRS2, RALGPS2, ARHGEF7, ARHGEF5, FERMT2, AKAP13, ANLN, ITSN2, ITSN1, SKAP2, IRS1, RASAL2, ARHGAP21, PDPK1, GRB10, PLEKHF2, SOS1, OSBPL11
INTERPRO	IPR001849:Pleckstrin homology	20	3.44234	0.00175376	540	277	16659	2.22744	0.78811	0.0825937		OSBP, IRS2, RALGPS2, PLEK, ARHGEF7, ARHGEF5, FERMT2, AKAP13, ANLN, ITSN2, ITSN1, SKAP2, IRS1, RASAL2, ARHGAP21, GRB10, PLEKHF2, PLCG1, SOS1, OSBPL11
SMART	SM00233:PH	20	3.44234	0.0239997	382	277	9079	1.71603	0.994608	0.240342		OSBP, IRS2, RALGPS2, PLEK, ARHGEF7, ARHGEF5, FERMT2, AKAP13, ANLN, ITSN2, ITSN1, SKAP2, IRS1, RASAL2, ARHGAP21, GRB10, PLEKHF2, PLCG1, SOS1, OSBPL11
Annotation Cluster 19	Enrichment Score: 2.9149835100176045
Category	Term	Count	%	PValue	List Total	Pop Hits	Pop Total	Fold Enrichment	Bonferroni	Benjamini		Genes
SP_PIR_KEYWORDS	neurogenesis	16	2.75387	3.60675e-05	581	146	19235	3.62813	0.0141459	0.000678195		GLIS2, EFNB2, DOCK7, SLC7A5, BZW2, MEF2D, ZFP91, ROBO1, SMARCC1, SEMA4B, STMN1, DCX, SMARCA2, DBN1, KIF2A, ZNF423
SP_PIR_KEYWORDS	differentiation	25	4.30293	0.00667531	581	460	19235	1.79928	0.929036	0.0624888		AGFG1, LRRC8A, DIAPH2, GLIS2, NAA15, SLC7A5, BZW2, HOOK1, SHB, ZFP91, ROBO1, DCX, KIF2A, ZNF423, EFNB2, DOCK7, SIRT1, FXR1, MEF2D, NOTCH2, VEGFA, SEMA4B, STMN1, BIN1, DBN1
SP_PIR_KEYWORDS	developmental protein	37	6.36833	0.00747243	581	779	19235	1.57246	0.94832	0.065117		AGFG1, GLIS2, DIAPH2, NAA15, SLC7A5, BZW2, HOOK1, ZFP91, SHB, LBH, ROBO1, NUMB, DCX, KDM5A, ZNF423, KIF2A, POGZ, EFNB2, DOCK7, RICTOR, SIRT1, PPP1CB, ZFR, SNAI1, FXR1, NOTCH2, EYA4, MEF2D, ISL2, POGK, VEGFA, SEMA4B, FLII, STMN1, BIN1, DBN1, RERE
Annotation Cluster 20	Enrichment Score: 2.6637987332016007
Category	Term	Count	%	PValue	List Total	Pop Hits	Pop Total	Fold Enrichment	Bonferroni	Benjamini		Genes
GOTERM_BP_FAT	GO:0007169~transmembrane receptor protein tyrosine kinase signaling pathway	21	3.61446	8.63892e-05	463	224	13528	2.7392	0.180349	0.00707757		EGFR, IRS2, GRB2, STAT5A, ARID5B, CBL, PTPRA, IRS1, PTEN, PXN, EPHA2, STAT3, GRB10, ERBB2IP, EPS8, SOS1, VEGFA, ADAM17, INSR, PIK3R1, NGF
GOTERM_BP_FAT	GO:0007167~enzyme linked receptor protein signaling pathway	27	4.64716	0.000119042	463	342	13528	2.3067	0.239706	0.00827018		GRB2, IL6ST, STAT5A, PTEN, PXN, SOS1, INSR, PIK3R1, ADAM9, EGFR, IRS2, SMAD9, KLF10, ARID5B, SMAD5, CBL, PTPRA, IRS1, EPHA2, STAT3, GRB10, ERBB2IP, EPS8, JUN, VEGFA, ADAM17, NGF
GOTERM_BP_FAT	GO:0007166~cell surface receptor linked signal transduction	48	8.26162	0.991847	463	1856	13528	0.755642	1	1		GPR125, IL6ST, GRB2, STAT5A, WASF2, GPR64, CTNND1, GNG12, GLI3, PTEN, PXN, SOS1, ADRA2A, INSR, PIK3R1, BCL9, ADAM9, CSNK1A1, EGFR, IRS2, SMAD9, LYN, STC2, PLEK, ARID5B, KLF10, PTPRA, CBL, SMAD5, SLC9A3R1, IRS1, STAT3, EPHA2, CCNL2, MAPK1, NOTCH2, GRB10, EPS8, ERBB2IP, PSEN1, MAPK14, JUN, VEGFA, ADAM17, PYGO2, DGKZ, RBM15, NGF
Annotation Cluster 21	Enrichment Score: 2.647093978052685
Category	Term	Count	%	PValue	List Total	Pop Hits	Pop Total	Fold Enrichment	Bonferroni	Benjamini		Genes
INTERPRO	IPR001202:WW/Rsp5/WWP	8	1.37694	0.00151471	540	53	16659	4.6566	0.73816	0.0757982		TCERG1, WWP1, FNBP4, UTRN, WWC1, WWC2, IQGAP1, PRPF40A
UP_SEQ_FEATURE	domain:WW 1	6	1.0327	0.00164201	581	29	19113	6.80622	0.948758	0.116443		TCERG1, WWP1, FNBP4, WWC1, WWC2, PRPF40A
UP_SEQ_FEATURE	domain:WW 2	6	1.0327	0.00164201	581	29	19113	6.80622	0.948758	0.116443		TCERG1, WWP1, FNBP4, WWC1, WWC2, PRPF40A
SMART	SM00456:WW	8	1.37694	0.00631743	382	53	9079	3.58747	0.743994	0.140492		TCERG1, WWP1, FNBP4, UTRN, WWC1, WWC2, IQGAP1, PRPF40A
Annotation Cluster 22	Enrichment Score: 2.6433935594351605
Category	Term	Count	%	PValue	List Total	Pop Hits	Pop Total	Fold Enrichment	Bonferroni	Benjamini		Genes
SP_PIR_KEYWORDS	rna-binding	38	6.54045	3.2126e-06	581	540	19235	2.32973	0.00126818	7.46431e-05		RALY, IGF2BP1, RBM7, PDCD4, YBX1, RPS3, ANKRD17, MOV10, HNRNPF, PCBP1, PCBP2, PRKRA, HNRNPD, RBM27, BAZ2A, RBM12B, PTBP1, PPP1R10, FXR2, DDX5, ZFR, HNRNPA1, FXR1, EIF4G3, KDM2B, DCP2, SERBP1, SFPQ, CDKN2AIP, KHSRP, CPSF7, HNRNPH1, PAPOLG, AKAP1, RBM15, XRN1, MATR3, THOC1
GOTERM_CC_FAT	GO:0030530~heterogeneous nuclear ribonucleoprotein complex	6	1.0327	0.000122095	394	17	12782	11.45	0.0512654	0.00291941		RALY, HNRNPF, PTBP1, HNRNPD, HNRNPH1, HNRNPA1
UP_SEQ_FEATURE	domain:RRM 2	10	1.72117	0.00360234	581	101	19113	3.2571	0.998533	0.195467		RBM12B, SFPQ, HNRNPF, PTBP1, HNRNPD, IGF2BP1, HNRNPH1, HNRNPA1, RBM15, MATR3
UP_SEQ_FEATURE	domain:RRM 1	10	1.72117	0.00360234	581	101	19113	3.2571	0.998533	0.195467		RBM12B, SFPQ, HNRNPF, PTBP1, HNRNPD, IGF2BP1, HNRNPH1, HNRNPA1, RBM15, MATR3
INTERPRO	IPR012677:Nucleotide-binding, alpha-beta plait	16	2.75387	0.00402642	540	213	16659	2.31737	0.971747	0.138091		RALY, RBM12B, PTBP1, IGF2BP1, LEMD3, RBM7, HNRNPA1, MEF2D, HNRNPF, SFPQ, HNRNPD, CPSF7, HNRNPH1, RBM27, RBM15, MATR3
INTERPRO	IPR000504:RNA recognition motif, RNP-1	15	2.58176	0.00889997	540	211	16659	2.19313	0.99963	0.202118		RALY, RBM12B, PTBP1, IGF2BP1, RBM7, HNRNPA1, MEF2D, HNRNPF, SFPQ, CPSF7, HNRNPD, HNRNPH1, RBM27, RBM15, MATR3
SMART	SM00360:RRM	15	2.58176	0.0604291	382	211	9079	1.6896	0.999998	0.427871		RALY, RBM12B, PTBP1, IGF2BP1, RBM7, HNRNPA1, MEF2D, HNRNPF, SFPQ, CPSF7, HNRNPD, HNRNPH1, RBM27, RBM15, MATR3
UP_SEQ_FEATURE	domain:RRM 3	5	0.860585	0.0646507	581	50	19113	3.28967	1	0.822051		RBM12B, HNRNPF, PTBP1, HNRNPH1, RBM15
Annotation Cluster 23	Enrichment Score: 2.6370636004824846
Category	Term	Count	%	PValue	List Total	Pop Hits	Pop Total	Fold Enrichment	Bonferroni	Benjamini		Genes
INTERPRO	IPR019786:Zinc finger, PHD-type, conserved site	15	2.58176	1.64963e-06	540	93	16659	4.97581	0.00145721	0.00145721		ING5, DPF2, RSF1, NFXL1, BRPF1, KDM2B, BRPF3, KDM4B, PYGO2, BAZ2B, KDM5A, BAZ2A, PHF8, KDM5B, KDM5C
UP_SEQ_FEATURE	domain:ARID	7	1.20482	3.01522e-06	581	15	19113	15.3518	0.00543669	0.000908174		ARID4A, ARID5B, ARID4B, ARID3A, KDM5A, KDM5B, KDM5C
INTERPRO	IPR019787:Zinc finger, PHD-finger	14	2.40964	3.22868e-06	540	85	16659	5.08118	0.00285009	0.00142606		ING5, DPF2, RSF1, BRPF1, KDM2B, BRPF3, KDM4B, PYGO2, BAZ2B, KDM5A, PHF8, KDM5B, BAZ2A, KDM5C
INTERPRO	IPR001606:AT-rich interaction region	7	1.20482	4.3533e-06	540	15	16659	14.3967	0.00384093	0.00128195		ARID4A, ARID5B, ARID4B, ARID3A, KDM5A, KDM5B, KDM5C
INTERPRO	IPR001965:Zinc finger, PHD-type	14	2.40964	6.19678e-06	540	90	16659	4.79889	0.005463	0.00136856		ING5, DPF2, RSF1, BRPF1, KDM2B, BRPF3, KDM4B, PYGO2, BAZ2B, KDM5A, PHF8, KDM5B, BAZ2A, KDM5C
SMART	SM00501:BRIGHT	7	1.20482	1.90402e-05	382	15	9079	11.0913	0.0040853	0.0040853		ARID4A, ARID5B, ARID4B, ARID3A, KDM5A, KDM5B, KDM5C
SMART	SM00249:PHD	14	2.40964	8.88358e-05	382	90	9079	3.69709	0.0189193	0.00950481		ING5, DPF2, RSF1, BRPF1, KDM2B, BRPF3, KDM4B, PYGO2, BAZ2B, KDM5A, PHF8, KDM5B, BAZ2A, KDM5C
INTERPRO	IPR013129:Transcription factor jumonji	6	1.0327	0.000887918	540	24	16659	7.7125	0.544003	0.0510045		KDM2B, KDM4B, KDM5A, KDM5B, PHF8, KDM5C
UP_SEQ_FEATURE	domain:JmjC	6	1.0327	0.00192188	581	30	19113	6.57935	0.969134	0.12988		KDM2B, KDM4B, KDM5A, KDM5B, PHF8, KDM5C
UP_SEQ_FEATURE	domain:JmjN	4	0.688468	0.00203675	581	9	19113	14.6208	0.974933	0.132185		KDM4B, KDM5A, KDM5B, KDM5C
INTERPRO	IPR003347:Transcription factor jumonji/aspartyl beta-hydroxylase	6	1.0327	0.00294621	540	31	16659	5.97097	0.92634	0.128273		KDM2B, KDM4B, KDM5A, KDM5B, PHF8, KDM5C
INTERPRO	IPR003349:Transcription factor jumonji, JmjN	4	0.688468	0.00340996	540	10	16659	12.34	0.951177	0.133929		KDM4B, KDM5A, KDM5B, KDM5C
SP_PIR_KEYWORDS	dioxygenase	8	1.37694	0.00365448	581	66	19235	4.01293	0.764528	0.0373419		KDM2B, LEPRE1, KDM4B, ASPH, KDM5A, KDM5B, PHF8, KDM5C
INTERPRO	IPR013637:PLU-1-like	3	0.516351	0.0060035	540	4	16659	23.1375	0.995122	0.167694		KDM5A, KDM5B, KDM5C
SMART	SM00545:JmjN	4	0.688468	0.00705827	382	10	9079	9.50681	0.781923	0.141261		KDM4B, KDM5A, KDM5B, KDM5C
SMART	SM00558:JmjC	6	1.0327	0.00874774	382	31	9079	4.60007	0.848783	0.157794		KDM2B, KDM4B, KDM5A, KDM5B, PHF8, KDM5C
INTERPRO	IPR004198:Zinc finger, C5HC2-type	3	0.516351	0.00979195	540	5	16659	18.51	0.999833	0.204603		KDM5A, KDM5B, KDM5C
UP_SEQ_FEATURE	zinc finger region:PHD-type 2	5	0.860585	0.012298	581	30	19113	5.48279	1	0.436538		DPF2, KDM4B, KDM5A, KDM5B, KDM5C
UP_SEQ_FEATURE	zinc finger region:PHD-type 1	5	0.860585	0.0171024	581	33	19113	4.98435	1	0.507782		DPF2, KDM4B, KDM5A, KDM5B, KDM5C
GOTERM_MF_FAT	GO:0016702~oxidoreductase activity, acting on single donors with incorporation of molecular oxygen, incorporation of two atoms of oxygen	7	1.20482	0.0279985	457	66	12983	3.0131	1	0.316934		KDM2B, LEPRE1, KDM4B, ASPH, KDM5A, KDM5B, KDM5C
GOTERM_MF_FAT	GO:0016701~oxidoreductase activity, acting on single donors with incorporation of molecular oxygen	7	1.20482	0.0298766	457	67	12983	2.96812	1	0.328521		KDM2B, LEPRE1, KDM4B, ASPH, KDM5A, KDM5B, KDM5C
GOTERM_MF_FAT	GO:0016706~oxidoreductase activity, acting on paired donors, with incorporation or reduction of molecular oxygen, 2-oxoglutarate as one donor, and incorporation of one atom each of oxygen into both donors	3	0.516351	0.257979	457	28	12983	3.04384	1	0.844006		KDM2B, LEPRE1, ASPH
SP_PIR_KEYWORDS	iron	11	1.89329	0.358255	581	285	19235	1.2778	1	0.838795		KDM2B, LEPRE1, RRM2, KDM4B, ASPH, KDM5A, PPP1CB, KDM5B, PHF8, KDM5C, CYP19A1
GOTERM_MF_FAT	GO:0005506~iron ion binding	12	2.0654	0.521941	457	308	12983	1.10685	1	0.973327		KDM2B, LEPRE1, RRM2, PGRMC1, PGRMC2, KDM4B, ASPH, KDM5A, PPP1CB, KDM5B, KDM5C, CYP19A1
SP_PIR_KEYWORDS	oxidoreductase	12	2.0654	0.954407	581	562	19235	0.706905	1	0.999751		PAM, KDM2B, LEPRE1, RRM2, KDM4B, LOXL4, ASPH, KDM5A, KDM5B, PHF8, KDM5C, CYP19A1
GOTERM_BP_FAT	GO:0055114~oxidation reduction	13	2.23752	0.993446	463	639	13528	0.594422	1	1		TMX1, PAM, LEPRE1, KDM2B, RRM2, KDM4B, MICAL1, LOXL4, ASPH, KDM5A, KDM5B, KDM5C, CYP19A1
Annotation Cluster 24	Enrichment Score: 2.6186979483274975
Category	Term	Count	%	PValue	List Total	Pop Hits	Pop Total	Fold Enrichment	Bonferroni	Benjamini		Genes
GOTERM_MF_FAT	GO:0016563~transcription activator activity	31	5.33563	0.000121877	457	410	12983	2.14801	0.0709738	0.0104618		RSF1, ELF2, GLIS2, ZEB1, EPC1, MAX, BRPF1, TCERG1, MED26, HNRNPD, RUNX1, KDM5A, ZNF423, IKZF2, RREB1, YY1, PHB, SMAD5, NR4A2, MED14, HMGA1, JUNB, STAT3, NRIP1, MEF2D, EP300, YAF2, NCOA4, SMARCC1, RNF20, SMARCA2
GOTERM_MF_FAT	GO:0008134~transcription factor binding	35	6.0241	0.000283394	457	513	12983	1.93825	0.157342	0.0169737		YWHAZ, HMGN3, MTDH, ZEB1, ELK3, RPS3, MAX, DIP2B, TCERG1, PBXIP1, MED26, RUNX1, BCOR, ENO1, AEBP2, YY1, MECP2, MED14, DDX5, SIRT1, HMGA1, JUNB, STAT3, PURA, NRIP1, EP300, YAF2, NCOA4, JUN, SMARCC1, DNMT1, RNF20, SMARCA2, NFIA, ZNHIT3
GOTERM_MF_FAT	GO:0003712~transcription cofactor activity	23	3.95869	0.00928919	457	363	12983	1.80003	0.996436	0.166261		AEBP2, YY1, MECP2, MED14, ELK3, ZEB1, DDX5, SIRT1, HMGA1, JUNB, NRIP1, MAX, EP300, TCERG1, PBXIP1, YAF2, NCOA4, SMARCC1, MED26, BCOR, SMARCA2, RNF20, ENO1
GOTERM_MF_FAT	GO:0003714~transcription corepressor activity	12	2.0654	0.0132642	457	145	12983	2.35111	0.999686	0.211176		AEBP2, PBXIP1, YAF2, YY1, MECP2, ELK3, ZEB1, BCOR, SIRT1, JUNB, ENO1, NRIP1
GOTERM_MF_FAT	GO:0003713~transcription coactivator activity	15	2.58176	0.0189468	457	214	12983	1.9913	0.99999	0.256397		YY1, MED14, ZEB1, HMGA1, JUNB, NRIP1, MAX, EP300, TCERG1, YAF2, NCOA4, SMARCC1, MED26, SMARCA2, RNF20
Annotation Cluster 25	Enrichment Score: 2.5629301782423513
Category	Term	Count	%	PValue	List Total	Pop Hits	Pop Total	Fold Enrichment	Bonferroni	Benjamini		Genes
GOTERM_BP_FAT	GO:0051270~regulation of cell motion	20	3.44234	3.42145e-05	463	193	13528	3.02779	0.0757412	0.00393041		EGFR, RTN4, IRS2, NF2, LYN, IL6ST, ACTN1, MYO1F, IRS1, PTEN, MAPK1, LAMA4, CDKN1B, VEGFA, ADAM17, WDR44, INSR, RNF20, PIK3R1, ADAM9
GOTERM_BP_FAT	GO:0030334~regulation of cell migration	17	2.92599	0.000221371	463	169	13528	2.9391	0.399296	0.0140573		EGFR, RTN4, IRS2, NF2, IL6ST, MYO1F, PTEN, IRS1, MAPK1, LAMA4, VEGFA, ADAM17, WDR44, INSR, RNF20, PIK3R1, ADAM9
GOTERM_BP_FAT	GO:0051272~positive regulation of cell motion	12	2.0654	0.000503861	463	98	13528	3.57773	0.686571	0.0272453		EGFR, MAPK1, IRS2, LYN, IL6ST, VEGFA, ADAM17, MYO1F, INSR, IRS1, PIK3R1, ADAM9
GOTERM_BP_FAT	GO:0030335~positive regulation of cell migration	11	1.89329	0.000890689	463	89	13528	3.61123	0.87143	0.037964		EGFR, MAPK1, IRS2, IL6ST, VEGFA, ADAM17, MYO1F, INSR, IRS1, PIK3R1, ADAM9
GOTERM_BP_FAT	GO:0040012~regulation of locomotion	17	2.92599	0.000912167	463	192	13528	2.58702	0.877637	0.0374755		EGFR, RTN4, IRS2, NF2, IL6ST, MYO1F, PTEN, IRS1, MAPK1, LAMA4, VEGFA, ADAM17, WDR44, INSR, RNF20, PIK3R1, ADAM9
GOTERM_BP_FAT	GO:0040017~positive regulation of locomotion	11	1.89329	0.00186914	463	98	13528	3.27959	0.986523	0.0631709		EGFR, MAPK1, IRS2, IL6ST, VEGFA, ADAM17, MYO1F, INSR, IRS1, PIK3R1, ADAM9
KEGG_PATHWAY	hsa04960:Aldosterone-regulated sodium reabsorption	6	1.0327	0.00891814	162	41	5085	4.5935	0.673645	0.0603139		MAPK1, PDPK1, IRS2, INSR, IRS1, PIK3R1
KEGG_PATHWAY	hsa04930:Type II diabetes mellitus	6	1.0327	0.0156889	162	47	5085	4.00709	0.861468	0.0898323		MAPK1, IRS2, INSR, PRKCD, IRS1, PIK3R1
GOTERM_BP_FAT	GO:0031331~positive regulation of cellular catabolic process	4	0.688468	0.123711	463	36	13528	3.24646	1	0.685223		IRS2, INSR, IRS1, ADAM9
GOTERM_BP_FAT	GO:0009896~positive regulation of catabolic process	4	0.688468	0.234067	463	49	13528	2.38515	1	0.835599		IRS2, INSR, IRS1, ADAM9
Annotation Cluster 26	Enrichment Score: 2.492056561738976
Category	Term	Count	%	PValue	List Total	Pop Hits	Pop Total	Fold Enrichment	Bonferroni	Benjamini		Genes
GOTERM_CC_FAT	GO:0005938~cell cortex	15	2.58176	0.000161826	394	146	12782	3.33304	0.0673754	0.00366445		DBNL, NRBP1, EXOC7, UTRN, FERMT2, MYO1F, ANLN, EPB41L2, LASP1, CLASP1, MARCKS, SEPT7, ADD3, MYH10, SPTAN1
GOTERM_CC_FAT	GO:0044448~cell cortex part	9	1.54905	0.00392765	394	83	12782	3.51777	0.816612	0.0486628		EPB41L2, EXOC7, LASP1, UTRN, MYO1F, ANLN, CLASP1, SEPT7, SPTAN1
GOTERM_CC_FAT	GO:0030864~cortical actin cytoskeleton	5	0.860585	0.0100464	394	28	12782	5.79315	0.987118	0.0984293		EPB41L2, LASP1, UTRN, MYO1F, SPTAN1
GOTERM_CC_FAT	GO:0030863~cortical cytoskeleton	6	1.0327	0.0168493	394	49	12782	3.97244	0.99934	0.144294		EPB41L2, LASP1, UTRN, MYO1F, CLASP1, SPTAN1
Annotation Cluster 27	Enrichment Score: 2.375732961453788
Category	Term	Count	%	PValue	List Total	Pop Hits	Pop Total	Fold Enrichment	Bonferroni	Benjamini		Genes
GOTERM_BP_FAT	GO:0007169~transmembrane receptor protein tyrosine kinase signaling pathway	21	3.61446	8.63892e-05	463	224	13528	2.7392	0.180349	0.00707757		EGFR, IRS2, GRB2, STAT5A, ARID5B, CBL, PTPRA, IRS1, PTEN, PXN, EPHA2, STAT3, GRB10, ERBB2IP, EPS8, SOS1, VEGFA, ADAM17, INSR, PIK3R1, NGF
GOTERM_BP_FAT	GO:0032870~cellular response to hormone stimulus	14	2.40964	0.000623386	463	133	13528	3.07559	0.761999	0.0313962		IRS2, GRB2, STAT5A, PTPRA, GNG12, IRS1, STAT3, JUNB, PRKAR2A, PDPK1, GRB10, PRKAR1A, INSR, PIK3R1
GOTERM_BP_FAT	GO:0008286~insulin receptor signaling pathway	7	1.20482	0.00145153	463	37	13528	5.52776	0.964699	0.0533417		IRS2, GRB10, GRB2, PTPRA, INSR, IRS1, PIK3R1
GOTERM_BP_FAT	GO:0043434~response to peptide hormone stimulus	14	2.40964	0.00239404	463	154	13528	2.65619	0.995985	0.0718513		CAV2, IRS2, LYN, GRB2, STAT5A, PTPRA, IRS1, JUNB, STAT3, PDPK1, GRB10, INSR, PIK3R1, NGF
GOTERM_BP_FAT	GO:0009719~response to endogenous stimulus	25	4.30293	0.00635168	463	405	13528	1.80359	1	0.133944		CAV2, GRB2, STAT5A, HMGCS1, GNG12, PTEN, PRKAR2A, PDPK1, INSR, PIK3R1, ADAM9, IRS2, LYN, PTPRA, NR4A2, IRS1, STAT3, JUNB, MAPK1, CDKN1A, GRB10, EP300, PRKAR1A, ADAM17, NGF
GOTERM_BP_FAT	GO:0032869~cellular response to insulin stimulus	8	1.37694	0.00833393	463	68	13528	3.43743	1	0.163376		PDPK1, IRS2, GRB10, GRB2, PTPRA, INSR, IRS1, PIK3R1
GOTERM_BP_FAT	GO:0009725~response to hormone stimulus	22	3.78657	0.0148812	463	367	13528	1.7515	1	0.236345		CAV2, IRS2, LYN, GRB2, STAT5A, PTPRA, GNG12, IRS1, PTEN, JUNB, STAT3, MAPK1, GRB10, PRKAR2A, PDPK1, CDKN1A, EP300, PRKAR1A, INSR, PIK3R1, NGF, ADAM9
GOTERM_MF_FAT	GO:0005158~insulin receptor binding	5	0.860585	0.0157623	457	28	12983	5.07307	0.999932	0.239804		PDPK1, IRS2, GRB10, IRS1, PIK3R1
GOTERM_BP_FAT	GO:0032868~response to insulin stimulus	9	1.54905	0.0210024	463	100	13528	2.62963	1	0.296388		PDPK1, IRS2, GRB10, LYN, GRB2, PTPRA, INSR, IRS1, PIK3R1
GOTERM_BP_FAT	GO:0010033~response to organic substance	35	6.0241	0.0358289	463	721	13528	1.41836	1	0.388096		CAV2, IL6ST, VAPB, GRB2, STAT5A, HMGCS1, GNG12, PTEN, PRKAR2A, PDPK1, PRKRA, INSR, PIK3R1, ADAM9, EGFR, IRS2, LYN, KLF10, PTPRA, NR4A2, IRS1, JUNB, STAT3, MAPK1, GRB10, CDKN1A, EP300, TFRC, EPS8, MAPK14, JUN, PRKAR1A, ADAM17, HSPD1, NGF
Annotation Cluster 28	Enrichment Score: 2.3698042015353167
Category	Term	Count	%	PValue	List Total	Pop Hits	Pop Total	Fold Enrichment	Bonferroni	Benjamini		Genes
INTERPRO	IPR014778:Myb, DNA-binding	7	1.20482	0.000814197	540	35	16659	6.17	0.513269	0.0501314		MIER1, RCOR1, SMARCC1, MIER3, MYBL2, TERF2, RERE
INTERPRO	IPR001005:SANT, DNA-binding	8	1.37694	0.000943328	540	49	16659	5.03673	0.56582	0.0508073		CHD7, MIER1, RCOR1, SMARCC1, MIER3, MYBL2, TERF2, RERE
SMART	SM00717:SANT	8	1.37694	0.0040622	382	49	9079	3.88033	0.583201	0.103623		CHD7, MIER1, RCOR1, SMARCC1, MIER3, MYBL2, TERF2, RERE
UP_SEQ_FEATURE	domain:ELM2	4	0.688468	0.00633425	581	13	19113	10.1221	0.99999	0.294003		MIER1, RCOR1, MIER3, RERE
INTERPRO	IPR000949:ELM2	4	0.688468	0.00756004	540	13	16659	9.49231	0.998779	0.183956		MIER1, RCOR1, MIER3, RERE
INTERPRO	IPR017884:SANT, eukarya	5	0.860585	0.00920158	540	26	16659	5.93269	0.999718	0.203076		MIER1, RCOR1, SMARCC1, MIER3, RERE
UP_SEQ_FEATURE	domain:SANT	4	0.688468	0.0187558	581	19	19113	6.92563	1	0.517297		MIER1, SMARCC1, MIER3, RERE
Annotation Cluster 29	Enrichment Score: 2.2865399548029157
Category	Term	Count	%	PValue	List Total	Pop Hits	Pop Total	Fold Enrichment	Bonferroni	Benjamini		Genes
UP_SEQ_FEATURE	domain:PWWP	5	0.860585	0.00226224	581	19	19113	8.65703	0.98334	0.140718		DNMT3A, BRPF1, BRPF3, HDGF, PSIP1
INTERPRO	IPR000313:PWWP	5	0.860585	0.00498505	540	22	16659	7.01136	0.987939	0.150937		DNMT3A, BRPF1, BRPF3, HDGF, PSIP1
SMART	SM00293:PWWP	5	0.860585	0.012251	382	22	9079	5.40159	0.929366	0.172464		DNMT3A, BRPF1, BRPF3, HDGF, PSIP1
Annotation Cluster 30	Enrichment Score: 2.244533770541837
Category	Term	Count	%	PValue	List Total	Pop Hits	Pop Total	Fold Enrichment	Bonferroni	Benjamini		Genes
SP_PIR_KEYWORDS	ubl conjugation pathway	30	5.16351	0.0008283	581	509	19235	1.95128	0.279143	0.0108512		RAD23B, OTUD5, USP8, RFFL, ZNRF2, WWP1, FBXO28, NSMCE2, VCPIP1, FBXO46, LRRC41, UBE4B, CBL, TRIM41, UBE2J1, SKP2, GAN, UBE2E3, KDM2B, UBR5, ATG4A, RNF2, USP47, RNF139, USP48, TNFAIP3, USP25, RNF20, USP42, RNF40
GOTERM_BP_FAT	GO:0051603~proteolysis involved in cellular protein catabolic process	36	6.19621	0.00145188	463	600	13528	1.75309	0.964728	0.0525168		RAD23B, OTUD5, USP8, RFFL, ZNRF2, WWP1, FBXO28, NSMCE2, VCPIP1, ADAM9, FBXO46, PAN2, LRRC41, CBL, UBE4B, SKP2, UBE2J1, PCNP, GAN, UBE2NL, UBE2E3, KDM2B, PSEN1, PSMA4, ATG4A, UBR5, RNF2, USP47, RNF139, ADAM17, USP48, TNFAIP3, USP25, RNF20, USP42, RNF40
GOTERM_BP_FAT	GO:0044257~cellular protein catabolic process	36	6.19621	0.00155424	463	603	13528	1.74437	0.972143	0.0552508		RAD23B, OTUD5, USP8, RFFL, ZNRF2, WWP1, FBXO28, NSMCE2, VCPIP1, ADAM9, FBXO46, PAN2, LRRC41, CBL, UBE4B, SKP2, UBE2J1, PCNP, GAN, UBE2NL, UBE2E3, KDM2B, PSEN1, PSMA4, ATG4A, UBR5, RNF2, USP47, RNF139, ADAM17, USP48, TNFAIP3, USP25, RNF20, USP42, RNF40
GOTERM_BP_FAT	GO:0030163~protein catabolic process	36	6.19621	0.00257716	463	622	13528	1.69108	0.997369	0.075185		RAD23B, OTUD5, USP8, RFFL, ZNRF2, WWP1, FBXO28, NSMCE2, VCPIP1, ADAM9, FBXO46, PAN2, LRRC41, CBL, UBE4B, SKP2, UBE2J1, PCNP, GAN, UBE2NL, UBE2E3, KDM2B, PSEN1, PSMA4, ATG4A, UBR5, RNF2, USP47, RNF139, ADAM17, USP48, TNFAIP3, USP25, RNF20, USP42, RNF40
GOTERM_BP_FAT	GO:0044265~cellular macromolecule catabolic process	40	6.88468	0.00336594	463	725	13528	1.61204	0.999574	0.0882582		RAD23B, OTUD5, USP8, RFFL, ZNRF2, WWP1, FBXO28, HNRNPD, NSMCE2, ERCC4, VCPIP1, ADAM9, FBXO46, PAN2, LRRC41, CBL, UBE4B, SKP2, UBE2J1, GAN, PCNP, UBE2NL, UBE2E3, KDM2B, PSEN1, DCP2, PSMA4, ATG4A, UBR5, RNF2, USP47, POP1, RNF139, ADAM17, USP48, TNFAIP3, USP25, RNF20, USP42, RNF40
GOTERM_BP_FAT	GO:0043632~modification-dependent macromolecule catabolic process	33	5.67986	0.00450825	463	574	13528	1.67979	0.99997	0.109143		RAD23B, OTUD5, USP8, RFFL, ZNRF2, WWP1, FBXO28, NSMCE2, VCPIP1, FBXO46, PAN2, LRRC41, UBE4B, CBL, UBE2J1, SKP2, PCNP, GAN, UBE2NL, UBE2E3, KDM2B, UBR5, ATG4A, RNF2, PSMA4, USP47, RNF139, USP48, TNFAIP3, USP25, RNF20, USP42, RNF40
GOTERM_BP_FAT	GO:0019941~modification-dependent protein catabolic process	33	5.67986	0.00450825	463	574	13528	1.67979	0.99997	0.109143		RAD23B, OTUD5, USP8, RFFL, ZNRF2, WWP1, FBXO28, NSMCE2, VCPIP1, FBXO46, PAN2, LRRC41, UBE4B, CBL, UBE2J1, SKP2, PCNP, GAN, UBE2NL, UBE2E3, KDM2B, UBR5, ATG4A, RNF2, PSMA4, USP47, RNF139, USP48, TNFAIP3, USP25, RNF20, USP42, RNF40
GOTERM_BP_FAT	GO:0009057~macromolecule catabolic process	40	6.88468	0.0108518	463	781	13528	1.49645	1	0.190283		RAD23B, OTUD5, USP8, RFFL, ZNRF2, WWP1, FBXO28, HNRNPD, NSMCE2, ERCC4, VCPIP1, ADAM9, FBXO46, PAN2, LRRC41, CBL, UBE4B, SKP2, UBE2J1, GAN, PCNP, UBE2NL, UBE2E3, KDM2B, PSEN1, DCP2, PSMA4, ATG4A, UBR5, RNF2, USP47, POP1, RNF139, ADAM17, USP48, TNFAIP3, USP25, RNF20, USP42, RNF40
GOTERM_BP_FAT	GO:0006511~ubiquitin-dependent protein catabolic process	15	2.58176	0.0385835	463	242	13528	1.81104	1	0.402289		PAN2, RAD23B, USP8, UBE4B, SKP2, PCNP, UBE2NL, PSMA4, UBR5, USP47, USP48, USP25, USP42, RNF20, RNF40
GOTERM_BP_FAT	GO:0006508~proteolysis	41	7.0568	0.25993	463	1054	13528	1.13657	1	0.857216		RAD23B, OTUD5, USP8, RFFL, ZNRF2, DDI2, WWP1, FBXO28, NSMCE2, KLK10, VCPIP1, ADAM9, FBXO46, PAN2, LRRC41, CBL, UBE4B, SKP2, UBE2J1, GAN, ESPL1, PCNP, UBE2NL, UBE2E3, KDM2B, ADAMTS8, PSEN1, PSMA4, ATG4A, UBR5, RNF2, USP47, RNF139, ADAM17, USP48, TNFAIP3, USP25, RNF20, USP42, RNF40, NGF
Annotation Cluster 31	Enrichment Score: 2.174568133427789
Category	Term	Count	%	PValue	List Total	Pop Hits	Pop Total	Fold Enrichment	Bonferroni	Benjamini		Genes
BIOCARTA	h_egfPathway:EGF Signaling Pathway	8	1.37694	0.00060003	88	26	1437	5.02448	0.105633	0.105633		EGFR, PLCG1, GRB2, JUN, SOS1, STAT5A, STAT3, PIK3R1
SP_PIR_KEYWORDS	SH2 domain	11	1.89329	0.00193818	581	111	19235	3.28085	0.535282	0.0222869		SHB, GRB10, PLCG1, LYN, GRB2, STAT5A, CBL, ABL1, CRK, STAT3, PIK3R1
INTERPRO	IPR000980:SH2 motif	10	1.72117	0.0099245	540	111	16659	2.77928	0.999852	0.202345		SHB, GRB10, PLCG1, LYN, GRB2, STAT5A, ABL1, CRK, STAT3, PIK3R1
UP_SEQ_FEATURE	domain:SH2	8	1.37694	0.0268117	581	96	19113	2.74139	1	0.6113		SHB, GRB10, LYN, GRB2, STAT5A, ABL1, CRK, STAT3
SMART	SM00252:SH2	10	1.72117	0.0433071	382	111	9079	2.14117	0.999927	0.364453		SHB, GRB10, PLCG1, LYN, GRB2, STAT5A, ABL1, CRK, STAT3, PIK3R1
Annotation Cluster 32	Enrichment Score: 2.1574746898204604
Category	Term	Count	%	PValue	List Total	Pop Hits	Pop Total	Fold Enrichment	Bonferroni	Benjamini		Genes
GOTERM_BP_FAT	GO:0000079~regulation of cyclin-dependent protein kinase activity	8	1.37694	0.00228769	463	54	13528	4.32861	0.994868	0.0715675		EGFR, CCNT2, CDKN1A, CCNK, CDKN1B, ADAM17, PPP1CB, PTEN
GOTERM_BP_FAT	GO:0000082~G1/S transition of mitotic cell cycle	8	1.37694	0.00282589	463	56	13528	4.17402	0.998518	0.0791525		EGFR, CDKN1A, CDKN1B, CAMK2G, CAMK2D, SKP2, ADAM17, PPP1CB
GOTERM_BP_FAT	GO:0051329~interphase of mitotic cell cycle	10	1.72117	0.00861176	463	103	13528	2.83671	1	0.165566		EGFR, CDKN1A, CDKN1B, CAMK2G, CAMK2D, SKP2, ADAM17, ABL1, PPP1CB, CDK2
GOTERM_BP_FAT	GO:0051325~interphase	10	1.72117	0.0103096	463	106	13528	2.75643	1	0.185886		EGFR, CDKN1A, CDKN1B, CAMK2G, CAMK2D, SKP2, ADAM17, ABL1, PPP1CB, CDK2
GOTERM_BP_FAT	GO:0045737~positive regulation of cyclin-dependent protein kinase activity	3	0.516351	0.0284276	463	8	13528	10.9568	1	0.350202		EGFR, ADAM17, PPP1CB
Annotation Cluster 33	Enrichment Score: 2.1243505027264735
Category	Term	Count	%	PValue	List Total	Pop Hits	Pop Total	Fold Enrichment	Bonferroni	Benjamini		Genes
GOTERM_BP_FAT	GO:0016071~mRNA metabolic process	29	4.99139	7.18236e-05	463	370	13528	2.29007	0.152398	0.00659193		ZC3H3, RALY, IGF2BP1, WTAP, YBX1, SF3B1, MOV10, HNRNPF, PCBP1, PCBP2, HNRNPD, PRPF40A, PAN2, PTBP1, YTHDC1, DDX5, HNRNPA1, DCP2, SERBP1, SFPQ, VEGFA, KHSRP, CPSF7, HNRNPH1, SMC1A, PAPOLG, PRPF38B, THOC1, PRPF38A
GOTERM_CC_FAT	GO:0030530~heterogeneous nuclear ribonucleoprotein complex	6	1.0327	0.000122095	394	17	12782	11.45	0.0512654	0.00291941		RALY, HNRNPF, PTBP1, HNRNPD, HNRNPH1, HNRNPA1
GOTERM_BP_FAT	GO:0006397~mRNA processing	24	4.13081	0.000675269	463	321	13528	2.18453	0.78881	0.0332393		ZC3H3, RALY, PTBP1, YTHDC1, DDX5, WTAP, HNRNPA1, YBX1, SF3B1, MOV10, HNRNPF, PCBP1, SFPQ, PCBP2, HNRNPD, KHSRP, CPSF7, HNRNPH1, SMC1A, PAPOLG, PRPF38B, THOC1, PRPF38A, PRPF40A
SP_PIR_KEYWORDS	mrna splicing	16	2.75387	0.00174652	581	209	19235	2.53449	0.498664	0.0207062		RALY, PTBP1, YTHDC1, WTAP, DDX5, HNRNPA1, YBX1, SF3B1, HNRNPF, SFPQ, KHSRP, HNRNPH1, PRPF38B, PRPF38A, PRPF40A, THOC1
GOTERM_BP_FAT	GO:0008380~RNA splicing	21	3.61446	0.00182109	463	284	13528	2.1605	0.984944	0.0634591		RALY, PTBP1, YTHDC1, WTAP, DDX5, HNRNPA1, YBX1, SF3B1, HNRNPF, PCBP1, SFPQ, PCBP2, HNRNPD, KHSRP, CPSF7, HNRNPH1, SMC1A, PRPF38B, THOC1, PRPF38A, PRPF40A
SP_PIR_KEYWORDS	mrna processing	18	3.09811	0.00241657	581	260	19235	2.292	0.615458	0.0269363		RALY, PTBP1, YTHDC1, WTAP, DDX5, HNRNPA1, YBX1, SF3B1, HNRNPF, SFPQ, KHSRP, CPSF7, HNRNPH1, PAPOLG, PRPF38B, THOC1, PRPF38A, PRPF40A
GOTERM_BP_FAT	GO:0006396~RNA processing	31	5.33563	0.00732236	463	547	13528	1.65587	1	0.147519		ZC3H3, RALY, RPL14, WTAP, YBX1, ZFC3H1, SF3B1, INTS8, MOV10, RRP1B, HNRNPF, PCBP1, PCBP2, PRKRA, HNRNPD, NPM3, PRPF40A, PTBP1, YTHDC1, DDX5, HNRNPA1, SFPQ, POP1, KHSRP, CPSF7, HNRNPH1, SMC1A, PAPOLG, PRPF38B, THOC1, PRPF38A
GOTERM_BP_FAT	GO:0000375~RNA splicing, via transesterification reactions	12	2.0654	0.0158739	463	153	13528	2.29162	1	0.24674		SF3B1, PCBP1, HNRNPF, PTBP1, PCBP2, HNRNPD, CPSF7, YTHDC1, HNRNPH1, SMC1A, HNRNPA1, YBX1
GOTERM_BP_FAT	GO:0000398~nuclear mRNA splicing, via spliceosome	12	2.0654	0.0158739	463	153	13528	2.29162	1	0.24674		SF3B1, PCBP1, HNRNPF, PTBP1, PCBP2, HNRNPD, CPSF7, YTHDC1, HNRNPH1, SMC1A, HNRNPA1, YBX1
GOTERM_BP_FAT	GO:0000377~RNA splicing, via transesterification reactions with bulged adenosine as nucleophile	12	2.0654	0.0158739	463	153	13528	2.29162	1	0.24674		SF3B1, PCBP1, HNRNPF, PTBP1, PCBP2, HNRNPD, CPSF7, YTHDC1, HNRNPH1, SMC1A, HNRNPA1, YBX1
KEGG_PATHWAY	hsa03040:Spliceosome	9	1.54905	0.0454905	162	126	5085	2.24206	0.997032	0.207679		SF3B1, TCERG1, PCBP1, DDX5, HNRNPA1, PRPF38B, PRPF40A, PRPF38A, THOC1
GOTERM_CC_FAT	GO:0030529~ribonucleoprotein complex	24	4.13081	0.0462803	394	515	12782	1.51184	1	0.273205		PTGES3, RALY, ERG, RPL14, PTBP1, IGF2BP1, FXR2, DDX5, HNRNPA1, YBX1, RPS3, FXR1, SF3B1, MOV10, RRP1B, DCP2, HNRNPF, PCBP1, PCBP2, HNRNPD, POP1, HNRNPH1, PRPF38B, PRPF38A
SP_PIR_KEYWORDS	Spliceosome	8	1.37694	0.0711333	581	120	19235	2.20711	1	0.38983		RALY, SF3B1, HNRNPF, HNRNPH1, DDX5, HNRNPA1, PRPF38B, PRPF38A
GOTERM_CC_FAT	GO:0005681~spliceosome	8	1.37694	0.1125	394	132	12782	1.96616	1	0.478537		RALY, SF3B1, HNRNPF, HNRNPH1, DDX5, HNRNPA1, PRPF38B, PRPF38A
SP_PIR_KEYWORDS	ribonucleoprotein	9	1.54905	0.607226	581	279	19235	1.06796	1	0.956207		RALY, RPL14, PCBP1, HNRNPF, PCBP2, HNRNPD, HNRNPH1, HNRNPA1, RPS3
Annotation Cluster 34	Enrichment Score: 2.0938583141679796
Category	Term	Count	%	PValue	List Total	Pop Hits	Pop Total	Fold Enrichment	Bonferroni	Benjamini		Genes
GOTERM_BP_FAT	GO:0006351~transcription, DNA-dependent	20	3.44234	0.00558243	463	292	13528	2.00124	0.999997	0.126852		CCNT2, CCNK, RSF1, ARID4A, RREB1, ELL, AFF4, MED14, YBX1, POLR3D, FUBP1, MAX, ZNF217, TCERG1, GTF2I, MED26, TRPS1, NPM3, KDM5A, NFIC
GOTERM_BP_FAT	GO:0032774~RNA biosynthetic process	20	3.44234	0.00639112	463	296	13528	1.9742	1	0.133503		CCNT2, CCNK, RSF1, ARID4A, RREB1, ELL, AFF4, MED14, YBX1, POLR3D, FUBP1, MAX, ZNF217, TCERG1, GTF2I, MED26, TRPS1, NPM3, KDM5A, NFIC
GOTERM_BP_FAT	GO:0006366~transcription from RNA polymerase II promoter	16	2.75387	0.0146563	463	234	13528	1.99782	1	0.23643		CCNT2, CCNK, ARID4A, RREB1, ELL, AFF4, MED14, YBX1, FUBP1, MAX, TCERG1, GTF2I, MED26, TRPS1, KDM5A, NFIC
Annotation Cluster 35	Enrichment Score: 2.086886078655542
Category	Term	Count	%	PValue	List Total	Pop Hits	Pop Total	Fold Enrichment	Bonferroni	Benjamini		Genes
INTERPRO	IPR002108:Actin-binding, cofilin/tropomyosin type	4	0.688468	0.00340996	540	10	16659	12.34	0.951177	0.133929		DBNL, TWF1, CFL2, DBN1
SMART	SM00102:ADF	4	0.688468	0.00705827	382	10	9079	9.50681	0.781923	0.141261		DBNL, TWF1, CFL2, DBN1
UP_SEQ_FEATURE	domain:ADF-H	3	0.516351	0.0227979	581	8	19113	12.3363	1	0.565654		DBNL, CFL2, DBN1
Annotation Cluster 36	Enrichment Score: 2.0628896939133172
Category	Term	Count	%	PValue	List Total	Pop Hits	Pop Total	Fold Enrichment	Bonferroni	Benjamini		Genes
GOTERM_BP_FAT	GO:0040029~regulation of gene expression, epigenetic	10	1.72117	0.00120201	463	77	13528	3.79456	0.937255	0.0474126		DNMT3A, EPC1, MOV10, PRKRA, DNMT1, HAT1, H2AFY, BAZ2A, SIRT1, HMGA1
GOTERM_BP_FAT	GO:0045814~negative regulation of gene expression, epigenetic	5	0.860585	0.00506197	463	21	13528	6.9567	0.999992	0.119249		DNMT3A, EPC1, HAT1, BAZ2A, SIRT1
GOTERM_BP_FAT	GO:0006342~chromatin silencing	4	0.688468	0.0220438	463	18	13528	6.49292	1	0.301506		DNMT3A, HAT1, BAZ2A, SIRT1
GOTERM_BP_FAT	GO:0016458~gene silencing	6	1.0327	0.0417762	463	56	13528	3.13052	1	0.415387		DNMT3A, MOV10, PRKRA, HAT1, BAZ2A, SIRT1
Annotation Cluster 37	Enrichment Score: 1.9603395315338976
Category	Term	Count	%	PValue	List Total	Pop Hits	Pop Total	Fold Enrichment	Bonferroni	Benjamini		Genes
GOTERM_CC_FAT	GO:0005635~nuclear envelope	19	3.27022	6.28023e-05	394	205	12782	3.00678	0.0267056	0.00169036		RTN4, NUP153, MTDH, AGFG1, NUP160, LEMD3, CBX3, SUN1, WTAP, SIRT1, EPC1, SYNE1, UACA, PSEN1, IPO5, KPNA4, KPNA3, LBR, MATR3
GOTERM_CC_FAT	GO:0012505~endomembrane system	41	7.0568	0.00104996	394	782	12782	1.7009	0.364136	0.0154915		RTN4, CAV2, TMX1, MTDH, NRBP1, NUP160, AGFG1, VAPB, GRB2, CAMK2G, CBX3, LEMD3, WTAP, ITSN1, SSR1, EPC1, SERINC1, AAK1, CAMK2D, ASPH, FNDC3A, LBR, PPAP2B, EGFR, NUP153, PIGW, SUN1, SIRT1, SYNE1, UACA, ATP2A2, CHSY3, PSEN1, IPO5, KPNA4, HSPD1, KPNA3, CLTCL1, MATR3, EPN1, SSR3
GOTERM_CC_FAT	GO:0031965~nuclear membrane	9	1.54905	0.00174489	394	73	12782	3.99965	0.52891	0.0232476		EPC1, MTDH, PSEN1, CBX3, LEMD3, SUN1, WTAP, LBR, MATR3
GOTERM_CC_FAT	GO:0031967~organelle envelope	25	4.30293	0.145099	394	620	12782	1.30813	1	0.524078		RTN4, NUP153, MTDH, LYN, AGFG1, NUP160, PHB, CBX3, LEMD3, SUN1, WTAP, SIRT1, EPC1, SYNE1, UACA, PSEN1, IPO5, HSPD1, KPNA4, KPNA3, AKAP1, GPAM, LBR, ACSL3, MATR3
GOTERM_CC_FAT	GO:0031975~envelope	25	4.30293	0.150872	394	622	12782	1.30392	1	0.535213		RTN4, NUP153, MTDH, LYN, AGFG1, NUP160, PHB, CBX3, LEMD3, SUN1, WTAP, SIRT1, EPC1, SYNE1, UACA, PSEN1, IPO5, HSPD1, KPNA4, KPNA3, AKAP1, GPAM, LBR, ACSL3, MATR3
GOTERM_CC_FAT	GO:0019866~organelle inner membrane	10	1.72117	0.686709	394	329	12782	0.986068	1	0.966724		PSEN1, LYN, PHB, CBX3, LEMD3, SUN1, HSPD1, GPAM, LBR, MATR3
Annotation Cluster 38	Enrichment Score: 1.917036421134944
Category	Term	Count	%	PValue	List Total	Pop Hits	Pop Total	Fold Enrichment	Bonferroni	Benjamini		Genes
UP_SEQ_FEATURE	nucleotide phosphate-binding region:ATP	51	8.77797	0.000149281	581	962	19113	1.74401	0.236559	0.020549		HELZ, PDPK1, SLK, PAK4, AAK1, EEF2K, STK39, TLK2, INSR, KIAA0232, KIF2A, EGFR, LYN, PKN2, PRKCD, GMPS, CDK2, WEE1, MAPK1, NEK9, KIF26A, NEK4, SMARCA2, SMARCAD1, BTAF1, NEK3, CAMK2G, WRNIP1, N4BP2, CHD9, MOV10, CHD7, SBK1, MAP3K3, LMTK2, CAMK2D, CHD1, EHD2, DHX57, CSNK1A1, ABCB9, TAOK1, MYO1F, YTHDC2, DDX5, EPHA2, MAPK14, SMC1A, PGK1, ABL1, MYH10
SP_PIR_KEYWORDS	kinase	39	6.71256	0.000265742	581	688	19235	1.87669	0.0996592	0.00388067		NEK3, CAMK2G, PPIP5K2, AKAP13, PDPK1, PRKAR2A, MAP3K3, SLK, SBK1, PAK4, AAK1, GIT2, LMTK2, CAMK2D, PALM2, EEF2K, STK39, TLK2, INSR, CSNK1A1, EGFR, LYN, TAOK1, PKN2, PRKCD, WEE1, CDK2, EPHA2, MAPK1, CDKN1A, CDKN1B, EPS8, MAPK14, PRKAR1A, NEK9, DGKZ, PGK1, ABL1, NEK4
GOTERM_BP_FAT	GO:0006468~protein amino acid phosphorylation	40	6.88468	0.000720023	463	667	13528	1.75221	0.809497	0.0339537		CAV2, NRBP1, NEK3, STAT5A, CAMK2G, PDPK1, MAP3K3, SLK, SBK1, PAK4, AAK1, PRKRA, LMTK2, CAMK2D, ADRA2A, EEF2K, STK39, TLK2, INSR, ADAM9, CSNK1A1, EGFR, DBNL, ERG, TWF1, LYN, TAOK1, PTPRA, PKN2, PRKCD, WEE1, CDK2, EPHA2, MAPK1, PSEN1, MAPK14, NEK9, ABL1, ERC1, NEK4
UP_SEQ_FEATURE	domain:Protein kinase	28	4.81928	0.00118865	581	469	19113	1.96398	0.883558	0.09733		NRBP1, NEK3, CAMK2G, PDPK1, SLK, SBK1, MAP3K3, AAK1, PAK4, LMTK2, CAMK2D, STK39, TLK2, INSR, EGFR, CSNK1A1, LYN, TAOK1, PKN2, PRKCD, CDK2, EPHA2, WEE1, MAPK1, MAPK14, NEK9, ABL1, NEK4
SP_PIR_KEYWORDS	atp-binding	60	10.327	0.00173031	581	1326	19235	1.49804	0.495437	0.0211501		PPIP5K2, HELZ, CCT3, PDPK1, SLK, AAK1, PAK4, EEF2K, STK39, TLK2, INSR, KIAA0232, KIF2A, EGFR, LYN, PKN2, UBE2J1, PRKCD, GMPS, WEE1, CDK2, MAPK1, NEK9, NEK4, KIF26A, SMARCA2, SMARCAD1, BTAF1, NEK3, CAMK2G, WRNIP1, N4BP2, CHD9, MOV10, CHD7, MAP3K3, SBK1, LMTK2, CAMK2D, CHD1, ACSL3, EHD2, DHX57, CSNK1A1, ABCB9, TAOK1, MYO1F, YTHDC2, DDX5, EPHA2, UBE2E3, ATP2A2, MAPK14, DGKZ, HSPD1, PAPOLG, SMC1A, AB…
SP_PIR_KEYWORDS	serine/threonine-protein kinase	23	3.95869	0.00286218	581	381	19235	1.99857	0.677671	0.0309602		CSNK1A1, NEK3, TAOK1, CAMK2G, PKN2, PRKCD, CDK2, WEE1, MAPK1, PDPK1, MAP3K3, SBK1, SLK, MAPK14, PAK4, AAK1, LMTK2, EEF2K, CAMK2D, NEK9, STK39, TLK2, NEK4
INTERPRO	IPR000719:Protein kinase, core	28	4.81928	0.00348186	540	476	16659	1.81471	0.954194	0.130773		NRBP1, NEK3, CAMK2G, PDPK1, SLK, SBK1, MAP3K3, AAK1, PAK4, LMTK2, CAMK2D, STK39, TLK2, INSR, EGFR, CSNK1A1, LYN, TAOK1, PKN2, PRKCD, CDK2, EPHA2, WEE1, MAPK1, MAPK14, NEK9, ABL1, NEK4
INTERPRO	IPR017441:Protein kinase, ATP binding site	27	4.64716	0.00379184	540	455	16659	1.83066	0.965208	0.135856		NEK3, CAMK2G, PDPK1, SLK, SBK1, MAP3K3, AAK1, PAK4, CAMK2D, LMTK2, STK39, TLK2, INSR, EGFR, CSNK1A1, LYN, TAOK1, PKN2, PRKCD, EPHA2, CDK2, WEE1, MAPK1, MAPK14, NEK9, ABL1, NEK4
UP_SEQ_FEATURE	binding site:ATP	29	4.99139	0.00458009	581	542	19113	1.76016	0.999751	0.234891		NEK3, CAMK2G, PDPK1, SLK, SBK1, MAP3K3, AAK1, PAK4, LMTK2, CAMK2D, STK39, TLK2, INSR, EHD2, EGFR, CSNK1A1, LYN, TAOK1, PKN2, PRKCD, CDK2, EPHA2, WEE1, MAPK1, MAPK14, NEK9, PGK1, ABL1, NEK4
INTERPRO	IPR002290:Serine/threonine protein kinase	18	3.09811	0.00466788	540	259	16659	2.14402	0.984014	0.147072		NEK3, TAOK1, CAMK2G, PKN2, PRKCD, CDK2, MAPK1, PDPK1, SBK1, SLK, MAP3K3, MAPK14, PAK4, CAMK2D, NEK9, STK39, TLK2, NEK4
GOTERM_BP_FAT	GO:0016310~phosphorylation	42	7.22892	0.00600595	463	800	13528	1.53395	0.999999	0.129488		CAV2, NRBP1, NEK3, STAT5A, CAMK2G, PDPK1, MAP3K3, SLK, SBK1, PAK4, AAK1, PRKRA, LMTK2, CAMK2D, ADRA2A, EEF2K, STK39, TLK2, INSR, PIK3R1, ADAM9, CSNK1A1, EGFR, DBNL, ERG, TWF1, LYN, TAOK1, PTPRA, PKN2, PRKCD, WEE1, CDK2, EPHA2, MAPK1, PSEN1, MAPK14, NEK9, PGK1, ABL1, ERC1, NEK4
INTERPRO	IPR017442:Serine/threonine protein kinase-related	22	3.78657	0.00674253	540	359	16659	1.89053	0.997473	0.175454		CSNK1A1, NRBP1, NEK3, TAOK1, CAMK2G, PKN2, PRKCD, CDK2, WEE1, MAPK1, PDPK1, SBK1, SLK, MAP3K3, MAPK14, PAK4, AAK1, CAMK2D, NEK9, STK39, TLK2, NEK4
GOTERM_MF_FAT	GO:0004672~protein kinase activity	34	5.85198	0.0083234	457	606	12983	1.59391	0.99358	0.16498		CAV2, NRBP1, NEK3, CAMK2G, AKAP13, PDPK1, MAP3K3, SLK, SBK1, PAK4, AAK1, LMTK2, EEF2K, CAMK2D, STK39, TLK2, INSR, CSNK1A1, EGFR, TWF1, LYN, TAOK1, PKN2, PRKCD, IRS1, WEE1, CDK2, EPHA2, MAPK1, MAPK14, NEK9, ABL1, NEK4, FASTKD5
GOTERM_BP_FAT	GO:0006793~phosphorus metabolic process	48	8.26162	0.010031	463	973	13528	1.44139	1	0.184195		CAV2, NRBP1, NEK3, STAT5A, CAMK2G, PTEN, PDPK1, MAP3K3, SLK, SBK1, PAK4, AAK1, PRKRA, LMTK2, CAMK2D, EEF2K, ADRA2A, STK39, TLK2, INSR, PIK3R1, ADAM9, CSNK1A1, EGFR, DBNL, ERG, TWF1, LYN, TAOK1, PTPRA, PKN2, PTPN14, PRKCD, PPP1CB, WEE1, CDK2, EPHA2, MTMR12, MAPK1, MTMR14, PSEN1, MAPK14, NEK9, PGK1, ABL1, NEK4, ERC1, DUSP8
GOTERM_BP_FAT	GO:0006796~phosphate metabolic process	48	8.26162	0.010031	463	973	13528	1.44139	1	0.184195		CAV2, NRBP1, NEK3, STAT5A, CAMK2G, PTEN, PDPK1, MAP3K3, SLK, SBK1, PAK4, AAK1, PRKRA, LMTK2, CAMK2D, EEF2K, ADRA2A, STK39, TLK2, INSR, PIK3R1, ADAM9, CSNK1A1, EGFR, DBNL, ERG, TWF1, LYN, TAOK1, PTPRA, PKN2, PTPN14, PRKCD, PPP1CB, WEE1, CDK2, EPHA2, MTMR12, MAPK1, MTMR14, PSEN1, MAPK14, NEK9, PGK1, ABL1, NEK4, ERC1, DUSP8
INTERPRO	IPR008271:Serine/threonine protein kinase, active site	21	3.61446	0.0115301	540	354	16659	1.83008	0.999965	0.221235		CSNK1A1, NEK3, TAOK1, CAMK2G, PKN2, PRKCD, CDK2, WEE1, MAPK1, PDPK1, SBK1, SLK, MAP3K3, MAPK14, PAK4, AAK1, CAMK2D, NEK9, STK39, TLK2, NEK4
GOTERM_MF_FAT	GO:0004674~protein serine/threonine kinase activity	25	4.30293	0.0172197	457	430	12983	1.6517	0.999972	0.246893		NEK3, CAMK2G, AKAP13, PDPK1, SBK1, SLK, MAP3K3, AAK1, PAK4, EEF2K, CAMK2D, LMTK2, STK39, TLK2, EGFR, CSNK1A1, TAOK1, PKN2, PRKCD, CDK2, WEE1, MAPK1, MAPK14, NEK9, NEK4
GOTERM_MF_FAT	GO:0032559~adenyl ribonucleotide binding	68	11.704	0.0219408	457	1497	12983	1.29046	0.999998	0.273155		NRBP1, PPIP5K2, HELZ, CCT3, ANKRD17, PDPK1, PRKAR2A, SLK, AAK1, PAK4, EEF2K, STK39, TLK2, INSR, KIAA0232, KIF2A, EGFR, LYN, PKN2, UBE2J1, GMPS, PRKCD, WEE1, CDK2, MAPK1, NEK9, NEK4, KIF26A, SMARCA2, FASTKD5, SMARCAD1, BTAF1, NEK3, CAMK2G, FKBP4, WRNIP1, N4BP2, CHD9, MOV10, CHD7, MAP3K3, SBK1, LMTK2, CAMK2D, CHD1, RUNX1, ACSL3, EHD2, DHX57, CSNK1A1, ABCB9, TAOK1, MYO1F, YTHDC2, DDX5, EPHA2, P2RX5,…
SP_PIR_KEYWORDS	nucleotide-binding	66	11.3597	0.024066	581	1686	19235	1.29599	0.999934	0.171943		EIF5, PPIP5K2, HELZ, CCT3, PDPK1, PRKAR2A, SLK, AAK1, PAK4, EEF2K, STK39, TLK2, INSR, KIAA0232, KIF2A, EGFR, LYN, PKN2, UBE2J1, PRKCD, GMPS, WEE1, CDK2, MAPK1, NEK9, NEK4, KIF26A, SMARCA2, SEPT7, SMARCAD1, BTAF1, NEK3, CAMK2G, WRNIP1, HDGF, N4BP2, CHD9, MOV10, CHD7, MAP3K3, SBK1, LMTK2, CAMK2D, CHD1, ACSL3, EHD2, DHX57, CSNK1A1, ABCB9, RAB8A, TAOK1, MYO1F, YTHDC2, DDX5, EPHA2, UBE2E3, ATP2A2, MAP…
GOTERM_MF_FAT	GO:0005524~ATP binding	66	11.3597	0.0322081	457	1477	12983	1.26947	1	0.337647		NRBP1, PPIP5K2, HELZ, CCT3, ANKRD17, PDPK1, SLK, AAK1, PAK4, EEF2K, STK39, TLK2, INSR, KIAA0232, KIF2A, EGFR, LYN, PKN2, UBE2J1, GMPS, PRKCD, WEE1, CDK2, MAPK1, NEK9, NEK4, KIF26A, SMARCA2, FASTKD5, SMARCAD1, BTAF1, NEK3, CAMK2G, FKBP4, WRNIP1, N4BP2, CHD9, MOV10, CHD7, MAP3K3, SBK1, LMTK2, CAMK2D, CHD1, RUNX1, ACSL3, EHD2, DHX57, CSNK1A1, ABCB9, TAOK1, MYO1F, YTHDC2, DDX5, EPHA2, P2RX5, UBE2E3, …
SMART	SM00220:S_TKc	18	3.09811	0.0451133	382	259	9079	1.65176	0.999951	0.363095		NEK3, TAOK1, CAMK2G, PKN2, PRKCD, CDK2, MAPK1, PDPK1, SBK1, SLK, MAP3K3, MAPK14, PAK4, CAMK2D, NEK9, STK39, TLK2, NEK4
UP_SEQ_FEATURE	active site:Proton acceptor	29	4.99139	0.0456387	581	658	19113	1.44986	1	0.738308		NEK3, CAMK2G, PDPK1, SLK, SBK1, MAP3K3, AAK1, PAK4, LMTK2, CAMK2D, STK39, TLK2, INSR, ENO1, EGFR, CSNK1A1, LYN, TAOK1, PKN2, SIRT1, PRKCD, CDK2, EPHA2, WEE1, MAPK1, MAPK14, NEK9, ABL1, NEK4
GOTERM_MF_FAT	GO:0030554~adenyl nucleotide binding	68	11.704	0.0551593	457	1577	12983	1.225	1	0.457719		NRBP1, PPIP5K2, HELZ, CCT3, ANKRD17, PDPK1, PRKAR2A, SLK, AAK1, PAK4, EEF2K, STK39, TLK2, INSR, KIAA0232, KIF2A, EGFR, LYN, PKN2, UBE2J1, GMPS, PRKCD, WEE1, CDK2, MAPK1, NEK9, NEK4, KIF26A, SMARCA2, FASTKD5, SMARCAD1, BTAF1, NEK3, CAMK2G, FKBP4, WRNIP1, N4BP2, CHD9, MOV10, CHD7, MAP3K3, SBK1, LMTK2, CAMK2D, CHD1, RUNX1, ACSL3, EHD2, DHX57, CSNK1A1, ABCB9, TAOK1, MYO1F, YTHDC2, DDX5, EPHA2, P2RX5,…
GOTERM_MF_FAT	GO:0000166~nucleotide binding	93	16.0069	0.0572865	457	2245	12983	1.17686	1	0.459002		RALY, NRBP1, EIF5, PPIP5K2, LEMD3, RBM7, HELZ, CCT3, ANKRD17, PDPK1, PRKAR2A, SLK, AAK1, PAK4, EEF2K, STK39, TLK2, INSR, KIAA0232, KIF2A, EGFR, LYN, PTBP1, ARHGEF5, UBE2J1, PKN2, GMPS, PRKCD, WEE1, CDK2, MAPK1, CPSF7, NEK9, NEK4, KIF26A, SMARCA2, FASTKD5, SEPT7, MATR3, REV3L, SMARCAD1, BTAF1, NEK3, WRNIP1, CAMK2G, FKBP4, HDGF, IGF2BP1, N4BP2, CHD9, MOV10, CHD7, MAP3K3, SBK1, HNRNPF, LMTK2, CAMK2D…
GOTERM_MF_FAT	GO:0001883~purine nucleoside binding	68	11.704	0.0707637	457	1601	12983	1.20664	1	0.505216		NRBP1, PPIP5K2, HELZ, CCT3, ANKRD17, PDPK1, PRKAR2A, SLK, AAK1, PAK4, EEF2K, STK39, TLK2, INSR, KIAA0232, KIF2A, EGFR, LYN, PKN2, UBE2J1, GMPS, PRKCD, WEE1, CDK2, MAPK1, NEK9, NEK4, KIF26A, SMARCA2, FASTKD5, SMARCAD1, BTAF1, NEK3, CAMK2G, FKBP4, WRNIP1, N4BP2, CHD9, MOV10, CHD7, MAP3K3, SBK1, LMTK2, CAMK2D, CHD1, RUNX1, ACSL3, EHD2, DHX57, CSNK1A1, ABCB9, TAOK1, MYO1F, YTHDC2, DDX5, EPHA2, P2RX5,…
GOTERM_MF_FAT	GO:0001882~nucleoside binding	68	11.704	0.0796742	457	1612	12983	1.1984	1	0.543229		NRBP1, PPIP5K2, HELZ, CCT3, ANKRD17, PDPK1, PRKAR2A, SLK, AAK1, PAK4, EEF2K, STK39, TLK2, INSR, KIAA0232, KIF2A, EGFR, LYN, PKN2, UBE2J1, GMPS, PRKCD, WEE1, CDK2, MAPK1, NEK9, NEK4, KIF26A, SMARCA2, FASTKD5, SMARCAD1, BTAF1, NEK3, CAMK2G, FKBP4, WRNIP1, N4BP2, CHD9, MOV10, CHD7, MAP3K3, SBK1, LMTK2, CAMK2D, CHD1, RUNX1, ACSL3, EHD2, DHX57, CSNK1A1, ABCB9, TAOK1, MYO1F, YTHDC2, DDX5, EPHA2, P2RX5,…
GOTERM_MF_FAT	GO:0032553~ribonucleotide binding	74	12.7367	0.138685	457	1836	12983	1.14503	1	0.694712		NRBP1, EIF5, PPIP5K2, HELZ, CCT3, ANKRD17, PDPK1, PRKAR2A, SLK, AAK1, PAK4, EEF2K, STK39, TLK2, INSR, KIAA0232, KIF2A, EGFR, LYN, ARHGEF5, PKN2, UBE2J1, GMPS, PRKCD, WEE1, CDK2, MAPK1, NEK9, NEK4, KIF26A, SMARCA2, SEPT7, FASTKD5, SMARCAD1, BTAF1, NEK3, WRNIP1, CAMK2G, FKBP4, N4BP2, CHD9, MOV10, CHD7, MAP3K3, SBK1, LMTK2, CAMK2D, CHD1, RUNX1, ACSL3, EHD2, DHX57, CSNK1A1, ABCB9, RAB8A, TAOK1, MYO1F…
GOTERM_MF_FAT	GO:0032555~purine ribonucleotide binding	74	12.7367	0.138685	457	1836	12983	1.14503	1	0.694712		NRBP1, EIF5, PPIP5K2, HELZ, CCT3, ANKRD17, PDPK1, PRKAR2A, SLK, AAK1, PAK4, EEF2K, STK39, TLK2, INSR, KIAA0232, KIF2A, EGFR, LYN, ARHGEF5, PKN2, UBE2J1, GMPS, PRKCD, WEE1, CDK2, MAPK1, NEK9, NEK4, KIF26A, SMARCA2, SEPT7, FASTKD5, SMARCAD1, BTAF1, NEK3, WRNIP1, CAMK2G, FKBP4, N4BP2, CHD9, MOV10, CHD7, MAP3K3, SBK1, LMTK2, CAMK2D, CHD1, RUNX1, ACSL3, EHD2, DHX57, CSNK1A1, ABCB9, RAB8A, TAOK1, MYO1F…
GOTERM_MF_FAT	GO:0017076~purine nucleotide binding	74	12.7367	0.242396	457	1918	12983	1.09608	1	0.828799		NRBP1, EIF5, PPIP5K2, HELZ, CCT3, ANKRD17, PDPK1, PRKAR2A, SLK, AAK1, PAK4, EEF2K, STK39, TLK2, INSR, KIAA0232, KIF2A, EGFR, LYN, ARHGEF5, PKN2, UBE2J1, GMPS, PRKCD, WEE1, CDK2, MAPK1, NEK9, NEK4, KIF26A, SMARCA2, SEPT7, FASTKD5, SMARCAD1, BTAF1, NEK3, WRNIP1, CAMK2G, FKBP4, N4BP2, CHD9, MOV10, CHD7, MAP3K3, SBK1, LMTK2, CAMK2D, CHD1, RUNX1, ACSL3, EHD2, DHX57, CSNK1A1, ABCB9, RAB8A, TAOK1, MYO1F…
SP_PIR_KEYWORDS	transferase	46	7.91738	0.331642	581	1394	19235	1.09247	1	0.82605		NEK3, CAMK2G, HMGCS1, PPIP5K2, HAT1, AGPAT6, PDPK1, MAP3K3, SLK, SBK1, POLE3, NAA10, PAK4, AAK1, LMTK2, CAMK2D, EEF2K, STK39, TLK2, INSR, MEPCE, CSNK1A1, EGFR, DNMT3A, LYN, TAOK1, PIGW, PKN2, PRKCD, WEE1, CDK2, EPHA2, MAPK1, EP300, CHSY3, MAPK14, GFPT2, NEK9, DGKZ, DNMT1, PGK1, ABL1, NEK4, PAPOLG, GPAM, REV3L
Annotation Cluster 39	Enrichment Score: 1.9060294785714162
Category	Term	Count	%	PValue	List Total	Pop Hits	Pop Total	Fold Enrichment	Bonferroni	Benjamini		Genes
SP_PIR_KEYWORDS	zinc-finger	87	14.9742	1.8489e-06	581	1718	19235	1.67653	0.000730048	5.2164e-05		BMI1, ZCCHC24, RSF1, ZNF532, UTRN, HELZ, ZEB1, REST, NFXL1, GLI3, ZXDA, ZNRF2, ZFP91, BRPF1, BRPF3, RNF219, GIT2, NR2F6, ZNF579, NSMCE2, KDM5A, KDM5B, KDM5C, ZCCHC2, POGZ, RREB1, YY1, ZHX1, TRIM41, PRKCD, KDM2B, EP300, ZFYVE26, UBR5, RNF139, PYGO2, TNFAIP3, RNF20, ZNF740, UNC13B, MATR3, REV3L, ZNHIT3, ING5, ZC3H3, DPF2, ZNF516, ZNF469, AGFG1, GLIS2, WRNIP1, AKAP13, RFFL, ZFC3H1, ZNF512B, ZNF609, …
SP_PIR_KEYWORDS	zinc	97	16.6954	9.86285e-05	581	2189	19235	1.46704	0.038211	0.00162202		BMI1, RSF1, ZCCHC24, ZNF532, UTRN, HELZ, ZEB1, REST, NFXL1, GLI3, ZXDA, ZNRF2, ZFP91, BRPF1, BRPF3, RNF219, GIT2, NR2F6, ZNF579, NSMCE2, MICAL1, KDM5A, KDM5B, KDM5C, ADAM9, ZCCHC2, POGZ, RREB1, YY1, ZHX1, TRIM41, PRKCD, PPP1CB, KDM2B, EP300, ADAMTS8, ZFYVE26, UBR5, RNF139, PYGO2, ADAM17, TNFAIP3, ZNF740, RNF20, UNC13B, MATR3, REV3L, ZNHIT3, DPF2, ZC3H3, ING5, PAM, ZNF516, ZNF469, AGFG1, GLIS2, WR…
SP_PIR_KEYWORDS	metal-binding	118	20.3098	0.00118256	581	2972	19235	1.31447	0.373364	0.014964		UTRN, REST, NFXL1, ZXDA, ZNRF2, ZFP91, BRPF1, BRPF3, RNF219, GIT2, ZNF579, INSR, ADAM9, RREB1, YY1, ZHX1, TRIM41, PPP1CB, WEE1, KDM2B, EP300, ADAMTS8, PITPNM3, UBR5, PGM1, RNF139, NEK9, PYGO2, NEK4, TNFAIP3, UNC13B, RNF20, ZNHIT3, ZC3H3, PAM, ZNF516, AGFG1, NEK3, AKAP13, RFFL, PXN, ZFC3H1, ZNF423, CYP19A1, DHX57, DNMT3A, AEBP2, IKZF2, ZMYM4, KLF10, NR4A2, CDKN1A, ZNF217, LEPRE1, ATP2A2, DCP2, LAS…
GOTERM_MF_FAT	GO:0008270~zinc ion binding	96	16.5232	0.0493939	457	2311	12983	1.18013	1	0.438577		BMI1, ZCCHC24, RSF1, ZNF532, UTRN, HELZ, ZEB1, REST, NFXL1, GLI3, ZXDA, ZNRF2, ZFP91, BRPF1, BRPF3, RNF219, GIT2, NR2F6, ZNF579, NSMCE2, MICAL1, KDM5A, KDM5B, KDM5C, ADAM9, ZCCHC2, POGZ, RREB1, YY1, ZHX1, TRIM41, ZFR, PRKCD, KDM2B, ADAMTS8, EP300, ZFYVE26, UBR5, RNF139, PYGO2, ADAM17, TNFAIP3, RNF20, ZNF740, UNC13B, MATR3, REV3L, ZNHIT3, ING5, ZC3H3, DPF2, PAM, ZNF469, ZNF516, AGFG1, GLIS2, AKAP1…
GOTERM_MF_FAT	GO:0046914~transition metal ion binding	106	18.2444	0.217624	457	2785	12983	1.08128	1	0.803863		UTRN, REST, NFXL1, ZXDA, ZNRF2, ZFP91, BRPF1, BRPF3, RNF219, PGRMC1, PGRMC2, GIT2, ZNF579, ASPH, ADAM9, RREB1, YY1, ZHX1, TRIM41, PPP1CB, KDM2B, ADAMTS8, EP300, UBR5, RNF139, PYGO2, TNFAIP3, UNC13B, RNF20, ZNHIT3, ZC3H3, PAM, ZNF516, AGFG1, AKAP13, RFFL, PXN, ZFC3H1, ZNF423, CYP19A1, DHX57, DNMT3A, AEBP2, IKZF2, ZMYM4, KLF10, NR4A2, CDKN1A, ZNF217, LEPRE1, DCP2, LASP1, RNF2, TRPS1, DNMT1, HIVEP1,…
GOTERM_MF_FAT	GO:0046872~metal ion binding	145	24.957	0.575218	457	4140	12983	0.995008	1	0.982955		STAT5A, UTRN, ITSN2, REST, ITSN1, NFXL1, ZXDA, SSR1, ZNRF2, ZFP91, BRPF1, BRPF3, PGRMC1, RNF219, PGRMC2, GIT2, ZNF579, ASPH, ADAM9, RREB1, YY1, ZHX1, TRIM41, ACTN1, PPP1CB, WEE1, KDM2B, EP300, ADAMTS8, PITPNM3, UBR5, PGM1, RNF139, NEK9, PYGO2, NEK4, TNFAIP3, UNC13B, RNF20, ADD3, ZNHIT3, ZC3H3, PAM, ZNF516, AGFG1, NEK3, AKAP13, RFFL, KCNJ3, PXN, CALU, ZFC3H1, SCN9A, RUNX1, DHX57, CYP19A1, ZNF423, …
GOTERM_MF_FAT	GO:0043169~cation binding	145	24.957	0.629099	457	4179	12983	0.985722	1	0.988938		STAT5A, UTRN, ITSN2, REST, ITSN1, NFXL1, ZXDA, SSR1, ZNRF2, ZFP91, BRPF1, BRPF3, PGRMC1, RNF219, PGRMC2, GIT2, ZNF579, ASPH, ADAM9, RREB1, YY1, ZHX1, TRIM41, ACTN1, PPP1CB, WEE1, KDM2B, EP300, ADAMTS8, PITPNM3, UBR5, PGM1, RNF139, NEK9, PYGO2, NEK4, TNFAIP3, UNC13B, RNF20, ADD3, ZNHIT3, ZC3H3, PAM, ZNF516, AGFG1, NEK3, AKAP13, RFFL, KCNJ3, PXN, CALU, ZFC3H1, SCN9A, RUNX1, DHX57, CYP19A1, ZNF423, …
GOTERM_MF_FAT	GO:0043167~ion binding	146	25.1291	0.673121	457	4241	12983	0.97801	1	0.993029		GABRB1, STAT5A, UTRN, ITSN2, REST, ITSN1, NFXL1, ZXDA, ZNRF2, SSR1, ZFP91, BRPF1, BRPF3, PGRMC1, RNF219, PGRMC2, GIT2, ZNF579, ASPH, ADAM9, RREB1, YY1, ZHX1, TRIM41, ACTN1, PPP1CB, WEE1, KDM2B, EP300, ADAMTS8, PITPNM3, UBR5, PGM1, RNF139, NEK9, PYGO2, NEK4, TNFAIP3, UNC13B, RNF20, ADD3, ZNHIT3, ZC3H3, PAM, ZNF516, AGFG1, NEK3, AKAP13, RFFL, KCNJ3, PXN, CALU, ZFC3H1, SCN9A, RUNX1, DHX57, CYP19A1, …
Annotation Cluster 40	Enrichment Score: 1.9047644401732142
Category	Term	Count	%	PValue	List Total	Pop Hits	Pop Total	Fold Enrichment	Bonferroni	Benjamini		Genes
KEGG_PATHWAY	hsa04012:ErbB signaling pathway	16	2.75387	6.12814e-08	162	87	5085	5.77267	7.66015e-06	7.66015e-06		EGFR, GRB2, CAMK2G, STAT5A, CBL, MAPK1, CDKN1A, CDKN1B, PLCG1, JUN, SOS1, PAK4, CAMK2D, ABL1, CRK, PIK3R1
KEGG_PATHWAY	hsa04722:Neurotrophin signaling pathway	18	3.09811	2.56159e-07	162	124	5085	4.55645	3.20194e-05	1.60098e-05		YWHAZ, IRS2, GRB2, CAMK2G, IRS1, PRKCD, MAPK1, PSEN1, PLCG1, MAP3K3, MAPK14, JUN, SOS1, CAMK2D, ABL1, CRK, PIK3R1, NGF
KEGG_PATHWAY	hsa05200:Pathways in cancer	27	4.64716	9.73493e-06	162	328	5085	2.58384	0.00121613	0.000405542		GRB2, STAT5A, PTEN, GLI3, MAX, SOS1, RUNX1, PIK3R1, EGFR, RALBP1, CBL, SKP2, CDK2, STAT3, RALGDS, CCDC6, MAPK1, CDKN1A, LAMA4, CDKN1B, EP300, PLCG1, NCOA4, JUN, VEGFA, ABL1, CRK
KEGG_PATHWAY	hsa05220:Chronic myeloid leukemia	11	1.89329	0.000107569	162	75	5085	4.6037	0.0133569	0.00223864		MAPK1, CDKN1A, CDKN1B, GRB2, SOS1, STAT5A, CBL, ABL1, RUNX1, CRK, PIK3R1
KEGG_PATHWAY	hsa05214:Glioma	10	1.72117	0.000139524	162	63	5085	4.98236	0.0172905	0.00248858		EGFR, MAPK1, CDKN1A, PLCG1, GRB2, CAMK2G, SOS1, CAMK2D, PTEN, PIK3R1
BBID	104.Insulin_signaling	7	1.20482	0.000259274	29	14	358	6.17241	0.0113447	0.0113447		MAPK1, PDPK1, TFRC, GRB2, SOS1, IRS1, PIK3R1
BBID	108.Regulating_glucose_transport	6	1.0327	0.000393011	29	10	358	7.4069	0.0171472	0.00861066		CDKN1A, PDPK1, TFRC, GRB2, SOS1, IRS1
KEGG_PATHWAY	hsa05215:Prostate cancer	11	1.89329	0.00045069	162	89	5085	3.87953	0.0547908	0.00624144		EGFR, MAPK1, CDKN1A, PDPK1, CDKN1B, EP300, GRB2, SOS1, PTEN, CDK2, PIK3R1
BIOCARTA	h_egfPathway:EGF Signaling Pathway	8	1.37694	0.00060003	88	26	1437	5.02448	0.105633	0.105633		EGFR, PLCG1, GRB2, JUN, SOS1, STAT5A, STAT3, PIK3R1
KEGG_PATHWAY	hsa04320:Dorso-ventral axis formation	6	1.0327	0.000950148	162	25	5085	7.53333	0.112037	0.0107441		EGFR, MAPK1, NOTCH2, GRB2, SOS1, SPIRE1
BIOCARTA	h_her2Pathway:Role of ERBB2 in Signal Transduction and Oncology	7	1.20482	0.00107677	88	21	1437	5.44318	0.181586	0.0953377		EGFR, MAPK1, EP300, GRB2, IL6ST, SOS1, STAT3
BIOCARTA	h_ptenPathway:PTEN dependent cell cycle arrest and apoptosis	7	1.20482	0.00140932	88	22	1437	5.19576	0.230734	0.0837255		MAPK1, PDPK1, CDKN1B, GRB2, SOS1, PTEN, PIK3R1
KEGG_PATHWAY	hsa05211:Renal cell carcinoma	9	1.54905	0.00150822	162	70	5085	4.03571	0.17194	0.0155995		MAPK1, EP300, GRB2, JUN, PAK4, SOS1, VEGFA, CRK, PIK3R1
BIOCARTA	h_trkaPathway:Trka Receptor Signaling Pathway	5	0.860585	0.00298295	88	11	1437	7.42252	0.426305	0.129698		PLCG1, GRB2, SOS1, PIK3R1, NGF
BIOCARTA	h_metPathway:Signaling of Hepatocyte Growth Factor Receptor	8	1.37694	0.00329379	88	34	1437	3.84225	0.458632	0.115499		MAPK1, GRB2, JUN, SOS1, CRK, PTEN, STAT3, PXN
BIOCARTA	h_crebPathway:Transcription factor CREB and its extracellular signals	6	1.0327	0.00331819	88	18	1437	5.44318	0.461092	0.0979046		MAPK1, GRB2, MAPK14, CAMK2G, SOS1, PIK3R1
KEGG_PATHWAY	hsa04912:GnRH signaling pathway	10	1.72117	0.00360433	162	98	5085	3.20295	0.363236	0.0317255		EGFR, MAPK1, MAP3K3, GRB2, MAPK14, CAMK2G, JUN, SOS1, CAMK2D, PRKCD
BIOCARTA	h_TPOPathway:TPO Signaling Pathway	6	1.0327	0.00545203	88	20	1437	4.89886	0.638268	0.135207		PLCG1, GRB2, JUN, SOS1, STAT5A, STAT3
KEGG_PATHWAY	hsa05213:Endometrial cancer	7	1.20482	0.00559843	162	52	5085	4.22543	0.504293	0.0457071		EGFR, MAPK1, PDPK1, GRB2, SOS1, PTEN, PIK3R1
KEGG_PATHWAY	hsa05223:Non-small cell lung cancer	7	1.20482	0.00674343	162	54	5085	4.06893	0.570779	0.0485347		EGFR, MAPK1, PDPK1, PLCG1, GRB2, SOS1, PIK3R1
BIOCARTA	h_biopeptidesPathway:Bioactive Peptide Induced Signaling Pathway	7	1.20482	0.00756904	88	30	1437	3.81023	0.756636	0.161927		MAPK1, PLCG1, GRB2, MAPK14, CAMK2G, SOS1, STAT5A
BIOCARTA	h_ghPathway:Growth Hormone Signaling Pathway	6	1.0327	0.00841047	88	22	1437	4.45351	0.792155	0.160166		PLCG1, GRB2, SOS1, STAT5A, INSR, IRS1
KEGG_PATHWAY	hsa05221:Acute myeloid leukemia	7	1.20482	0.00952889	162	58	5085	3.78831	0.697847	0.0610478		MAPK1, GRB2, SOS1, STAT5A, RUNX1, STAT3, PIK3R1
BIOCARTA	h_spryPathway:Sprouty regulation of tyrosine kinase signals	5	0.860585	0.010232	88	15	1437	5.44318	0.852355	0.174111		EGFR, MAPK1, GRB2, SOS1, CBL
KEGG_PATHWAY	hsa04664:Fc epsilon RI signaling pathway	8	1.37694	0.0112229	162	78	5085	3.21937	0.75605	0.0681092		MAPK1, PLCG1, LYN, GRB2, MAPK14, SOS1, PRKCD, PIK3R1
BIOCARTA	h_pdgfPathway:PDGF Signaling Pathway	6	1.0327	0.0146932	88	25	1437	3.91909	0.936277	0.205017		PLCG1, GRB2, JUN, SOS1, STAT5A, STAT3
BIOCARTA	h_ngfPathway:Nerve growth factor pathway (NGF)	5	0.860585	0.0162542	88	17	1437	4.80281	0.952552	0.209011		PLCG1, GRB2, JUN, SOS1, NGF
BIOCARTA	h_bcrPathway:BCR Signaling Pathway	6	1.0327	0.0173412	88	26	1437	3.76836	0.961371	0.20738		PLCG1, LYN, GRB2, MAPK14, JUN, SOS1
BIOCARTA	h_pyk2Pathway:Links between Pyk2 and Map Kinases	6	1.0327	0.0173412	88	26	1437	3.76836	0.961371	0.20738		MAPK1, PLCG1, GRB2, MAPK14, JUN, SOS1
BIOCARTA	h_epoPathway:EPO Signaling Pathway	5	0.860585	0.0199502	88	18	1437	4.53598	0.976441	0.221108		PLCG1, GRB2, JUN, SOS1, STAT5A
BIOCARTA	h_igf1rPathway:Multiple antiapoptotic pathways from IGF-1R signaling lead to BAD phosphorylation	5	0.860585	0.0199502	88	18	1437	4.53598	0.976441	0.221108		MAPK1, GRB2, SOS1, IRS1, PIK3R1
BIOCARTA	h_agrPathway:Agrin in Postsynaptic Differentiation	6	1.0327	0.0202889	88	27	1437	3.62879	0.977908	0.212021		EGFR, MAPK1, JUN, UTRN, GIT2, PXN
KEGG_PATHWAY	hsa04660:T cell receptor signaling pathway	9	1.54905	0.0204711	162	108	5085	2.61574	0.924638	0.110878		MAPK1, PLCG1, GRB2, MAPK14, JUN, PAK4, SOS1, CBL, PIK3R1
BIOCARTA	h_il6Pathway:IL 6 signaling pathway	5	0.860585	0.024126	88	19	1437	4.29725	0.989353	0.234482		GRB2, IL6ST, JUN, SOS1, STAT3
BIOCARTA	h_insulinPathway:Insulin Signaling Pathway	5	0.860585	0.024126	88	19	1437	4.29725	0.989353	0.234482		GRB2, JUN, SOS1, INSR, IRS1
BIOCARTA	h_erkPathway:Erk1/Erk2 Mapk Signaling pathway	6	1.0327	0.0271288	88	29	1437	3.37853	0.993998	0.247387		EGFR, MAPK1, GRB2, SOS1, STAT3, NGF
GOTERM_BP_FAT	GO:0060396~growth hormone receptor signaling pathway	3	0.516351	0.0284276	463	8	13528	10.9568	1	0.350202		STAT5A, STAT3, PIK3R1
BIOCARTA	h_fcer1Pathway:Fc Epsilon Receptor I Signaling in Mast Cells	6	1.0327	0.0310408	88	30	1437	3.26591	0.997163	0.265591		MAPK1, PLCG1, LYN, GRB2, JUN, SOS1
GOTERM_BP_FAT	GO:0060416~response to growth hormone stimulus	3	0.516351	0.0357354	463	9	13528	9.73938	1	0.38906		STAT5A, STAT3, PIK3R1
KEGG_PATHWAY	hsa05210:Colorectal cancer	7	1.20482	0.0491434	162	84	5085	2.61574	0.998162	0.215155		EGFR, MAPK1, GRB2, JUN, SOS1, RALGDS, PIK3R1
GOTERM_MF_FAT	GO:0045309~protein phosphorylated amino acid binding	3	0.516351	0.0643764	457	12	12983	7.1023	1	0.488218		MAPK1, GRB2, CRK
KEGG_PATHWAY	hsa04062:Chemokine signaling pathway	11	1.89329	0.0715326	162	187	5085	1.84641	0.999906	0.266003		MAPK1, LYN, GRB2, SOS1, GNG12, CRK, PRKCD, STAT3, PXN, PIK3R1, CCNL2
BBID	2.Cytokine_Receptors	3	0.516351	0.072768	29	6	358	6.17241	0.964001	0.425379		MAPK1, SOS1, PIK3R1
BIOCARTA	h_At1rPathway:Angiotensin II mediated activation of JNK Pathway via Pyk2 dependent signaling	5	0.860585	0.0756531	88	27	1437	3.02399	1	0.470691		EGFR, MAPK1, GRB2, JUN, SOS1
KEGG_PATHWAY	hsa04662:B cell receptor signaling pathway	6	1.0327	0.0879696	162	75	5085	2.51111	0.99999	0.294462		MAPK1, LYN, GRB2, JUN, SOS1, PIK3R1
GOTERM_BP_FAT	GO:0051291~protein heterooligomerization	5	0.860585	0.101084	463	52	13528	2.80944	1	0.635607		ZFP91, GRB2, INSR, SEPT7, IRS1
BIOCARTA	h_gleevecpathway:Inhibition of Cellular Proliferation by Gleevec	4	0.688468	0.102934	88	19	1437	3.4378	1	0.554332		GRB2, JUN, SOS1, STAT5A
BIOCARTA	h_igf1Pathway:IGF-1 Signaling Pathway	4	0.688468	0.102934	88	19	1437	3.4378	1	0.554332		GRB2, JUN, SOS1, IRS1
KEGG_PATHWAY	hsa04630:Jak-STAT signaling pathway	9	1.54905	0.117194	162	155	5085	1.82258	1	0.359289		ZFP91, EP300, GRB2, IL6ST, SOS1, STAT5A, CBL, STAT3, PIK3R1
BIOCARTA	h_il2Pathway:IL 2 signaling pathway	4	0.688468	0.129693	88	21	1437	3.11039	1	0.615931		GRB2, JUN, SOS1, STAT5A
BIOCARTA	h_il2rbPathway:IL-2 Receptor Beta Chain in T cell Activation	5	0.860585	0.134475	88	33	1437	2.47417	1	0.616859		GRB2, SOS1, STAT5A, CBL, IRS1
BIOCARTA	h_tffPathway:Trefoil Factors Initiate Mucosal Healing	4	0.688468	0.143912	88	22	1437	2.96901	1	0.618394		EGFR, MAPK1, GRB2, SOS1
BIOCARTA	h_integrinPathway:Integrin Signaling Pathway	5	0.860585	0.14572	88	34	1437	2.4014	1	0.611313		MAPK1, GRB2, JUN, SOS1, PXN
BIOCARTA	h_erk5Pathway:Role of Erk5 in Neuronal Survival	3	0.516351	0.183535	88	13	1437	3.76836	1	0.692293		MAPK1, PLCG1, GRB2
KEGG_PATHWAY	hsa05218:Melanoma	5	0.860585	0.186589	162	71	5085	2.21049	1	0.459163		EGFR, MAPK1, CDKN1A, PTEN, PIK3R1
BIOCARTA	h_Ccr5Pathway:Pertussis toxin-insensitive CCR5 Signaling in Macrophage	3	0.516351	0.206122	88	14	1437	3.49919	1	0.727746		PLCG1, MAPK14, JUN
BIOCARTA	h_il3Pathway:IL 3 signaling pathway	3	0.516351	0.206122	88	14	1437	3.49919	1	0.727746		GRB2, SOS1, STAT5A
BBID	54.T-cell_anergy	3	0.516351	0.239547	29	12	358	3.08621	0.999994	0.737834		MAPK1, PLCG1, SOS1
BBID	63.LAT_couples_T-cell_receptor	3	0.516351	0.269988	29	13	358	2.84881	0.999999	0.749589		MAPK1, SOS1, PIK3R1
BIOCARTA	h_tcrPathway:T Cell Receptor Signaling Pathway	4	0.688468	0.339539	88	34	1437	1.92112	1	0.882724		PLCG1, GRB2, JUN, SOS1
BIOCARTA	h_keratinocytePathway:Keratinocyte Differentiation	4	0.688468	0.407453	88	38	1437	1.7189	1	0.917574		EGFR, MAPK1, MAPK14, JUN
BBID	67.Ikaros_and_signaling_inhibitors	3	0.516351	0.419597	29	18	358	2.05747	1	0.88652		MAPK1, JUN, SOS1
KEGG_PATHWAY	hsa04540:Gap junction	4	0.688468	0.539599	162	89	5085	1.41074	1	0.833956		EGFR, MAPK1, GRB2, SOS1
KEGG_PATHWAY	hsa04650:Natural killer cell mediated cytotoxicity	5	0.860585	0.613165	162	133	5085	1.18003	1	0.870864		MAPK1, PLCG1, GRB2, SOS1, PIK3R1
Annotation Cluster 41	Enrichment Score: 1.8704315625469252
Category	Term	Count	%	PValue	List Total	Pop Hits	Pop Total	Fold Enrichment	Bonferroni	Benjamini		Genes
GOTERM_CC_FAT	GO:0015630~microtubule cytoskeleton	34	5.85198	0.000182157	394	549	12782	2.00914	0.0755135	0.00391815		EXOC7, CBX3, CEP55, KLC2, PXN, HOOK3, HOOK1, PEA15, CDCA8, EVI5, PBXIP1, CLASP1, DCX, KIF2A, CEP135, PSRC1, SMEK2, ESPL1, TOPBP1, RCC2, MAPK14, ATG4A, FLII, MAPRE2, MAP7, MARCKS, CLIP2, STMN1, TNFAIP3, WDR44, MAP7D1, KIF26A, SEPT7, MYH10
GOTERM_CC_FAT	GO:0005813~centrosome	12	2.0654	0.0856918	394	224	12782	1.73794	1	0.41508		EXOC7, EVI5, CEP135, SMEK2, FLII, TOPBP1, CLASP1, ESPL1, MARCKS, CEP55, TNFAIP3, KIF2A
GOTERM_CC_FAT	GO:0005815~microtubule organizing center	12	2.0654	0.156791	394	253	12782	1.53873	1	0.542484		EXOC7, EVI5, CEP135, SMEK2, FLII, TOPBP1, CLASP1, ESPL1, MARCKS, CEP55, TNFAIP3, KIF2A
Annotation Cluster 42	Enrichment Score: 1.8256979329829301
Category	Term	Count	%	PValue	List Total	Pop Hits	Pop Total	Fold Enrichment	Bonferroni	Benjamini		Genes
GOTERM_BP_FAT	GO:0007173~epidermal growth factor receptor signaling pathway	6	1.0327	0.00233135	463	28	13528	6.26103	0.99536	0.0709597		EGFR, EPS8, ERBB2IP, GRB2, CBL, ADAM17
BIOCARTA	h_spryPathway:Sprouty regulation of tyrosine kinase signals	5	0.860585	0.010232	88	15	1437	5.44318	0.852355	0.174111		EGFR, MAPK1, GRB2, SOS1, CBL
BIOCARTA	h_cblPathway:CBL mediated ligand-induced downregulation of EGF receptors	3	0.516351	0.139746	88	11	1437	4.45351	1	0.61919		EGFR, GRB2, CBL
Annotation Cluster 43	Enrichment Score: 1.7864758795397377
Category	Term	Count	%	PValue	List Total	Pop Hits	Pop Total	Fold Enrichment	Bonferroni	Benjamini		Genes
KEGG_PATHWAY	hsa04910:Insulin signaling pathway	15	2.58176	7.92536e-05	162	135	5085	3.48765	0.00985818	0.00197946		IRS2, EXOC7, GRB2, CBL, PPP1R3A, PPP1CB, IRS1, MAPK1, PRKAR2A, PDPK1, SOS1, PRKAR1A, CRK, INSR, PIK3R1
BBID	104.Insulin_signaling	7	1.20482	0.000259274	29	14	358	6.17241	0.0113447	0.0113447		MAPK1, PDPK1, TFRC, GRB2, SOS1, IRS1, PIK3R1
GOTERM_BP_FAT	GO:0043255~regulation of carbohydrate biosynthetic process	6	1.0327	0.000587718	463	21	13528	8.34804	0.74162	0.0302892		IRS2, PLEK, ARPP19, PPP1CB, INSR, IRS1
GOTERM_BP_FAT	GO:0046324~regulation of glucose import	7	1.20482	0.000776016	463	33	13528	6.19779	0.832552	0.0351105		PEA15, IRS2, GRB10, ARPP19, INSR, IRS1, PIK3R1
GOTERM_BP_FAT	GO:0010827~regulation of glucose transport	7	1.20482	0.000915512	463	34	13528	6.0155	0.878577	0.0369513		PEA15, IRS2, GRB10, ARPP19, INSR, IRS1, PIK3R1
GOTERM_BP_FAT	GO:0008286~insulin receptor signaling pathway	7	1.20482	0.00145153	463	37	13528	5.52776	0.964699	0.0533417		IRS2, GRB10, GRB2, PTPRA, INSR, IRS1, PIK3R1
GOTERM_MF_FAT	GO:0043560~insulin receptor substrate binding	4	0.688468	0.00575323	457	11	12983	10.3306	0.969346	0.135157		GRB2, INSR, PRKCD, PIK3R1
GOTERM_BP_FAT	GO:0010828~positive regulation of glucose transport	5	0.860585	0.00602253	463	22	13528	6.64049	0.999999	0.128623		IRS2, ARPP19, INSR, IRS1, PIK3R1
GOTERM_BP_FAT	GO:0046326~positive regulation of glucose import	5	0.860585	0.00602253	463	22	13528	6.64049	0.999999	0.128623		IRS2, ARPP19, INSR, IRS1, PIK3R1
GOTERM_BP_FAT	GO:0032869~cellular response to insulin stimulus	8	1.37694	0.00833393	463	68	13528	3.43743	1	0.163376		PDPK1, IRS2, GRB10, GRB2, PTPRA, INSR, IRS1, PIK3R1
KEGG_PATHWAY	hsa04960:Aldosterone-regulated sodium reabsorption	6	1.0327	0.00891814	162	41	5085	4.5935	0.673645	0.0603139		MAPK1, PDPK1, IRS2, INSR, IRS1, PIK3R1
GOTERM_BP_FAT	GO:0010675~regulation of cellular carbohydrate metabolic process	6	1.0327	0.00900792	463	38	13528	4.61339	1	0.171103		IRS2, PLEK, ARPP19, PPP1CB, INSR, IRS1
GOTERM_BP_FAT	GO:0006109~regulation of carbohydrate metabolic process	6	1.0327	0.0100498	463	39	13528	4.4951	1	0.183059		IRS2, PLEK, ARPP19, PPP1CB, INSR, IRS1
GOTERM_BP_FAT	GO:0010962~regulation of glucan biosynthetic process	4	0.688468	0.0108767	463	14	13528	8.34804	1	0.187842		IRS2, PPP1CB, INSR, IRS1
GOTERM_BP_FAT	GO:0005979~regulation of glycogen biosynthetic process	4	0.688468	0.0108767	463	14	13528	8.34804	1	0.187842		IRS2, PPP1CB, INSR, IRS1
GOTERM_BP_FAT	GO:0032885~regulation of polysaccharide biosynthetic process	4	0.688468	0.0108767	463	14	13528	8.34804	1	0.187842		IRS2, PPP1CB, INSR, IRS1
GOTERM_BP_FAT	GO:0032881~regulation of polysaccharide metabolic process	4	0.688468	0.0132565	463	15	13528	7.7915	1	0.219441		IRS2, PPP1CB, INSR, IRS1
KEGG_PATHWAY	hsa04930:Type II diabetes mellitus	6	1.0327	0.0156889	162	47	5085	4.00709	0.861468	0.0898323		MAPK1, IRS2, INSR, PRKCD, IRS1, PIK3R1
GOTERM_MF_FAT	GO:0005158~insulin receptor binding	5	0.860585	0.0157623	457	28	12983	5.07307	0.999932	0.239804		PDPK1, IRS2, GRB10, IRS1, PIK3R1
GOTERM_BP_FAT	GO:0032868~response to insulin stimulus	9	1.54905	0.0210024	463	100	13528	2.62963	1	0.296388		PDPK1, IRS2, GRB10, LYN, GRB2, PTPRA, INSR, IRS1, PIK3R1
GOTERM_BP_FAT	GO:0010907~positive regulation of glucose metabolic process	4	0.688468	0.0255283	463	19	13528	6.15119	1	0.33117		IRS2, ARPP19, INSR, IRS1
GOTERM_BP_FAT	GO:0010676~positive regulation of cellular carbohydrate metabolic process	4	0.688468	0.0292904	463	20	13528	5.84363	1	0.356934		IRS2, ARPP19, INSR, IRS1
GOTERM_BP_FAT	GO:0045913~positive regulation of carbohydrate metabolic process	4	0.688468	0.0292904	463	20	13528	5.84363	1	0.356934		IRS2, ARPP19, INSR, IRS1
GOTERM_BP_FAT	GO:0010906~regulation of glucose metabolic process	5	0.860585	0.0304768	463	35	13528	4.17402	1	0.359371		IRS2, ARPP19, PPP1CB, INSR, IRS1
GOTERM_BP_FAT	GO:0048009~insulin-like growth factor receptor signaling pathway	3	0.516351	0.0357354	463	9	13528	9.73938	1	0.38906		GRB10, IRS1, PIK3R1
GOTERM_BP_FAT	GO:0045725~positive regulation of glycogen biosynthetic process	3	0.516351	0.0436769	463	10	13528	8.76544	1	0.426334		IRS2, INSR, IRS1
GOTERM_MF_FAT	GO:0043548~phosphoinositide 3-kinase binding	3	0.516351	0.0459581	457	10	12983	8.52276	1	0.427185		IRS2, INSR, IRS1
GOTERM_MF_FAT	GO:0005159~insulin-like growth factor receptor binding	3	0.516351	0.0643764	457	12	12983	7.1023	1	0.488218		INSR, IRS1, PIK3R1
GOTERM_BP_FAT	GO:0043467~regulation of generation of precursor metabolites and energy	4	0.688468	0.0814221	463	30	13528	3.89575	1	0.582217		IRS2, PPP1CB, INSR, IRS1
GOTERM_BP_FAT	GO:0031331~positive regulation of cellular catabolic process	4	0.688468	0.123711	463	36	13528	3.24646	1	0.685223		IRS2, INSR, IRS1, ADAM9
GOTERM_BP_FAT	GO:0031329~regulation of cellular catabolic process	5	0.860585	0.15476	463	61	13528	2.39493	1	0.736747		IRS2, PPP1CB, INSR, IRS1, ADAM9
GOTERM_BP_FAT	GO:0051050~positive regulation of transport	11	1.89329	0.233567	463	223	13528	1.44125	1	0.835746		P2RX5, ZFP91, IRS2, UACA, CBL, ARPP19, INSR, IRS1, GLI3, PIK3R1, ADAM9
GOTERM_BP_FAT	GO:0009896~positive regulation of catabolic process	4	0.688468	0.234067	463	49	13528	2.38515	1	0.835599		IRS2, INSR, IRS1, ADAM9
GOTERM_BP_FAT	GO:0009894~regulation of catabolic process	5	0.860585	0.41617	463	96	13528	1.52178	1	0.948004		IRS2, PPP1CB, INSR, IRS1, ADAM9
GOTERM_BP_FAT	GO:0051051~negative regulation of transport	6	1.0327	0.491258	463	135	13528	1.29858	1	0.967014		PEA15, IRS2, GRB10, UACA, INSR, PTEN
GOTERM_BP_FAT	GO:0010565~regulation of cellular ketone metabolic process	3	0.516351	0.584472	463	57	13528	1.5378	1	0.984654		IRS2, ARPP19, IRS1
Annotation Cluster 44	Enrichment Score: 1.7853922214054845
Category	Term	Count	%	PValue	List Total	Pop Hits	Pop Total	Fold Enrichment	Bonferroni	Benjamini		Genes
GOTERM_CC_FAT	GO:0044453~nuclear membrane part	4	0.688468	0.000538354	394	6	12782	21.6277	0.207128	0.00924077		PSEN1, LEMD3, SUN1, LBR
GOTERM_CC_FAT	GO:0031229~intrinsic to nuclear inner membrane	4	0.688468	0.000538354	394	6	12782	21.6277	0.207128	0.00924077		PSEN1, LEMD3, SUN1, LBR
GOTERM_CC_FAT	GO:0005639~integral to nuclear inner membrane	4	0.688468	0.000538354	394	6	12782	21.6277	0.207128	0.00924077		PSEN1, LEMD3, SUN1, LBR
GOTERM_CC_FAT	GO:0005637~nuclear inner membrane	6	1.0327	0.000570191	394	23	12782	8.46303	0.217939	0.00941015		PSEN1, CBX3, LEMD3, SUN1, LBR, MATR3
GOTERM_CC_FAT	GO:0031965~nuclear membrane	9	1.54905	0.00174489	394	73	12782	3.99965	0.52891	0.0232476		EPC1, MTDH, PSEN1, CBX3, LEMD3, SUN1, WTAP, LBR, MATR3
GOTERM_CC_FAT	GO:0031301~integral to organelle membrane	7	1.20482	0.178045	394	123	12782	1.84627	1	0.57412		RTN4, PSEN1, LEMD3, SUN1, ASPH, LBR, SSR3
GOTERM_CC_FAT	GO:0031300~intrinsic to organelle membrane	7	1.20482	0.293258	394	146	12782	1.55542	1	0.724623		RTN4, PSEN1, LEMD3, SUN1, ASPH, LBR, SSR3
GOTERM_CC_FAT	GO:0030176~integral to endoplasmic reticulum membrane	3	0.516351	0.426255	394	47	12782	2.07074	1	0.839244		RTN4, ASPH, SSR3
GOTERM_CC_FAT	GO:0031227~intrinsic to endoplasmic reticulum membrane	3	0.516351	0.590013	394	64	12782	1.5207	1	0.934485		RTN4, ASPH, SSR3
GOTERM_CC_FAT	GO:0019866~organelle inner membrane	10	1.72117	0.686709	394	329	12782	0.986068	1	0.966724		PSEN1, LYN, PHB, CBX3, LEMD3, SUN1, HSPD1, GPAM, LBR, MATR3
Annotation Cluster 45	Enrichment Score: 1.7707019706666172
Category	Term	Count	%	PValue	List Total	Pop Hits	Pop Total	Fold Enrichment	Bonferroni	Benjamini		Genes
INTERPRO	IPR003104:Actin-binding FH2 and DRF autoregulatory	4	0.688468	0.00939346	540	14	16659	8.81429	0.999762	0.201874		FMN1, FMNL2, DIAPH2, FHOD1
UP_SEQ_FEATURE	domain:FH2	4	0.688468	0.0096332	581	15	19113	8.77246	1	0.369069		FMN1, FMNL2, DIAPH2, FHOD1
INTERPRO	IPR015425:Actin-binding FH2	4	0.688468	0.0114636	540	15	16659	8.22667	0.999963	0.224935		FMN1, FMNL2, DIAPH2, FHOD1
SMART	SM00498:FH2	4	0.688468	0.0189017	382	14	9079	6.79058	0.983473	0.239301		FMN1, FMNL2, DIAPH2, FHOD1
UP_SEQ_FEATURE	domain:FH1	3	0.516351	0.0287296	581	9	19113	10.9656	1	0.623184		FMN1, DIAPH2, FHOD1
UP_SEQ_FEATURE	domain:GBD/FH3	3	0.516351	0.0421737	581	11	19113	8.97184	1	0.727035		FMNL2, DIAPH2, FHOD1
Annotation Cluster 46	Enrichment Score: 1.7475334865914343
Category	Term	Count	%	PValue	List Total	Pop Hits	Pop Total	Fold Enrichment	Bonferroni	Benjamini		Genes
BBID	104.Insulin_signaling	7	1.20482	0.000259274	29	14	358	6.17241	0.0113447	0.0113447		MAPK1, PDPK1, TFRC, GRB2, SOS1, IRS1, PIK3R1
BIOCARTA	h_ptenPathway:PTEN dependent cell cycle arrest and apoptosis	7	1.20482	0.00140932	88	22	1437	5.19576	0.230734	0.0837255		MAPK1, PDPK1, CDKN1B, GRB2, SOS1, PTEN, PIK3R1
KEGG_PATHWAY	hsa05213:Endometrial cancer	7	1.20482	0.00559843	162	52	5085	4.22543	0.504293	0.0457071		EGFR, MAPK1, PDPK1, GRB2, SOS1, PTEN, PIK3R1
KEGG_PATHWAY	hsa05223:Non-small cell lung cancer	7	1.20482	0.00674343	162	54	5085	4.06893	0.570779	0.0485347		EGFR, MAPK1, PDPK1, PLCG1, GRB2, SOS1, PIK3R1
KEGG_PATHWAY	hsa04960:Aldosterone-regulated sodium reabsorption	6	1.0327	0.00891814	162	41	5085	4.5935	0.673645	0.0603139		MAPK1, PDPK1, IRS2, INSR, IRS1, PIK3R1
BIOCARTA	h_eif4Pathway:Regulation of eIF4e and p70 S6 Kinase	6	1.0327	0.0123317	88	24	1437	4.08239	0.900536	0.189265		MAPK1, PDPK1, MAPK14, IRS1, PTEN, PIK3R1
BBID	106.Glycogen_synthase-synthesis	4	0.688468	0.0184601	29	8	358	6.17241	0.559495	0.239119		MAPK1, PDPK1, TFRC, PIK3R1
BIOCARTA	h_igf1rPathway:Multiple antiapoptotic pathways from IGF-1R signaling lead to BAD phosphorylation	5	0.860585	0.0199502	88	18	1437	4.53598	0.976441	0.221108		MAPK1, GRB2, SOS1, IRS1, PIK3R1
BBID	105.Signaling_glucose_uptake	4	0.688468	0.0355256	29	10	358	4.93793	0.796394	0.328266		MAPK1, PDPK1, IRS1, PIK3R1
BBID	107.mRNA_translation-protein_synthesis	4	0.688468	0.0585181	29	12	358	4.11494	0.929575	0.411773		MAPK1, PDPK1, IRS1, PIK3R1
KEGG_PATHWAY	hsa04150:mTOR signaling pathway	5	0.860585	0.0811845	162	52	5085	3.01816	0.999975	0.28161		MAPK1, PDPK1, VEGFA, RICTOR, PIK3R1
BIOCARTA	h_igf1mtorpathway:Skeletal muscle hypertrophy is regulated via AKT/mTOR pathway	3	0.516351	0.410742	88	23	1437	2.12994	1	0.914509		PDPK1, PTEN, PIK3R1
BIOCARTA	h_mTORPathway:mTOR Signaling Pathway	3	0.516351	0.494306	88	27	1437	1.81439	1	0.943992		PDPK1, PTEN, PIK3R1
Annotation Cluster 47	Enrichment Score: 1.727448375580012
Category	Term	Count	%	PValue	List Total	Pop Hits	Pop Total	Fold Enrichment	Bonferroni	Benjamini		Genes
GOTERM_CC_FAT	GO:0030426~growth cone	7	1.20482	0.00604333	394	54	12782	4.2054	0.926655	0.068175		PSEN1, ARHGEF7, UTRN, DPYSL3, DOCK7, ERC2, MYH10
GOTERM_CC_FAT	GO:0030427~site of polarized growth	7	1.20482	0.00661196	394	55	12782	4.12893	0.942686	0.0724815		PSEN1, ARHGEF7, UTRN, DPYSL3, DOCK7, ERC2, MYH10
GOTERM_CC_FAT	GO:0031594~neuromuscular junction	4	0.688468	0.0287943	394	22	12782	5.89848	0.999997	0.211478		PSEN1, PRKAR1A, UTRN, MYH10
GOTERM_CC_FAT	GO:0043005~neuron projection	16	2.75387	0.106978	394	342	12782	1.51774	1	0.478058		CNN3, ARHGEF7, UTRN, VIM, DPYSL3, DOCK7, KLC2, IQGAP1, CAPRIN1, MAPK1, ZFP91, PSEN1, ROBO1, ERC2, DBN1, MYH10
Annotation Cluster 48	Enrichment Score: 1.712956555094866
Category	Term	Count	%	PValue	List Total	Pop Hits	Pop Total	Fold Enrichment	Bonferroni	Benjamini		Genes
UP_SEQ_FEATURE	DNA-binding region:A.T hook 1	4	0.688468	0.0049838	581	12	19113	10.9656	0.999881	0.245944		MECP2, BAZ2A, HMGA1, AHDC1
UP_SEQ_FEATURE	DNA-binding region:A.T hook 2	4	0.688468	0.0049838	581	12	19113	10.9656	0.999881	0.245944		MECP2, BAZ2A, HMGA1, AHDC1
INTERPRO	IPR017956:AT hook, DNA-binding, conserved site	4	0.688468	0.0554498	540	27	16659	4.57037	1	0.568498		MECP2, BAZ2A, HMGA1, AHDC1
SMART	SM00384:AT_hook	4	0.688468	0.10213	382	27	9079	3.52104	1	0.550081		MECP2, BAZ2A, HMGA1, AHDC1
Annotation Cluster 49	Enrichment Score: 1.7013528326113183
Category	Term	Count	%	PValue	List Total	Pop Hits	Pop Total	Fold Enrichment	Bonferroni	Benjamini		Genes
GOTERM_BP_FAT	GO:0006974~response to DNA damage stimulus	27	4.64716	0.000468803	463	373	13528	2.11499	0.660213	0.0259842		RAD23B, WRNIP1, RPS3, ANKRD17, SLK, NSMCE2, PARG, TLK2, ERCC4, FANCA, TERF2, LYN, TOPBP1, PPP1CB, SIRT1, EYA4, MAPK1, CDKN1A, UACA, PSEN1, MAPK14, UBR5, SFPQ, DGKZ, ABL1, SMC1A, REV3L
GOTERM_BP_FAT	GO:0033554~cellular response to stress	33	5.67986	0.00364756	463	566	13528	1.70353	0.999778	0.0931827		RAD23B, VAPB, WRNIP1, PXN, RPS3, ANKRD17, SLK, NSMCE2, PARG, TLK2, ERCC4, FANCA, TERF2, DBNL, ATG9A, LYN, TOPBP1, SIRT1, PPP1CB, MAPK1, EYA4, CDKN1A, UACA, PSEN1, MAPK14, JUN, SFPQ, UBR5, DGKZ, ABL1, ATG16L1, SMC1A, REV3L
SP_PIR_KEYWORDS	DNA damage	12	2.0654	0.0470974	581	205	19235	1.93795	1	0.297342		RAD23B, EYA4, SFPQ, WRNIP1, NSMCE2, TOPBP1, TLK2, SMC1A, PPP1CB, ERCC4, FANCA, REV3L
GOTERM_BP_FAT	GO:0006281~DNA repair	14	2.40964	0.175538	463	284	13528	1.44033	1	0.767034		RAD23B, WRNIP1, TOPBP1, SIRT1, ANKRD17, EYA4, SLK, SFPQ, NSMCE2, SMC1A, ABL1, FANCA, ERCC4, REV3L
SP_PIR_KEYWORDS	dna repair	9	1.54905	0.220229	581	191	19235	1.56	1	0.711706		RAD23B, EYA4, SFPQ, NSMCE2, TOPBP1, SMC1A, ERCC4, FANCA, REV3L
Annotation Cluster 50	Enrichment Score: 1.6887029004871985
Category	Term	Count	%	PValue	List Total	Pop Hits	Pop Total	Fold Enrichment	Bonferroni	Benjamini		Genes
GOTERM_BP_FAT	GO:0043488~regulation of mRNA stability	5	0.860585	0.00602253	463	22	13528	6.64049	0.999999	0.128623		SERBP1, VEGFA, HNRNPD, IGF2BP1, YBX1
GOTERM_BP_FAT	GO:0043487~regulation of RNA stability	5	0.860585	0.00829083	463	24	13528	6.08711	1	0.163988		SERBP1, VEGFA, HNRNPD, IGF2BP1, YBX1
GOTERM_BP_FAT	GO:0048255~mRNA stabilization	4	0.688468	0.0132565	463	15	13528	7.7915	1	0.219441		VEGFA, HNRNPD, IGF2BP1, YBX1
GOTERM_BP_FAT	GO:0043489~RNA stabilization	4	0.688468	0.0132565	463	15	13528	7.7915	1	0.219441		VEGFA, HNRNPD, IGF2BP1, YBX1
GOTERM_MF_FAT	GO:0003729~mRNA binding	4	0.688468	0.410444	457	66	12983	1.72177	1	0.940649		SERBP1, HNRNPD, IGF2BP1, RPS3
Annotation Cluster 51	Enrichment Score: 1.6646530983860452
Category	Term	Count	%	PValue	List Total	Pop Hits	Pop Total	Fold Enrichment	Bonferroni	Benjamini		Genes
GOTERM_MF_FAT	GO:0005070~SH3/SH2 adaptor activity	8	1.37694	0.00150795	457	49	12983	4.63824	0.598074	0.0630321		SHB, GRB10, EPS8, GRB2, LASP1, ITSN2, SKAP2, CRK
GOTERM_MF_FAT	GO:0060090~molecular adaptor activity	8	1.37694	0.00890457	457	67	12983	3.39214	0.995494	0.164798		SHB, GRB10, EPS8, GRB2, LASP1, ITSN2, SKAP2, CRK
GOTERM_MF_FAT	GO:0030674~protein binding, bridging	9	1.54905	0.0174151	457	94	12983	2.72003	0.999975	0.243647		SHB, GRB10, EPS8, GRB2, LASP1, FKBP4, ITSN2, SKAP2, CRK
INTERPRO	IPR000108:Neutrophil cytosol factor 2	4	0.688468	0.0456984	540	25	16659	4.936	1	0.522115		OSTF1, GRB2, ITSN2, ITSN1
UP_SEQ_FEATURE	domain:SH3 1	4	0.688468	0.0950538	581	36	19113	3.65519	1	0.909984		GRB2, ITSN2, ITSN1, CRK
UP_SEQ_FEATURE	domain:SH3 2	4	0.688468	0.101225	581	37	19113	3.5564	1	0.918397		GRB2, ITSN2, ITSN1, CRK
Annotation Cluster 52	Enrichment Score: 1.6047626907425216
Category	Term	Count	%	PValue	List Total	Pop Hits	Pop Total	Fold Enrichment	Bonferroni	Benjamini		Genes
INTERPRO	IPR000261:EPS15 homology (EH)	4	0.688468	0.00457682	540	11	16659	11.2182	0.982668	0.149736		REPS1, ITSN2, ITSN1, EHD2
SMART	SM00027:EH	4	0.688468	0.00940644	382	11	9079	8.64255	0.868921	0.15577		REPS1, ITSN2, ITSN1, EHD2
UP_SEQ_FEATURE	domain:EH 2	3	0.516351	0.0127149	581	6	19113	16.4484	1	0.439205		REPS1, ITSN2, ITSN1
UP_SEQ_FEATURE	domain:EH 1	3	0.516351	0.0127149	581	6	19113	16.4484	1	0.439205		REPS1, ITSN2, ITSN1
INTERPRO	IPR018248:EF hand	8	1.37694	0.129014	540	130	16659	1.89846	1	0.795215		EFHD2, REPS1, CABP7, ACTN1, ITSN2, ITSN1, SPTAN1, CALU
INTERPRO	IPR018249:EF-HAND 2	10	1.72117	0.26192	540	215	16659	1.43488	1	0.942508		EFHD2, PLCG1, REPS1, CABP7, ACTN1, ITSN2, ITSN1, EHD2, SPTAN1, CALU
Annotation Cluster 53	Enrichment Score: 1.5998952518141074
Category	Term	Count	%	PValue	List Total	Pop Hits	Pop Total	Fold Enrichment	Bonferroni	Benjamini		Genes
INTERPRO	IPR019750:Band 4.1 subgroup	5	0.860585	0.00798638	540	25	16659	6.17	0.999165	0.188182		EPB41L2, NF2, PTPN14, EPB41L4A, MSN
UP_SEQ_FEATURE	domain:FERM	6	1.0327	0.0147928	581	48	19113	4.11209	1	0.473525		EPB41L2, NF2, FERMT2, PTPN14, EPB41L4A, MSN
INTERPRO	IPR018979:FERM, N-terminal	5	0.860585	0.0152417	540	30	16659	5.14167	0.999999	0.270761		EPB41L2, NF2, PTPN14, EPB41L4A, MSN
INTERPRO	IPR019748:FERM central domain	6	1.0327	0.0174516	540	47	16659	3.9383	1	0.297925		EPB41L2, NF2, FERMT2, PTPN14, EPB41L4A, MSN
INTERPRO	IPR000798:Ezrin/radixin/moesin ERM	4	0.688468	0.0191364	540	18	16659	6.85556	1	0.315843		EPB41L2, NF2, EPB41L4A, MSN
INTERPRO	IPR019749:Band 4.1 domain	6	1.0327	0.0222897	540	50	16659	3.702	1	0.339756		EPB41L2, NF2, FERMT2, PTPN14, EPB41L4A, MSN
INTERPRO	IPR019747:FERM conserved site	6	1.0327	0.0222897	540	50	16659	3.702	1	0.339756		EPB41L2, NF2, FERMT2, PTPN14, EPB41L4A, MSN
INTERPRO	IPR018980:FERM, C-terminal PH-like domain	4	0.688468	0.0456984	540	25	16659	4.936	1	0.522115		EPB41L2, NF2, EPB41L4A, MSN
INTERPRO	IPR014352:FERM/acyl-CoA-binding protein, 3-helical bundle	5	0.860585	0.0495526	540	43	16659	3.58721	1	0.533023		EPB41L2, NF2, PTPN14, EPB41L4A, MSN
SMART	SM00295:B41	6	1.0327	0.0573924	382	50	9079	2.85204	0.999997	0.424493		EPB41L2, NF2, FERMT2, PTPN14, EPB41L4A, MSN
INTERPRO	IPR000299:FERM domain	5	0.860585	0.0648622	540	47	16659	3.28191	1	0.603978		EPB41L2, NF2, PTPN14, EPB41L4A, MSN
Annotation Cluster 54	Enrichment Score: 1.5911319448777292
Category	Term	Count	%	PValue	List Total	Pop Hits	Pop Total	Fold Enrichment	Bonferroni	Benjamini		Genes
GOTERM_BP_FAT	GO:0006607~NLS-bearing substrate import into nucleus	5	0.860585	0.000750943	463	13	13528	11.2377	0.822595	0.0346768		TRPS1, IPO5, KPNA4, KPNA3, RERE
GOTERM_BP_FAT	GO:0006913~nucleocytoplasmic transport	14	2.40964	0.00268129	463	156	13528	2.62214	0.997931	0.0771309		ZC3H3, AGFG1, NUP160, PPP1R10, GLI3, HNRNPA1, MAPK1, JUN, TRPS1, IPO5, KPNA4, KPNA3, RERE, THOC1
GOTERM_BP_FAT	GO:0051169~nuclear transport	14	2.40964	0.00299615	463	158	13528	2.58895	0.999	0.0827211		ZC3H3, AGFG1, NUP160, PPP1R10, GLI3, HNRNPA1, MAPK1, JUN, TRPS1, IPO5, KPNA4, KPNA3, RERE, THOC1
GOTERM_BP_FAT	GO:0051170~nuclear import	10	1.72117	0.00306337	463	88	13528	3.32024	0.999144	0.0825256		MAPK1, TRPS1, JUN, IPO5, PPP1R10, KPNA4, KPNA3, HNRNPA1, GLI3, RERE
GOTERM_BP_FAT	GO:0006606~protein import into nucleus	9	1.54905	0.00901544	463	86	13528	3.05771	1	0.169842		MAPK1, TRPS1, JUN, IPO5, PPP1R10, KPNA4, KPNA3, GLI3, RERE
GOTERM_BP_FAT	GO:0046907~intracellular transport	35	6.0241	0.0103411	463	657	13528	1.55652	1	0.184964		ZC3H3, TMX1, YWHAZ, NRBP1, NUP160, AGFG1, WASF2, SNX2, RFFL, KLC2, GLI3, HOOK3, SSR1, HOOK1, BLOC1S3, RAB8A, PPP1R10, HNRNPA1, MAPK1, ERBB2IP, ATP2A2, PSEN1, JUN, TRPS1, ATG4A, IPO5, KPNA4, ERC1, KPNA3, CLTCL1, SH3GL2, RERE, THOC1, SSR3, MYH10
GOTERM_BP_FAT	GO:0034504~protein localization in nucleus	9	1.54905	0.014965	463	94	13528	2.79748	1	0.235909		MAPK1, TRPS1, JUN, IPO5, PPP1R10, KPNA4, KPNA3, GLI3, RERE
GOTERM_BP_FAT	GO:0015031~protein transport	37	6.36833	0.0294282	463	762	13528	1.41873	1	0.354651		YWHAZ, SDAD1, EXOC7, NUP160, XPO4, SNX2, RFFL, SNX3, GLI3, CANX, HOOK3, SSR1, HOOK1, BLOC1S3, RAB8A, NUP153, ABCB9, ATG9A, LYN, PLEK, NASP, PPP1R10, MAPK1, ERBB2IP, PSEN1, JUN, TRPS1, ATG4A, IPO5, KPNA4, KPNA3, ERC1, SNX12, ATG16L1, CLTCL1, RERE, SSR3
GOTERM_BP_FAT	GO:0006605~protein targeting	14	2.40964	0.0334291	463	215	13528	1.90258	1	0.381328		YWHAZ, PPP1R10, GLI3, SSR1, MAPK1, ERBB2IP, ATG4A, TRPS1, JUN, IPO5, KPNA4, KPNA3, RERE, SSR3
GOTERM_BP_FAT	GO:0045184~establishment of protein localization	37	6.36833	0.0340566	463	769	13528	1.40581	1	0.38333		YWHAZ, SDAD1, EXOC7, NUP160, XPO4, SNX2, RFFL, SNX3, GLI3, CANX, HOOK3, SSR1, HOOK1, BLOC1S3, RAB8A, NUP153, ABCB9, ATG9A, LYN, PLEK, NASP, PPP1R10, MAPK1, ERBB2IP, PSEN1, JUN, TRPS1, ATG4A, IPO5, KPNA4, KPNA3, ERC1, SNX12, ATG16L1, CLTCL1, RERE, SSR3
GOTERM_BP_FAT	GO:0017038~protein import	10	1.72117	0.0355579	463	131	13528	2.23039	1	0.3911		MAPK1, YWHAZ, TRPS1, JUN, IPO5, PPP1R10, KPNA4, KPNA3, GLI3, RERE
GOTERM_BP_FAT	GO:0008104~protein localization	41	7.0568	0.0394904	463	882	13528	1.35821	1	0.406116		PALM, YWHAZ, SDAD1, EXOC7, NUP160, XPO4, SNX2, RFFL, SNX3, GLI3, CANX, SSR1, HOOK3, HOOK1, BLOC1S3, TERF2, EGFR, RAB8A, NUP153, ABCB9, ATG9A, LYN, PLEK, NASP, PPP1R10, TMSB10, MAPK1, PSEN1, ERBB2IP, JUN, TRPS1, ATG4A, IPO5, KPNA4, KPNA3, ERC1, SNX12, ATG16L1, CLTCL1, RERE, SSR3
GOTERM_BP_FAT	GO:0033365~protein localization in organelle	10	1.72117	0.0627672	463	146	13528	2.00124	1	0.51368		MAPK1, YWHAZ, TRPS1, JUN, IPO5, PPP1R10, KPNA4, KPNA3, GLI3, RERE
SP_PIR_KEYWORDS	protein transport	20	3.44234	0.145451	581	485	19235	1.36523	1	0.582913		ABCB9, SDAD1, NUP153, RAB8A, ATG9A, NUP160, EXOC7, NASP, XPO4, SNX2, SNX3, HOOK3, HOOK1, ATG4A, IPO5, KPNA4, ATG16L1, KPNA3, SNX12, ERC1
GOTERM_BP_FAT	GO:0034613~cellular protein localization	19	3.27022	0.170972	463	411	13528	1.35072	1	0.763918		EGFR, YWHAZ, SNX2, PPP1R10, RFFL, GLI3, SSR1, MAPK1, ERBB2IP, JUN, ATG4A, TRPS1, IPO5, KPNA4, KPNA3, CLTCL1, TERF2, RERE, SSR3
GOTERM_BP_FAT	GO:0070727~cellular macromolecule localization	19	3.27022	0.17641	463	414	13528	1.34093	1	0.766669		EGFR, YWHAZ, SNX2, PPP1R10, RFFL, GLI3, SSR1, MAPK1, ERBB2IP, JUN, ATG4A, TRPS1, IPO5, KPNA4, KPNA3, CLTCL1, TERF2, RERE, SSR3
GOTERM_BP_FAT	GO:0006886~intracellular protein transport	17	2.92599	0.211282	463	374	13528	1.3281	1	0.809037		YWHAZ, SNX2, PPP1R10, RFFL, GLI3, SSR1, MAPK1, ERBB2IP, JUN, ATG4A, TRPS1, IPO5, KPNA4, KPNA3, CLTCL1, RERE, SSR3
GOTERM_BP_FAT	GO:0000060~protein import into nucleus, translocation	3	0.516351	0.324341	463	34	13528	2.57807	1	0.904081		MAPK1, JUN, GLI3
Annotation Cluster 55	Enrichment Score: 1.5522486381326863
Category	Term	Count	%	PValue	List Total	Pop Hits	Pop Total	Fold Enrichment	Bonferroni	Benjamini		Genes
SP_PIR_KEYWORDS	cyclin	7	1.20482	0.00377388	581	50	19235	4.63494	0.775416	0.037571		CCNT2, CDKN1A, CCNK, CDKN1B, CCNY, CCNC, CCNL2
COG_ONTOLOGY	Cell division and chromosome partitioning / Transcription / DNA replication, recombination, and repair	3	0.516351	0.0168835	70	6	1950	13.9286	0.300634	0.163719		CCNT2, CCNC, CCNL2
INTERPRO	IPR006671:Cyclin, N-terminal	5	0.860585	0.0210996	540	33	16659	4.67424	1	0.330416		CCNT2, CCNK, CCNY, CCNC, CCNL2
INTERPRO	IPR015429:Transcription regulator cyclin	3	0.516351	0.0257058	540	8	16659	11.5687	1	0.36326		CCNT2, CCNC, CCNL2
INTERPRO	IPR006670:Cyclin	5	0.860585	0.0395411	540	40	16659	3.85625	1	0.477139		CCNT2, CCNK, CCNY, CCNC, CCNL2
SMART	SM00385:CYCLIN	5	0.860585	0.0853629	382	40	9079	2.97088	1	0.521857		CCNT2, CCNK, CCNY, CCNC, CCNL2
INTERPRO	IPR013763:Cyclin-related	4	0.688468	0.116784	540	37	16659	3.33514	1	0.777725		CCNT2, CCNK, CCNC, CCNL2
Annotation Cluster 56	Enrichment Score: 1.5434846964644635
Category	Term	Count	%	PValue	List Total	Pop Hits	Pop Total	Fold Enrichment	Bonferroni	Benjamini		Genes
INTERPRO	IPR000953:Chromo domain	7	1.20482	0.000493465	540	32	16659	6.74844	0.353596	0.0330069		CHD9, CHD7, ARID4A, SMARCC1, ARID4B, CHD1, CBX3
SMART	SM00298:CHROMO	7	1.20482	0.00188148	382	32	9079	5.19903	0.332956	0.0652566		CHD9, CHD7, ARID4A, SMARCC1, ARID4B, CHD1, CBX3
INTERPRO	IPR000330:SNF2-related	6	1.0327	0.00340043	540	32	16659	5.78437	0.950762	0.13977		SMARCAD1, CHD9, BTAF1, CHD7, CHD1, SMARCA2
UP_SEQ_FEATURE	domain:Chromo 1	4	0.688468	0.0049838	581	12	19113	10.9656	0.999881	0.245944		CHD9, CHD7, CHD1, CBX3
SP_PIR_KEYWORDS	helicase	11	1.89329	0.00744394	581	134	19235	2.71772	0.947731	0.0663337		SMARCAD1, CHD9, BTAF1, MOV10, CHD7, CHD1, HELZ, YTHDC2, DDX5, SMARCA2, DHX57
INTERPRO	IPR006576:BRK domain	3	0.516351	0.0143748	540	6	16659	15.425	0.999997	0.262693		CHD9, CHD7, SMARCA2
UP_SEQ_FEATURE	domain:Helicase C-terminal	9	1.54905	0.0146138	581	105	19113	2.81972	1	0.477531		SMARCAD1, CHD9, BTAF1, CHD7, CHD1, YTHDC2, DDX5, SMARCA2, DHX57
UP_SEQ_FEATURE	domain:Helicase ATP-binding	9	1.54905	0.0188627	581	110	19113	2.69155	1	0.511922		SMARCAD1, CHD9, BTAF1, CHD7, CHD1, YTHDC2, DDX5, SMARCA2, DHX57
INTERPRO	IPR014021:Helicase, superfamily 1 and 2, ATP-binding	9	1.54905	0.0227771	540	107	16659	2.59486	1	0.340102		SMARCAD1, CHD9, BTAF1, CHD7, CHD1, YTHDC2, DDX5, SMARCA2, DHX57
SMART	SM00592:BRK	3	0.516351	0.0235501	382	6	9079	11.8835	0.994047	0.247728		CHD9, CHD7, SMARCA2
INTERPRO	IPR014001:DEAD-like helicase, N-terminal	9	1.54905	0.0251246	540	109	16659	2.54725	1	0.362294		SMARCAD1, CHD9, BTAF1, CHD7, CHD1, YTHDC2, DDX5, SMARCA2, DHX57
GOTERM_MF_FAT	GO:0004386~helicase activity	11	1.89329	0.0257817	457	140	12983	2.23215	1	0.301314		SMARCAD1, CHD9, BTAF1, MOV10, CHD7, CHD1, HELZ, YTHDC2, DDX5, SMARCA2, DHX57
UP_SEQ_FEATURE	short sequence motif:DEGH box	3	0.516351	0.0287296	581	9	19113	10.9656	1	0.623184		SMARCAD1, BTAF1, SMARCA2
UP_SEQ_FEATURE	domain:Chromo 2	3	0.516351	0.0287296	581	9	19113	10.9656	1	0.623184		CHD9, CHD7, CHD1
INTERPRO	IPR001650:DNA/RNA helicase, C-terminal	8	1.37694	0.0586663	540	107	16659	2.30654	1	0.577687		SMARCAD1, CHD9, BTAF1, CHD7, YTHDC2, DDX5, SMARCA2, DHX57
SMART	SM00487:DEXDc	9	1.54905	0.0870949	382	109	9079	1.96241	1	0.515972		SMARCAD1, CHD9, BTAF1, CHD7, CHD1, YTHDC2, DDX5, SMARCA2, DHX57
UP_SEQ_FEATURE	short sequence motif:DEAH box	4	0.688468	0.134291	581	42	19113	3.13302	1	0.956772		CHD9, CHD7, CHD1, YTHDC2
SMART	SM00490:HELICc	8	1.37694	0.156959	382	106	9079	1.79374	1	0.671231		SMARCAD1, CHD9, BTAF1, CHD7, YTHDC2, DDX5, SMARCA2, DHX57
INTERPRO	IPR002464:DNA/RNA helicase, ATP-dependent, DEAH-box type, conserved site	3	0.516351	0.361221	540	39	16659	2.37308	1	0.978649		CHD7, CHD1, DHX57
GOTERM_MF_FAT	GO:0070035~purine NTP-dependent helicase activity	3	0.516351	0.863623	457	98	12983	0.869669	1	0.999706		CHD1, DDX5, DHX57
GOTERM_MF_FAT	GO:0008026~ATP-dependent helicase activity	3	0.516351	0.863623	457	98	12983	0.869669	1	0.999706		CHD1, DDX5, DHX57
Annotation Cluster 57	Enrichment Score: 1.535312957376257
Category	Term	Count	%	PValue	List Total	Pop Hits	Pop Total	Fold Enrichment	Bonferroni	Benjamini		Genes
GOTERM_BP_FAT	GO:0051130~positive regulation of cellular component organization	18	3.09811	0.000156476	463	181	13528	2.90567	0.302488	0.0102396		CAV2, NF2, PLEK, PSRC1, CBL, ESPL1, RICTOR, ZFP91, PDPK1, CDKN1B, ROBO1, NUMB, DNMT1, INSR, TERF2, PIK3R1, NGF, ADAM9
GOTERM_BP_FAT	GO:0033043~regulation of organelle organization	18	3.09811	0.00127115	463	217	13528	2.42362	0.946498	0.047629		CAV2, NF2, PLEK, PSRC1, MYO1F, TMSB10, ESPL1, RICTOR, PFN2, CDKN1B, ARPC5L, DNMT1, CLASP1, TLK2, INSR, ERCC4, TERF2, SPTAN1
GOTERM_BP_FAT	GO:0010638~positive regulation of organelle organization	10	1.72117	0.00204631	463	83	13528	3.52026	0.991044	0.0669949		CAV2, CDKN1B, PLEK, NF2, PSRC1, DNMT1, ESPL1, RICTOR, INSR, TERF2
GOTERM_BP_FAT	GO:0051493~regulation of cytoskeleton organization	12	2.0654	0.00691109	463	136	13528	2.57807	1	0.141049		CAV2, PFN2, CDKN1B, PLEK, NF2, ARPC5L, PSRC1, MYO1F, TMSB10, CLASP1, RICTOR, SPTAN1
GOTERM_BP_FAT	GO:0051495~positive regulation of cytoskeleton organization	6	1.0327	0.0180649	463	45	13528	3.89575	1	0.268878		CAV2, CDKN1B, PLEK, NF2, PSRC1, RICTOR
GOTERM_BP_FAT	GO:0032271~regulation of protein polymerization	7	1.20482	0.028295	463	68	13528	3.00775	1	0.350699		CAV2, CDKN1B, ARPC5L, PSRC1, TMSB10, RICTOR, SPTAN1
GOTERM_BP_FAT	GO:0031334~positive regulation of protein complex assembly	5	0.860585	0.0304768	463	35	13528	4.17402	1	0.359371		CAV2, CDKN1B, PLEK, PSRC1, RICTOR
GOTERM_BP_FAT	GO:0032956~regulation of actin cytoskeleton organization	8	1.37694	0.0323783	463	89	13528	2.62635	1	0.373562		PFN2, PLEK, NF2, ARPC5L, MYO1F, TMSB10, RICTOR, SPTAN1
GOTERM_BP_FAT	GO:0043254~regulation of protein complex assembly	8	1.37694	0.0341211	463	90	13528	2.59717	1	0.382103		CAV2, CDKN1B, PLEK, ARPC5L, PSRC1, TMSB10, RICTOR, SPTAN1
GOTERM_BP_FAT	GO:0032970~regulation of actin filament-based process	8	1.37694	0.0377911	463	92	13528	2.54071	1	0.399303		PFN2, PLEK, NF2, ARPC5L, MYO1F, TMSB10, RICTOR, SPTAN1
GOTERM_BP_FAT	GO:0032273~positive regulation of protein polymerization	4	0.688468	0.0521767	463	25	13528	4.6749	1	0.470523		CAV2, CDKN1B, PSRC1, RICTOR
GOTERM_BP_FAT	GO:0044087~regulation of cellular component biogenesis	10	1.72117	0.0545063	463	142	13528	2.05762	1	0.480525		CAV2, CDKN1B, PLEK, NF2, ARPC5L, PSRC1, TMSB10, RICTOR, PTEN, SPTAN1
GOTERM_BP_FAT	GO:0008064~regulation of actin polymerization or depolymerization	6	1.0327	0.0567978	463	61	13528	2.87392	1	0.491569		PFN2, PLEK, ARPC5L, TMSB10, RICTOR, SPTAN1
GOTERM_BP_FAT	GO:0031116~positive regulation of microtubule polymerization	3	0.516351	0.0612575	463	12	13528	7.30454	1	0.509989		CAV2, CDKN1B, PSRC1
GOTERM_BP_FAT	GO:0030832~regulation of actin filament length	6	1.0327	0.0635699	463	63	13528	2.78268	1	0.516597		PFN2, PLEK, ARPC5L, TMSB10, RICTOR, SPTAN1
GOTERM_BP_FAT	GO:0031112~positive regulation of microtubule polymerization or depolymerization	3	0.516351	0.0708016	463	13	13528	6.74265	1	0.539492		CAV2, CDKN1B, PSRC1
GOTERM_BP_FAT	GO:0031113~regulation of microtubule polymerization	3	0.516351	0.0708016	463	13	13528	6.74265	1	0.539492		CAV2, CDKN1B, PSRC1
GOTERM_BP_FAT	GO:0031110~regulation of microtubule polymerization or depolymerization	4	0.688468	0.0879641	463	31	13528	3.77008	1	0.598928		CAV2, CDKN1B, PSRC1, CLASP1
GOTERM_BP_FAT	GO:0070507~regulation of microtubule cytoskeleton organization	4	0.688468	0.172172	463	42	13528	2.78268	1	0.763138		CAV2, CDKN1B, PSRC1, CLASP1
GOTERM_BP_FAT	GO:0032886~regulation of microtubule-based process	4	0.688468	0.234067	463	49	13528	2.38515	1	0.835599		CAV2, CDKN1B, PSRC1, CLASP1
GOTERM_BP_FAT	GO:0030833~regulation of actin filament polymerization	4	0.688468	0.280367	463	54	13528	2.16431	1	0.872307		ARPC5L, TMSB10, RICTOR, SPTAN1
Annotation Cluster 58	Enrichment Score: 1.5206115480856304
Category	Term	Count	%	PValue	List Total	Pop Hits	Pop Total	Fold Enrichment	Bonferroni	Benjamini		Genes
GOTERM_CC_FAT	GO:0016323~basolateral plasma membrane	15	2.58176	0.00406889	394	203	12782	2.39716	0.827485	0.0489681		EGFR, CAV2, ARHGEF7, FERMT2, ACTN1, PXN, ERBB2IP, LASP1, NUMB, ADAM17, STK39, MAP7, MSN, ADAM9, EBAG9
GOTERM_CC_FAT	GO:0005912~adherens junction	11	1.89329	0.0214457	394	155	12782	2.30231	0.999912	0.170451		FMN1, CAV2, NF2, ARHGEF7, LASP1, FERMT2, ADAM17, ACTN1, PXN, SPTAN1, EBAG9
GOTERM_CC_FAT	GO:0030055~cell-substrate junction	9	1.54905	0.0220967	394	112	12782	2.60692	0.999934	0.172075		CAV2, ERBB2IP, ARHGEF7, LASP1, FERMT2, ADAM17, ACTN1, PXN, EBAG9
GOTERM_CC_FAT	GO:0005925~focal adhesion	8	1.37694	0.0376574	394	102	12782	2.54444	1	0.248165		CAV2, ARHGEF7, LASP1, FERMT2, ADAM17, ACTN1, PXN, EBAG9
GOTERM_CC_FAT	GO:0070161~anchoring junction	11	1.89329	0.0398489	394	172	12782	2.07476	1	0.253312		FMN1, CAV2, NF2, ARHGEF7, LASP1, FERMT2, ADAM17, ACTN1, PXN, SPTAN1, EBAG9
GOTERM_CC_FAT	GO:0005924~cell-substrate adherens junction	8	1.37694	0.0448704	394	106	12782	2.44842	1	0.277016		CAV2, ARHGEF7, LASP1, FERMT2, ADAM17, ACTN1, PXN, EBAG9
GOTERM_CC_FAT	GO:0030054~cell junction	21	3.61446	0.174722	394	518	12782	1.3152	1	0.570255		CAV2, MTDH, NF2, ARHGEF7, GABRB1, UTRN, FERMT2, ACTN1, ITSN1, PXN, ZNRF2, FMN1, ARHGAP21, ERBB2IP, LASP1, ADAM17, ERC2, UNC13B, ADD3, SPTAN1, EBAG9
Annotation Cluster 59	Enrichment Score: 1.4954787723903737
Category	Term	Count	%	PValue	List Total	Pop Hits	Pop Total	Fold Enrichment	Bonferroni	Benjamini		Genes
GOTERM_BP_FAT	GO:0051056~regulation of small GTPase mediated signal transduction	21	3.61446	0.000413985	463	252	13528	2.43485	0.614491	0.0235481		AGFG1, TBC1D10B, RALBP1, ARHGEF7, ARHGEF5, AKAP13, DOCK7, ITSN2, RICTOR, ITSN1, ARFGEF1, RALGDS, IQGAP1, RASAL2, NOTCH2, GAPVD1, EVI5, SOS1, GIT2, DGKZ, CRK
GOTERM_BP_FAT	GO:0046578~regulation of Ras protein signal transduction	17	2.92599	0.00232023	463	210	13528	2.36528	0.995239	0.0715781		AGFG1, TBC1D10B, RALBP1, ARHGEF7, ARHGEF5, AKAP13, DOCK7, ITSN2, RICTOR, ITSN1, ARFGEF1, NOTCH2, EVI5, SOS1, GIT2, DGKZ, CRK
GOTERM_MF_FAT	GO:0005085~guanyl-nucleotide exchange factor activity	13	2.23752	0.00733497	457	152	12983	2.42973	0.988282	0.151844		RALGPS2, GAPVD1, ARHGEF7, SOS1, ARHGEF5, AKAP13, DOCK7, RICTOR, ITSN2, ITSN1, DOCK6, ARFGEF1, RALGDS
GOTERM_MF_FAT	GO:0030695~GTPase regulator activity	25	4.30293	0.00854105	457	404	12983	1.75799	0.994377	0.163604		RALGPS2, AGFG1, AKAP13, ITSN2, ITSN1, ARFGEF1, IQGAP1, ARHGAP21, RASAL2, EVI5, SOS1, GIT2, TBC1D10B, ARHGEF7, RALBP1, ARHGEF5, DOCK7, RICTOR, DOCK6, RALGDS, GAPVD1, JUN, IPO5, ERC1, WDR44
GOTERM_MF_FAT	GO:0060589~nucleoside-triphosphatase regulator activity	25	4.30293	0.010967	457	413	12983	1.71968	0.99872	0.182773		RALGPS2, AGFG1, AKAP13, ITSN2, ITSN1, ARFGEF1, IQGAP1, ARHGAP21, RASAL2, EVI5, SOS1, GIT2, TBC1D10B, ARHGEF7, RALBP1, ARHGEF5, DOCK7, RICTOR, DOCK6, RALGDS, GAPVD1, JUN, IPO5, ERC1, WDR44
SP_PIR_KEYWORDS	guanine-nucleotide releasing factor	10	1.72117	0.0110573	581	121	19235	2.73609	0.987624	0.0910614		RALGPS2, GAPVD1, ARHGEF7, SOS1, ARHGEF5, AKAP13, DOCK7, ARFGEF1, DOCK6, RALGDS
GOTERM_MF_FAT	GO:0005083~small GTPase regulator activity	18	3.09811	0.0167942	457	274	12983	1.8663	0.999964	0.247356		AGFG1, TBC1D10B, RALBP1, ARHGEF7, ARHGEF5, AKAP13, ITSN2, ITSN1, ARFGEF1, RALGDS, IQGAP1, RASAL2, EVI5, SOS1, JUN, GIT2, WDR44, ERC1
GOTERM_BP_FAT	GO:0035023~regulation of Rho protein signal transduction	9	1.54905	0.019893	463	99	13528	2.65619	1	0.284793		RALBP1, ARHGEF7, SOS1, ARHGEF5, AKAP13, DOCK7, RICTOR, ITSN2, ITSN1
UP_SEQ_FEATURE	domain:DH	6	1.0327	0.0525522	581	67	19113	2.94598	1	0.772093		ARHGEF7, SOS1, ARHGEF5, AKAP13, ITSN2, ITSN1
INTERPRO	IPR000219:Dbl homology (DH) domain	6	1.0327	0.0724094	540	69	16659	2.68261	1	0.640213		ARHGEF7, SOS1, ARHGEF5, AKAP13, ITSN2, ITSN1
GOTERM_MF_FAT	GO:0008047~enzyme activator activity	18	3.09811	0.0827275	457	335	12983	1.52646	1	0.551747		DBNL, AGFG1, TBC1D10B, RALBP1, TAOK1, ITSN1, ARFGEF1, PRKCD, IQGAP1, RASAL2, ARHGAP21, GAPVD1, EVI5, JUN, SOS1, PRKRA, GIT2, EBAG9
GOTERM_MF_FAT	GO:0005099~Ras GTPase activator activity	7	1.20482	0.100553	457	91	12983	2.18532	1	0.604526		RASAL2, TBC1D10B, EVI5, RALBP1, JUN, SOS1, IQGAP1
GOTERM_MF_FAT	GO:0005089~Rho guanyl-nucleotide exchange factor activity	6	1.0327	0.118294	457	74	12983	2.30345	1	0.652202		ARHGEF7, SOS1, ARHGEF5, AKAP13, ITSN2, ITSN1
INTERPRO	IPR001331:Guanine-nucleotide dissociation stimulator, CDC24, conserved site	5	0.860585	0.146568	540	63	16659	2.44841	1	0.830258		ARHGEF7, SOS1, ARHGEF5, AKAP13, ITSN1
GOTERM_MF_FAT	GO:0005096~GTPase activator activity	12	2.0654	0.152551	457	220	12983	1.54959	1	0.704543		ARHGAP21, RASAL2, GAPVD1, AGFG1, TBC1D10B, EVI5, RALBP1, JUN, SOS1, GIT2, ARFGEF1, IQGAP1
SMART	SM00325:RhoGEF	6	1.0327	0.162899	382	69	9079	2.0667	1	0.675151		ARHGEF7, SOS1, ARHGEF5, AKAP13, ITSN2, ITSN1
GOTERM_BP_FAT	GO:0008624~induction of apoptosis by extracellular signals	7	1.20482	0.184312	463	112	13528	1.82613	1	0.776492		DPF2, PSEN1, ARHGEF7, SOS1, AKAP13, ITSN1, NGF
GOTERM_MF_FAT	GO:0005088~Ras guanyl-nucleotide exchange factor activity	6	1.0327	0.196804	457	88	12983	1.93699	1	0.781616		ARHGEF7, SOS1, ARHGEF5, AKAP13, ITSN2, ITSN1
Annotation Cluster 60	Enrichment Score: 1.45968762712273
Category	Term	Count	%	PValue	List Total	Pop Hits	Pop Total	Fold Enrichment	Bonferroni	Benjamini		Genes
GOTERM_BP_FAT	GO:0019220~regulation of phosphate metabolic process	29	4.99139	0.00479293	463	485	13528	1.74706	0.999984	0.114442		CCNT2, IL6ST, PTEN, PDCD4, ZFP91, PRKAR2A, PDPK1, ADRA2A, INSR, ADAM9, EGFR, DBNL, CCNK, LYN, NF2, PLEK, DOCK7, RICTOR, PRKCD, IRS1, PPP1CB, CDKN1A, CDKN1B, PSEN1, JUN, PRKAR1A, ADAM17, DGKZ, DUSP8
GOTERM_BP_FAT	GO:0051174~regulation of phosphorus metabolic process	29	4.99139	0.00479293	463	485	13528	1.74706	0.999984	0.114442		CCNT2, IL6ST, PTEN, PDCD4, ZFP91, PRKAR2A, PDPK1, ADRA2A, INSR, ADAM9, EGFR, DBNL, CCNK, LYN, NF2, PLEK, DOCK7, RICTOR, PRKCD, IRS1, PPP1CB, CDKN1A, CDKN1B, PSEN1, JUN, PRKAR1A, ADAM17, DGKZ, DUSP8
GOTERM_BP_FAT	GO:0042325~regulation of phosphorylation	28	4.81928	0.00527814	463	466	13528	1.7556	0.999995	0.121554		CCNT2, IL6ST, PTEN, PDCD4, ZFP91, PRKAR2A, PDPK1, ADRA2A, INSR, ADAM9, EGFR, DBNL, CCNK, NF2, LYN, DOCK7, RICTOR, PRKCD, IRS1, PPP1CB, CDKN1A, CDKN1B, PSEN1, JUN, PRKAR1A, ADAM17, DGKZ, DUSP8
GOTERM_BP_FAT	GO:0051338~regulation of transferase activity	22	3.78657	0.0170434	463	372	13528	1.72795	1	0.259026		EGFR, CCNT2, DBNL, CCNK, NF2, PPP1CB, IRS1, PTEN, PDCD4, PRKAR2A, PDPK1, CDKN1A, CDKN1B, PSEN1, SERINC1, PRKAR1A, ADRA2A, ADAM17, DGKZ, DUSP8, INSR, ADAM9
GOTERM_BP_FAT	GO:0043549~regulation of kinase activity	21	3.61446	0.0210056	463	357	13528	1.71871	1	0.294657		EGFR, CCNT2, DBNL, CCNK, NF2, PPP1CB, IRS1, PTEN, PDCD4, PRKAR2A, PDPK1, CDKN1A, CDKN1B, PSEN1, PRKAR1A, ADRA2A, ADAM17, DGKZ, DUSP8, INSR, ADAM9
GOTERM_BP_FAT	GO:0045859~regulation of protein kinase activity	20	3.44234	0.0280677	463	345	13528	1.69381	1	0.350243		EGFR, CCNT2, DBNL, CCNK, NF2, PPP1CB, PTEN, PDCD4, PRKAR2A, PDPK1, CDKN1A, CDKN1B, PSEN1, PRKAR1A, ADRA2A, ADAM17, DGKZ, DUSP8, INSR, ADAM9
GOTERM_BP_FAT	GO:0051347~positive regulation of transferase activity	14	2.40964	0.0686278	463	240	13528	1.70439	1	0.536233		EGFR, DBNL, PPP1CB, IRS1, PRKAR2A, PDPK1, PSEN1, SERINC1, PRKAR1A, ADRA2A, DGKZ, ADAM17, INSR, ADAM9
GOTERM_BP_FAT	GO:0032147~activation of protein kinase activity	8	1.37694	0.0953451	463	114	13528	2.0504	1	0.619064		EGFR, PDPK1, PRKAR2A, PSEN1, PRKAR1A, DGKZ, INSR, ADAM9
GOTERM_BP_FAT	GO:0033674~positive regulation of kinase activity	13	2.23752	0.10062	463	231	13528	1.64431	1	0.635338		EGFR, DBNL, PDPK1, PRKAR2A, PSEN1, PRKAR1A, ADRA2A, ADAM17, DGKZ, PPP1CB, INSR, IRS1, ADAM9
GOTERM_BP_FAT	GO:0045860~positive regulation of protein kinase activity	12	2.0654	0.142849	463	223	13528	1.57228	1	0.723524		EGFR, DBNL, PDPK1, PRKAR2A, PSEN1, PRKAR1A, ADRA2A, ADAM17, DGKZ, PPP1CB, INSR, ADAM9
GOTERM_BP_FAT	GO:0044093~positive regulation of molecular function	26	4.47504	0.14807	463	586	13528	1.29637	1	0.725931		MTDH, RPS3, PRKAR2A, PDPK1, SERINC1, ADRA2A, INSR, ADAM9, EGFR, DBNL, PLEK, RALBP1, NR4A2, DOCK7, IRS1, PPP1CB, UACA, EP300, PSEN1, PSMA4, PRKAR1A, ADAM17, DGKZ, HSPD1, ABL1, ERC1
GOTERM_BP_FAT	GO:0043085~positive regulation of catalytic activity	23	3.95869	0.179532	463	520	13528	1.29234	1	0.771032		EGFR, DBNL, PLEK, RALBP1, NR4A2, DOCK7, PPP1CB, IRS1, RPS3, PRKAR2A, PDPK1, UACA, PSEN1, SERINC1, PSMA4, PRKAR1A, ADRA2A, ADAM17, DGKZ, HSPD1, ABL1, INSR, ADAM9
Annotation Cluster 61	Enrichment Score: 1.430849313022988
Category	Term	Count	%	PValue	List Total	Pop Hits	Pop Total	Fold Enrichment	Bonferroni	Benjamini		Genes
UP_SEQ_FEATURE	domain:W2	5	0.860585	2.73104e-05	581	7	19113	23.4977	0.0481786	0.00492561		BZW2, BZW1, EIF4G2, EIF4G3, EIF5
INTERPRO	IPR003307:eIF4-gamma/eIF5/eIF2-epsilon	5	0.860585	3.50959e-05	540	7	16659	22.0357	0.0305489	0.00344132		BZW2, BZW1, EIF4G2, EIF4G3, EIF5
SMART	SM00515:eIF5C	5	0.860585	9.66199e-05	382	7	9079	16.9764	0.02056	0.00690084		BZW2, BZW1, EIF4G2, EIF4G3, EIF5
SP_PIR_KEYWORDS	Initiation factor	4	0.688468	0.206504	581	52	19235	2.54667	1	0.690056		EIF4G2, EIF4G3, EIF5, EIF3J
GOTERM_MF_FAT	GO:0008135~translation factor activity, nucleic acid binding	6	1.0327	0.261325	457	98	12983	1.73934	1	0.845387		EIF4G2, EIF4G3, ELL, EIF5, EEF2K, EIF3J
GOTERM_MF_FAT	GO:0003743~translation initiation factor activity	4	0.688468	0.362564	457	61	12983	1.8629	1	0.917524		EIF4G2, EIF4G3, EIF5, EIF3J
GOTERM_BP_FAT	GO:0006446~regulation of translational initiation	3	0.516351	0.410827	463	41	13528	2.13791	1	0.945714		EIF4G2, EIF4G3, EIF5
GOTERM_BP_FAT	GO:0006413~translational initiation	3	0.516351	0.457781	463	45	13528	1.94788	1	0.960217		EIF5, EIF3J, RPS3
GOTERM_BP_FAT	GO:0006417~regulation of translation	5	0.860585	0.692929	463	137	13528	1.06636	1	0.994895		MAPK1, EIF4G2, EIF4G3, EIF5, IGF2BP1
SP_PIR_KEYWORDS	protein biosynthesis	5	0.860585	0.822334	581	188	19235	0.880498	1	0.992886		EIF4G2, EIF4G3, EIF5, EIF3J, RPS3
GOTERM_BP_FAT	GO:0006412~translation	8	1.37694	0.938555	463	331	13528	0.706179	1	0.999975		EGFR, EIF4G2, EIF4G3, RPL14, EIF5, EEF2K, EIF3J, RPS3
Annotation Cluster 62	Enrichment Score: 1.4277012822820259
Category	Term	Count	%	PValue	List Total	Pop Hits	Pop Total	Fold Enrichment	Bonferroni	Benjamini		Genes
GOTERM_BP_FAT	GO:0016569~covalent chromatin modification	13	2.23752	0.00125342	463	126	13528	3.01457	0.944266	0.0477571		ING5, DNMT3A, EPC1, BRPF1, EP300, BRPF3, PHB, RNF2, HAT1, SIRT1, BAZ2A, RNF20, RNF40
GOTERM_BP_FAT	GO:0006473~protein amino acid acetylation	8	1.37694	0.00183217	463	52	13528	4.4951	0.985324	0.0628826		ING5, EPC1, BRPF1, EP300, BRPF3, NAA10, NAA15, HAT1
GOTERM_BP_FAT	GO:0016570~histone modification	12	2.0654	0.00304151	463	122	13528	2.87392	0.999099	0.0829293		ING5, EPC1, BRPF1, EP300, BRPF3, PHB, RNF2, HAT1, BAZ2A, SIRT1, RNF20, RNF40
GOTERM_BP_FAT	GO:0043543~protein amino acid acylation	8	1.37694	0.00418814	463	60	13528	3.89575	0.999936	0.103976		ING5, EPC1, BRPF1, EP300, BRPF3, NAA10, NAA15, HAT1
GOTERM_CC_FAT	GO:0070776~MOZ/MORF histone acetyltransferase complex	3	0.516351	0.0178738	394	7	12782	13.9036	0.999579	0.149511		ING5, BRPF1, BRPF3
GOTERM_CC_FAT	GO:0070775~H3 histone acetyltransferase complex	3	0.516351	0.0178738	394	7	12782	13.9036	0.999579	0.149511		ING5, BRPF1, BRPF3
GOTERM_BP_FAT	GO:0006474~N-terminal protein amino acid acetylation	3	0.516351	0.021808	463	7	13528	12.5221	1	0.30054		EP300, NAA10, NAA15
GOTERM_BP_FAT	GO:0016573~histone acetylation	6	1.0327	0.023311	463	48	13528	3.65227	1	0.312342		ING5, EPC1, BRPF1, EP300, BRPF3, HAT1
INTERPRO	IPR019542:Enhancer of polycomb-like	3	0.516351	0.0257058	540	8	16659	11.5687	1	0.36326		EPC1, BRPF1, BRPF3
GOTERM_CC_FAT	GO:0000123~histone acetyltransferase complex	5	0.860585	0.0670492	394	50	12782	3.24416	1	0.351774		ING5, EPC1, BRPF1, EP300, BRPF3
GOTERM_BP_FAT	GO:0031365~N-terminal protein amino acid modification	3	0.516351	0.0807891	463	14	13528	6.26103	1	0.582517		EP300, NAA10, NAA15
GOTERM_BP_FAT	GO:0043966~histone H3 acetylation	3	0.516351	0.222295	463	26	13528	3.37132	1	0.823204		ING5, BRPF1, BRPF3
GOTERM_MF_FAT	GO:0008080~N-acetyltransferase activity	5	0.860585	0.223638	457	69	12983	2.05864	1	0.810221		EPC1, EP300, NAA10, NAA15, HAT1
GOTERM_MF_FAT	GO:0016407~acetyltransferase activity	5	0.860585	0.325301	457	82	12983	1.73227	1	0.896013		EPC1, EP300, NAA10, NAA15, HAT1
GOTERM_MF_FAT	GO:0016410~N-acyltransferase activity	5	0.860585	0.333321	457	83	12983	1.7114	1	0.900767		EPC1, EP300, NAA10, NAA15, HAT1
GOTERM_MF_FAT	GO:0004402~histone acetyltransferase activity	3	0.516351	0.387656	457	38	12983	2.24283	1	0.930666		EPC1, EP300, HAT1
GOTERM_MF_FAT	GO:0004468~lysine N-acetyltransferase activity	3	0.516351	0.387656	457	38	12983	2.24283	1	0.930666		EPC1, EP300, HAT1
Annotation Cluster 63	Enrichment Score: 1.418845682593256
Category	Term	Count	%	PValue	List Total	Pop Hits	Pop Total	Fold Enrichment	Bonferroni	Benjamini		Genes
GOTERM_BP_FAT	GO:0032535~regulation of cellular component size	20	3.44234	0.0024657	463	271	13528	2.15632	0.996597	0.0729743		RTN4, PLEK, PSRC1, TMSB10, RICTOR, DDX5, NOTCH2, ZFP91, PFN2, CDKN1A, EP300, CDKN1B, ERBB2IP, ARPC5L, CDKN2AIP, ADAM17, DCX, SPTAN1, NGF, ENO1
GOTERM_BP_FAT	GO:0040008~regulation of growth	22	3.78657	0.00680479	463	341	13528	1.88504	1	0.140269		ING5, RTN4, TMX1, STAT5A, PSRC1, STAT3, ZFP91, EPC1, UBE2E3, AGPAT6, CDKN1A, CDKN1B, EP300, CHD7, CDKN2AIP, CAMK2D, ADAM17, INSR, GPAM, NGF, ENO1, EBAG9
GOTERM_BP_FAT	GO:0008361~regulation of cell size	15	2.58176	0.0112541	463	206	13528	2.12753	1	0.192293		RTN4, PLEK, PSRC1, DDX5, NOTCH2, ZFP91, CDKN1A, EP300, CDKN1B, ERBB2IP, CDKN2AIP, ADAM17, DCX, NGF, ENO1
GOTERM_BP_FAT	GO:0001558~regulation of cell growth	12	2.0654	0.0691526	463	194	13528	1.80731	1	0.535717		RTN4, ZFP91, CDKN1A, CDKN1B, EP300, CDKN2AIP, PSRC1, CAMK2D, ADAM17, EBAG9, ENO1, NGF
GOTERM_BP_FAT	GO:0045926~negative regulation of growth	7	1.20482	0.174135	463	110	13528	1.85934	1	0.766263		ING5, RTN4, CDKN1A, CDKN1B, CDKN2AIP, PSRC1, ENO1
GOTERM_BP_FAT	GO:0030308~negative regulation of cell growth	6	1.0327	0.205925	463	92	13528	1.90553	1	0.805678		RTN4, CDKN1A, CDKN1B, CDKN2AIP, PSRC1, ENO1
GOTERM_BP_FAT	GO:0045792~negative regulation of cell size	6	1.0327	0.24981	463	99	13528	1.7708	1	0.847367		RTN4, CDKN1A, CDKN1B, CDKN2AIP, PSRC1, ENO1
Annotation Cluster 64	Enrichment Score: 1.4083851207573623
Category	Term	Count	%	PValue	List Total	Pop Hits	Pop Total	Fold Enrichment	Bonferroni	Benjamini		Genes
GOTERM_CC_FAT	GO:0001726~ruffle	8	1.37694	0.00438096	394	67	12782	3.87363	0.849282	0.0512074		DBNL, MTMR14, PLEK, NF2, WASF2, ADAM17, SLC9A3R1, RPS3
GOTERM_CC_FAT	GO:0031256~leading edge membrane	4	0.688468	0.0323782	394	23	12782	5.64202	0.999999	0.227348		PLEK, ROBO1, ADAM17, RPS3
GOTERM_CC_FAT	GO:0032587~ruffle membrane	3	0.516351	0.0507703	394	12	12782	8.11041	1	0.28479		PLEK, ADAM17, RPS3
GOTERM_CC_FAT	GO:0031253~cell projection membrane	4	0.688468	0.32287	394	65	12782	1.99641	1	0.747767		PLEK, ROBO1, ADAM17, RPS3
Annotation Cluster 65	Enrichment Score: 1.405381116368137
Category	Term	Count	%	PValue	List Total	Pop Hits	Pop Total	Fold Enrichment	Bonferroni	Benjamini		Genes
GOTERM_BP_FAT	GO:0033044~regulation of chromosome organization	5	0.860585	0.0182142	463	30	13528	4.86969	1	0.269079		DNMT1, ESPL1, TLK2, ERCC4, TERF2
GOTERM_BP_FAT	GO:0051129~negative regulation of cellular component organization	10	1.72117	0.0545063	463	142	13528	2.05762	1	0.480525		RTN4, PSEN1, DNMT1, TMSB10, CLASP1, ESPL1, ERCC4, PTEN, TERF2, SPTAN1
GOTERM_BP_FAT	GO:0010639~negative regulation of organelle organization	7	1.20482	0.0612349	463	82	13528	2.49423	1	0.511574		DNMT1, TMSB10, CLASP1, ESPL1, ERCC4, TERF2, SPTAN1
Annotation Cluster 66	Enrichment Score: 1.3790788886882055
Category	Term	Count	%	PValue	List Total	Pop Hits	Pop Total	Fold Enrichment	Bonferroni	Benjamini		Genes
GOTERM_BP_FAT	GO:0016192~vesicle-mediated transport	32	5.50775	0.00837922	463	576	13528	1.62323	1	0.162814		CAV2, TMX1, YWHAZ, NRBP1, EXOC7, MARCKSL1, WASF2, SNX2, ITSN2, SNX3, ITSN1, ARFGEF1, HOOK3, HOOK1, BLOC1S3, EHD2, GOLGA4, DBNL, RAB8A, LYN, PLEK, MYO1F, GAPVD1, TFRC, PSEN1, ERC1, BIN1, UNC13B, CLTCL1, SH3GL2, EPN1, MYH10
SP_PIR_KEYWORDS	Endocytosis	8	1.37694	0.0260195	581	96	19235	2.75889	0.99997	0.181486		DBNL, GAPVD1, TFRC, ITSN2, ITSN1, BIN1, SH3GL2, EPN1
GOTERM_BP_FAT	GO:0006897~endocytosis	13	2.23752	0.0750052	463	220	13528	1.72653	1	0.557724		DBNL, GAPVD1, TFRC, WASF2, SNX2, SNX3, ITSN2, ITSN1, BIN1, EHD2, CLTCL1, SH3GL2, EPN1
GOTERM_BP_FAT	GO:0010324~membrane invagination	13	2.23752	0.0750052	463	220	13528	1.72653	1	0.557724		DBNL, GAPVD1, TFRC, WASF2, SNX2, SNX3, ITSN2, ITSN1, BIN1, EHD2, CLTCL1, SH3GL2, EPN1
GOTERM_BP_FAT	GO:0016044~membrane organization	19	3.27022	0.103734	463	381	13528	1.45707	1	0.636687		EGFR, DBNL, CAV2, RAB8A, WASF2, SNX2, SNX3, ITSN2, ITSN1, GAPVD1, TFRC, BLOC1S3, BIN1, CLTCL1, EHD2, EPN1, SH3GL2, MYH10, VCPIP1
Annotation Cluster 67	Enrichment Score: 1.375882387219031
Category	Term	Count	%	PValue	List Total	Pop Hits	Pop Total	Fold Enrichment	Bonferroni	Benjamini		Genes
UP_SEQ_FEATURE	domain:C2	9	1.54905	0.00291939	581	80	19113	3.70088	0.994938	0.172035		RASAL2, PLCG1, WWP1, WWC1, PKN2, WWC2, ITSN2, ITSN1, PRKCD
INTERPRO	IPR000008:C2 calcium-dependent membrane targeting	10	1.72117	0.0340459	540	137	16659	2.25182	1	0.432805		RASAL2, PLCG1, WWP1, PKN2, WWC2, ITSN2, ITSN1, ESYT2, UNC13B, PRKCD
SMART	SM00239:C2	10	1.72117	0.121759	382	137	9079	1.73482	1	0.59362		RASAL2, PLCG1, WWP1, PKN2, WWC2, ITSN2, ITSN1, ESYT2, UNC13B, PRKCD
INTERPRO	IPR018029:C2 membrane targeting protein	6	1.0327	0.259186	540	106	16659	1.74623	1	0.942252		PLCG1, WWP1, ITSN2, ITSN1, ESYT2, UNC13B
Annotation Cluster 68	Enrichment Score: 1.3648967086872634
Category	Term	Count	%	PValue	List Total	Pop Hits	Pop Total	Fold Enrichment	Bonferroni	Benjamini		Genes
INTERPRO	IPR000571:Zinc finger, CCCH-type	7	1.20482	0.006432	540	52	16659	4.15288	0.996668	0.173158		ZC3H3, PPP1R10, HELZ, ZC3H11A, UNK, RBM27, DHX57
UP_SEQ_FEATURE	zinc finger region:C3H1-type	5	0.860585	0.00737884	581	26	19113	6.32629	0.999998	0.325535		ZFC3H1, PPP1R10, HELZ, RBM27, DHX57
SMART	SM00356:ZnF_C3H1	7	1.20482	0.0209657	382	52	9079	3.19941	0.989491	0.235072		ZC3H3, PPP1R10, HELZ, ZC3H11A, UNK, RBM27, DHX57
UP_SEQ_FEATURE	zinc finger region:C3H1-type 3	3	0.516351	0.122049	581	20	19113	4.93451	1	0.947225		ZC3H3, ZC3H11A, UNK
UP_SEQ_FEATURE	zinc finger region:C3H1-type 1	3	0.516351	0.230739	581	30	19113	3.28967	1	0.992849		ZC3H3, ZC3H11A, UNK
UP_SEQ_FEATURE	zinc finger region:C3H1-type 2	3	0.516351	0.230739	581	30	19113	3.28967	1	0.992849		ZC3H3, ZC3H11A, UNK
Annotation Cluster 69	Enrichment Score: 1.355863443061376
Category	Term	Count	%	PValue	List Total	Pop Hits	Pop Total	Fold Enrichment	Bonferroni	Benjamini		Genes
UP_SEQ_FEATURE	repeat:2-1	4	0.688468	0.0389595	581	25	19113	5.26348	1	0.716483		RPL14, HNRNPH1, CANX, COIL
UP_SEQ_FEATURE	repeat:1-2	4	0.688468	0.0430787	581	26	19113	5.06104	1	0.728866		RPL14, HNRNPH1, CANX, COIL
UP_SEQ_FEATURE	repeat:2-2	4	0.688468	0.0474062	581	27	19113	4.87359	1	0.746403		RPL14, HNRNPH1, CANX, COIL
UP_SEQ_FEATURE	repeat:1-1	4	0.688468	0.0474062	581	27	19113	4.87359	1	0.746403		RPL14, HNRNPH1, CANX, COIL
Annotation Cluster 70	Enrichment Score: 1.339887755283596
Category	Term	Count	%	PValue	List Total	Pop Hits	Pop Total	Fold Enrichment	Bonferroni	Benjamini		Genes
GOTERM_BP_FAT	GO:0060021~palate development	5	0.860585	0.0226626	463	32	13528	4.56533	1	0.306812		CHD7, ARID5B, PYGO2, ASPH, BCOR
GOTERM_BP_FAT	GO:0060324~face development	3	0.516351	0.0522006	463	11	13528	7.96858	1	0.468951		CHD7, ARID5B, ASPH
GOTERM_BP_FAT	GO:0060322~head development	3	0.516351	0.0807891	463	14	13528	6.26103	1	0.582517		CHD7, ARID5B, ASPH

## Sheet: Functional annotation chart
Category	Term	Count	%	PValue	List Total	Pop Hits	Pop Total	Fold Enrichment	Bonferroni	Benjamini		Genes
SP_PIR_KEYWORDS	phosphoprotein	577	99.3115	7.34607e-242	581	7263	19235	2.63012	2.9017e-239	2.9017e-239		RPL14, NAA15, ITSN2, REST, WTAP, ITSN1, SSR1, EPC1, INTS8, BRPF1, CDCA8, BRPF3, PPAPDC2, MED26, NAA10, GIT2, TLK2, STAG2, ADAM9, RREB1, C20ORF112, RCOR1, ZHX1, PTBP1, UBE2J1, SKP2, MECP2, ESPL1, MED14, SPIRE1, PPP1R3A, WDR91, CTDSPL2, MAPK1, GRB10, PITPNM3, ADAMTS8, RCC2, JUN, FLII, UNC13B, SH3GL2, ZNHIT3, RAD23B, RALGPS2, SDAD1, OSTF1, KIAA1109, ZNF516, HMGCS1, MYBL2, ARFGEF1, KCNJ3, PEA15, PFN2…
SP_PIR_KEYWORDS	acetylation	204	35.1119	5.54761e-40	581	2635	19235	2.5631	2.19131e-37	1.09565e-37		HMGN3, RPL14, VAPB, NAA15, CCT3, ITSN1, WTAP, HOOK1, EPC1, BRPF1, BRPF3, NAA10, H2AFZ, STAG2, DBNL, PTBP1, MECP2, CTDSPL2, MAPK1, GAPVD1, RCC2, SERBP1, VEGFA, PGM1, NEK9, FLII, FASTKD5, DBN1, RAD23B, HMGCS1, ARFGEF1, PXN, PFN2, MOV10, BCOR, MEPCE, PRPF40A, AEBP2, IKZF2, PHB, SMAD5, PCNP, DDX5, HNRNPA1, FXR1, ATP2A2, LASP1, POP1, MAP7, H3F3B, CLTCL1, RTN4, NAP1L1, GLI3, NAP1L4, PTEN, CANX, YBX1, E…
SP_PIR_KEYWORDS	nucleus	241	41.4802	6.08493e-26	581	4283	19235	1.86288	2.40355e-23	8.01183e-24		HMGN3, STAT5A, SNIP1, NAA15, LEMD3, REST, WTAP, EPC1, INTS8, ZFP91, CDCA8, BRPF1, NAA10, MED26, H2AFZ, H2AFY, TLK2, STAG2, PAN2, RREB1, YY1, RCOR1, PTBP1, ZHX1, MECP2, MED14, ESPL1, RCC2, JUN, UBR5, SERBP1, NEK9, FLII, NEK4, BIN1, RAD23B, SDAD1, ZNF516, ELL, AKAP13, IGF2BP1, MYBL2, COIL, PBRM1, BCOR, PRPF40A, DNMT3A, AEBP2, IKZF2, SMAD9, KLF10, SMAD5, YTHDC1, PCNP, DDX5, HNRNPA1, NOTCH2, SYNE1, Z…
SP_PIR_KEYWORDS	cytoplasm	197	33.9071	9.45994e-23	581	3332	19235	1.95739	3.73667e-20	9.34169e-21		STAT5A, UTRN, NAA15, CCT3, ITSN2, HOOK3, HOOK1, SHB, ZFP91, CDCA8, BRPF1, NAA10, PAN2, DBNL, SPIRE1, ESPL1, GCC2, RCC2, SERBP1, PGM1, FLII, NEK9, BIN1, UNC13B, ADD3, DBN1, SH3GL2, RAD23B, RALGPS2, OSTF1, HMGCS1, IGF2BP1, AKAP13, RFFL, PXN, PEA15, PFN2, MOV10, CDC42EP3, CDC37L1, DNMT3A, SMAD9, MOCS2, TAOK1, SMAD5, PTPN14, FXR2, HNRNPA1, FXR1, SYNE1, DCP2, LASP1, TMOD3, MARCKS, MAP7, BEGAIN, WASF2,…
GOTERM_CC_FAT	GO:0043228~non-membrane-bounded organelle	160	27.5387	9.36906e-21	394	2596	12782	1.99948	4.03807e-18	4.03807e-18		CTTNBP2NL, HMGN3, RPL14, UTRN, CBX3, REST, CCT3, WTAP, IQGAP1, HOOK3, HOOK1, CDCA8, PGRMC1, H2AFZ, H2AFY, STK39, STAG2, OXR1, DBNL, TWF1, PTBP1, MECP2, ACTN1, SPIRE1, TMSB10, TOPBP1, ESPL1, JUNB, CCDC6, MAPK1, KDM2B, EP300, RCC2, JUN, FLII, CLIP2, STMN1, ERC2, NEK4, BIN1, TNFAIP3, KIF26A, MAP7D1, DBN1, RNF20, SEPT7, ADD3, SDAD1, IGF2BP1, ANLN, ELK3, COIL, PXN, PEA15, PFN2, HNRNPF, HNRNPD, NPM3, P…
GOTERM_CC_FAT	GO:0043232~intracellular non-membrane-bounded organelle	160	27.5387	9.36906e-21	394	2596	12782	1.99948	4.03807e-18	4.03807e-18		CTTNBP2NL, HMGN3, RPL14, UTRN, CBX3, REST, CCT3, WTAP, IQGAP1, HOOK3, HOOK1, CDCA8, PGRMC1, H2AFZ, H2AFY, STK39, STAG2, OXR1, DBNL, TWF1, PTBP1, MECP2, ACTN1, SPIRE1, TMSB10, TOPBP1, ESPL1, JUNB, CCDC6, MAPK1, KDM2B, EP300, RCC2, JUN, FLII, CLIP2, STMN1, ERC2, NEK4, BIN1, TNFAIP3, KIF26A, MAP7D1, DBN1, RNF20, SEPT7, ADD3, SDAD1, IGF2BP1, ANLN, ELK3, COIL, PXN, PEA15, PFN2, HNRNPF, HNRNPD, NPM3, P…
GOTERM_CC_FAT	GO:0031981~nuclear lumen	96	16.5232	2.88748e-13	394	1450	12782	2.14786	1.24459e-10	6.22298e-11		CCNT2, BACH1, FOSL2, ARID4A, ZNF532, NAA15, ZEB1, WTAP, GLI3, IQGAP1, FUBP1, EPC1, INTS8, CDCA8, BRPF1, RRP1B, BRPF3, MED26, PGRMC1, GIT2, MSN, KDM5A, OXR1, RBBP5, RREB1, YY1, PTBP1, ACTN1, TOPBP1, MED14, LAS1L, ZFR, PPP1CB, HMGA1, JUNB, WEE1, CDK2, CCNL2, NRIP1, MAPK1, KDM2B, EP300, RCC2, CFL2, JUN, IPO5, FLII, NEK4, SMARCA2, RNF20, MATR3, THOC1, ING5, SMARCAD1, RAD23B, SDAD1, MTDH, ELL, GLIS2, …
GOTERM_BP_FAT	GO:0016568~chromatin modification	38	6.54045	6.95467e-13	463	274	13528	4.05215	1.60091e-09	1.60091e-09		BMI1, ING5, SMARCAD1, RSF1, HAT1, CBX3, EPC1, CHD9, BRPF1, CHD7, BRPF3, H2AFY, CHD1, PBRM1, TLK2, KDM5A, BCOR, BAZ2A, KDM5B, TERF2, KDM5C, DNMT3A, AEBP2, NASP, RCOR1, PHB, SIRT1, EYA4, KDM2B, EP300, RNF2, SMARCC1, KDM4B, DNMT1, RNF20, SMARCA2, RNF40, RERE
GOTERM_BP_FAT	GO:0006325~chromatin organization	45	7.74527	8.54321e-13	463	378	13528	3.47835	1.96664e-09	9.83318e-10		SMARCAD1, BMI1, ING5, RSF1, ARID4A, ARID4B, NAP1L1, HAT1, CBX3, NAP1L4, CHD9, EPC1, BRPF1, CHD7, BRPF3, H2AFZ, H2AFY, CHD1, PBRM1, TLK2, KDM5A, BCOR, BAZ2A, KDM5B, TERF2, KDM5C, DNMT3A, AEBP2, NASP, RCOR1, PHB, SIRT1, HMGA1, EYA4, KDM2B, EP300, RNF2, SMARCC1, KDM4B, DNMT1, H3F3B, RNF20, SMARCA2, RNF40, RERE
GOTERM_BP_FAT	GO:0051276~chromosome organization	50	8.60585	8.12456e-12	463	485	13528	3.01218	1.87029e-08	6.23429e-09		BMI1, PTGES3, RSF1, ARID4A, ARID4B, NAP1L1, CBX3, NAP1L4, EPC1, BRPF1, CDCA8, BRPF3, H2AFZ, H2AFY, TLK2, KDM5A, KDM5B, KDM5C, RCOR1, ESPL1, HMGA1, EYA4, EP300, KDM2B, RNF20, SMARCA2, SMARCAD1, ING5, HAT1, CHD9, CHD7, PBRM1, CHD1, BCOR, BAZ2A, ERCC4, TERF2, DNMT3A, AEBP2, NASP, PHB, SIRT1, RNF2, SMARCC1, KDM4B, DNMT1, H3F3B, SMC1A, RERE, RNF40
SP_PIR_KEYWORDS	transcription regulation	115	19.7935	2.64689e-11	581	2026	19235	1.87921	1.04552e-08	2.09105e-09		STAT5A, NAA15, CBX3, REST, MAF1, ZXDA, EPC1, ZFP91, BRPF1, MIER1, MED26, MIER3, PSIP1, ZNF579, RREB1, RCOR1, YY1, ZHX1, MECP2, MED14, JUNB, KDM2B, EP300, JUN, FLII, MGA, TNFAIP3, SMARCA2, ZNF516, ELL, HDGF, ELK3, MYBL2, MOV10, TCERG1, HNRNPD, PBRM1, BCOR, RUNX1, ZNF423, AEBP2, SMAD9, IKZF2, KLF10, SMAD5, NR4A2, ARID3A, NOTCH2, ZNF217, EAF1, SMARCC1, TRPS1, RNF2, DNMT1, HIVEP1, PHF8, RERE, BMI1, B…
SP_PIR_KEYWORDS	ubl conjugation	51	8.77797	4.19131e-11	581	588	19235	2.8715	1.65557e-08	2.75928e-09		BMI1, SNIP1, ZEB1, SLC7A5, YBX1, RPS3, FUBP1, CDCA8, EVI5, ROBO1, WWP1, H2AFZ, NSMCE2, H2AFY, VCPIP1, EGFR, TRIM41, GAN, TOPBP1, WEE1, EP300, GTF2I, MAP7D1, ADD3, EPN1, WRNIP1, HDGF, ANLN, RFFL, N4BP2, HNRNPF, NUMB, SCN9A, PER1, BAZ2B, RBM27, PIK3R1, DNMT3A, KLF10, PCNP, HNRNPA1, LRRC16A, MEF2D, CDKN1A, CDKN1B, PLCG1, ATP2A2, TRPS1, CDKN2AIP, DNMT1, H3F3B
SP_PIR_KEYWORDS	coiled coil	114	19.6213	4.65825e-11	581	2019	19235	1.86932	1.84001e-08	2.62858e-09		CTTNBP2NL, VAPB, SNIP1, ITSN2, ITSN1, NFXL1, HOOK3, HOOK1, RNF219, PSIP1, TLK2, MTUS1, DBNL, RCOR1, TRIM41, SPIRE1, WDR91, GCC2, CCDC6, KDM2B, NEK9, MGA, CLIP2, STMN1, ERC2, BIN1, ERC1, KIF26A, MAP7D1, UNC13B, RNF20, SEPT7, SH3GL2, PALM, SDAD1, DIAPH2, AKAP13, ANLN, TMCC1, ZFC3H1, TCERG1, POLE3, CLASP1, EIF3J, CDC37L1, DHX57, TBC1D10B, TAOK1, CCDC82, PHB, WAPAL, DOCK7, LAMA4, SYNE1, UACA, LEPRE1,…
SP_PIR_KEYWORDS	chromatin regulator	29	4.99139	6.06368e-11	581	213	19235	4.50749	2.39515e-08	2.99394e-09		BMI1, ING5, RSF1, CBX3, EPC1, CHD9, BRPF1, CHD7, BRPF3, CHD1, PBRM1, H2AFY, TLK2, KDM5A, BCOR, BAZ2A, KDM5B, KDM5C, DNMT3A, AEBP2, RBBP5, RCOR1, EYA4, KDM2B, SMARCC1, KDM4B, DNMT1, RNF20, RNF40
GOTERM_CC_FAT	GO:0005856~cytoskeleton	87	14.9742	7.97788e-11	394	1381	12782	2.04375	3.43847e-08	1.14616e-08		CTTNBP2NL, FERMT2, UTRN, WASF2, CBX3, CCT3, IQGAP1, HOOK3, ARHGAP21, HOOK1, CDCA8, EVI5, PBXIP1, MICAL1, STK39, MSN, STAG2, KIF2A, DBNL, TWF1, LYN, ACTN1, SPIRE1, ESPL1, TMSB10, TOPBP1, GAN, SLC9A3R1, EPB41L2, FMN1, MAPK1, CCDC6, RCC2, PSEN1, CFL2, ATG4A, ARPC5L, FLII, ADAM17, CLIP2, MAPRE2, ERC2, STMN1, WDR44, MAP7D1, BIN1, KIF26A, TNFAIP3, ADD3, SEPT7, DBN1, FHOD1, YWHAZ, CNN3, EXOC7, VIM, EPB4…
GOTERM_BP_FAT	GO:0045449~regulation of transcription	146	25.1291	1.49617e-10	463	2601	13528	1.64008	3.44418e-07	8.61046e-08		STAT5A, SNIP1, NAA15, CBX3, REST, NFXL1, MAF1, ZXDA, EPC1, ZFP91, BRPF1, MIER1, WWP1, MED26, MIER3, PSIP1, ZNF579, INSR, RREB1, RCOR1, YY1, ZHX1, MECP2, MED14, JUNB, MAPK1, KDM2B, EP300, JUN, VEGFA, FLII, MGA, ERC1, SMARCA2, RNF20, ZNHIT3, TMX1, ZNF516, ELL, HDGF, ELK3, MYBL2, MOV10, TCERG1, HNRNPD, PBRM1, BCOR, RUNX1, ZNF423, DNMT3A, AEBP2, SMAD9, IKZF2, PHB, KLF10, SMAD5, NR4A2, ARID3A, DDX5, N…
SP_PIR_KEYWORDS	cytoskeleton	52	8.95009	2.16649e-10	581	636	19235	2.70684	8.55765e-08	9.5085e-09		WASF2, UTRN, FERMT2, HOOK3, HOOK1, ARHGAP21, CDCA8, PBXIP1, EVI5, MICAL1, MSN, MTUS1, KIF2A, DBNL, TWF1, ACTN1, SPIRE1, GAN, TOPBP1, TMSB10, EPB41L2, CCDC6, RCC2, CFL2, ARPC5L, FLII, CLIP2, ERC2, MAP7D1, SEPT7, ADD3, FHOD1, EPB41L4A, ANLN, CEP55, PXN, PFN2, CLASP1, CDC42EP3, CSNK1A1, NF2, CEP135, PTPN14, SMEK2, SYNE1, UACA, LASP1, SVIL, TMOD3, MARCKS, ABL1, SPTAN1
SP_PIR_KEYWORDS	Transcription	114	19.6213	2.18966e-10	581	2071	19235	1.82239	8.64917e-08	8.64917e-09		STAT5A, NAA15, CBX3, REST, MAF1, ZXDA, EPC1, ZFP91, BRPF1, MIER1, MED26, MIER3, PSIP1, ZNF579, RREB1, RCOR1, YY1, ZHX1, MECP2, MED14, JUNB, KDM2B, EP300, JUN, FLII, MGA, SMARCA2, ZNF516, ELL, HDGF, ELK3, MYBL2, MOV10, TCERG1, HNRNPD, PBRM1, BCOR, RUNX1, ZNF423, AEBP2, SMAD9, IKZF2, KLF10, SMAD5, NR4A2, ARID3A, NOTCH2, ZNF217, EAF1, SMARCC1, TRPS1, RNF2, DNMT1, HIVEP1, PHF8, RERE, BMI1, BACH1, CCN…
GOTERM_CC_FAT	GO:0005694~chromosome	43	7.40103	2.32286e-10	394	460	12782	3.03259	1.00115e-07	2.50288e-08		PTGES3, HMGN3, ARID4A, NUP160, ARID4B, CBX3, REST, CHD9, CDCA8, CHD7, CENPB, HNRNPD, H2AFZ, H2AFY, CHD1, PBRM1, CLASP1, BAZ2A, ERCC4, TERF2, STAG2, DNMT3A, PDS5A, MECP2, WAPAL, PPP1R10, TOPBP1, HMGA1, JUNB, CDK2, PURA, MYCN, RCC2, PSEN1, JUN, RNF2, SMARCC1, H3F3B, SMC1A, SEPT7, RNF20, ADD3, RNF40
UP_SEQ_FEATURE	splice variant	300	51.6351	3.60909e-10	581	7458	19113	1.32328	6.52523e-07	6.52523e-07		HMGN3, STARD3NL, GPR125, IL6ST, VAPB, NAA15, ITSN2, REST, ITSN1, WTAP, SIDT2, SSR1, EPC1, ZFP91, INTS8, SHB, BRPF1, MED26, WWP1, GIT2, H2AFY, TLK2, ADAM9, OXR1, PAN2, DBNL, RREB1, C20ORF112, PTBP1, MECP2, SKP2, SPIRE1, ESPL1, PPP1R3A, WDR91, GCC2, CTDSPL2, GRB10, PITPNM3, GAPVD1, SERBP1, PGM1, VEGFA, NEK4, BIN1, DBN1, ADD3, PALM, KIAA1109, SDAD1, RALGPS2, NEK3, AKAP13, RFFL, PXN, CALU, MOV10, PFN…
UP_SEQ_FEATURE	short sequence motif:Nuclear localization signal	35	6.0241	3.61821e-10	581	325	19113	3.54272	6.54171e-07	3.27086e-07		SMARCAD1, BMI1, BTAF1, ELL, NAP1L1, HDGF, CTNND1, NHS, MYBL2, NAP1L4, PDCD4, MAX, TCERG1, PBXIP1, PSIP1, PER1, PARG, STK39, ERCC4, FANCA, TERF2, NASP, TOPBP1, CDKN1A, CDKN1B, EP300, GTF2I, CFL2, PYGO2, DNMT1, KPNA4, ABL1, KPNA3, MATR3, THOC1
GOTERM_CC_FAT	GO:0044427~chromosomal part	38	6.54045	7.64768e-10	394	386	12782	3.19374	3.29615e-07	6.5923e-08		PTGES3, HMGN3, ARID4A, NUP160, ARID4B, CBX3, REST, CHD9, CDCA8, CHD7, CENPB, H2AFZ, CHD1, PBRM1, H2AFY, CLASP1, BAZ2A, ERCC4, TERF2, STAG2, DNMT3A, PDS5A, MECP2, WAPAL, PPP1R10, HMGA1, JUNB, CDK2, MYCN, PURA, RCC2, PSEN1, JUN, RNF2, SMARCC1, H3F3B, SMC1A, SEPT7
SP_PIR_KEYWORDS	alternative splicing	298	51.2909	7.8074e-10	581	7488	19235	1.31755	3.08392e-07	2.80357e-08		HMGN3, GPR125, IL6ST, VAPB, NAA15, ITSN2, REST, ITSN1, WTAP, SIDT2, SSR1, EPC1, ZFP91, INTS8, SHB, BRPF1, MED26, WWP1, GIT2, H2AFY, TLK2, ADAM9, OXR1, PAN2, DBNL, RREB1, C20ORF112, PTBP1, MECP2, SKP2, SPIRE1, ESPL1, PPP1R3A, WDR91, GCC2, CTDSPL2, GRB10, PITPNM3, GAPVD1, SERBP1, PGM1, VEGFA, NEK4, BIN1, DBN1, ADD3, PALM, KIAA1109, SDAD1, RALGPS2, NEK3, AKAP13, RFFL, PXN, CALU, MOV10, PFN2, C1ORF52…
GOTERM_CC_FAT	GO:0070013~intracellular organelle lumen	99	17.0396	2.54383e-09	394	1779	12782	1.80535	1.09639e-06	1.82731e-07		CCNT2, BACH1, FOSL2, ARID4A, ZNF532, NAA15, ZEB1, WTAP, GLI3, IQGAP1, FUBP1, EPC1, INTS8, BRPF1, CDCA8, BRPF3, RRP1B, PGRMC1, MED26, GIT2, MSN, KDM5A, OXR1, RBBP5, RREB1, YY1, PTBP1, ACTN1, TOPBP1, LAS1L, MED14, HMGA1, PPP1CB, ZFR, WEE1, CDK2, JUNB, CCNL2, NRIP1, MAPK1, KDM2B, EP300, RCC2, CFL2, JUN, IPO5, FLII, NEK4, SMARCA2, RNF20, MATR3, NGF, THOC1, SMARCAD1, ING5, RAD23B, SDAD1, MTDH, ELL, GL…
GOTERM_MF_FAT	GO:0008092~cytoskeletal protein binding	47	8.0895	2.57572e-09	457	504	12983	2.64927	1.55573e-06	1.55573e-06		CNN3, VAPB, DIAPH2, WASF2, UTRN, EPB41L4A, ANLN, ARFGEF1, PXN, HOOK3, HOOK1, PFN2, CLASP1, MSN, DCX, CDC42EP3, EGFR, DBNL, FMNL2, TWF1, PHACTR2, NF2, PSRC1, ACTN1, MYO1F, SPIRE1, TMSB10, FMN1, EPB41L2, SYNE1, LASP1, CFL2, ARPC5L, MYPN, ATG4A, SVIL, FLII, TMOD3, CLIP2, MARCKS, MAPRE2, STMN1, DBN1, ADD3, FHOD1, MYH10, SPTAN1
GOTERM_CC_FAT	GO:0043233~organelle lumen	100	17.2117	3.97073e-09	394	1820	12782	1.78251	1.71138e-06	2.44484e-07		NAA15, WTAP, IQGAP1, INTS8, EPC1, CDCA8, BRPF1, BRPF3, MED26, PGRMC1, GIT2, OXR1, RREB1, YY1, PTBP1, ACTN1, MED14, TOPBP1, PPP1CB, JUNB, WEE1, MAPK1, EP300, KDM2B, RCC2, JUN, VEGFA, FLII, NEK4, RNF20, SMARCA2, NGF, RAD23B, SDAD1, ELL, IGF2BP1, ELK3, COIL, CALU, HNRNPF, NPM3, PRPF40A, DNMT3A, SMAD9, PHB, SMAD5, YTHDC1, DDX5, HNRNPA1, FXR1, CDKN1A, EAF1, CDKN2AIP, SMARCC1, RNF2, POP1, HSPD1, HNRNPH…
GOTERM_CC_FAT	GO:0031974~membrane-enclosed lumen	101	17.3838	5.27998e-09	394	1856	12782	1.76541	2.27567e-06	2.84459e-07		NAA15, WTAP, IQGAP1, INTS8, EPC1, CDCA8, BRPF1, BRPF3, MED26, PGRMC1, GIT2, OXR1, RREB1, YY1, PTBP1, ACTN1, MED14, TOPBP1, PPP1CB, JUNB, WEE1, MAPK1, EP300, KDM2B, RCC2, JUN, VEGFA, FLII, NEK4, RNF20, SMARCA2, NGF, RAD23B, SDAD1, ELL, IGF2BP1, ELK3, COIL, CALU, HNRNPF, NPM3, PRPF40A, DNMT3A, SMAD9, PHB, SMAD5, YTHDC1, DDX5, HNRNPA1, FXR1, CDKN1A, EAF1, CDKN2AIP, SMARCC1, RNF2, POP1, HSPD1, HNRNPH…
GOTERM_BP_FAT	GO:0045934~negative regulation of nucleobase, nucleoside, nucleotide and nucleic acid metabolic process	46	7.91738	5.45211e-09	463	512	13528	2.62507	1.25507e-05	2.51015e-06		BTAF1, PALM, RSF1, MTDH, ARID4A, GLIS2, HAT1, CBX3, ZEB1, REST, ELK3, MAF1, GLI3, PDCD4, RPS3, EPC1, PBXIP1, WWP1, PER1, BCOR, BAZ2A, KDM5B, ERCC4, TERF2, ZNF423, ENO1, DNMT3A, NF2, ARID5B, KLF10, PHB, ZHX1, MECP2, SIRT1, STAT3, PURA, NRIP1, CDKN1B, YAF2, TRPS1, RNF2, DNMT1, HIVEP1, NFIC, RBM15, SMARCA2
GOTERM_BP_FAT	GO:0051172~negative regulation of nitrogen compound metabolic process	46	7.91738	8.2425e-09	463	519	13528	2.58966	1.8974e-05	3.16237e-06		BTAF1, PALM, RSF1, MTDH, ARID4A, GLIS2, HAT1, CBX3, ZEB1, REST, ELK3, MAF1, GLI3, PDCD4, RPS3, EPC1, PBXIP1, WWP1, PER1, BCOR, BAZ2A, KDM5B, ERCC4, TERF2, ZNF423, ENO1, DNMT3A, NF2, ARID5B, KLF10, PHB, ZHX1, MECP2, SIRT1, STAT3, PURA, NRIP1, CDKN1B, YAF2, TRPS1, RNF2, DNMT1, HIVEP1, NFIC, RBM15, SMARCA2
SP_PIR_KEYWORDS	actin-binding	28	4.81928	8.24886e-09	581	247	19235	3.75299	3.2583e-06	2.71525e-07		CNN3, UTRN, WASF2, ANLN, PFN2, DBNL, PHACTR2, TWF1, MYO1F, ACTN1, SPIRE1, TMSB10, EPB41L2, FMN1, SYNE1, LASP1, CFL2, ARPC5L, SVIL, MYPN, TMOD3, FLII, MARCKS, DBN1, ADD3, FHOD1, SPTAN1, MYH10
GOTERM_BP_FAT	GO:0010629~negative regulation of gene expression	45	7.74527	9.93887e-09	463	504	13528	2.60876	2.2879e-05	3.26846e-06		BTAF1, RSF1, MTDH, ARID4A, GLIS2, HAT1, CBX3, ZEB1, REST, ELK3, MAF1, GLI3, PDCD4, EPC1, MOV10, PBXIP1, WWP1, PRKRA, PER1, BCOR, BAZ2A, KDM5B, INSR, ZNF423, ENO1, DNMT3A, ARID5B, KLF10, PHB, ZHX1, MECP2, SKP2, SIRT1, STAT3, PURA, NRIP1, CDKN1B, YAF2, TRPS1, RNF2, DNMT1, HIVEP1, NFIC, RBM15, SMARCA2
GOTERM_BP_FAT	GO:0007010~cytoskeleton organization	40	6.88468	3.74401e-08	463	436	13528	2.68056	8.61834e-05	1.07733e-05		CAV2, PALM, CNN3, AGFG1, DIAPH2, WASF2, FERMT2, ANLN, HOOK3, HOOK1, PDPK1, PFN2, ADRA2A, CLASP1, MICAL1, EHD2, FMNL2, PLEK, NF2, CEP135, PSRC1, ACTN1, DOCK7, TMSB10, ESPL1, RICTOR, EPB41L2, FMN1, EPS8, ERBB2IP, LASP1, SVIL, MAP7, STMN1, ABL1, SMC1A, CRK, DBN1, FHOD1, MYH10
GOTERM_BP_FAT	GO:0016481~negative regulation of transcription	41	7.0568	5.13318e-08	463	459	13528	2.6099	0.000118159	1.31295e-05		BTAF1, RSF1, MTDH, ARID4A, GLIS2, HAT1, CBX3, ELK3, ZEB1, REST, MAF1, GLI3, PDCD4, EPC1, PBXIP1, WWP1, PER1, BCOR, BAZ2A, KDM5B, ZNF423, ENO1, DNMT3A, ARID5B, KLF10, PHB, ZHX1, MECP2, SIRT1, STAT3, PURA, NRIP1, CDKN1B, YAF2, TRPS1, RNF2, DNMT1, HIVEP1, NFIC, RBM15, SMARCA2
GOTERM_CC_FAT	GO:0005829~cytosol	77	13.253	5.7662e-08	394	1330	12782	1.8782	2.4852e-05	2.76136e-06		BACH1, PTGES3, RPL14, EIF5, PPIP5K2, CCT3, ITSN1, PDCD4, SLC7A5, PTEN, RPS3, ZFP91, PDPK1, PRKAR2A, PBXIP1, RRP1B, BRPF3, EEF2K, PSIP1, PARG, FNDC3A, INSR, DBNL, LYN, ARHGEF7, HMGA1, PRKCD, GMPS, CDK2, MAPK1, GAPVD1, RRM2, PSMA4, JUN, PGM1, WDR44, ERC1, GPAM, SH3GL2, CAV2, EXOC7, GRB2, DIAPH2, VIM, HMGCS1, AKAP13, KLC2, BLOC1S3, SOS1, CAMK2D, HNRNPD, CLASP1, EIF3J, PPAP2B, PIK3R1, ENO1, CSNK1A1, …
KEGG_PATHWAY	hsa04012:ErbB signaling pathway	16	2.75387	6.12814e-08	162	87	5085	5.77267	7.66015e-06	7.66015e-06		EGFR, GRB2, CAMK2G, STAT5A, CBL, MAPK1, CDKN1A, CDKN1B, PLCG1, JUN, SOS1, PAK4, CAMK2D, ABL1, CRK, PIK3R1
UP_SEQ_FEATURE	mutagenesis site	105	18.0723	7.71913e-08	581	2045	19113	1.68907	0.000139552	4.65196e-05		IL6ST, SNIP1, LEMD3, ITSN1, IQGAP1, HOOK1, SHB, CDCA8, MIER1, WWP1, PSIP1, TLK2, INSR, PAN2, EGFR, DBNL, EFNB2, UBE2J1, TRIM41, ESPL1, IRS1, WEE1, GCC2, EP300, UBR5, NEK9, FLII, TNFAIP3, SH3GL2, CAV2, TMX1, GRB2, HMGCS1, XK, IGF2BP1, AKAP13, ANLN, RFFL, TCERG1, HNRNPF, PRKRA, ADRA2A, BCOR, RUNX1, ZNF423, DNMT3A, TRPC6, SMAD5, ARID3A, HNRNPA1, EPHA2, UBE2E3, SYNE1, CDKN1A, CDKN1B, DCP2, TRPS1, RNF…
GOTERM_BP_FAT	GO:0031327~negative regulation of cellular biosynthetic process	46	7.91738	8.48109e-08	463	561	13528	2.39578	0.000195216	1.95233e-05		BTAF1, PALM, RSF1, MTDH, ARID4A, GLIS2, HAT1, CBX3, IGF2BP1, ZEB1, REST, ELK3, MAF1, GLI3, PDCD4, EPC1, PBXIP1, WWP1, PER1, BCOR, BAZ2A, KDM5B, TERF2, ZNF423, ENO1, DNMT3A, PLEK, NF2, ARID5B, KLF10, PHB, ZHX1, MECP2, SIRT1, STAT3, PURA, NRIP1, CDKN1B, YAF2, TRPS1, RNF2, DNMT1, HIVEP1, NFIC, RBM15, SMARCA2
SP_PIR_KEYWORDS	repressor	36	6.19621	1.47186e-07	581	435	19235	2.73987	5.81367e-05	4.47218e-06		BACH1, BMI1, GLIS2, HDGF, CBX3, ZEB1, REST, ELK3, MAF1, YBX1, MAX, TCERG1, MIER1, MIER3, BCOR, BAZ2A, ZNF423, ENO1, DNMT3A, AEBP2, RREB1, YY1, RCOR1, KLF10, ZHX1, MECP2, CCNC, EIF4G2, KDM2B, ZNF217, SFPQ, RNF2, TRPS1, DNMT1, MGA, RERE
GOTERM_MF_FAT	GO:0003779~actin binding	33	5.67986	1.47731e-07	457	326	12983	2.87578	8.92256e-05	4.46138e-05		CNN3, DIAPH2, WASF2, UTRN, ANLN, HOOK1, PFN2, MSN, EGFR, DBNL, FMNL2, TWF1, PHACTR2, MYO1F, ACTN1, SPIRE1, TMSB10, FMN1, EPB41L2, SYNE1, LASP1, CFL2, ARPC5L, SVIL, MYPN, FLII, TMOD3, MARCKS, DBN1, ADD3, FHOD1, SPTAN1, MYH10
GOTERM_BP_FAT	GO:0009890~negative regulation of biosynthetic process	46	7.91738	1.56395e-07	463	573	13528	2.34561	0.000359956	3.27286e-05		BTAF1, PALM, RSF1, MTDH, ARID4A, GLIS2, HAT1, CBX3, IGF2BP1, ZEB1, REST, ELK3, MAF1, GLI3, PDCD4, EPC1, PBXIP1, WWP1, PER1, BCOR, BAZ2A, KDM5B, TERF2, ZNF423, ENO1, DNMT3A, PLEK, NF2, ARID5B, KLF10, PHB, ZHX1, MECP2, SIRT1, STAT3, PURA, NRIP1, CDKN1B, YAF2, TRPS1, RNF2, DNMT1, HIVEP1, NFIC, RBM15, SMARCA2
GOTERM_BP_FAT	GO:0010605~negative regulation of macromolecule metabolic process	54	9.29432	1.77967e-07	463	734	13528	2.14956	0.000409595	3.41393e-05		RSF1, ARID4A, CBX3, REST, ZEB1, MAF1, PDCD4, GLI3, RPS3, EPC1, PBXIP1, WWP1, KDM5B, INSR, ARID5B, ZHX1, SKP2, MECP2, PRKCD, NRIP1, PURA, PSEN1, PSMA4, JUN, SMARCA2, BTAF1, MTDH, GLIS2, IGF2BP1, HAT1, ELK3, MOV10, PRKRA, PER1, BCOR, BAZ2A, ERCC4, TERF2, ZNF423, ENO1, DNMT3A, NF2, KLF10, PHB, SIRT1, STAT3, CDKN1B, YAF2, TRPS1, RNF2, DNMT1, HIVEP1, NFIC, RBM15
GOTERM_CC_FAT	GO:0000785~chromatin	23	3.95869	2.22974e-07	394	200	12782	3.73079	9.60971e-05	9.61012e-06		DNMT3A, HMGN3, PDS5A, ARID4A, ARID4B, MECP2, PPP1R10, CBX3, REST, HMGA1, JUNB, MYCN, CHD9, CHD7, SMARCC1, JUN, RNF2, H2AFZ, H2AFY, CHD1, H3F3B, BAZ2A, STAG2
KEGG_PATHWAY	hsa04722:Neurotrophin signaling pathway	18	3.09811	2.56159e-07	162	124	5085	4.55645	3.20194e-05	1.60098e-05		YWHAZ, IRS2, GRB2, CAMK2G, IRS1, PRKCD, MAPK1, PSEN1, PLCG1, MAP3K3, MAPK14, JUN, SOS1, CAMK2D, ABL1, CRK, PIK3R1, NGF
GOTERM_BP_FAT	GO:0010558~negative regulation of macromolecule biosynthetic process	44	7.57315	2.94336e-07	463	547	13528	2.35027	0.000677332	5.21187e-05		BTAF1, RSF1, MTDH, ARID4A, GLIS2, HAT1, CBX3, IGF2BP1, ZEB1, REST, ELK3, MAF1, GLI3, PDCD4, EPC1, PBXIP1, WWP1, PER1, BCOR, BAZ2A, KDM5B, TERF2, ZNF423, ENO1, DNMT3A, NF2, ARID5B, KLF10, PHB, ZHX1, MECP2, SIRT1, STAT3, PURA, NRIP1, CDKN1B, YAF2, TRPS1, RNF2, DNMT1, HIVEP1, NFIC, RBM15, SMARCA2
GOTERM_CC_FAT	GO:0005730~nucleolus	48	8.26162	3.15763e-07	394	698	12782	2.23094	0.000136085	1.23721e-05		SMARCAD1, BACH1, CCNT2, SDAD1, FOSL2, MTDH, ZNF532, FKBP4, IGF2BP1, ELK3, WTAP, GLI3, COIL, IQGAP1, FUBP1, CDCA8, RRP1B, PGRMC1, HNRNPF, NPM3, MSN, KDM5A, BAZ2A, OXR1, NF2, PTBP1, ACTN1, LAS1L, DDX5, SIRT1, HNRNPA1, ZFR, JUNB, STAT3, FXR1, MAPK1, MEF2D, KDM2B, EP300, RCC2, CDKN2AIP, IPO5, POP1, FLII, HNRNPH1, ABL1, NEK4, RNF20
GOTERM_CC_FAT	GO:0005654~nucleoplasm	56	9.63855	3.53266e-07	394	882	12782	2.05979	0.000152246	1.2688e-05		CCNT2, ARID4A, NAA15, ZEB1, WTAP, GLI3, INTS8, EPC1, BRPF1, BRPF3, MED26, GIT2, RBBP5, RREB1, YY1, PTBP1, MED14, TOPBP1, HMGA1, PPP1CB, CDK2, WEE1, CCNL2, NRIP1, MAPK1, EP300, JUN, SMARCA2, THOC1, ING5, RAD23B, ELL, GLIS2, COIL, SF3B1, HNRNPF, RBM27, ERCC4, TERF2, PRPF40A, NUP153, SMAD9, PHB, SMAD5, YTHDC1, SIRT1, HNRNPA1, POLR3D, CDKN1A, EAF1, MAPK14, RNF2, SMARCC1, CDKN2AIP, HNRNPH1, RERE
GOTERM_BP_FAT	GO:0006350~transcription	113	19.4492	4.66099e-07	463	2101	13528	1.57147	0.00107238	7.66371e-05		STAT5A, NAA15, CBX3, REST, MAF1, ZXDA, EPC1, ZFP91, BRPF1, MIER1, MED26, MIER3, PSIP1, ZNF579, RREB1, RCOR1, YY1, ZHX1, MECP2, MED14, JUNB, KDM2B, EP300, JUN, FLII, MGA, SMARCA2, ZNF516, ELL, HDGF, ELK3, MYBL2, MOV10, TCERG1, HNRNPD, NPM3, PBRM1, BCOR, RUNX1, ZNF423, AEBP2, SMAD9, IKZF2, KLF10, SMAD5, NR4A2, ARID3A, NOTCH2, ZNF217, EAF1, SMARCC1, TRPS1, RNF2, DNMT1, HIVEP1, RERE, BMI1, BACH1, CCN…
UP_SEQ_FEATURE	compositionally biased region:Poly-Ser	37	6.36833	4.96096e-07	581	475	19113	2.56248	0.000896539	0.00022421		ZC3H3, CCNT2, KIAA1109, DIAPH2, GPR64, ARID4B, WWC1, AKAP13, NHS, ESYT2, RASAL2, CHD9, PDPK1, RNF219, PER1, ZNF609, CLASP1, STAG2, KIAA0232, IRS2, GLCCI1, C12ORF43, FXR2, IRS1, RALGDS, LRRC16A, NOTCH2, CCDC6, MTMR14, EP300, ERBB2IP, EPS8, UBR5, DENND4C, MGA, HIVEP1, ABL1
GOTERM_MF_FAT	GO:0003677~DNA binding	124	21.3425	7.92027e-07	457	2331	12983	1.51126	0.00047827	0.000159449		HMGN3, STAT5A, LEMD3, REST, NFXL1, ZXDA, ZFP91, BRPF1, MIER1, MED26, MIER3, H2AFZ, PSIP1, ZNF579, H2AFY, EGFR, RREB1, RCOR1, YY1, ZHX1, MECP2, TOPBP1, JUNB, KDM2B, EP300, JUN, MGA, TNFAIP3, SMARCA2, XRN1, RAD23B, ZNF516, AGFG1, HDGF, ELK3, MYBL2, POLE3, HNRNPD, PBRM1, RUNX1, ZNF423, DNMT3A, AEBP2, SMAD9, IKZF2, ZMYM4, KLF10, SMAD5, NR4A2, ARID3A, HNRNPA1, ZNF217, SMARCC1, TRPS1, DNMT1, H3F3B, HIV…
UP_SEQ_FEATURE	compositionally biased region:Ser-rich	34	5.85198	8.71312e-07	581	425	19113	2.63174	0.00157409	0.000315017		KIAA1109, IL6ST, ARID4B, WWC2, ZFC3H1, CHD9, ANKRD17, DIP2B, EVI5, RNF219, FAM73B, PPP1R12A, PER1, CHD1, CLASP1, ASPH, BAZ2B, EGFR, AEBP2, BRD3, TAOK1, AFF4, YTHDC2, RICTOR, IRS1, SYNE1, PITPNM3, EAF1, CDKN2AIP, BTBD10, CLIP2, DENND4B, PHF8, GPATCH8
GOTERM_MF_FAT	GO:0019899~enzyme binding	42	7.22892	1.21251e-06	457	523	12983	2.28143	0.000732088	0.000183072		CAV2, VAPB, DIAPH2, VIM, CBX3, SNX3, IQGAP1, RPS3, PDPK1, PALM2, BCOR, INSR, PIK3R1, ADAM9, EGFR, FMNL2, IRS2, LYN, PLEK, RALBP1, TAOK1, UBE4B, PPP1R10, DOCK7, IRS1, DOCK6, HMGA1, PRKCD, GMPS, PPP1CB, STAT3, NRIP1, MAPK1, IPO5, MARCKS, WDR44, ERC1, AKAP1, BIN1, RNF20, ADD3, RNF40
INTERPRO	IPR019786:Zinc finger, PHD-type, conserved site	15	2.58176	1.64963e-06	540	93	16659	4.97581	0.00145721	0.00145721		ING5, DPF2, RSF1, NFXL1, BRPF1, KDM2B, BRPF3, KDM4B, PYGO2, BAZ2B, KDM5A, BAZ2A, PHF8, KDM5B, KDM5C
SP_PIR_KEYWORDS	zinc-finger	87	14.9742	1.8489e-06	581	1718	19235	1.67653	0.000730048	5.2164e-05		BMI1, ZCCHC24, RSF1, ZNF532, UTRN, HELZ, ZEB1, REST, NFXL1, GLI3, ZXDA, ZNRF2, ZFP91, BRPF1, BRPF3, RNF219, GIT2, NR2F6, ZNF579, NSMCE2, KDM5A, KDM5B, KDM5C, ZCCHC2, POGZ, RREB1, YY1, ZHX1, TRIM41, PRKCD, KDM2B, EP300, ZFYVE26, UBR5, RNF139, PYGO2, TNFAIP3, RNF20, ZNF740, UNC13B, MATR3, REV3L, ZNHIT3, ING5, ZC3H3, DPF2, ZNF516, ZNF469, AGFG1, GLIS2, WRNIP1, AKAP13, RFFL, ZFC3H1, ZNF512B, ZNF609, …
SP_PIR_KEYWORDS	Proto-oncogene	23	3.95869	1.95601e-06	581	230	19235	3.31067	0.000772327	5.1507e-05		EGFR, BMI1, RAB8A, ERG, LYN, ELL, PHB, ARHGEF5, CBL, AFF4, AKAP13, GMPS, MYCN, CCDC6, CDKN1B, ROBO1, NCOA4, JUN, ABL1, RUNX1, CRK, RBM15, BCL9
SP_PIR_KEYWORDS	host-virus interaction	26	4.47504	1.95728e-06	581	285	19235	3.02026	0.000772826	4.83191e-05		CCNT2, VAPB, GRB2, VIM, ANKRD17, WWP1, PSIP1, PIK3R1, LYN, RCOR1, EFNB2, WAPAL, SIRT1, HMGA1, HNRNPA1, STAT3, MAPK1, EIF4G3, EP300, TFRC, PLCG1, PSMA4, IPO5, HSPD1, BIN1, RBM15
UP_SEQ_FEATURE	domain:ARID	7	1.20482	3.01522e-06	581	15	19113	15.3518	0.00543669	0.000908174		ARID4A, ARID5B, ARID4B, ARID3A, KDM5A, KDM5B, KDM5C
SP_PIR_KEYWORDS	rna-binding	38	6.54045	3.2126e-06	581	540	19235	2.32973	0.00126818	7.46431e-05		RALY, IGF2BP1, RBM7, PDCD4, YBX1, RPS3, ANKRD17, MOV10, HNRNPF, PCBP1, PCBP2, PRKRA, HNRNPD, RBM27, BAZ2A, RBM12B, PTBP1, PPP1R10, FXR2, DDX5, ZFR, HNRNPA1, FXR1, EIF4G3, KDM2B, DCP2, SERBP1, SFPQ, CDKN2AIP, KHSRP, CPSF7, HNRNPH1, PAPOLG, AKAP1, RBM15, XRN1, MATR3, THOC1
INTERPRO	IPR019787:Zinc finger, PHD-finger	14	2.40964	3.22868e-06	540	85	16659	5.08118	0.00285009	0.00142606		ING5, DPF2, RSF1, BRPF1, KDM2B, BRPF3, KDM4B, PYGO2, BAZ2B, KDM5A, PHF8, KDM5B, BAZ2A, KDM5C
INTERPRO	IPR001606:AT-rich interaction region	7	1.20482	4.3533e-06	540	15	16659	14.3967	0.00384093	0.00128195		ARID4A, ARID5B, ARID4B, ARID3A, KDM5A, KDM5B, KDM5C
INTERPRO	IPR001965:Zinc finger, PHD-type	14	2.40964	6.19678e-06	540	90	16659	4.79889	0.005463	0.00136856		ING5, DPF2, RSF1, BRPF1, KDM2B, BRPF3, KDM4B, PYGO2, BAZ2B, KDM5A, PHF8, KDM5B, BAZ2A, KDM5C
INTERPRO	IPR004088:K Homology, type 1	9	1.54905	7.74678e-06	540	33	16659	8.41364	0.00682478	0.0013687		FUBP1, ANKRD17, PCBP1, PCBP2, KHSRP, IGF2BP1, AKAP1, FXR2, FXR1
UP_SEQ_FEATURE	compositionally biased region:Pro-rich	55	9.46644	9.5007e-06	581	960	19113	1.88471	0.0170307	0.0024509		REST, MTFR1, FUBP1, MED26, ZNF579, FNDC3A, VCPIP1, FMNL2, ZCCHC2, POGZ, RREB1, MECP2, MED14, IRS1, FMN1, KDM2B, CHSY3, UBR5, CPSF7, PYGO2, SEMA4B, WDR44, MAP7D1, OTUD5, OSTF1, ZNF469, REPS1, PXN, N4BP2, ZFC3H1, CHD7, TCERG1, SBK1, COL27A1, PBRM1, PER1, BCOR, RBM27, BAZ2A, BCL9, CBL, NR4A2, YTHDC1, EPS8, EAF1, MYPN, SMARCC1, FNBP4, KDM4B, MAP7, ABL1, DUSP8, USP42, RERE, AHDC1
KEGG_PATHWAY	hsa05200:Pathways in cancer	27	4.64716	9.73493e-06	162	328	5085	2.58384	0.00121613	0.000405542		GRB2, STAT5A, PTEN, GLI3, MAX, SOS1, RUNX1, PIK3R1, EGFR, RALBP1, CBL, SKP2, CDK2, STAT3, RALGDS, CCDC6, MAPK1, CDKN1A, LAMA4, CDKN1B, EP300, PLCG1, NCOA4, JUN, VEGFA, ABL1, CRK
GOTERM_BP_FAT	GO:0000278~mitotic cell cycle	31	5.33563	1.06793e-05	463	370	13528	2.44801	0.0242843	0.00163759		NEK3, CAMK2G, ANLN, CEP55, CDCA8, CAMK2D, PBRM1, CLASP1, STAG2, VCPIP1, EGFR, CCNK, PDS5A, SKP2, ESPL1, PPP1CB, WEE1, CDK2, CDKN1A, CDKN1B, RCC2, PSMA4, RNF2, ADAM17, NEK9, MAPRE2, STMN1, ABL1, SMC1A, NEK4, SEPT7
INTERPRO	IPR018111:K Homology, type 1, subgroup	9	1.54905	1.24042e-05	540	35	16659	7.93286	0.0109055	0.0018259		FUBP1, ANKRD17, PCBP1, PCBP2, KHSRP, IGF2BP1, AKAP1, FXR2, FXR1
GOTERM_BP_FAT	GO:0045892~negative regulation of transcription, DNA-dependent	30	5.16351	1.37429e-05	463	356	13528	2.4622	0.0311412	0.00197532		RSF1, MTDH, ARID4A, CBX3, HAT1, ZEB1, REST, MAF1, EPC1, BCOR, BAZ2A, KDM5B, ENO1, DNMT3A, ARID5B, KLF10, ZHX1, MECP2, SIRT1, STAT3, NRIP1, PURA, CDKN1B, RNF2, TRPS1, DNMT1, HIVEP1, NFIC, RBM15, SMARCA2
SP_PIR_KEYWORDS	chromosomal rearrangement	24	4.13081	1.38271e-05	581	279	19235	2.84789	0.00544687	0.000303385		ERG, BRD3, LRRC8A, ELL, AFF4, MECP2, SNX3, GMPS, HMGA1, BRWD3, CCDC6, EP300, EVI5, NCOA4, SFPQ, PSIP1, RNF139, ABL1, DCX, ERC1, RUNX1, RBM15, RERE, BCL9
SP_PIR_KEYWORDS	dna-binding	89	15.3184	1.5457e-05	581	1868	19235	1.57735	0.00608695	0.000321293		BACH1, HMGN3, FOSL2, ELF2, ZNF532, STAT5A, FOXK2, ARID4B, LEMD3, ZEB1, GLI3, YBX1, FUBP1, MAX, ZFP91, BRPF1, PCBP1, PCBP2, H2AFZ, PSIP1, NR2F6, ZNF579, H2AFY, LBR, RREB1, YY1, ARID5B, ZHX1, MECP2, TOPBP1, ZFR, HMGA1, JUNB, PURA, MYCN, GTF2I, JUN, KHSRP, MGA, TNFAIP3, SMARCA2, XRN1, REV3L, THOC1, BTAF1, ZNF469, ZNF516, AGFG1, GLIS2, HDGF, ELK3, MYBL2, CHD9, ZNF512B, CHD7, POLE3, CENPB, HNRNPD, CHD…
INTERPRO	IPR018359:Bromodomain, conserved site	9	1.54905	1.55003e-05	540	36	16659	7.7125	0.0136089	0.00195556		BRWD3, BRPF1, EP300, BRD3, BRPF3, PBRM1, BAZ2B, BAZ2A, SMARCA2
UP_SEQ_FEATURE	compositionally biased region:Poly-Lys	20	3.44234	1.66338e-05	581	205	19113	3.20944	0.0296264	0.00375221		KIAA1109, SMAD9, MTDH, RALBP1, MARCKSL1, DIAPH2, SMAD5, GPR64, AKAP13, PPP1R10, RASAL2, RRP1B, SLK, DGKZ, ZNF609, ASPH, EIF3J, ERC2, ABL1, KDM5B
SP_PIR_KEYWORDS	bromodomain	9	1.54905	1.75461e-05	581	39	19235	7.64001	0.00690681	0.000346479		BRWD3, BRPF1, EP300, BRD3, BRPF3, PBRM1, BAZ2B, BAZ2A, SMARCA2
GOTERM_BP_FAT	GO:0051253~negative regulation of RNA metabolic process	30	5.16351	1.87984e-05	463	362	13528	2.42139	0.0423515	0.00254232		RSF1, MTDH, ARID4A, CBX3, HAT1, ZEB1, REST, MAF1, EPC1, BCOR, BAZ2A, KDM5B, ENO1, DNMT3A, ARID5B, KLF10, ZHX1, MECP2, SIRT1, STAT3, NRIP1, PURA, CDKN1B, RNF2, TRPS1, DNMT1, HIVEP1, NFIC, RBM15, SMARCA2
GOTERM_CC_FAT	GO:0044451~nucleoplasm part	37	6.36833	1.90222e-05	394	555	12782	2.16277	0.00816513	0.000630466		ING5, ARID4A, ELL, GLIS2, NAA15, ZEB1, GLI3, COIL, INTS8, EPC1, SF3B1, BRPF1, BRPF3, MED26, RBM27, PRPF40A, RBBP5, SMAD9, RREB1, YY1, SMAD5, YTHDC1, MED14, TOPBP1, SIRT1, HMGA1, PPP1CB, CDK2, CCNL2, POLR3D, NRIP1, EP300, EAF1, JUN, RNF2, RERE, THOC1
SMART	SM00501:BRIGHT	7	1.20482	1.90402e-05	382	15	9079	11.0913	0.0040853	0.0040853		ARID4A, ARID5B, ARID4B, ARID3A, KDM5A, KDM5B, KDM5C
INTERPRO	IPR004087:K Homology	9	1.54905	1.92209e-05	540	37	16659	7.50405	0.0168479	0.00212168		FUBP1, ANKRD17, PCBP2, KHSRP, IGF2BP1, AKAP1, FXR2, RPS3, FXR1
UP_SEQ_FEATURE	compositionally biased region:Glu-rich	24	4.13081	1.9308e-05	581	283	19113	2.78983	0.0343069	0.00387128		ARGLU1, AEBP2, C17ORF85, RSF1, NF2, ARID4B, HDGF, ARID3A, WWC1, TRIM41, YTHDC1, GCC2, ZFP91, KDM2B, TCERG1, CHD7, SLK, BRPF3, MIER1, SMARCC1, FLII, ASPH, BAZ2A, GOLGA4
GOTERM_MF_FAT	GO:0003682~chromatin binding	18	3.09811	2.04477e-05	457	150	12983	3.4091	0.0122746	0.00246706		DNMT3A, HMGN3, ARID4A, ARID4B, CBX3, ZEB1, REST, GLI3, SF3B1, CHD9, CHD7, SMARCC1, RNF2, CENPB, PBRM1, H2AFY, CHD1, SMC1A
GOTERM_BP_FAT	GO:0007049~cell cycle	50	8.60585	2.23112e-05	463	776	13528	1.88261	0.0500642	0.00284932		CCNT2, NEK3, CAMK2G, ANLN, RBM7, DMWD, CEP55, WTAP, CDCA8, EVI5, CAMK2D, PBRM1, KLK10, CLASP1, TLK2, FANCA, STAG2, TERF2, VCPIP1, EGFR, CCNK, PDS5A, CEP135, NASP, PSRC1, SKP2, ESPL1, PCNP, PPP1CB, WEE1, CDK2, MAPK1, NOTCH2, EIF4G2, CDKN1A, EP300, CDKN1B, RCC2, ERBB2IP, RNF2, PSMA4, NEK9, ADAM17, MAPRE2, STMN1, NEK4, ABL1, SMC1A, SEPT7, MYH10
UP_SEQ_FEATURE	domain:W2	5	0.860585	2.73104e-05	581	7	19113	23.4977	0.0481786	0.00492561		BZW2, BZW1, EIF4G2, EIF4G3, EIF5
GOTERM_BP_FAT	GO:0030036~actin cytoskeleton organization	22	3.78657	3.19732e-05	463	226	13528	2.84424	0.0709599	0.00386637		FMNL2, NF2, CNN3, PLEK, DIAPH2, WASF2, FERMT2, ACTN1, TMSB10, RICTOR, EPB41L2, FMN1, PFN2, PDPK1, EPS8, ADRA2A, ABL1, CRK, DBN1, EHD2, FHOD1, MYH10
GOTERM_CC_FAT	GO:0044430~cytoskeletal part	53	9.1222	3.34273e-05	394	952	12782	1.8061	0.0143041	0.00102857		UTRN, FERMT2, CBX3, IQGAP1, HOOK3, HOOK1, CDCA8, PBXIP1, EVI5, MICAL1, KIF2A, LYN, GAN, TOPBP1, ESPL1, EPB41L2, PSEN1, RCC2, ATG4A, FLII, MAPRE2, CLIP2, STMN1, WDR44, MAP7D1, KIF26A, TNFAIP3, SEPT7, DBN1, YWHAZ, EXOC7, CNN3, VIM, ANLN, KLC2, CEP55, PXN, PEA15, SOS1, CLASP1, DCX, CEP135, PSRC1, SMEK2, MYO1F, EPS8, LASP1, MAPK14, SVIL, MARCKS, MAP7, MYH10, SPTAN1
GOTERM_BP_FAT	GO:0051270~regulation of cell motion	20	3.44234	3.42145e-05	463	193	13528	3.02779	0.0757412	0.00393041		EGFR, RTN4, IRS2, NF2, LYN, IL6ST, ACTN1, MYO1F, IRS1, PTEN, MAPK1, LAMA4, CDKN1B, VEGFA, ADAM17, WDR44, INSR, RNF20, PIK3R1, ADAM9
INTERPRO	IPR003307:eIF4-gamma/eIF5/eIF2-epsilon	5	0.860585	3.50959e-05	540	7	16659	22.0357	0.0305489	0.00344132		BZW2, BZW1, EIF4G2, EIF4G3, EIF5
INTERPRO	IPR001487:Bromodomain	9	1.54905	3.51535e-05	540	40	16659	6.94125	0.0305983	0.0031028		BRWD3, BRPF1, EP300, BRD3, BRPF3, PBRM1, BAZ2B, BAZ2A, SMARCA2
GOTERM_MF_FAT	GO:0030528~transcription regulator activity	83	14.2857	3.54505e-05	457	1512	12983	1.5595	0.0211849	0.00356239		BACH1, FOSL2, ELF2, RSF1, ARID4A, STAT5A, FOXK2, CBX3, ZEB1, REST, NFXL1, MAF1, GLI3, ZXDA, YBX1, FUBP1, EPC1, MAX, BRPF1, PBXIP1, MED26, NR2F6, KDM5A, KDM5B, RREB1, YY1, ARID5B, ZHX1, MECP2, MED14, HMGA1, JUNB, PURA, NRIP1, MYCN, EP300, GTF2I, NCOA4, JUN, MGA, SMARCA2, RNF20, THOC1, BTAF1, ELL, GLIS2, ELK3, MYBL2, TSC22D3, TCERG1, HNRNPD, BCOR, RUNX1, BAZ2A, ZNF423, ENO1, AEBP2, ERG, IKZF2, SMAD…
SP_PIR_KEYWORDS	neurogenesis	16	2.75387	3.60675e-05	581	146	19235	3.62813	0.0141459	0.000678195		GLIS2, EFNB2, DOCK7, SLC7A5, BZW2, MEF2D, ZFP91, ROBO1, SMARCC1, SEMA4B, STMN1, DCX, SMARCA2, DBN1, KIF2A, ZNF423
GOTERM_BP_FAT	GO:0022403~cell cycle phase	32	5.50775	3.62284e-05	463	414	13528	2.25841	0.0800163	0.00396352		NEK3, CAMK2G, DMWD, RBM7, ANLN, CEP55, CDCA8, CAMK2D, PBRM1, CLASP1, FANCA, STAG2, VCPIP1, EGFR, CCNK, PDS5A, SKP2, ESPL1, PPP1CB, WEE1, CDK2, CDKN1A, CDKN1B, RCC2, ADAM17, NEK9, MAPRE2, STMN1, ABL1, NEK4, SMC1A, SEPT7
GOTERM_BP_FAT	GO:0010604~positive regulation of macromolecule metabolic process	53	9.1222	3.66796e-05	463	857	13528	1.80696	0.0809714	0.00383074		RSF1, IL6ST, STAT5A, NAA15, ZEB1, GLI3, ZXDA, ZFP91, EPC1, BRPF1, KDM5A, INSR, ADAM9, IRS2, LYN, MED14, HMGA1, IRS1, JUNB, CDK2, NRIP1, MAPK1, EP300, PSEN1, NCOA4, PSMA4, JUN, VEGFA, ADAM17, RNF20, SMARCA2, SMARCAD1, ING5, TMX1, GLIS2, RUNX1, TERF2, ZNF423, SMAD9, IKZF2, PSRC1, SMAD5, NR4A2, DOCK7, RICTOR, DDX5, STAT3, YAF2, MAPK14, SMARCC1, DNMT1, NFIC, RBM15
GOTERM_CC_FAT	GO:0000228~nuclear chromosome	17	2.92599	3.90704e-05	394	162	12782	3.40437	0.0166987	0.00112201		DNMT3A, WAPAL, CBX3, PPP1R10, TOPBP1, PURA, SMARCC1, JUN, RNF2, PBRM1, H2AFY, H3F3B, SMC1A, ERCC4, ADD3, BAZ2A, TERF2
KEGG_PATHWAY	hsa04810:Regulation of actin cytoskeleton	20	3.44234	3.97162e-05	162	215	5085	2.9199	0.00495233	0.00124039		EGFR, ARHGEF7, DIAPH2, WASF2, ACTN1, GNG12, PPP1CB, IQGAP1, PXN, MAPK1, PFN2, CFL2, PAK4, SOS1, ARPC5L, PPP1R12A, MSN, CRK, PIK3R1, MYH10
UP_SEQ_FEATURE	compositionally biased region:Gly-rich	21	3.61446	4.19502e-05	581	238	19113	2.90265	0.0730425	0.00687152		OTUD5, AEBP2, NUP153, GLIS2, YY1, FOXK2, ARID3A, PPP1R10, YTHDC2, HNRNPA1, PURA, BRWD3, FUBP1, ANKRD17, AAK1, HNRNPD, KHSRP, ZNF579, MEPCE, DHX57, AHDC1
GOTERM_BP_FAT	GO:0010628~positive regulation of gene expression	40	6.88468	4.34198e-05	463	581	13528	2.01158	0.0951214	0.00433642		ING5, SMARCAD1, TMX1, RSF1, GLIS2, STAT5A, NAA15, ZEB1, GLI3, ZXDA, EPC1, BRPF1, RUNX1, KDM5A, ZNF423, IKZF2, SMAD9, SMAD5, PSRC1, NR4A2, MED14, DDX5, HMGA1, JUNB, STAT3, CDK2, NRIP1, MAPK1, EP300, YAF2, NCOA4, MAPK14, JUN, SMARCC1, VEGFA, DNMT1, NFIC, RBM15, RNF20, SMARCA2
UP_SEQ_FEATURE	domain:KH 1	7	1.20482	4.94278e-05	581	23	19113	10.012	0.0854908	0.00741965		FUBP1, PCBP1, PCBP2, KHSRP, IGF2BP1, FXR2, FXR1
UP_SEQ_FEATURE	domain:KH 2	7	1.20482	4.94278e-05	581	23	19113	10.012	0.0854908	0.00741965		FUBP1, PCBP1, PCBP2, KHSRP, IGF2BP1, FXR2, FXR1
GOTERM_BP_FAT	GO:0045941~positive regulation of transcription	39	6.71256	5.06087e-05	463	564	13528	2.0204	0.109974	0.00484258		ING5, SMARCAD1, TMX1, RSF1, GLIS2, STAT5A, NAA15, ZEB1, GLI3, ZXDA, EPC1, BRPF1, RUNX1, KDM5A, ZNF423, IKZF2, SMAD9, SMAD5, PSRC1, NR4A2, MED14, DDX5, HMGA1, JUNB, STAT3, CDK2, NRIP1, MAPK1, EP300, YAF2, NCOA4, MAPK14, JUN, SMARCC1, VEGFA, NFIC, RBM15, RNF20, SMARCA2
SP_PIR_KEYWORDS	activator	34	5.85198	5.06242e-05	581	520	19235	2.16467	0.0197985	0.000908545		BACH1, ING5, ELF2, GLIS2, STAT5A, ZEB1, ELK3, ZXDA, EPC1, BZW1, MAX, BRPF1, TCERG1, MED26, ZNF423, IKZF2, RREB1, YY1, MED14, CCNC, STAT3, PURA, NOTCH2, EYA4, MEF2D, EAF1, NCOA4, SFPQ, DNMT1, FLII, HIVEP1, NFIC, SMARCA2, NFIA
GOTERM_CC_FAT	GO:0005635~nuclear envelope	19	3.27022	6.28023e-05	394	205	12782	3.00678	0.0267056	0.00169036		RTN4, NUP153, MTDH, AGFG1, NUP160, LEMD3, CBX3, SUN1, WTAP, SIRT1, EPC1, SYNE1, UACA, PSEN1, IPO5, KPNA4, KPNA3, LBR, MATR3
SP_PIR_KEYWORDS	sh3 domain	19	3.27022	7.10643e-05	581	210	19235	2.99537	0.0276811	0.00121975		DBNL, OSTF1, LYN, ARHGEF7, GRB2, ARHGEF5, MYO1F, ITSN2, ITSN1, SKAP2, PLCG1, EPS8, LASP1, BIN1, ABL1, CRK, PIK3R1, SH3GL2, SPTAN1
GOTERM_BP_FAT	GO:0016071~mRNA metabolic process	29	4.99139	7.18236e-05	463	370	13528	2.29007	0.152398	0.00659193		ZC3H3, RALY, IGF2BP1, WTAP, YBX1, SF3B1, MOV10, HNRNPF, PCBP1, PCBP2, HNRNPD, PRPF40A, PAN2, PTBP1, YTHDC1, DDX5, HNRNPA1, DCP2, SERBP1, SFPQ, VEGFA, KHSRP, CPSF7, HNRNPH1, SMC1A, PAPOLG, PRPF38B, THOC1, PRPF38A
KEGG_PATHWAY	hsa04910:Insulin signaling pathway	15	2.58176	7.92536e-05	162	135	5085	3.48765	0.00985818	0.00197946		IRS2, EXOC7, GRB2, CBL, PPP1R3A, PPP1CB, IRS1, MAPK1, PRKAR2A, PDPK1, SOS1, PRKAR1A, CRK, INSR, PIK3R1
GOTERM_BP_FAT	GO:0030029~actin filament-based process	22	3.78657	8.1727e-05	463	241	13528	2.66722	0.171504	0.00721016		FMNL2, NF2, CNN3, PLEK, DIAPH2, WASF2, FERMT2, ACTN1, TMSB10, RICTOR, EPB41L2, FMN1, PFN2, PDPK1, EPS8, ADRA2A, ABL1, CRK, DBN1, EHD2, FHOD1, MYH10
GOTERM_BP_FAT	GO:0031328~positive regulation of cellular biosynthetic process	44	7.57315	8.44578e-05	463	685	13528	1.87679	0.176696	0.00717525		SMARCAD1, ING5, TMX1, RSF1, GLIS2, STAT5A, NAA15, ZEB1, GLI3, ZXDA, EPC1, BRPF1, RUNX1, KDM5A, INSR, ZNF423, EGFR, IRS2, IKZF2, SMAD9, SMAD5, PSRC1, NR4A2, ARPP19, MED14, DDX5, IRS1, HMGA1, JUNB, STAT3, CDK2, NRIP1, MAPK1, EP300, YAF2, NCOA4, MAPK14, JUN, SMARCC1, VEGFA, NFIC, SMARCA2, RBM15, RNF20
GOTERM_BP_FAT	GO:0007169~transmembrane receptor protein tyrosine kinase signaling pathway	21	3.61446	8.63892e-05	463	224	13528	2.7392	0.180349	0.00707757		EGFR, IRS2, GRB2, STAT5A, ARID5B, CBL, PTPRA, IRS1, PTEN, PXN, EPHA2, STAT3, GRB10, ERBB2IP, EPS8, SOS1, VEGFA, ADAM17, INSR, PIK3R1, NGF
GOTERM_CC_FAT	GO:0015629~actin cytoskeleton	22	3.78657	8.78565e-05	394	269	12782	2.65322	0.0371598	0.00222504		CTTNBP2NL, TWF1, FERMT2, UTRN, WASF2, MYO1F, ANLN, SLC9A3R1, IQGAP1, EPB41L2, FMN1, PFN2, LASP1, SVIL, ADAM17, MARCKS, BIN1, DBN1, CDC42EP3, SEPT7, MYH10, SPTAN1
SMART	SM00249:PHD	14	2.40964	8.88358e-05	382	90	9079	3.69709	0.0189193	0.00950481		ING5, DPF2, RSF1, BRPF1, KDM2B, BRPF3, KDM4B, PYGO2, BAZ2B, KDM5A, PHF8, KDM5B, BAZ2A, KDM5C
GOTERM_BP_FAT	GO:0051173~positive regulation of nitrogen compound metabolic process	42	7.22892	8.99472e-05	463	644	13528	1.90553	0.187036	0.00711484		ING5, SMARCAD1, TMX1, RSF1, GLIS2, STAT5A, NAA15, ZEB1, GLI3, ZXDA, EPC1, BRPF1, RUNX1, KDM5A, INSR, TERF2, ZNF423, EGFR, IKZF2, SMAD9, SMAD5, PSRC1, NR4A2, MED14, DDX5, HMGA1, JUNB, STAT3, CDK2, NRIP1, MAPK1, EP300, YAF2, NCOA4, MAPK14, JUN, SMARCC1, VEGFA, NFIC, RBM15, RNF20, SMARCA2
GOTERM_BP_FAT	GO:0045935~positive regulation of nucleobase, nucleoside, nucleotide and nucleic acid metabolic process	41	7.0568	9.46388e-05	463	624	13528	1.91978	0.195769	0.00723599		ING5, SMARCAD1, TMX1, RSF1, GLIS2, STAT5A, NAA15, ZEB1, GLI3, ZXDA, EPC1, BRPF1, RUNX1, KDM5A, INSR, TERF2, ZNF423, IKZF2, SMAD9, SMAD5, PSRC1, NR4A2, MED14, DDX5, HMGA1, JUNB, STAT3, CDK2, NRIP1, MAPK1, EP300, YAF2, NCOA4, MAPK14, JUN, SMARCC1, VEGFA, NFIC, RBM15, RNF20, SMARCA2
SMART	SM00515:eIF5C	5	0.860585	9.66199e-05	382	7	9079	16.9764	0.02056	0.00690084		BZW2, BZW1, EIF4G2, EIF4G3, EIF5
SP_PIR_KEYWORDS	zinc	97	16.6954	9.86285e-05	581	2189	19235	1.46704	0.038211	0.00162202		BMI1, RSF1, ZCCHC24, ZNF532, UTRN, HELZ, ZEB1, REST, NFXL1, GLI3, ZXDA, ZNRF2, ZFP91, BRPF1, BRPF3, RNF219, GIT2, NR2F6, ZNF579, NSMCE2, MICAL1, KDM5A, KDM5B, KDM5C, ADAM9, ZCCHC2, POGZ, RREB1, YY1, ZHX1, TRIM41, PRKCD, PPP1CB, KDM2B, EP300, ADAMTS8, ZFYVE26, UBR5, RNF139, PYGO2, ADAM17, TNFAIP3, ZNF740, RNF20, UNC13B, MATR3, REV3L, ZNHIT3, DPF2, ZC3H3, ING5, PAM, ZNF516, ZNF469, AGFG1, GLIS2, WR…
GOTERM_BP_FAT	GO:0006338~chromatin remodeling	10	1.72117	0.000106204	463	56	13528	5.21753	0.2169	0.00785593		RSF1, SMARCC1, NASP, CHD1, CBX3, PBRM1, BAZ2A, SIRT1, SMARCA2, RERE
KEGG_PATHWAY	hsa05220:Chronic myeloid leukemia	11	1.89329	0.000107569	162	75	5085	4.6037	0.0133569	0.00223864		MAPK1, CDKN1A, CDKN1B, GRB2, SOS1, STAT5A, CBL, ABL1, RUNX1, CRK, PIK3R1
GOTERM_BP_FAT	GO:0009891~positive regulation of biosynthetic process	44	7.57315	0.00011605	463	695	13528	1.84978	0.234452	0.00831409		SMARCAD1, ING5, TMX1, RSF1, GLIS2, STAT5A, NAA15, ZEB1, GLI3, ZXDA, EPC1, BRPF1, RUNX1, KDM5A, INSR, ZNF423, EGFR, IRS2, IKZF2, SMAD9, SMAD5, PSRC1, NR4A2, ARPP19, MED14, DDX5, IRS1, HMGA1, JUNB, STAT3, CDK2, NRIP1, MAPK1, EP300, YAF2, NCOA4, MAPK14, JUN, SMARCC1, VEGFA, NFIC, SMARCA2, RBM15, RNF20
SMART	SM00322:KH	9	1.54905	0.000118228	382	37	9079	5.78117	0.0251002	0.006335		FUBP1, ANKRD17, PCBP2, KHSRP, IGF2BP1, AKAP1, FXR2, RPS3, FXR1
GOTERM_BP_FAT	GO:0007167~enzyme linked receptor protein signaling pathway	27	4.64716	0.000119042	463	342	13528	2.3067	0.239706	0.00827018		GRB2, IL6ST, STAT5A, PTEN, PXN, SOS1, INSR, PIK3R1, ADAM9, EGFR, IRS2, SMAD9, KLF10, ARID5B, SMAD5, CBL, PTPRA, IRS1, EPHA2, STAT3, GRB10, ERBB2IP, EPS8, JUN, VEGFA, ADAM17, NGF
GOTERM_MF_FAT	GO:0016563~transcription activator activity	31	5.33563	0.000121877	457	410	12983	2.14801	0.0709738	0.0104618		RSF1, ELF2, GLIS2, ZEB1, EPC1, MAX, BRPF1, TCERG1, MED26, HNRNPD, RUNX1, KDM5A, ZNF423, IKZF2, RREB1, YY1, PHB, SMAD5, NR4A2, MED14, HMGA1, JUNB, STAT3, NRIP1, MEF2D, EP300, YAF2, NCOA4, SMARCC1, RNF20, SMARCA2
GOTERM_CC_FAT	GO:0030530~heterogeneous nuclear ribonucleoprotein complex	6	1.0327	0.000122095	394	17	12782	11.45	0.0512654	0.00291941		RALY, HNRNPF, PTBP1, HNRNPD, HNRNPH1, HNRNPA1
GOTERM_BP_FAT	GO:0010557~positive regulation of macromolecule biosynthetic process	42	7.22892	0.000126438	463	654	13528	1.87639	0.252544	0.00852462		SMARCAD1, ING5, TMX1, RSF1, GLIS2, STAT5A, NAA15, ZEB1, GLI3, ZXDA, EPC1, BRPF1, RUNX1, KDM5A, INSR, ZNF423, IRS2, IKZF2, SMAD9, SMAD5, PSRC1, NR4A2, MED14, DDX5, IRS1, HMGA1, JUNB, STAT3, CDK2, NRIP1, MAPK1, EP300, YAF2, NCOA4, MAPK14, JUN, SMARCC1, VEGFA, NFIC, RBM15, RNF20, SMARCA2
GOTERM_MF_FAT	GO:0008022~protein C-terminus binding	16	2.75387	0.000128524	457	141	12983	3.22374	0.0746964	0.00965724		CEP135, VIM, TOPBP1, SLC9A3R1, COIL, PRKCD, SIRT1, EP300, ATP2A2, SMARCC1, DGKZ, BIN1, KPNA3, ABL1, ERCC4, TERF2
GOTERM_MF_FAT	GO:0016564~transcription repressor activity	26	4.47504	0.000132389	457	316	12983	2.33747	0.0768546	0.00884603		RSF1, ELF2, ARID4A, CBX3, ELK3, ZEB1, REST, YBX1, EPC1, PBXIP1, BCOR, KDM5B, ENO1, ZNF423, AEBP2, PHB, YY1, ARID5B, MECP2, SIRT1, JUNB, NRIP1, YAF2, RNF2, TRPS1, HIVEP1
KEGG_PATHWAY	hsa05214:Glioma	10	1.72117	0.000139524	162	63	5085	4.98236	0.0172905	0.00248858		EGFR, MAPK1, CDKN1A, PLCG1, GRB2, CAMK2G, SOS1, CAMK2D, PTEN, PIK3R1
SP_PIR_KEYWORDS	mitosis	17	2.92599	0.000140372	581	183	19235	3.07549	0.0539414	0.00221557		CSNK1A1, CCNK, PDS5A, NEK3, ANLN, CEP55, CDK2, WEE1, CDCA8, RCC2, NEK9, CLASP1, MAPRE2, NEK4, SMC1A, SEPT7, STAG2
INTERPRO	IPR011993:Pleckstrin homology-type	24	4.13081	0.000142286	540	303	16659	2.44356	0.1182	0.0113703		OSBP, RALGPS2, IRS2, PLEK, FERMT2, EPB41L4A, PTPN14, AKAP13, ANLN, ITSN2, ITSN1, SKAP2, IRS1, EPB41L2, ARHGAP21, GRB10, PDPK1, PLEKHF2, PLCG1, EPS8, SOS1, NUMB, OSBPL11, MSN
UP_SEQ_FEATURE	nucleotide phosphate-binding region:ATP	51	8.77797	0.000149281	581	962	19113	1.74401	0.236559	0.020549		HELZ, PDPK1, SLK, PAK4, AAK1, EEF2K, STK39, TLK2, INSR, KIAA0232, KIF2A, EGFR, LYN, PKN2, PRKCD, GMPS, CDK2, WEE1, MAPK1, NEK9, KIF26A, NEK4, SMARCA2, SMARCAD1, BTAF1, NEK3, CAMK2G, WRNIP1, N4BP2, CHD9, MOV10, CHD7, SBK1, MAP3K3, LMTK2, CAMK2D, CHD1, EHD2, DHX57, CSNK1A1, ABCB9, TAOK1, MYO1F, YTHDC2, DDX5, EPHA2, MAPK14, SMC1A, PGK1, ABL1, MYH10
GOTERM_BP_FAT	GO:0051130~positive regulation of cellular component organization	18	3.09811	0.000156476	463	181	13528	2.90567	0.302488	0.0102396		CAV2, NF2, PLEK, PSRC1, CBL, ESPL1, RICTOR, ZFP91, PDPK1, CDKN1B, ROBO1, NUMB, DNMT1, INSR, TERF2, PIK3R1, NGF, ADAM9
UP_SEQ_FEATURE	zinc finger region:PHD-type	9	1.54905	0.000158866	581	52	19113	5.69366	0.249678	0.020309		ING5, BRPF1, RSF1, KDM2B, BRPF3, PYGO2, BAZ2B, BAZ2A, PHF8
GOTERM_CC_FAT	GO:0005938~cell cortex	15	2.58176	0.000161826	394	146	12782	3.33304	0.0673754	0.00366445		DBNL, NRBP1, EXOC7, UTRN, FERMT2, MYO1F, ANLN, EPB41L2, LASP1, CLASP1, MARCKS, SEPT7, ADD3, MYH10, SPTAN1
SP_PIR_KEYWORDS	cell cycle	30	5.16351	0.000165491	581	461	19235	2.15445	0.0632833	0.00251124		CCNT2, NEK3, ANLN, CEP55, WTAP, CDCA8, EVI5, CLASP1, KLK10, TLK2, TERF2, STAG2, CSNK1A1, CCNK, PDS5A, NASP, PCNP, PPP1CB, CDK2, WEE1, MAPK1, CDKN1A, CDKN1B, EP300, RCC2, NEK9, MAPRE2, SMC1A, NEK4, SEPT7
KEGG_PATHWAY	hsa04666:Fc gamma R-mediated phagocytosis	12	2.0654	0.000178181	162	95	5085	3.96491	0.0220283	0.00278045		MAPK1, PLCG1, LYN, MARCKSL1, CFL2, ARPC5L, WASF2, MARCKS, CRK, PPAP2B, PRKCD, PIK3R1
GOTERM_CC_FAT	GO:0015630~microtubule cytoskeleton	34	5.85198	0.000182157	394	549	12782	2.00914	0.0755135	0.00391815		EXOC7, CBX3, CEP55, KLC2, PXN, HOOK3, HOOK1, PEA15, CDCA8, EVI5, PBXIP1, CLASP1, DCX, KIF2A, CEP135, PSRC1, SMEK2, ESPL1, TOPBP1, RCC2, MAPK14, ATG4A, FLII, MAPRE2, MAP7, MARCKS, CLIP2, STMN1, TNFAIP3, WDR44, MAP7D1, KIF26A, SEPT7, MYH10
INTERPRO	IPR001452:Src homology-3 domain	19	3.27022	0.000201329	540	213	16659	2.75188	0.163052	0.0147233		DBNL, OSTF1, LYN, ARHGEF7, GRB2, ARHGEF5, MYO1F, ITSN2, ITSN1, SKAP2, PLCG1, EPS8, LASP1, BIN1, ABL1, CRK, PIK3R1, SH3GL2, SPTAN1
SMART	SM00297:BROMO	9	1.54905	0.000210917	382	40	9079	5.34758	0.0443388	0.00902936		BRWD3, BRPF1, EP300, BRD3, BRPF3, PBRM1, BAZ2B, BAZ2A, SMARCA2
GOTERM_BP_FAT	GO:0030334~regulation of cell migration	17	2.92599	0.000221371	463	169	13528	2.9391	0.399296	0.0140573		EGFR, RTN4, IRS2, NF2, IL6ST, MYO1F, PTEN, IRS1, MAPK1, LAMA4, VEGFA, ADAM17, WDR44, INSR, RNF20, PIK3R1, ADAM9
GOTERM_CC_FAT	GO:0000792~heterochromatin	8	1.37694	0.000224221	394	41	12782	6.33007	0.0921264	0.00459181		DNMT3A, SMARCC1, RNF2, MECP2, H2AFY, CBX3, H3F3B, BAZ2A
GOTERM_BP_FAT	GO:0022402~cell cycle process	37	6.36833	0.000240345	463	565	13528	1.9134	0.424974	0.0148439		NEK3, CAMK2G, DMWD, RBM7, ANLN, CEP55, CDCA8, CAMK2D, PBRM1, CLASP1, FANCA, STAG2, VCPIP1, EGFR, CCNK, PDS5A, CEP135, SKP2, ESPL1, PPP1CB, WEE1, CDK2, NOTCH2, EIF4G2, CDKN1A, CDKN1B, RCC2, PSMA4, ADAM17, NEK9, MAPRE2, STMN1, ABL1, NEK4, SMC1A, SEPT7, MYH10
GOTERM_CC_FAT	GO:0000790~nuclear chromatin	9	1.54905	0.000255401	394	55	12782	5.30863	0.104248	0.00499168		DNMT3A, SMARCC1, JUN, RNF2, H2AFY, CBX3, PPP1R10, H3F3B, BAZ2A
BBID	104.Insulin_signaling	7	1.20482	0.000259274	29	14	358	6.17241	0.0113447	0.0113447		MAPK1, PDPK1, TFRC, GRB2, SOS1, IRS1, PIK3R1
SP_PIR_KEYWORDS	kinase	39	6.71256	0.000265742	581	688	19235	1.87669	0.0996592	0.00388067		NEK3, CAMK2G, PPIP5K2, AKAP13, PDPK1, PRKAR2A, MAP3K3, SLK, SBK1, PAK4, AAK1, GIT2, LMTK2, CAMK2D, PALM2, EEF2K, STK39, TLK2, INSR, CSNK1A1, EGFR, LYN, TAOK1, PKN2, PRKCD, WEE1, CDK2, EPHA2, MAPK1, CDKN1A, CDKN1B, EPS8, MAPK14, PRKAR1A, NEK9, DGKZ, PGK1, ABL1, NEK4
SP_PIR_KEYWORDS	DNA binding	24	4.13081	0.000281071	581	340	19235	2.33694	0.105096	0.00395781		FOSL2, ZHX1, FOXK2, CBL, ZEB1, MYBL2, GLI3, HMGA1, HNRNPA1, ZXDA, YBX1, STAT3, MAX, BRPF1, JUN, CENPB, SFPQ, HNRNPD, H2AFZ, DNMT1, H3F3B, HIVEP1, TNFAIP3, NFIC
GOTERM_MF_FAT	GO:0008134~transcription factor binding	35	6.0241	0.000283394	457	513	12983	1.93825	0.157342	0.0169737		YWHAZ, HMGN3, MTDH, ZEB1, ELK3, RPS3, MAX, DIP2B, TCERG1, PBXIP1, MED26, RUNX1, BCOR, ENO1, AEBP2, YY1, MECP2, MED14, DDX5, SIRT1, HMGA1, JUNB, STAT3, PURA, NRIP1, EP300, YAF2, NCOA4, JUN, SMARCC1, DNMT1, RNF20, SMARCA2, NFIA, ZNHIT3
GOTERM_BP_FAT	GO:0006259~DNA metabolic process	34	5.85198	0.000286903	463	506	13528	1.96327	0.48343	0.0172326		PTGES3, ING5, RAD23B, TMX1, WRNIP1, NAP1L1, ANKRD17, SLK, POLE3, PSIP1, NSMCE2, BAZ2A, ERCC4, FANCA, TERF2, DNMT3A, NASP, PHB, TOPBP1, SIRT1, HMGA1, CDK2, PURA, EYA4, RRM2, SFPQ, DNMT1, HSPD1, ABL1, SMC1A, NFIC, NFIA, TNFAIP1, REV3L
GOTERM_CC_FAT	GO:0031252~cell leading edge	14	2.40964	0.000327969	394	138	12782	3.29118	0.131839	0.00612801		DBNL, NRBP1, NF2, PLEK, WASF2, CTNND1, SLC9A3R1, ITSN1, PXN, IQGAP1, RPS3, MTMR14, ROBO1, ADAM17
UP_SEQ_FEATURE	domain:PH	19	3.27022	0.000349913	581	237	19113	2.63729	0.468873	0.0413062		OSBP, IRS2, RALGPS2, ARHGEF7, ARHGEF5, FERMT2, AKAP13, ANLN, ITSN2, ITSN1, SKAP2, IRS1, RASAL2, ARHGAP21, PDPK1, GRB10, PLEKHF2, SOS1, OSBPL11
GOTERM_CC_FAT	GO:0044454~nuclear chromosome part	13	2.23752	0.000371774	394	122	12782	3.45689	0.148082	0.00665544		DNMT3A, WAPAL, CBX3, PPP1R10, PURA, SMARCC1, RNF2, JUN, H2AFY, H3F3B, ERCC4, BAZ2A, TERF2
BBID	108.Regulating_glucose_transport	6	1.0327	0.000393011	29	10	358	7.4069	0.0171472	0.00861066		CDKN1A, PDPK1, TFRC, GRB2, SOS1, IRS1
UP_SEQ_FEATURE	compositionally biased region:Poly-Pro	27	4.64716	0.000393465	581	413	19113	2.15063	0.509105	0.043496		CCNT2, RTN4, KIAA1109, DIAPH2, WASF2, NHS, TCERG1, SOS1, LMTK2, ADAM9, BCL9, IRS2, TBC1D10B, RREB1, PTPN14, WEE1, FXR1, CCDC6, MEF2D, ADAMTS8, SMARCC1, SFPQ, CPSF7, DGKZ, KPNA4, ABL1, FHOD1
GOTERM_BP_FAT	GO:0006333~chromatin assembly or disassembly	14	2.40964	0.000399544	463	127	13528	3.2209	0.601455	0.023312		CHD9, RSF1, CHD7, ARID4A, SMARCC1, ARID4B, NAP1L1, H2AFZ, CHD1, CBX3, H2AFY, H3F3B, NAP1L4, HMGA1
GOTERM_BP_FAT	GO:0051056~regulation of small GTPase mediated signal transduction	21	3.61446	0.000413985	463	252	13528	2.43485	0.614491	0.0235481		AGFG1, TBC1D10B, RALBP1, ARHGEF7, ARHGEF5, AKAP13, DOCK7, ITSN2, RICTOR, ITSN1, ARFGEF1, RALGDS, IQGAP1, RASAL2, NOTCH2, GAPVD1, EVI5, SOS1, GIT2, DGKZ, CRK
SP_PIR_KEYWORDS	cell division	20	3.44234	0.000440907	581	264	19235	2.50808	0.159868	0.00598878		CCNT2, CSNK1A1, CCNK, PDS5A, NEK3, ANLN, CEP55, PPP1CB, CDK2, WEE1, CDCA8, RCC2, EVI5, NEK9, CLASP1, MAPRE2, SMC1A, NEK4, SEPT7, STAG2
KEGG_PATHWAY	hsa05215:Prostate cancer	11	1.89329	0.00045069	162	89	5085	3.87953	0.0547908	0.00624144		EGFR, MAPK1, CDKN1A, PDPK1, CDKN1B, EP300, GRB2, SOS1, PTEN, CDK2, PIK3R1
GOTERM_BP_FAT	GO:0006974~response to DNA damage stimulus	27	4.64716	0.000468803	463	373	13528	2.11499	0.660213	0.0259842		RAD23B, WRNIP1, RPS3, ANKRD17, SLK, NSMCE2, PARG, TLK2, ERCC4, FANCA, TERF2, LYN, TOPBP1, PPP1CB, SIRT1, EYA4, MAPK1, CDKN1A, UACA, PSEN1, MAPK14, UBR5, SFPQ, DGKZ, ABL1, SMC1A, REV3L
INTERPRO	IPR000953:Chromo domain	7	1.20482	0.000493465	540	32	16659	6.74844	0.353596	0.0330069		CHD9, CHD7, ARID4A, SMARCC1, ARID4B, CHD1, CBX3
GOTERM_BP_FAT	GO:0051272~positive regulation of cell motion	12	2.0654	0.000503861	463	98	13528	3.57773	0.686571	0.0272453		EGFR, MAPK1, IRS2, LYN, IL6ST, VEGFA, ADAM17, MYO1F, INSR, IRS1, PIK3R1, ADAM9
GOTERM_CC_FAT	GO:0044453~nuclear membrane part	4	0.688468	0.000538354	394	6	12782	21.6277	0.207128	0.00924077		PSEN1, LEMD3, SUN1, LBR
GOTERM_CC_FAT	GO:0031229~intrinsic to nuclear inner membrane	4	0.688468	0.000538354	394	6	12782	21.6277	0.207128	0.00924077		PSEN1, LEMD3, SUN1, LBR
GOTERM_CC_FAT	GO:0005639~integral to nuclear inner membrane	4	0.688468	0.000538354	394	6	12782	21.6277	0.207128	0.00924077		PSEN1, LEMD3, SUN1, LBR
KEGG_PATHWAY	hsa04510:Focal adhesion	17	2.92599	0.000552245	162	201	5085	2.65478	0.0667197	0.00688119		EGFR, CAV2, GRB2, ACTN1, PPP1CB, PTEN, PXN, MAPK1, LAMA4, PDPK1, JUN, SOS1, PAK4, VEGFA, PPP1R12A, CRK, PIK3R1
GOTERM_BP_FAT	GO:0000280~nuclear division	19	3.27022	0.000556747	463	220	13528	2.52339	0.722515	0.0293737		CCNK, PDS5A, NEK3, ESPL1, ANLN, CEP55, CDK2, WEE1, CDCA8, RCC2, NEK9, PBRM1, CLASP1, MAPRE2, SMC1A, NEK4, SEPT7, STAG2, VCPIP1
GOTERM_BP_FAT	GO:0007067~mitosis	19	3.27022	0.000556747	463	220	13528	2.52339	0.722515	0.0293737		CCNK, PDS5A, NEK3, ESPL1, ANLN, CEP55, CDK2, WEE1, CDCA8, RCC2, NEK9, PBRM1, CLASP1, MAPRE2, SMC1A, NEK4, SEPT7, STAG2, VCPIP1
GOTERM_CC_FAT	GO:0005637~nuclear inner membrane	6	1.0327	0.000570191	394	23	12782	8.46303	0.217939	0.00941015		PSEN1, CBX3, LEMD3, SUN1, LBR, MATR3
GOTERM_MF_FAT	GO:0043566~structure-specific DNA binding	15	2.58176	0.000581533	457	145	12983	2.93888	0.296261	0.031436		EGFR, RAD23B, MECP2, ZEB1, HNRNPA1, YBX1, JUNB, PURA, FUBP1, ANKRD17, JUN, PCBP1, HSPD1, ERCC4, TERF2
GOTERM_BP_FAT	GO:0043255~regulation of carbohydrate biosynthetic process	6	1.0327	0.000587718	463	21	13528	8.34804	0.74162	0.0302892		IRS2, PLEK, ARPP19, PPP1CB, INSR, IRS1
BIOCARTA	h_egfPathway:EGF Signaling Pathway	8	1.37694	0.00060003	88	26	1437	5.02448	0.105633	0.105633		EGFR, PLCG1, GRB2, JUN, SOS1, STAT5A, STAT3, PIK3R1
GOTERM_BP_FAT	GO:0032870~cellular response to hormone stimulus	14	2.40964	0.000623386	463	133	13528	3.07559	0.761999	0.0313962		IRS2, GRB2, STAT5A, PTPRA, GNG12, IRS1, STAT3, JUNB, PRKAR2A, PDPK1, GRB10, PRKAR1A, INSR, PIK3R1
GOTERM_CC_FAT	GO:0019898~extrinsic to membrane	30	5.16351	0.000657261	394	494	12782	1.97014	0.246761	0.0104404		CAV2, OSBP, EXOC7, EPB41L4A, GNG12, RFFL, ZNRF2, ARHGAP21, PDPK1, AAK1, NUMB, MSN, CDC42EP3, EHD2, GOLGA4, CYP19A1, NF2, RALBP1, SLC9A3R1, PRKCD, GCC2, EPB41L2, PITPNM3, GAPVD1, BEGAIN, ERC1, ATG16L1, UNC13B, SH3GL2, EPN1
UP_SEQ_FEATURE	domain:KH 3	5	0.860585	0.00065908	581	14	19113	11.7488	0.69639	0.0677164		FUBP1, PCBP1, PCBP2, KHSRP, IGF2BP1
GOTERM_MF_FAT	GO:0019901~protein kinase binding	15	2.58176	0.00066711	457	147	12983	2.8989	0.331734	0.0330312		IRS2, PLEK, TAOK1, VIM, PPP1CB, IRS1, STAT3, RPS3, MAPK1, PDPK1, MARCKS, AKAP1, INSR, ADD3, ADAM9
GOTERM_BP_FAT	GO:0006397~mRNA processing	24	4.13081	0.000675269	463	321	13528	2.18453	0.78881	0.0332393		ZC3H3, RALY, PTBP1, YTHDC1, DDX5, WTAP, HNRNPA1, YBX1, SF3B1, MOV10, HNRNPF, PCBP1, SFPQ, PCBP2, HNRNPD, KHSRP, CPSF7, HNRNPH1, SMC1A, PAPOLG, PRPF38B, THOC1, PRPF38A, PRPF40A
GOTERM_BP_FAT	GO:0000087~M phase of mitotic cell cycle	19	3.27022	0.000692579	463	224	13528	2.47832	0.797065	0.0333641		CCNK, PDS5A, NEK3, ESPL1, ANLN, CEP55, CDK2, WEE1, CDCA8, RCC2, NEK9, PBRM1, CLASP1, MAPRE2, SMC1A, NEK4, SEPT7, STAG2, VCPIP1
GOTERM_BP_FAT	GO:0006468~protein amino acid phosphorylation	40	6.88468	0.000720023	463	667	13528	1.75221	0.809497	0.0339537		CAV2, NRBP1, NEK3, STAT5A, CAMK2G, PDPK1, MAP3K3, SLK, SBK1, PAK4, AAK1, PRKRA, LMTK2, CAMK2D, ADRA2A, EEF2K, STK39, TLK2, INSR, ADAM9, CSNK1A1, EGFR, DBNL, ERG, TWF1, LYN, TAOK1, PTPRA, PKN2, PRKCD, WEE1, CDK2, EPHA2, MAPK1, PSEN1, MAPK14, NEK9, ABL1, ERC1, NEK4
GOTERM_BP_FAT	GO:0006607~NLS-bearing substrate import into nucleus	5	0.860585	0.000750943	463	13	13528	11.2377	0.822595	0.0346768		TRPS1, IPO5, KPNA4, KPNA3, RERE
GOTERM_MF_FAT	GO:0003723~RNA binding	43	7.40103	0.000774704	457	718	12983	1.70139	0.373811	0.0353673		RALY, RPL14, AGFG1, IGF2BP1, RBM7, PDCD4, YBX1, RPS3, FUBP1, ANKRD17, MOV10, HNRNPF, PCBP1, PCBP2, PRKRA, HNRNPD, RBM27, BAZ2A, RPUSD2, RBM12B, PTBP1, PPP1R10, FXR2, DDX5, ZFR, HNRNPA1, FXR1, EIF4G3, KDM2B, DCP2, UBR5, SFPQ, SERBP1, CDKN2AIP, CPSF7, KHSRP, HNRNPH1, PAPOLG, AKAP1, XRN1, RBM15, MATR3, THOC1
GOTERM_BP_FAT	GO:0046324~regulation of glucose import	7	1.20482	0.000776016	463	33	13528	6.19779	0.832552	0.0351105		PEA15, IRS2, GRB10, ARPP19, INSR, IRS1, PIK3R1
INTERPRO	IPR014778:Myb, DNA-binding	7	1.20482	0.000814197	540	35	16659	6.17	0.513269	0.0501314		MIER1, RCOR1, SMARCC1, MIER3, MYBL2, TERF2, RERE
GOTERM_BP_FAT	GO:0006260~DNA replication	17	2.92599	0.000815237	463	190	13528	2.61425	0.847019	0.0361432		ING5, TMX1, PHB, NASP, WRNIP1, NAP1L1, HMGA1, SIRT1, CDK2, PURA, POLE3, RRM2, NFIC, NFIA, TNFAIP1, TERF2, REV3L
SP_PIR_KEYWORDS	ubl conjugation pathway	30	5.16351	0.0008283	581	509	19235	1.95128	0.279143	0.0108512		RAD23B, OTUD5, USP8, RFFL, ZNRF2, WWP1, FBXO28, NSMCE2, VCPIP1, FBXO46, LRRC41, UBE4B, CBL, TRIM41, UBE2J1, SKP2, GAN, UBE2E3, KDM2B, UBR5, ATG4A, RNF2, USP47, RNF139, USP48, TNFAIP3, USP25, RNF20, USP42, RNF40
UP_SEQ_FEATURE	compositionally biased region:Arg-rich	13	2.23752	0.000848855	581	135	19113	3.16783	0.784627	0.0817623		ARGLU1, ZFP91, ZNF469, RSF1, SNIP1, CPSF7, YTHDC1, BAZ2B, RBM27, RBM15, USP42, PRPF38B, PRPF38A
GOTERM_BP_FAT	GO:0001932~regulation of protein amino acid phosphorylation	16	2.75387	0.000872156	463	173	13528	2.70226	0.865821	0.03789		EGFR, DBNL, LYN, NF2, IL6ST, DOCK7, RICTOR, PDCD4, PRKCD, ZFP91, PRKAR2A, PSEN1, JUN, PRKAR1A, ADAM17, INSR
INTERPRO	IPR013129:Transcription factor jumonji	6	1.0327	0.000887918	540	24	16659	7.7125	0.544003	0.0510045		KDM2B, KDM4B, KDM5A, KDM5B, PHF8, KDM5C
GOTERM_BP_FAT	GO:0030335~positive regulation of cell migration	11	1.89329	0.000890689	463	89	13528	3.61123	0.87143	0.037964		EGFR, MAPK1, IRS2, IL6ST, VEGFA, ADAM17, MYO1F, INSR, IRS1, PIK3R1, ADAM9
GOTERM_BP_FAT	GO:0048285~organelle fission	19	3.27022	0.000894519	463	229	13528	2.42421	0.872559	0.0374315		CCNK, PDS5A, NEK3, ESPL1, ANLN, CEP55, CDK2, WEE1, CDCA8, RCC2, NEK9, PBRM1, CLASP1, MAPRE2, SMC1A, NEK4, SEPT7, STAG2, VCPIP1
GOTERM_BP_FAT	GO:0040012~regulation of locomotion	17	2.92599	0.000912167	463	192	13528	2.58702	0.877637	0.0374755		EGFR, RTN4, IRS2, NF2, IL6ST, MYO1F, PTEN, IRS1, MAPK1, LAMA4, VEGFA, ADAM17, WDR44, INSR, RNF20, PIK3R1, ADAM9
GOTERM_BP_FAT	GO:0010827~regulation of glucose transport	7	1.20482	0.000915512	463	34	13528	6.0155	0.878577	0.0369513		PEA15, IRS2, GRB10, ARPP19, INSR, IRS1, PIK3R1
GOTERM_CC_FAT	GO:0000803~sex chromosome	5	0.860585	0.000917628	394	15	12782	10.8139	0.326777	0.014032		SMARCC1, RNF2, H2AFY, H3F3B, CDK2
COG_ONTOLOGY	Cell division and chromosome partitioning	12	2.0654	0.000927862	70	106	1950	3.15364	0.0193054	0.0193054		ZFC3H1, SYNE1, UACA, PPFIA1, UTRN, CLIP2, TLK2, BEGAIN, ITSN2, MTUS1, STAG2, PIK3R1
INTERPRO	IPR001005:SANT, DNA-binding	8	1.37694	0.000943328	540	49	16659	5.03673	0.56582	0.0508073		CHD7, MIER1, RCOR1, SMARCC1, MIER3, MYBL2, TERF2, RERE
KEGG_PATHWAY	hsa04320:Dorso-ventral axis formation	6	1.0327	0.000950148	162	25	5085	7.53333	0.112037	0.0107441		EGFR, MAPK1, NOTCH2, GRB2, SOS1, SPIRE1
UP_SEQ_FEATURE	compositionally biased region:Poly-Ala	25	4.30293	0.000992078	581	393	19113	2.09267	0.833801	0.0901276		RAD23B, IRS2, RSF1, RPUSD2, PTBP1, ARID3A, WWC2, LEMD3, ELK3, GLCCI1, NHS, MAPK1, NOTCH2, CHD9, CHD7, DIP2B, UACA, SMARCC1, UBR5, AAK1, IPO5, FLII, EIF3J, GPATCH8, BCL9
UP_SEQ_FEATURE	domain:SH3	15	2.58176	0.00103845	581	177	19113	2.78786	0.84718	0.0896486		DBNL, OSTF1, LYN, ARHGEF7, ARHGEF5, MYO1F, SKAP2, PLCG1, EPS8, LASP1, BIN1, ABL1, PIK3R1, SH3GL2, SPTAN1
GOTERM_CC_FAT	GO:0012505~endomembrane system	41	7.0568	0.00104996	394	782	12782	1.7009	0.364136	0.0154915		RTN4, CAV2, TMX1, MTDH, NRBP1, NUP160, AGFG1, VAPB, GRB2, CAMK2G, CBX3, LEMD3, WTAP, ITSN1, SSR1, EPC1, SERINC1, AAK1, CAMK2D, ASPH, FNDC3A, LBR, PPAP2B, EGFR, NUP153, PIGW, SUN1, SIRT1, SYNE1, UACA, ATP2A2, CHSY3, PSEN1, IPO5, KPNA4, HSPD1, KPNA3, CLTCL1, MATR3, EPN1, SSR3
BIOCARTA	h_her2Pathway:Role of ERBB2 in Signal Transduction and Oncology	7	1.20482	0.00107677	88	21	1437	5.44318	0.181586	0.0953377		EGFR, MAPK1, EP300, GRB2, IL6ST, SOS1, STAT3
SP_PIR_KEYWORDS	metal-binding	118	20.3098	0.00118256	581	2972	19235	1.31447	0.373364	0.014964		UTRN, REST, NFXL1, ZXDA, ZNRF2, ZFP91, BRPF1, BRPF3, RNF219, GIT2, ZNF579, INSR, ADAM9, RREB1, YY1, ZHX1, TRIM41, PPP1CB, WEE1, KDM2B, EP300, ADAMTS8, PITPNM3, UBR5, PGM1, RNF139, NEK9, PYGO2, NEK4, TNFAIP3, UNC13B, RNF20, ZNHIT3, ZC3H3, PAM, ZNF516, AGFG1, NEK3, AKAP13, RFFL, PXN, ZFC3H1, ZNF423, CYP19A1, DHX57, DNMT3A, AEBP2, IKZF2, ZMYM4, KLF10, NR4A2, CDKN1A, ZNF217, LEPRE1, ATP2A2, DCP2, LAS…
UP_SEQ_FEATURE	domain:Protein kinase	28	4.81928	0.00118865	581	469	19113	1.96398	0.883558	0.09733		NRBP1, NEK3, CAMK2G, PDPK1, SLK, SBK1, MAP3K3, AAK1, PAK4, LMTK2, CAMK2D, STK39, TLK2, INSR, EGFR, CSNK1A1, LYN, TAOK1, PKN2, PRKCD, CDK2, EPHA2, WEE1, MAPK1, MAPK14, NEK9, ABL1, NEK4
GOTERM_BP_FAT	GO:0040029~regulation of gene expression, epigenetic	10	1.72117	0.00120201	463	77	13528	3.79456	0.937255	0.0474126		DNMT3A, EPC1, MOV10, PRKRA, DNMT1, HAT1, H2AFY, BAZ2A, SIRT1, HMGA1
GOTERM_BP_FAT	GO:0051301~cell division	22	3.78657	0.00122846	463	295	13528	2.17898	0.940966	0.047616		CCNT2, CCNK, PDS5A, NEK3, DIAPH2, ESPL1, ANLN, CEP55, PPP1CB, CDK2, WEE1, CDCA8, RCC2, EVI5, NEK9, CLASP1, MAPRE2, SMC1A, NEK4, SEPT7, STAG2, MYH10
UP_SEQ_FEATURE	compositionally biased region:Poly-Gly	20	3.44234	0.00124156	581	286	19113	2.30047	0.894193	0.0970583		RALY, RAD23B, NUP153, IRS2, PPFIA1, LEMD3, GLCCI1, REST, IRS1, ZXDA, ZNRF2, CCDC6, LASP1, MYPN, SFPQ, NEK9, ZNF609, EIF3J, ERC2, GPATCH8
GOTERM_BP_FAT	GO:0016569~covalent chromatin modification	13	2.23752	0.00125342	463	126	13528	3.01457	0.944266	0.0477571		ING5, DNMT3A, EPC1, BRPF1, EP300, BRPF3, PHB, RNF2, HAT1, SIRT1, BAZ2A, RNF20, RNF40
GOTERM_BP_FAT	GO:0033043~regulation of organelle organization	18	3.09811	0.00127115	463	217	13528	2.42362	0.946498	0.047629		CAV2, NF2, PLEK, PSRC1, MYO1F, TMSB10, ESPL1, RICTOR, PFN2, CDKN1B, ARPC5L, DNMT1, CLASP1, TLK2, INSR, ERCC4, TERF2, SPTAN1
UP_SEQ_FEATURE	domain:Bromo	6	1.0327	0.00139325	581	28	19113	7.0493	0.919602	0.103806		BRPF1, EP300, BRPF3, BAZ2B, BAZ2A, SMARCA2
BIOCARTA	h_ptenPathway:PTEN dependent cell cycle arrest and apoptosis	7	1.20482	0.00140932	88	22	1437	5.19576	0.230734	0.0837255		MAPK1, PDPK1, CDKN1B, GRB2, SOS1, PTEN, PIK3R1
GOTERM_BP_FAT	GO:0008286~insulin receptor signaling pathway	7	1.20482	0.00145153	463	37	13528	5.52776	0.964699	0.0533417		IRS2, GRB10, GRB2, PTPRA, INSR, IRS1, PIK3R1
GOTERM_BP_FAT	GO:0051603~proteolysis involved in cellular protein catabolic process	36	6.19621	0.00145188	463	600	13528	1.75309	0.964728	0.0525168		RAD23B, OTUD5, USP8, RFFL, ZNRF2, WWP1, FBXO28, NSMCE2, VCPIP1, ADAM9, FBXO46, PAN2, LRRC41, CBL, UBE4B, SKP2, UBE2J1, PCNP, GAN, UBE2NL, UBE2E3, KDM2B, PSEN1, PSMA4, ATG4A, UBR5, RNF2, USP47, RNF139, ADAM17, USP48, TNFAIP3, USP25, RNF20, USP42, RNF40
GOTERM_MF_FAT	GO:0005070~SH3/SH2 adaptor activity	8	1.37694	0.00150795	457	49	12983	4.63824	0.598074	0.0630321		SHB, GRB10, EPS8, GRB2, LASP1, ITSN2, SKAP2, CRK
KEGG_PATHWAY	hsa05211:Renal cell carcinoma	9	1.54905	0.00150822	162	70	5085	4.03571	0.17194	0.0155995		MAPK1, EP300, GRB2, JUN, PAK4, SOS1, VEGFA, CRK, PIK3R1
INTERPRO	IPR001202:WW/Rsp5/WWP	8	1.37694	0.00151471	540	53	16659	4.6566	0.73816	0.0757982		TCERG1, WWP1, FNBP4, UTRN, WWC1, WWC2, IQGAP1, PRPF40A
GOTERM_BP_FAT	GO:0044257~cellular protein catabolic process	36	6.19621	0.00155424	463	603	13528	1.74437	0.972143	0.0552508		RAD23B, OTUD5, USP8, RFFL, ZNRF2, WWP1, FBXO28, NSMCE2, VCPIP1, ADAM9, FBXO46, PAN2, LRRC41, CBL, UBE4B, SKP2, UBE2J1, PCNP, GAN, UBE2NL, UBE2E3, KDM2B, PSEN1, PSMA4, ATG4A, UBR5, RNF2, USP47, RNF139, ADAM17, USP48, TNFAIP3, USP25, RNF20, USP42, RNF40
GOTERM_CC_FAT	GO:0042995~cell projection	37	6.36833	0.00158282	394	697	12782	1.72215	0.494767	0.0225008		RTN4, CAV2, NRBP1, CNN3, AGFG1, WASF2, UTRN, VIM, CTNND1, KLC2, ITSN1, GLI3, PXN, IQGAP1, RPS3, ZFP91, ROBO1, MSN, DBNL, RAB8A, PLEK, NF2, ARHGEF7, ACTN1, DOCK7, DPYSL3, SLC9A3R1, CAPRIN1, PROM1, MAPK1, MTMR14, PSEN1, SVIL, ADAM17, ERC2, DBN1, MYH10
GOTERM_MF_FAT	GO:0019900~kinase binding	16	2.75387	0.00162152	457	179	12983	2.53937	0.624761	0.0632568		CAV2, IRS2, PLEK, TAOK1, VIM, PPP1CB, IRS1, STAT3, RPS3, MAPK1, PDPK1, MARCKS, AKAP1, INSR, ADD3, ADAM9
UP_SEQ_FEATURE	domain:WW 2	6	1.0327	0.00164201	581	29	19113	6.80622	0.948758	0.116443		TCERG1, WWP1, FNBP4, WWC1, WWC2, PRPF40A
UP_SEQ_FEATURE	domain:WW 1	6	1.0327	0.00164201	581	29	19113	6.80622	0.948758	0.116443		TCERG1, WWP1, FNBP4, WWC1, WWC2, PRPF40A
GOTERM_CC_FAT	GO:0005720~nuclear heterochromatin	6	1.0327	0.00172943	394	29	12782	6.71206	0.525754	0.0237782		DNMT3A, SMARCC1, RNF2, H2AFY, CBX3, H3F3B
SP_PIR_KEYWORDS	atp-binding	60	10.327	0.00173031	581	1326	19235	1.49804	0.495437	0.0211501		PPIP5K2, HELZ, CCT3, PDPK1, SLK, AAK1, PAK4, EEF2K, STK39, TLK2, INSR, KIAA0232, KIF2A, EGFR, LYN, PKN2, UBE2J1, PRKCD, GMPS, WEE1, CDK2, MAPK1, NEK9, NEK4, KIF26A, SMARCA2, SMARCAD1, BTAF1, NEK3, CAMK2G, WRNIP1, N4BP2, CHD9, MOV10, CHD7, MAP3K3, SBK1, LMTK2, CAMK2D, CHD1, ACSL3, EHD2, DHX57, CSNK1A1, ABCB9, TAOK1, MYO1F, YTHDC2, DDX5, EPHA2, UBE2E3, ATP2A2, MAPK14, DGKZ, HSPD1, PAPOLG, SMC1A, AB…
GOTERM_CC_FAT	GO:0031965~nuclear membrane	9	1.54905	0.00174489	394	73	12782	3.99965	0.52891	0.0232476		EPC1, MTDH, PSEN1, CBX3, LEMD3, SUN1, WTAP, LBR, MATR3
SP_PIR_KEYWORDS	mrna splicing	16	2.75387	0.00174652	581	209	19235	2.53449	0.498664	0.0207062		RALY, PTBP1, YTHDC1, WTAP, DDX5, HNRNPA1, YBX1, SF3B1, HNRNPF, SFPQ, KHSRP, HNRNPH1, PRPF38B, PRPF38A, PRPF40A, THOC1
INTERPRO	IPR001849:Pleckstrin homology	20	3.44234	0.00175376	540	277	16659	2.22744	0.78811	0.0825937		OSBP, IRS2, RALGPS2, PLEK, ARHGEF7, ARHGEF5, FERMT2, AKAP13, ANLN, ITSN2, ITSN1, SKAP2, IRS1, RASAL2, ARHGAP21, GRB10, PLEKHF2, PLCG1, SOS1, OSBPL11
GOTERM_BP_FAT	GO:0008380~RNA splicing	21	3.61446	0.00182109	463	284	13528	2.1605	0.984944	0.0634591		RALY, PTBP1, YTHDC1, WTAP, DDX5, HNRNPA1, YBX1, SF3B1, HNRNPF, PCBP1, SFPQ, PCBP2, HNRNPD, KHSRP, CPSF7, HNRNPH1, SMC1A, PRPF38B, THOC1, PRPF38A, PRPF40A
GOTERM_BP_FAT	GO:0006473~protein amino acid acetylation	8	1.37694	0.00183217	463	52	13528	4.4951	0.985324	0.0628826		ING5, EPC1, BRPF1, EP300, BRPF3, NAA10, NAA15, HAT1
GOTERM_BP_FAT	GO:0040017~positive regulation of locomotion	11	1.89329	0.00186914	463	98	13528	3.27959	0.986523	0.0631709		EGFR, MAPK1, IRS2, IL6ST, VEGFA, ADAM17, MYO1F, INSR, IRS1, PIK3R1, ADAM9
SMART	SM00298:CHROMO	7	1.20482	0.00188148	382	32	9079	5.19903	0.332956	0.0652566		CHD9, CHD7, ARID4A, SMARCC1, ARID4B, CHD1, CBX3
UP_SEQ_FEATURE	domain:JmjC	6	1.0327	0.00192188	581	30	19113	6.57935	0.969134	0.12988		KDM2B, KDM4B, KDM5A, KDM5B, PHF8, KDM5C
GOTERM_BP_FAT	GO:0051252~regulation of RNA metabolic process	85	14.6299	0.00192335	463	1813	13528	1.36985	0.988107	0.0640061		BACH1, FOSL2, ELF2, RSF1, ARID4A, STAT5A, FOXK2, SNIP1, NAA15, CBX3, ZEB1, REST, NFXL1, MAF1, YBX1, EPC1, MED26, NR2F6, INSR, KDM5B, RREB1, YY1, ARID5B, ZHX1, MECP2, MED14, HMGA1, JUNB, PURA, NRIP1, MYCN, EP300, POGK, NCOA4, SERBP1, JUN, VEGFA, MGA, ERC1, SMARCA2, RNF20, ZNHIT3, TMX1, MTDH, HAT1, IGF2BP1, ELK3, TSC22D3, HNRNPF, HNRNPD, PER1, CHD1, BCOR, RUNX1, BAZ2A, ENO1, DNMT3A, AEBP2, ERG, IKZ…
SP_PIR_KEYWORDS	SH2 domain	11	1.89329	0.00193818	581	111	19235	3.28085	0.535282	0.0222869		SHB, GRB10, PLCG1, LYN, GRB2, STAT5A, CBL, ABL1, CRK, STAT3, PIK3R1
UP_SEQ_FEATURE	domain:JmjN	4	0.688468	0.00203675	581	9	19113	14.6208	0.974933	0.132185		KDM4B, KDM5A, KDM5B, KDM5C
GOTERM_BP_FAT	GO:0010638~positive regulation of organelle organization	10	1.72117	0.00204631	463	83	13528	3.52026	0.991044	0.0669949		CAV2, CDKN1B, PLEK, NF2, PSRC1, DNMT1, ESPL1, RICTOR, INSR, TERF2
GOTERM_CC_FAT	GO:0016604~nuclear body	14	2.40964	0.00205989	394	168	12782	2.70347	0.588821	0.0265717		RREB1, ELL, GLIS2, YTHDC1, TOPBP1, SIRT1, COIL, CCNL2, SF3B1, EAF1, RNF2, RBM27, PRPF40A, THOC1
GOTERM_BP_FAT	GO:0000279~M phase	23	3.95869	0.00212029	463	329	13528	2.04261	0.992449	0.0683638		CCNK, PDS5A, NEK3, ESPL1, ANLN, RBM7, DMWD, CEP55, CDK2, WEE1, CDCA8, RCC2, NEK9, PBRM1, CLASP1, MAPRE2, STMN1, SMC1A, NEK4, FANCA, SEPT7, STAG2, VCPIP1
GOTERM_MF_FAT	GO:0019903~protein phosphatase binding	7	1.20482	0.00221373	457	39	12983	5.09909	0.737781	0.0802569		EGFR, IRS2, PPP1R10, SNX3, INSR, IQGAP1, PIK3R1
GOTERM_MF_FAT	GO:0051219~phosphoprotein binding	6	1.0327	0.00222561	457	27	12983	6.31315	0.739659	0.0761103		CAV2, MAPK1, LYN, GRB2, FKBP4, CRK
UP_SEQ_FEATURE	domain:PWWP	5	0.860585	0.00226224	581	19	19113	8.65703	0.98334	0.140718		DNMT3A, BRPF1, BRPF3, HDGF, PSIP1
GOTERM_BP_FAT	GO:0051726~regulation of cell cycle	23	3.95869	0.00228267	463	331	13528	2.03026	0.994808	0.0723986		EGFR, CCNT2, CAV2, CCNK, STAT5A, SKP2, ESPL1, ANLN, PPP1CB, PTEN, PDCD4, JUNB, CDK2, CDKN1A, CDKN1B, MAPK14, JUN, CAMK2D, DGKZ, ADAM17, SMC1A, INSR, NGF
GOTERM_BP_FAT	GO:0000079~regulation of cyclin-dependent protein kinase activity	8	1.37694	0.00228769	463	54	13528	4.32861	0.994868	0.0715675		EGFR, CCNT2, CDKN1A, CCNK, CDKN1B, ADAM17, PPP1CB, PTEN
GOTERM_BP_FAT	GO:0046578~regulation of Ras protein signal transduction	17	2.92599	0.00232023	463	210	13528	2.36528	0.995239	0.0715781		AGFG1, TBC1D10B, RALBP1, ARHGEF7, ARHGEF5, AKAP13, DOCK7, ITSN2, RICTOR, ITSN1, ARFGEF1, NOTCH2, EVI5, SOS1, GIT2, DGKZ, CRK
GOTERM_BP_FAT	GO:0007173~epidermal growth factor receptor signaling pathway	6	1.0327	0.00233135	463	28	13528	6.26103	0.99536	0.0709597		EGFR, EPS8, ERBB2IP, GRB2, CBL, ADAM17
GOTERM_BP_FAT	GO:0043434~response to peptide hormone stimulus	14	2.40964	0.00239404	463	154	13528	2.65619	0.995985	0.0718513		CAV2, IRS2, LYN, GRB2, STAT5A, PTPRA, IRS1, JUNB, STAT3, PDPK1, GRB10, INSR, PIK3R1, NGF
GOTERM_MF_FAT	GO:0051015~actin filament binding	8	1.37694	0.0023992	457	53	12983	4.28818	0.76563	0.0774402		EGFR, DBNL, LASP1, SVIL, UTRN, ACTN1, MARCKS, MYH10
SP_PIR_KEYWORDS	mrna processing	18	3.09811	0.00241657	581	260	19235	2.292	0.615458	0.0269363		RALY, PTBP1, YTHDC1, WTAP, DDX5, HNRNPA1, YBX1, SF3B1, HNRNPF, SFPQ, KHSRP, CPSF7, HNRNPH1, PAPOLG, PRPF38B, THOC1, PRPF38A, PRPF40A
GOTERM_BP_FAT	GO:0032535~regulation of cellular component size	20	3.44234	0.0024657	463	271	13528	2.15632	0.996597	0.0729743		RTN4, PLEK, PSRC1, TMSB10, RICTOR, DDX5, NOTCH2, ZFP91, PFN2, CDKN1A, EP300, CDKN1B, ERBB2IP, ARPC5L, CDKN2AIP, ADAM17, DCX, SPTAN1, NGF, ENO1
GOTERM_BP_FAT	GO:0030163~protein catabolic process	36	6.19621	0.00257716	463	622	13528	1.69108	0.997369	0.075185		RAD23B, OTUD5, USP8, RFFL, ZNRF2, WWP1, FBXO28, NSMCE2, VCPIP1, ADAM9, FBXO46, PAN2, LRRC41, CBL, UBE4B, SKP2, UBE2J1, PCNP, GAN, UBE2NL, UBE2E3, KDM2B, PSEN1, PSMA4, ATG4A, UBR5, RNF2, USP47, RNF139, ADAM17, USP48, TNFAIP3, USP25, RNF20, USP42, RNF40
GOTERM_MF_FAT	GO:0015631~tubulin binding	11	1.89329	0.00266073	457	100	12983	3.12501	0.799956	0.0812083		HOOK1, CNN3, VAPB, ATG4A, PSRC1, CLASP1, MAPRE2, CLIP2, STMN1, DCX, HOOK3
GOTERM_BP_FAT	GO:0006913~nucleocytoplasmic transport	14	2.40964	0.00268129	463	156	13528	2.62214	0.997931	0.0771309		ZC3H3, AGFG1, NUP160, PPP1R10, GLI3, HNRNPA1, MAPK1, JUN, TRPS1, IPO5, KPNA4, KPNA3, RERE, THOC1
GOTERM_BP_FAT	GO:0042127~regulation of cell proliferation	43	7.40103	0.00269894	463	787	13528	1.59642	0.998013	0.076663		BMI1, ING5, CAV2, FOSL2, IL6ST, MARCKSL1, STAT5A, NAP1L1, ZEB1, SKAP2, GLI3, PTEN, SSR1, ZFP91, PRKRA, CAMK2D, ADRA2A, ASPH, INSR, FANCA, EGFR, IRS2, LYN, NF2, KLF10, PHB, SIRT1, IRS1, PPP1CB, CDK2, PURA, MYCN, MAPK1, NOTCH2, CDKN1A, LEPRE1, ADAMTS8, CDKN1B, JUN, VEGFA, ADAM17, SMARCA2, NGF
KEGG_PATHWAY	hsa04520:Adherens junction	9	1.54905	0.00278791	162	77	5085	3.66883	0.294589	0.0264871		EGFR, MAPK1, EP300, WASF2, CTNND1, ACTN1, INSR, SNAI1, IQGAP1
GOTERM_BP_FAT	GO:0000082~G1/S transition of mitotic cell cycle	8	1.37694	0.00282589	463	56	13528	4.17402	0.998518	0.0791525		EGFR, CDKN1A, CDKN1B, CAMK2G, CAMK2D, SKP2, ADAM17, PPP1CB
SP_PIR_KEYWORDS	serine/threonine-protein kinase	23	3.95869	0.00286218	581	381	19235	1.99857	0.677671	0.0309602		CSNK1A1, NEK3, TAOK1, CAMK2G, PKN2, PRKCD, CDK2, WEE1, MAPK1, PDPK1, MAP3K3, SBK1, SLK, MAPK14, PAK4, AAK1, LMTK2, EEF2K, CAMK2D, NEK9, STK39, TLK2, NEK4
UP_SEQ_FEATURE	domain:C2	9	1.54905	0.00291939	581	80	19113	3.70088	0.994938	0.172035		RASAL2, PLCG1, WWP1, WWC1, PKN2, WWC2, ITSN2, ITSN1, PRKCD
INTERPRO	IPR003347:Transcription factor jumonji/aspartyl beta-hydroxylase	6	1.0327	0.00294621	540	31	16659	5.97097	0.92634	0.128273		KDM2B, KDM4B, KDM5A, KDM5B, PHF8, KDM5C
GOTERM_MF_FAT	GO:0003697~single-stranded DNA binding	8	1.37694	0.00297444	457	55	12983	4.13225	0.834575	0.0860341		FUBP1, RAD23B, PCBP1, HSPD1, ERCC4, HNRNPA1, YBX1, PURA
BIOCARTA	h_trkaPathway:Trka Receptor Signaling Pathway	5	0.860585	0.00298295	88	11	1437	7.42252	0.426305	0.129698		PLCG1, GRB2, SOS1, PIK3R1, NGF
GOTERM_BP_FAT	GO:0051169~nuclear transport	14	2.40964	0.00299615	463	158	13528	2.58895	0.999	0.0827211		ZC3H3, AGFG1, NUP160, PPP1R10, GLI3, HNRNPA1, MAPK1, JUN, TRPS1, IPO5, KPNA4, KPNA3, RERE, THOC1
GOTERM_BP_FAT	GO:0016570~histone modification	12	2.0654	0.00304151	463	122	13528	2.87392	0.999099	0.0829293		ING5, EPC1, BRPF1, EP300, BRPF3, PHB, RNF2, HAT1, BAZ2A, SIRT1, RNF20, RNF40
GOTERM_BP_FAT	GO:0051170~nuclear import	10	1.72117	0.00306337	463	88	13528	3.32024	0.999144	0.0825256		MAPK1, TRPS1, JUN, IPO5, PPP1R10, KPNA4, KPNA3, HNRNPA1, GLI3, RERE
GOTERM_BP_FAT	GO:0007265~Ras protein signal transduction	11	1.89329	0.0031179	463	105	13528	3.06095	0.999245	0.0829652		MAPK1, DBNL, USP8, GRB2, RREB1, MAPK14, SOS1, WASF2, ADRA2A, RALGDS, NGF
BIOCARTA	h_metPathway:Signaling of Hepatocyte Growth Factor Receptor	8	1.37694	0.00329379	88	34	1437	3.84225	0.458632	0.115499		MAPK1, GRB2, JUN, SOS1, CRK, PTEN, STAT3, PXN
BIOCARTA	h_crebPathway:Transcription factor CREB and its extracellular signals	6	1.0327	0.00331819	88	18	1437	5.44318	0.461092	0.0979046		MAPK1, GRB2, MAPK14, CAMK2G, SOS1, PIK3R1
GOTERM_BP_FAT	GO:0044265~cellular macromolecule catabolic process	40	6.88468	0.00336594	463	725	13528	1.61204	0.999574	0.0882582		RAD23B, OTUD5, USP8, RFFL, ZNRF2, WWP1, FBXO28, HNRNPD, NSMCE2, ERCC4, VCPIP1, ADAM9, FBXO46, PAN2, LRRC41, CBL, UBE4B, SKP2, UBE2J1, GAN, PCNP, UBE2NL, UBE2E3, KDM2B, PSEN1, DCP2, PSMA4, ATG4A, UBR5, RNF2, USP47, POP1, RNF139, ADAM17, USP48, TNFAIP3, USP25, RNF20, USP42, RNF40
INTERPRO	IPR000330:SNF2-related	6	1.0327	0.00340043	540	32	16659	5.78437	0.950762	0.13977		SMARCAD1, CHD9, BTAF1, CHD7, CHD1, SMARCA2
INTERPRO	IPR002108:Actin-binding, cofilin/tropomyosin type	4	0.688468	0.00340996	540	10	16659	12.34	0.951177	0.133929		DBNL, TWF1, CFL2, DBN1
INTERPRO	IPR003349:Transcription factor jumonji, JmjN	4	0.688468	0.00340996	540	10	16659	12.34	0.951177	0.133929		KDM4B, KDM5A, KDM5B, KDM5C
SP_PIR_KEYWORDS	calmodulin-binding	11	1.89329	0.00343478	581	120	19235	3.03478	0.743101	0.0360652		CNN3, MARCKSL1, CAMK2G, CAMK2D, EEF2K, MYO1F, MARCKS, ADD3, IQGAP1, MYH10, SPTAN1
INTERPRO	IPR000719:Protein kinase, core	28	4.81928	0.00348186	540	476	16659	1.81471	0.954194	0.130773		NRBP1, NEK3, CAMK2G, PDPK1, SLK, SBK1, MAP3K3, AAK1, PAK4, LMTK2, CAMK2D, STK39, TLK2, INSR, EGFR, CSNK1A1, LYN, TAOK1, PKN2, PRKCD, CDK2, EPHA2, WEE1, MAPK1, MAPK14, NEK9, ABL1, NEK4
GOTERM_BP_FAT	GO:0006355~regulation of transcription, DNA-dependent	82	14.1136	0.00350217	463	1773	13528	1.35132	0.999689	0.0906393		BACH1, FOSL2, ELF2, RSF1, ARID4A, STAT5A, FOXK2, SNIP1, NAA15, CBX3, ZEB1, REST, NFXL1, MAF1, YBX1, EPC1, MED26, NR2F6, INSR, KDM5B, RREB1, YY1, ARID5B, ZHX1, MECP2, MED14, HMGA1, JUNB, PURA, MYCN, NRIP1, EP300, POGK, NCOA4, JUN, VEGFA, MGA, ERC1, SMARCA2, RNF20, ZNHIT3, TMX1, MTDH, HAT1, ELK3, TSC22D3, HNRNPD, PER1, CHD1, BCOR, RUNX1, BAZ2A, ENO1, DNMT3A, AEBP2, ERG, IKZF2, SMAD9, KLF10, PSRC1, …
UP_SEQ_FEATURE	compositionally biased region:Lys-rich	11	1.89329	0.00359185	581	120	19113	3.01553	0.998505	0.200954		CHD9, CHD7, BRD3, H2AFY, REST, BAZ2B, C12ORF43, KDM5A, BAZ2A, USP42, GPATCH8
UP_SEQ_FEATURE	domain:RRM 1	10	1.72117	0.00360234	581	101	19113	3.2571	0.998533	0.195467		RBM12B, SFPQ, HNRNPF, PTBP1, HNRNPD, IGF2BP1, HNRNPH1, HNRNPA1, RBM15, MATR3
UP_SEQ_FEATURE	domain:RRM 2	10	1.72117	0.00360234	581	101	19113	3.2571	0.998533	0.195467		RBM12B, SFPQ, HNRNPF, PTBP1, HNRNPD, IGF2BP1, HNRNPH1, HNRNPA1, RBM15, MATR3
KEGG_PATHWAY	hsa04912:GnRH signaling pathway	10	1.72117	0.00360433	162	98	5085	3.20295	0.363236	0.0317255		EGFR, MAPK1, MAP3K3, GRB2, MAPK14, CAMK2G, JUN, SOS1, CAMK2D, PRKCD
GOTERM_MF_FAT	GO:0008017~microtubule binding	9	1.54905	0.00363795	457	72	12983	3.55115	0.889344	0.099518		HOOK1, CNN3, ATG4A, PSRC1, CLASP1, MAPRE2, CLIP2, DCX, HOOK3
GOTERM_BP_FAT	GO:0033554~cellular response to stress	33	5.67986	0.00364756	463	566	13528	1.70353	0.999778	0.0931827		RAD23B, VAPB, WRNIP1, PXN, RPS3, ANKRD17, SLK, NSMCE2, PARG, TLK2, ERCC4, FANCA, TERF2, DBNL, ATG9A, LYN, TOPBP1, SIRT1, PPP1CB, MAPK1, EYA4, CDKN1A, UACA, PSEN1, MAPK14, JUN, SFPQ, UBR5, DGKZ, ABL1, ATG16L1, SMC1A, REV3L
SMART	SM00326:SH3	19	3.27022	0.00365412	382	213	9079	2.12006	0.544826	0.106348		DBNL, OSTF1, LYN, ARHGEF7, GRB2, ARHGEF5, MYO1F, ITSN2, ITSN1, SKAP2, PLCG1, EPS8, LASP1, BIN1, ABL1, CRK, PIK3R1, SH3GL2, SPTAN1
SP_PIR_KEYWORDS	dioxygenase	8	1.37694	0.00365448	581	66	19235	4.01293	0.764528	0.0373419		KDM2B, LEPRE1, KDM4B, ASPH, KDM5A, KDM5B, PHF8, KDM5C
SP_PIR_KEYWORDS	cyclin	7	1.20482	0.00377388	581	50	19235	4.63494	0.775416	0.037571		CCNT2, CDKN1A, CCNK, CDKN1B, CCNY, CCNC, CCNL2
INTERPRO	IPR017441:Protein kinase, ATP binding site	27	4.64716	0.00379184	540	455	16659	1.83066	0.965208	0.135856		NEK3, CAMK2G, PDPK1, SLK, SBK1, MAP3K3, AAK1, PAK4, CAMK2D, LMTK2, STK39, TLK2, INSR, EGFR, CSNK1A1, LYN, TAOK1, PKN2, PRKCD, EPHA2, CDK2, WEE1, MAPK1, MAPK14, NEK9, ABL1, NEK4
GOTERM_MF_FAT	GO:0032403~protein complex binding	16	2.75387	0.00388829	457	196	12983	2.31912	0.904926	0.101438		YWHAZ, IRS2, LYN, ACTN1, REST, IRS1, PDPK1, CDKN1A, GRB10, ADAMTS8, ERBB2IP, ADAM17, INSR, PIK3R1, RNF40, ADAM9
SP_PIR_KEYWORDS	isopeptide bond	20	3.44234	0.00391941	581	319	19235	2.07566	0.788009	0.0380379		EGFR, WRNIP1, SNIP1, HDGF, ZEB1, SLC7A5, HNRNPA1, YBX1, RPS3, LRRC16A, MEF2D, ATP2A2, HNRNPF, TRPS1, H2AFZ, H2AFY, BAZ2B, MAP7D1, RBM27, VCPIP1
GOTERM_CC_FAT	GO:0044448~cell cortex part	9	1.54905	0.00392765	394	83	12782	3.51777	0.816612	0.0486628		EPB41L2, EXOC7, LASP1, UTRN, MYO1F, ANLN, CLASP1, SEPT7, SPTAN1
INTERPRO	IPR012677:Nucleotide-binding, alpha-beta plait	16	2.75387	0.00402642	540	213	16659	2.31737	0.971747	0.138091		RALY, RBM12B, PTBP1, IGF2BP1, LEMD3, RBM7, HNRNPA1, MEF2D, HNRNPF, SFPQ, HNRNPD, CPSF7, HNRNPH1, RBM27, RBM15, MATR3
GOTERM_BP_FAT	GO:0042326~negative regulation of phosphorylation	7	1.20482	0.00404242	463	45	13528	4.54504	0.999911	0.101634		CDKN1A, CDKN1B, PSEN1, NF2, JUN, INSR, PRKCD
SMART	SM00717:SANT	8	1.37694	0.0040622	382	49	9079	3.88033	0.583201	0.103623		CHD7, MIER1, RCOR1, SMARCC1, MIER3, MYBL2, TERF2, RERE
GOTERM_CC_FAT	GO:0016323~basolateral plasma membrane	15	2.58176	0.00406889	394	203	12782	2.39716	0.827485	0.0489681		EGFR, CAV2, ARHGEF7, FERMT2, ACTN1, PXN, ERBB2IP, LASP1, NUMB, ADAM17, STK39, MAP7, MSN, ADAM9, EBAG9
GOTERM_MF_FAT	GO:0019902~phosphatase binding	7	1.20482	0.00413307	457	44	12983	4.51964	0.918042	0.103057		EGFR, IRS2, PPP1R10, SNX3, INSR, IQGAP1, PIK3R1
GOTERM_BP_FAT	GO:0043543~protein amino acid acylation	8	1.37694	0.00418814	463	60	13528	3.89575	0.999936	0.103976		ING5, EPC1, BRPF1, EP300, BRPF3, NAA10, NAA15, HAT1
GOTERM_BP_FAT	GO:0008284~positive regulation of cell proliferation	26	4.47504	0.00426243	463	414	13528	1.83496	0.999946	0.104599		EGFR, BMI1, IRS2, FOSL2, LYN, IL6ST, MARCKSL1, STAT5A, NAP1L1, PPP1CB, IRS1, CDK2, PURA, MYCN, SSR1, MAPK1, ZFP91, CDKN1A, CDKN1B, JUN, VEGFA, CAMK2D, ADRA2A, ADAM17, INSR, NGF
GOTERM_CC_FAT	GO:0001726~ruffle	8	1.37694	0.00438096	394	67	12782	3.87363	0.849282	0.0512074		DBNL, MTMR14, PLEK, NF2, WASF2, ADAM17, SLC9A3R1, RPS3
GOTERM_BP_FAT	GO:0043632~modification-dependent macromolecule catabolic process	33	5.67986	0.00450825	463	574	13528	1.67979	0.99997	0.109143		RAD23B, OTUD5, USP8, RFFL, ZNRF2, WWP1, FBXO28, NSMCE2, VCPIP1, FBXO46, PAN2, LRRC41, UBE4B, CBL, UBE2J1, SKP2, PCNP, GAN, UBE2NL, UBE2E3, KDM2B, UBR5, ATG4A, RNF2, PSMA4, USP47, RNF139, USP48, TNFAIP3, USP25, RNF20, USP42, RNF40
GOTERM_BP_FAT	GO:0019941~modification-dependent protein catabolic process	33	5.67986	0.00450825	463	574	13528	1.67979	0.99997	0.109143		RAD23B, OTUD5, USP8, RFFL, ZNRF2, WWP1, FBXO28, NSMCE2, VCPIP1, FBXO46, PAN2, LRRC41, UBE4B, CBL, UBE2J1, SKP2, PCNP, GAN, UBE2NL, UBE2E3, KDM2B, UBR5, ATG4A, RNF2, PSMA4, USP47, RNF139, USP48, TNFAIP3, USP25, RNF20, USP42, RNF40
INTERPRO	IPR000261:EPS15 homology (EH)	4	0.688468	0.00457682	540	11	16659	11.2182	0.982668	0.149736		REPS1, ITSN2, ITSN1, EHD2
UP_SEQ_FEATURE	binding site:ATP	29	4.99139	0.00458009	581	542	19113	1.76016	0.999751	0.234891		NEK3, CAMK2G, PDPK1, SLK, SBK1, MAP3K3, AAK1, PAK4, LMTK2, CAMK2D, STK39, TLK2, INSR, EHD2, EGFR, CSNK1A1, LYN, TAOK1, PKN2, PRKCD, CDK2, EPHA2, WEE1, MAPK1, MAPK14, NEK9, PGK1, ABL1, NEK4
INTERPRO	IPR002290:Serine/threonine protein kinase	18	3.09811	0.00466788	540	259	16659	2.14402	0.984014	0.147072		NEK3, TAOK1, CAMK2G, PKN2, PRKCD, CDK2, MAPK1, PDPK1, SBK1, SLK, MAP3K3, MAPK14, PAK4, CAMK2D, NEK9, STK39, TLK2, NEK4
GOTERM_BP_FAT	GO:0051174~regulation of phosphorus metabolic process	29	4.99139	0.00479293	463	485	13528	1.74706	0.999984	0.114442		CCNT2, IL6ST, PTEN, PDCD4, ZFP91, PRKAR2A, PDPK1, ADRA2A, INSR, ADAM9, EGFR, DBNL, CCNK, LYN, NF2, PLEK, DOCK7, RICTOR, PRKCD, IRS1, PPP1CB, CDKN1A, CDKN1B, PSEN1, JUN, PRKAR1A, ADAM17, DGKZ, DUSP8
GOTERM_BP_FAT	GO:0019220~regulation of phosphate metabolic process	29	4.99139	0.00479293	463	485	13528	1.74706	0.999984	0.114442		CCNT2, IL6ST, PTEN, PDCD4, ZFP91, PRKAR2A, PDPK1, ADRA2A, INSR, ADAM9, EGFR, DBNL, CCNK, LYN, NF2, PLEK, DOCK7, RICTOR, PRKCD, IRS1, PPP1CB, CDKN1A, CDKN1B, PSEN1, JUN, PRKAR1A, ADAM17, DGKZ, DUSP8
UP_SEQ_FEATURE	DNA-binding region:A.T hook 2	4	0.688468	0.0049838	581	12	19113	10.9656	0.999881	0.245944		MECP2, BAZ2A, HMGA1, AHDC1
UP_SEQ_FEATURE	domain:Chromo 1	4	0.688468	0.0049838	581	12	19113	10.9656	0.999881	0.245944		CHD9, CHD7, CHD1, CBX3
UP_SEQ_FEATURE	DNA-binding region:A.T hook 1	4	0.688468	0.0049838	581	12	19113	10.9656	0.999881	0.245944		MECP2, BAZ2A, HMGA1, AHDC1
INTERPRO	IPR000313:PWWP	5	0.860585	0.00498505	540	22	16659	7.01136	0.987939	0.150937		DNMT3A, BRPF1, BRPF3, HDGF, PSIP1
GOTERM_BP_FAT	GO:0045814~negative regulation of gene expression, epigenetic	5	0.860585	0.00506197	463	21	13528	6.9567	0.999992	0.119249		DNMT3A, EPC1, HAT1, BAZ2A, SIRT1
GOTERM_BP_FAT	GO:0022604~regulation of cell morphogenesis	12	2.0654	0.00523704	463	131	13528	2.67647	0.999994	0.121879		RTN4, ZFP91, PALM, PSEN1, ROBO1, VEGFA, NUMB, FERMT2, PALM2, CDC42EP3, MYH10, NGF
GOTERM_BP_FAT	GO:0042325~regulation of phosphorylation	28	4.81928	0.00527814	463	466	13528	1.7556	0.999995	0.121554		CCNT2, IL6ST, PTEN, PDCD4, ZFP91, PRKAR2A, PDPK1, ADRA2A, INSR, ADAM9, EGFR, DBNL, CCNK, NF2, LYN, DOCK7, RICTOR, PRKCD, IRS1, PPP1CB, CDKN1A, CDKN1B, PSEN1, JUN, PRKAR1A, ADAM17, DGKZ, DUSP8
BIOCARTA	h_TPOPathway:TPO Signaling Pathway	6	1.0327	0.00545203	88	20	1437	4.89886	0.638268	0.135207		PLCG1, GRB2, JUN, SOS1, STAT5A, STAT3
GOTERM_BP_FAT	GO:0006351~transcription, DNA-dependent	20	3.44234	0.00558243	463	292	13528	2.00124	0.999997	0.126852		CCNT2, CCNK, RSF1, ARID4A, RREB1, ELL, AFF4, MED14, YBX1, POLR3D, FUBP1, MAX, ZNF217, TCERG1, GTF2I, MED26, TRPS1, NPM3, KDM5A, NFIC
GOTERM_BP_FAT	GO:0045936~negative regulation of phosphate metabolic process	7	1.20482	0.00558995	463	48	13528	4.26098	0.999998	0.125776		CDKN1A, CDKN1B, PSEN1, NF2, JUN, INSR, PRKCD
GOTERM_BP_FAT	GO:0010563~negative regulation of phosphorus metabolic process	7	1.20482	0.00558995	463	48	13528	4.26098	0.999998	0.125776		CDKN1A, CDKN1B, PSEN1, NF2, JUN, INSR, PRKCD
KEGG_PATHWAY	hsa05213:Endometrial cancer	7	1.20482	0.00559843	162	52	5085	4.22543	0.504293	0.0457071		EGFR, MAPK1, PDPK1, GRB2, SOS1, PTEN, PIK3R1
GOTERM_MF_FAT	GO:0043560~insulin receptor substrate binding	4	0.688468	0.00575323	457	11	12983	10.3306	0.969346	0.135157		GRB2, INSR, PRKCD, PIK3R1
GOTERM_BP_FAT	GO:0045927~positive regulation of growth	9	1.54905	0.00587469	463	80	13528	3.28704	0.999999	0.130493		TMX1, ZFP91, CHD7, EP300, STAT5A, ADAM17, GPAM, INSR, NGF
KEGG_PATHWAY	hsa04110:Cell cycle	11	1.89329	0.00592225	162	125	5085	2.76222	0.524069	0.0453448		CDKN1A, YWHAZ, CDKN1B, EP300, SKP2, ESPL1, ABL1, SMC1A, CDK2, WEE1, STAG2
INTERPRO	IPR003619:MAD homology 1, Dwarfin-type	4	0.688468	0.00595707	540	12	16659	10.2833	0.994917	0.171912		SMAD9, SMAD5, NFIC, NFIA
GOTERM_BP_FAT	GO:0006357~regulation of transcription from RNA polymerase II promoter	39	6.71256	0.00596052	463	727	13528	1.56741	0.999999	0.131016		FOSL2, MTDH, ELF2, STAT5A, FOXK2, ZEB1, EPC1, MED26, CHD1, RUNX1, BCOR, ENO1, DNMT3A, IKZF2, YY1, KLF10, SMAD5, MECP2, NR4A2, MED14, SIRT1, JUNB, STAT3, NRIP1, MYCN, EP300, MAPK14, JUN, RNF2, SMARCC1, VEGFA, PRKAR1A, DNMT1, HIVEP1, ABL1, NFIC, CRK, RBM15, SMARCA2
GOTERM_BP_FAT	GO:0031668~cellular response to extracellular stimulus	8	1.37694	0.00599715	463	64	13528	3.65227	0.999999	0.130528		CDKN1A, ATG9A, PSEN1, LYN, JUN, NR4A2, ATG16L1, SIRT1
INTERPRO	IPR013637:PLU-1-like	3	0.516351	0.0060035	540	4	16659	23.1375	0.995122	0.167694		KDM5A, KDM5B, KDM5C
GOTERM_BP_FAT	GO:0016310~phosphorylation	42	7.22892	0.00600595	463	800	13528	1.53395	0.999999	0.129488		CAV2, NRBP1, NEK3, STAT5A, CAMK2G, PDPK1, MAP3K3, SLK, SBK1, PAK4, AAK1, PRKRA, LMTK2, CAMK2D, ADRA2A, EEF2K, STK39, TLK2, INSR, PIK3R1, ADAM9, CSNK1A1, EGFR, DBNL, ERG, TWF1, LYN, TAOK1, PTPRA, PKN2, PRKCD, WEE1, CDK2, EPHA2, MAPK1, PSEN1, MAPK14, NEK9, PGK1, ABL1, ERC1, NEK4
GOTERM_BP_FAT	GO:0046326~positive regulation of glucose import	5	0.860585	0.00602253	463	22	13528	6.64049	0.999999	0.128623		IRS2, ARPP19, INSR, IRS1, PIK3R1
GOTERM_BP_FAT	GO:0043488~regulation of mRNA stability	5	0.860585	0.00602253	463	22	13528	6.64049	0.999999	0.128623		SERBP1, VEGFA, HNRNPD, IGF2BP1, YBX1
GOTERM_BP_FAT	GO:0010828~positive regulation of glucose transport	5	0.860585	0.00602253	463	22	13528	6.64049	0.999999	0.128623		IRS2, ARPP19, INSR, IRS1, PIK3R1
GOTERM_CC_FAT	GO:0030426~growth cone	7	1.20482	0.00604333	394	54	12782	4.2054	0.926655	0.068175		PSEN1, ARHGEF7, UTRN, DPYSL3, DOCK7, ERC2, MYH10
SMART	SM00456:WW	8	1.37694	0.00631743	382	53	9079	3.58747	0.743994	0.140492		TCERG1, WWP1, FNBP4, UTRN, WWC1, WWC2, IQGAP1, PRPF40A
UP_SEQ_FEATURE	domain:ELM2	4	0.688468	0.00633425	581	13	19113	10.1221	0.99999	0.294003		MIER1, RCOR1, MIER3, RERE
GOTERM_BP_FAT	GO:0009719~response to endogenous stimulus	25	4.30293	0.00635168	463	405	13528	1.80359	1	0.133944		CAV2, GRB2, STAT5A, HMGCS1, GNG12, PTEN, PRKAR2A, PDPK1, INSR, PIK3R1, ADAM9, IRS2, LYN, PTPRA, NR4A2, IRS1, STAT3, JUNB, MAPK1, CDKN1A, GRB10, EP300, PRKAR1A, ADAM17, NGF
GOTERM_BP_FAT	GO:0032774~RNA biosynthetic process	20	3.44234	0.00639112	463	296	13528	1.9742	1	0.133503		CCNT2, CCNK, RSF1, ARID4A, RREB1, ELL, AFF4, MED14, YBX1, POLR3D, FUBP1, MAX, ZNF217, TCERG1, GTF2I, MED26, TRPS1, NPM3, KDM5A, NFIC
INTERPRO	IPR000571:Zinc finger, CCCH-type	7	1.20482	0.006432	540	52	16659	4.15288	0.996668	0.173158		ZC3H3, PPP1R10, HELZ, ZC3H11A, UNK, RBM27, DHX57
GOTERM_CC_FAT	GO:0030427~site of polarized growth	7	1.20482	0.00661196	394	55	12782	4.12893	0.942686	0.0724815		PSEN1, ARHGEF7, UTRN, DPYSL3, DOCK7, ERC2, MYH10
GOTERM_MF_FAT	GO:0005080~protein kinase C binding	5	0.860585	0.00664342	457	22	12983	6.45663	0.982155	0.148742		PLEK, MARCKS, ADD3, IRS1, ADAM9
GOTERM_MF_FAT	GO:0019904~protein domain specific binding	22	3.78657	0.00666167	457	331	12983	1.88822	0.982352	0.143819		YWHAZ, IRS2, USP8, GRB2, CBL, MECP2, CBX3, SLC9A3R1, SIRT1, IRS1, PTEN, ZXDA, CCDC6, PSEN1, SOS1, ADAM17, MICAL1, ERC1, CRK, INSR, EHD2, ADAM9
SP_PIR_KEYWORDS	differentiation	25	4.30293	0.00667531	581	460	19235	1.79928	0.929036	0.0624888		AGFG1, LRRC8A, DIAPH2, GLIS2, NAA15, SLC7A5, BZW2, HOOK1, SHB, ZFP91, ROBO1, DCX, KIF2A, ZNF423, EFNB2, DOCK7, SIRT1, FXR1, MEF2D, NOTCH2, VEGFA, SEMA4B, STMN1, BIN1, DBN1
INTERPRO	IPR017442:Serine/threonine protein kinase-related	22	3.78657	0.00674253	540	359	16659	1.89053	0.997473	0.175454		CSNK1A1, NRBP1, NEK3, TAOK1, CAMK2G, PKN2, PRKCD, CDK2, WEE1, MAPK1, PDPK1, SBK1, SLK, MAP3K3, MAPK14, PAK4, AAK1, CAMK2D, NEK9, STK39, TLK2, NEK4
KEGG_PATHWAY	hsa05223:Non-small cell lung cancer	7	1.20482	0.00674343	162	54	5085	4.06893	0.570779	0.0485347		EGFR, MAPK1, PDPK1, PLCG1, GRB2, SOS1, PIK3R1
SP_PIR_KEYWORDS	actin binding	6	1.0327	0.00674361	581	40	19235	4.96601	0.930938	0.0616543		CNN3, UTRN, ACTN1, MARCKS, MSN, SPTAN1
GOTERM_BP_FAT	GO:0040008~regulation of growth	22	3.78657	0.00680479	463	341	13528	1.88504	1	0.140269		ING5, RTN4, TMX1, STAT5A, PSRC1, STAT3, ZFP91, EPC1, UBE2E3, AGPAT6, CDKN1A, CDKN1B, EP300, CHD7, CDKN2AIP, CAMK2D, ADAM17, INSR, GPAM, NGF, ENO1, EBAG9
GOTERM_BP_FAT	GO:0051493~regulation of cytoskeleton organization	12	2.0654	0.00691109	463	136	13528	2.57807	1	0.141049		CAV2, PFN2, CDKN1B, PLEK, NF2, ARPC5L, PSRC1, MYO1F, TMSB10, CLASP1, RICTOR, SPTAN1
SMART	SM00545:JmjN	4	0.688468	0.00705827	382	10	9079	9.50681	0.781923	0.141261		KDM4B, KDM5A, KDM5B, KDM5C
SMART	SM00102:ADF	4	0.688468	0.00705827	382	10	9079	9.50681	0.781923	0.141261		DBNL, TWF1, CFL2, DBN1
GOTERM_CC_FAT	GO:0016363~nuclear matrix	7	1.20482	0.00721842	394	56	12782	4.0552	0.95595	0.076941		SMARCAD1, DNMT3A, SFPQ, CFL2, YY1, MATR3, THOC1
GOTERM_BP_FAT	GO:0006396~RNA processing	31	5.33563	0.00732236	463	547	13528	1.65587	1	0.147519		ZC3H3, RALY, RPL14, WTAP, YBX1, ZFC3H1, SF3B1, INTS8, MOV10, RRP1B, HNRNPF, PCBP1, PCBP2, PRKRA, HNRNPD, NPM3, PRPF40A, PTBP1, YTHDC1, DDX5, HNRNPA1, SFPQ, POP1, KHSRP, CPSF7, HNRNPH1, SMC1A, PAPOLG, PRPF38B, THOC1, PRPF38A
GOTERM_MF_FAT	GO:0005085~guanyl-nucleotide exchange factor activity	13	2.23752	0.00733497	457	152	12983	2.42973	0.988282	0.151844		RALGPS2, GAPVD1, ARHGEF7, SOS1, ARHGEF5, AKAP13, DOCK7, RICTOR, ITSN2, ITSN1, DOCK6, ARFGEF1, RALGDS
INTERPRO	IPR001715:Calponin-like actin-binding	8	1.37694	0.00736605	540	70	16659	3.52571	0.998549	0.184734		SYNE1, CNN3, ARHGEF7, UTRN, ACTN1, MICAL1, MAPRE2, IQGAP1
UP_SEQ_FEATURE	zinc finger region:C3H1-type	5	0.860585	0.00737884	581	26	19113	6.32629	0.999998	0.325535		ZFC3H1, PPP1R10, HELZ, RBM27, DHX57
SP_PIR_KEYWORDS	helicase	11	1.89329	0.00744394	581	134	19235	2.71772	0.947731	0.0663337		SMARCAD1, CHD9, BTAF1, MOV10, CHD7, CHD1, HELZ, YTHDC2, DDX5, SMARCA2, DHX57
SP_PIR_KEYWORDS	developmental protein	37	6.36833	0.00747243	581	779	19235	1.57246	0.94832	0.065117		AGFG1, GLIS2, DIAPH2, NAA15, SLC7A5, BZW2, HOOK1, ZFP91, SHB, LBH, ROBO1, NUMB, DCX, KDM5A, ZNF423, KIF2A, POGZ, EFNB2, DOCK7, RICTOR, SIRT1, PPP1CB, ZFR, SNAI1, FXR1, NOTCH2, EYA4, MEF2D, ISL2, POGK, VEGFA, SEMA4B, FLII, STMN1, BIN1, DBN1, RERE
INTERPRO	IPR000949:ELM2	4	0.688468	0.00756004	540	13	16659	9.49231	0.998779	0.183956		MIER1, RCOR1, MIER3, RERE
BIOCARTA	h_biopeptidesPathway:Bioactive Peptide Induced Signaling Pathway	7	1.20482	0.00756904	88	30	1437	3.81023	0.756636	0.161927		MAPK1, PLCG1, GRB2, MAPK14, CAMK2G, SOS1, STAT5A
UP_SEQ_FEATURE	domain:OTU	4	0.688468	0.00788202	581	14	19113	9.39907	0.999999	0.335537		OTUD4, OTUD5, TNFAIP3, VCPIP1
UP_SEQ_FEATURE	compositionally biased region:Asp/Glu-rich (acidic)	10	1.72117	0.00792733	581	114	19113	2.88568	0.999999	0.329489		CNN3, YY1, UBR5, CENPB, CBL, NAP1L1, BAZ2B, NAP1L4, GLI3, MYCN
INTERPRO	IPR002999:Tudor domain	5	0.860585	0.00798638	540	25	16659	6.17	0.999165	0.188182		ARID4A, ARID4B, KDM4B, AKAP1, LBR
INTERPRO	IPR019750:Band 4.1 subgroup	5	0.860585	0.00798638	540	25	16659	6.17	0.999165	0.188182		EPB41L2, NF2, PTPN14, EPB41L4A, MSN
SP_PIR_KEYWORDS	phosphotransferase	14	2.40964	0.00814676	581	201	19235	2.30594	0.960488	0.0692861		EGFR, MAPK1, PRKAR2A, LYN, MAPK14, PRKAR1A, PKN2, PGK1, NEK4, INSR, PRKCD, CDK2, WEE1, PIK3R1
GOTERM_CC_FAT	GO:0001739~sex chromatin	4	0.688468	0.00815639	394	14	12782	9.26904	0.97069	0.0844639		SMARCC1, RNF2, H2AFY, H3F3B
GOTERM_BP_FAT	GO:0043487~regulation of RNA stability	5	0.860585	0.00829083	463	24	13528	6.08711	1	0.163988		SERBP1, VEGFA, HNRNPD, IGF2BP1, YBX1
GOTERM_MF_FAT	GO:0004672~protein kinase activity	34	5.85198	0.0083234	457	606	12983	1.59391	0.99358	0.16498		CAV2, NRBP1, NEK3, CAMK2G, AKAP13, PDPK1, MAP3K3, SLK, SBK1, PAK4, AAK1, LMTK2, EEF2K, CAMK2D, STK39, TLK2, INSR, CSNK1A1, EGFR, TWF1, LYN, TAOK1, PKN2, PRKCD, IRS1, WEE1, CDK2, EPHA2, MAPK1, MAPK14, NEK9, ABL1, NEK4, FASTKD5
GOTERM_BP_FAT	GO:0032869~cellular response to insulin stimulus	8	1.37694	0.00833393	463	68	13528	3.43743	1	0.163376		PDPK1, IRS2, GRB10, GRB2, PTPRA, INSR, IRS1, PIK3R1
GOTERM_BP_FAT	GO:0016192~vesicle-mediated transport	32	5.50775	0.00837922	463	576	13528	1.62323	1	0.162814		CAV2, TMX1, YWHAZ, NRBP1, EXOC7, MARCKSL1, WASF2, SNX2, ITSN2, SNX3, ITSN1, ARFGEF1, HOOK3, HOOK1, BLOC1S3, EHD2, GOLGA4, DBNL, RAB8A, LYN, PLEK, MYO1F, GAPVD1, TFRC, PSEN1, ERC1, BIN1, UNC13B, CLTCL1, SH3GL2, EPN1, MYH10
BIOCARTA	h_ghPathway:Growth Hormone Signaling Pathway	6	1.0327	0.00841047	88	22	1437	4.45351	0.792155	0.160166		PLCG1, GRB2, SOS1, STAT5A, INSR, IRS1
GOTERM_MF_FAT	GO:0030695~GTPase regulator activity	25	4.30293	0.00854105	457	404	12983	1.75799	0.994377	0.163604		RALGPS2, AGFG1, AKAP13, ITSN2, ITSN1, ARFGEF1, IQGAP1, ARHGAP21, RASAL2, EVI5, SOS1, GIT2, TBC1D10B, ARHGEF7, RALBP1, ARHGEF5, DOCK7, RICTOR, DOCK6, RALGDS, GAPVD1, JUN, IPO5, ERC1, WDR44
GOTERM_BP_FAT	GO:0051329~interphase of mitotic cell cycle	10	1.72117	0.00861176	463	103	13528	2.83671	1	0.165566		EGFR, CDKN1A, CDKN1B, CAMK2G, CAMK2D, SKP2, ADAM17, ABL1, PPP1CB, CDK2
UP_SEQ_FEATURE	domain:YTH	3	0.516351	0.0086497	581	5	19113	19.738	1	0.345907		YTHDC1, YTHDF2, YTHDC2
SMART	SM00558:JmjC	6	1.0327	0.00874774	382	31	9079	4.60007	0.848783	0.157794		KDM2B, KDM4B, KDM5A, KDM5B, PHF8, KDM5C
GOTERM_CC_FAT	GO:0000805~X chromosome	3	0.516351	0.00886615	394	5	12782	19.465	0.978471	0.0893698		H2AFY, H3F3B, CDK2
INTERPRO	IPR000504:RNA recognition motif, RNP-1	15	2.58176	0.00889997	540	211	16659	2.19313	0.99963	0.202118		RALY, RBM12B, PTBP1, IGF2BP1, RBM7, HNRNPA1, MEF2D, HNRNPF, SFPQ, CPSF7, HNRNPD, HNRNPH1, RBM27, RBM15, MATR3
GOTERM_MF_FAT	GO:0060090~molecular adaptor activity	8	1.37694	0.00890457	457	67	12983	3.39214	0.995494	0.164798		SHB, GRB10, EPS8, GRB2, LASP1, ITSN2, SKAP2, CRK
KEGG_PATHWAY	hsa04960:Aldosterone-regulated sodium reabsorption	6	1.0327	0.00891814	162	41	5085	4.5935	0.673645	0.0603139		MAPK1, PDPK1, IRS2, INSR, IRS1, PIK3R1
GOTERM_BP_FAT	GO:0010675~regulation of cellular carbohydrate metabolic process	6	1.0327	0.00900792	463	38	13528	4.61339	1	0.171103		IRS2, PLEK, ARPP19, PPP1CB, INSR, IRS1
GOTERM_BP_FAT	GO:0045767~regulation of anti-apoptosis	6	1.0327	0.00900792	463	38	13528	4.61339	1	0.171103		RTN4, CDKN1A, IL6ST, SERBP1, ERC1, SIRT1
GOTERM_BP_FAT	GO:0006606~protein import into nucleus	9	1.54905	0.00901544	463	86	13528	3.05771	1	0.169842		MAPK1, TRPS1, JUN, IPO5, PPP1R10, KPNA4, KPNA3, GLI3, RERE
INTERPRO	IPR017884:SANT, eukarya	5	0.860585	0.00920158	540	26	16659	5.93269	0.999718	0.203076		MIER1, RCOR1, SMARCC1, MIER3, RERE
GOTERM_MF_FAT	GO:0003712~transcription cofactor activity	23	3.95869	0.00928919	457	363	12983	1.80003	0.996436	0.166261		AEBP2, YY1, MECP2, MED14, ELK3, ZEB1, DDX5, SIRT1, HMGA1, JUNB, NRIP1, MAX, EP300, TCERG1, PBXIP1, YAF2, NCOA4, SMARCC1, MED26, BCOR, SMARCA2, RNF20, ENO1
INTERPRO	IPR003104:Actin-binding FH2 and DRF autoregulatory	4	0.688468	0.00939346	540	14	16659	8.81429	0.999762	0.201874		FMN1, FMNL2, DIAPH2, FHOD1
INTERPRO	IPR003323:Ovarian tumour, otubain	4	0.688468	0.00939346	540	14	16659	8.81429	0.999762	0.201874		OTUD4, OTUD5, TNFAIP3, VCPIP1
SMART	SM00027:EH	4	0.688468	0.00940644	382	11	9079	8.64255	0.868921	0.15577		REPS1, ITSN2, ITSN1, EHD2
KEGG_PATHWAY	hsa05221:Acute myeloid leukemia	7	1.20482	0.00952889	162	58	5085	3.78831	0.697847	0.0610478		MAPK1, GRB2, SOS1, STAT5A, RUNX1, STAT3, PIK3R1
UP_SEQ_FEATURE	domain:FH2	4	0.688468	0.0096332	581	15	19113	8.77246	1	0.369069		FMN1, FMNL2, DIAPH2, FHOD1
INTERPRO	IPR004198:Zinc finger, C5HC2-type	3	0.516351	0.00979195	540	5	16659	18.51	0.999833	0.204603		KDM5A, KDM5B, KDM5C
INTERPRO	IPR007275:YT521-B-like protein	3	0.516351	0.00979195	540	5	16659	18.51	0.999833	0.204603		YTHDC1, YTHDF2, YTHDC2
GOTERM_BP_FAT	GO:0001775~cell activation	19	3.27022	0.00983687	463	287	13528	1.9343	1	0.182403		EGFR, TMX1, YWHAZ, LYN, LRRC8A, PLEK, STAT5A, MYO1F, SKAP2, PRKCD, ZFP91, SHB, CHD7, PSEN1, BLOC1S3, ADAM17, HSPD1, PIK3R1, ADAM9
INTERPRO	IPR000980:SH2 motif	10	1.72117	0.0099245	540	111	16659	2.77928	0.999852	0.202345		SHB, GRB10, PLCG1, LYN, GRB2, STAT5A, ABL1, CRK, STAT3, PIK3R1
GOTERM_BP_FAT	GO:0006796~phosphate metabolic process	48	8.26162	0.010031	463	973	13528	1.44139	1	0.184195		CAV2, NRBP1, NEK3, STAT5A, CAMK2G, PTEN, PDPK1, MAP3K3, SLK, SBK1, PAK4, AAK1, PRKRA, LMTK2, CAMK2D, EEF2K, ADRA2A, STK39, TLK2, INSR, PIK3R1, ADAM9, CSNK1A1, EGFR, DBNL, ERG, TWF1, LYN, TAOK1, PTPRA, PKN2, PTPN14, PRKCD, PPP1CB, WEE1, CDK2, EPHA2, MTMR12, MAPK1, MTMR14, PSEN1, MAPK14, NEK9, PGK1, ABL1, NEK4, ERC1, DUSP8
GOTERM_BP_FAT	GO:0006793~phosphorus metabolic process	48	8.26162	0.010031	463	973	13528	1.44139	1	0.184195		CAV2, NRBP1, NEK3, STAT5A, CAMK2G, PTEN, PDPK1, MAP3K3, SLK, SBK1, PAK4, AAK1, PRKRA, LMTK2, CAMK2D, EEF2K, ADRA2A, STK39, TLK2, INSR, PIK3R1, ADAM9, CSNK1A1, EGFR, DBNL, ERG, TWF1, LYN, TAOK1, PTPRA, PKN2, PTPN14, PRKCD, PPP1CB, WEE1, CDK2, EPHA2, MTMR12, MAPK1, MTMR14, PSEN1, MAPK14, NEK9, PGK1, ABL1, NEK4, ERC1, DUSP8
GOTERM_CC_FAT	GO:0030864~cortical actin cytoskeleton	5	0.860585	0.0100464	394	28	12782	5.79315	0.987118	0.0984293		EPB41L2, LASP1, UTRN, MYO1F, SPTAN1
GOTERM_BP_FAT	GO:0006109~regulation of carbohydrate metabolic process	6	1.0327	0.0100498	463	39	13528	4.4951	1	0.183059		IRS2, PLEK, ARPP19, PPP1CB, INSR, IRS1
BIOCARTA	h_spryPathway:Sprouty regulation of tyrosine kinase signals	5	0.860585	0.010232	88	15	1437	5.44318	0.852355	0.174111		EGFR, MAPK1, GRB2, SOS1, CBL
GOTERM_BP_FAT	GO:0051325~interphase	10	1.72117	0.0103096	463	106	13528	2.75643	1	0.185886		EGFR, CDKN1A, CDKN1B, CAMK2G, CAMK2D, SKP2, ADAM17, ABL1, PPP1CB, CDK2
GOTERM_BP_FAT	GO:0046907~intracellular transport	35	6.0241	0.0103411	463	657	13528	1.55652	1	0.184964		ZC3H3, TMX1, YWHAZ, NRBP1, NUP160, AGFG1, WASF2, SNX2, RFFL, KLC2, GLI3, HOOK3, SSR1, HOOK1, BLOC1S3, RAB8A, PPP1R10, HNRNPA1, MAPK1, ERBB2IP, ATP2A2, PSEN1, JUN, TRPS1, ATG4A, IPO5, KPNA4, ERC1, KPNA3, CLTCL1, SH3GL2, RERE, THOC1, SSR3, MYH10
GOTERM_BP_FAT	GO:0016032~viral reproduction	8	1.37694	0.010482	463	71	13528	3.29219	1	0.185815		UACA, VAPB, WWP1, PSIP1, INSR, HMGA1, NFIA, THOC1
GOTERM_MF_FAT	GO:0003700~transcription factor activity	49	8.43373	0.0106479	457	975	12983	1.42774	0.998444	0.182951		BACH1, ELF2, FOSL2, ARID4A, STAT5A, FOXK2, ZEB1, NFXL1, GLI3, YBX1, ZXDA, FUBP1, MAX, NR2F6, KDM5A, KDM5B, YY1, ZHX1, HMGA1, JUNB, MYCN, PURA, EP300, GTF2I, JUN, MGA, BTAF1, ELK3, MYBL2, TSC22D3, RUNX1, ENO1, ZNF423, ERG, SMAD9, KLF10, SMAD5, CBL, NR4A2, ARID3A, AFF4, STAT3, MEF2D, ISL2, ZNF217, TRPS1, NFIC, NFIA, RERE
GOTERM_BP_FAT	GO:0009057~macromolecule catabolic process	40	6.88468	0.0108518	463	781	13528	1.49645	1	0.190283		RAD23B, OTUD5, USP8, RFFL, ZNRF2, WWP1, FBXO28, HNRNPD, NSMCE2, ERCC4, VCPIP1, ADAM9, FBXO46, PAN2, LRRC41, CBL, UBE4B, SKP2, UBE2J1, GAN, PCNP, UBE2NL, UBE2E3, KDM2B, PSEN1, DCP2, PSMA4, ATG4A, UBR5, RNF2, USP47, POP1, RNF139, ADAM17, USP48, TNFAIP3, USP25, RNF20, USP42, RNF40
GOTERM_CC_FAT	GO:0034399~nuclear periphery	7	1.20482	0.0108657	394	61	12782	3.72281	0.990984	0.103723		SMARCAD1, DNMT3A, SFPQ, CFL2, YY1, MATR3, THOC1
GOTERM_BP_FAT	GO:0010042~response to manganese ion	3	0.516351	0.0108671	463	5	13528	17.5309	1	0.189098		TFRC, INSR, ADAM9
GOTERM_BP_FAT	GO:0010962~regulation of glucan biosynthetic process	4	0.688468	0.0108767	463	14	13528	8.34804	1	0.187842		IRS2, PPP1CB, INSR, IRS1
GOTERM_BP_FAT	GO:0032885~regulation of polysaccharide biosynthetic process	4	0.688468	0.0108767	463	14	13528	8.34804	1	0.187842		IRS2, PPP1CB, INSR, IRS1
GOTERM_BP_FAT	GO:0030865~cortical cytoskeleton organization	4	0.688468	0.0108767	463	14	13528	8.34804	1	0.187842		EPB41L2, PLEK, LASP1, EHD2
GOTERM_BP_FAT	GO:0005979~regulation of glycogen biosynthetic process	4	0.688468	0.0108767	463	14	13528	8.34804	1	0.187842		IRS2, PPP1CB, INSR, IRS1
GOTERM_MF_FAT	GO:0060589~nucleoside-triphosphatase regulator activity	25	4.30293	0.010967	457	413	12983	1.71968	0.99872	0.182773		RALGPS2, AGFG1, AKAP13, ITSN2, ITSN1, ARFGEF1, IQGAP1, ARHGAP21, RASAL2, EVI5, SOS1, GIT2, TBC1D10B, ARHGEF7, RALBP1, ARHGEF5, DOCK7, RICTOR, DOCK6, RALGDS, GAPVD1, JUN, IPO5, ERC1, WDR44
SP_PIR_KEYWORDS	guanine-nucleotide releasing factor	10	1.72117	0.0110573	581	121	19235	2.73609	0.987624	0.0910614		RALGPS2, GAPVD1, ARHGEF7, SOS1, ARHGEF5, AKAP13, DOCK7, ARFGEF1, DOCK6, RALGDS
KEGG_PATHWAY	hsa04664:Fc epsilon RI signaling pathway	8	1.37694	0.0112229	162	78	5085	3.21937	0.75605	0.0681092		MAPK1, PLCG1, LYN, GRB2, MAPK14, SOS1, PRKCD, PIK3R1
GOTERM_BP_FAT	GO:0008361~regulation of cell size	15	2.58176	0.0112541	463	206	13528	2.12753	1	0.192293		RTN4, PLEK, PSRC1, DDX5, NOTCH2, ZFP91, CDKN1A, EP300, CDKN1B, ERBB2IP, CDKN2AIP, ADAM17, DCX, NGF, ENO1
GOTERM_CC_FAT	GO:0000781~chromosome, telomeric region	5	0.860585	0.0113771	394	29	12782	5.59338	0.992785	0.10603		PTGES3, ERCC4, TERF2, CDK2, PURA
INTERPRO	IPR015425:Actin-binding FH2	4	0.688468	0.0114636	540	15	16659	8.22667	0.999963	0.224935		FMN1, FMNL2, DIAPH2, FHOD1
INTERPRO	IPR008271:Serine/threonine protein kinase, active site	21	3.61446	0.0115301	540	354	16659	1.83008	0.999965	0.221235		CSNK1A1, NEK3, TAOK1, CAMK2G, PKN2, PRKCD, CDK2, WEE1, MAPK1, PDPK1, SBK1, SLK, MAP3K3, MAPK14, PAK4, AAK1, CAMK2D, NEK9, STK39, TLK2, NEK4
SMART	SM00523:DWA	4	0.688468	0.0121568	382	12	9079	7.92234	0.927902	0.183139		SMAD9, SMAD5, NFIC, NFIA
SMART	SM00293:PWWP	5	0.860585	0.012251	382	22	9079	5.40159	0.929366	0.172464		DNMT3A, BRPF1, BRPF3, HDGF, PSIP1
UP_SEQ_FEATURE	zinc finger region:PHD-type 2	5	0.860585	0.012298	581	30	19113	5.48279	1	0.436538		DPF2, KDM4B, KDM5A, KDM5B, KDM5C
BIOCARTA	h_eif4Pathway:Regulation of eIF4e and p70 S6 Kinase	6	1.0327	0.0123317	88	24	1437	4.08239	0.900536	0.189265		MAPK1, PDPK1, MAPK14, IRS1, PTEN, PIK3R1
SP_PIR_KEYWORDS	chromosomal protein	11	1.89329	0.0125861	581	145	19235	2.51154	0.993283	0.100979		CDCA8, RNF2, CENPB, HNRNPD, H2AFZ, H2AFY, H3F3B, HMGA1, RNF20, RNF40, TERF2
GOTERM_BP_FAT	GO:0031399~regulation of protein modification process	19	3.27022	0.0126821	463	295	13528	1.88185	1	0.212482		EGFR, DBNL, NF2, LYN, IL6ST, DOCK7, RICTOR, PDCD4, PRKCD, ZFP91, PRKAR2A, PSEN1, JUN, PSMA4, PRKAR1A, RNF139, DNMT1, ADAM17, INSR
SP_PIR_KEYWORDS	ATP	15	2.58176	0.0127065	581	236	19235	2.10424	0.993599	0.0998864		EGFR, LYN, PKN2, DDX5, IRS1, PRKCD, WEE1, CDK2, CCDC6, MAPK1, ATP2A2, MAPK14, HSPD1, PGK1, INSR
UP_SEQ_FEATURE	domain:EH 1	3	0.516351	0.0127149	581	6	19113	16.4484	1	0.439205		REPS1, ITSN2, ITSN1
UP_SEQ_FEATURE	domain:EH 2	3	0.516351	0.0127149	581	6	19113	16.4484	1	0.439205		REPS1, ITSN2, ITSN1
UP_SEQ_FEATURE	domain:DDT	3	0.516351	0.0127149	581	6	19113	16.4484	1	0.439205		RSF1, BAZ2B, BAZ2A
GOTERM_BP_FAT	GO:0048255~mRNA stabilization	4	0.688468	0.0132565	463	15	13528	7.7915	1	0.219441		VEGFA, HNRNPD, IGF2BP1, YBX1
GOTERM_BP_FAT	GO:0043489~RNA stabilization	4	0.688468	0.0132565	463	15	13528	7.7915	1	0.219441		VEGFA, HNRNPD, IGF2BP1, YBX1
GOTERM_BP_FAT	GO:0002444~myeloid leukocyte mediated immunity	4	0.688468	0.0132565	463	15	13528	7.7915	1	0.219441		YWHAZ, LYN, ADAM17, MYO1F
GOTERM_BP_FAT	GO:0032881~regulation of polysaccharide metabolic process	4	0.688468	0.0132565	463	15	13528	7.7915	1	0.219441		IRS2, PPP1CB, INSR, IRS1
GOTERM_MF_FAT	GO:0003714~transcription corepressor activity	12	2.0654	0.0132642	457	145	12983	2.35111	0.999686	0.211176		AEBP2, PBXIP1, YAF2, YY1, MECP2, ELK3, ZEB1, BCOR, SIRT1, JUNB, ENO1, NRIP1
GOTERM_BP_FAT	GO:0010608~posttranscriptional regulation of gene expression	15	2.58176	0.0136834	463	211	13528	2.07712	1	0.224101		EIF5, IGF2BP1, PTEN, PRKCD, YBX1, EIF4G2, MAPK1, MOV10, EIF4G3, SERBP1, CDKN2AIP, VEGFA, PRKRA, HNRNPD, HSPD1
GOTERM_CC_FAT	GO:0016607~nuclear speck	9	1.54905	0.0139814	394	103	12782	2.83471	0.997685	0.126158		SF3B1, EAF1, ELL, RREB1, GLIS2, RBM27, PRPF40A, CCNL2, THOC1
SP_PIR_KEYWORDS	thiol protease	10	1.72117	0.0141442	581	126	19235	2.62752	0.9964	0.108485		OTUD5, USP8, ATG4A, USP47, ESPL1, USP48, TNFAIP3, USP25, USP42, VCPIP1
GOTERM_CC_FAT	GO:0000775~chromosome, centromeric region	10	1.72117	0.0142642	394	124	12782	2.61626	0.997955	0.125945		CDCA8, PSEN1, RCC2, NUP160, CENPB, CBX3, PBRM1, CLASP1, SMC1A, SEPT7
INTERPRO	IPR006576:BRK domain	3	0.516351	0.0143748	540	6	16659	15.425	0.999997	0.262693		CHD9, CHD7, SMARCA2
INTERPRO	IPR003891:Initiation factor eIF-4 gamma, MA3	3	0.516351	0.0143748	540	6	16659	15.425	0.999997	0.262693		EIF4G2, EIF4G3, PDCD4
UP_SEQ_FEATURE	domain:Helicase C-terminal	9	1.54905	0.0146138	581	105	19113	2.81972	1	0.477531		SMARCAD1, CHD9, BTAF1, CHD7, CHD1, YTHDC2, DDX5, SMARCA2, DHX57
GOTERM_BP_FAT	GO:0006366~transcription from RNA polymerase II promoter	16	2.75387	0.0146563	463	234	13528	1.99782	1	0.23643		CCNT2, CCNK, ARID4A, RREB1, ELL, AFF4, MED14, YBX1, FUBP1, MAX, TCERG1, GTF2I, MED26, TRPS1, KDM5A, NFIC
BIOCARTA	h_pdgfPathway:PDGF Signaling Pathway	6	1.0327	0.0146932	88	25	1437	3.91909	0.936277	0.205017		PLCG1, GRB2, JUN, SOS1, STAT5A, STAT3
GOTERM_BP_FAT	GO:0008283~cell proliferation	25	4.30293	0.014753	463	436	13528	1.67535	1	0.236166		TMX1, USP8, HDGF, ZEB1, PTEN, PDAP1, SHB, EVI5, NUMB, EGFR, IRS2, ERG, NF2, NASP, KLF10, SKP2, PRKCD, PSEN1, EPS8, UBR5, VEGFA, MAPRE2, HSPD1, BIN1, MYH10
UP_SEQ_FEATURE	domain:FERM	6	1.0327	0.0147928	581	48	19113	4.11209	1	0.473525		EPB41L2, NF2, FERMT2, PTPN14, EPB41L4A, MSN
GOTERM_BP_FAT	GO:0009725~response to hormone stimulus	22	3.78657	0.0148812	463	367	13528	1.7515	1	0.236345		CAV2, IRS2, LYN, GRB2, STAT5A, PTPRA, GNG12, IRS1, PTEN, JUNB, STAT3, MAPK1, GRB10, PRKAR2A, PDPK1, CDKN1A, EP300, PRKAR1A, INSR, PIK3R1, NGF, ADAM9
GOTERM_BP_FAT	GO:0034504~protein localization in nucleus	9	1.54905	0.014965	463	94	13528	2.79748	1	0.235909		MAPK1, TRPS1, JUN, IPO5, PPP1R10, KPNA4, KPNA3, GLI3, RERE
INTERPRO	IPR018979:FERM, N-terminal	5	0.860585	0.0152417	540	30	16659	5.14167	0.999999	0.270761		EPB41L2, NF2, PTPN14, EPB41L4A, MSN
KEGG_PATHWAY	hsa04930:Type II diabetes mellitus	6	1.0327	0.0156889	162	47	5085	4.00709	0.861468	0.0898323		MAPK1, IRS2, INSR, PRKCD, IRS1, PIK3R1
GOTERM_MF_FAT	GO:0005158~insulin receptor binding	5	0.860585	0.0157623	457	28	12983	5.07307	0.999932	0.239804		PDPK1, IRS2, GRB10, IRS1, PIK3R1
GOTERM_BP_FAT	GO:0000375~RNA splicing, via transesterification reactions	12	2.0654	0.0158739	463	153	13528	2.29162	1	0.24674		SF3B1, PCBP1, HNRNPF, PTBP1, PCBP2, HNRNPD, CPSF7, YTHDC1, HNRNPH1, SMC1A, HNRNPA1, YBX1
GOTERM_BP_FAT	GO:0000377~RNA splicing, via transesterification reactions with bulged adenosine as nucleophile	12	2.0654	0.0158739	463	153	13528	2.29162	1	0.24674		SF3B1, PCBP1, HNRNPF, PTBP1, PCBP2, HNRNPD, CPSF7, YTHDC1, HNRNPH1, SMC1A, HNRNPA1, YBX1
GOTERM_BP_FAT	GO:0000398~nuclear mRNA splicing, via spliceosome	12	2.0654	0.0158739	463	153	13528	2.29162	1	0.24674		SF3B1, PCBP1, HNRNPF, PTBP1, PCBP2, HNRNPD, CPSF7, YTHDC1, HNRNPH1, SMC1A, HNRNPA1, YBX1
BIOCARTA	h_ngfPathway:Nerve growth factor pathway (NGF)	5	0.860585	0.0162542	88	17	1437	4.80281	0.952552	0.209011		PLCG1, GRB2, JUN, SOS1, NGF
UP_SEQ_FEATURE	compositionally biased region:Poly-Glu	25	4.30293	0.016534	581	494	19113	1.66481	1	0.503915		RTN4, RSF1, SNIP1, AKAP13, LEMD3, NAP1L4, CDCA8, PER1, NPM3, TMEM87A, BAZ2B, EBAG9, ABCB9, TAOK1, CCDC82, PTPN14, SMEK2, SIRT1, RALGDS, WEE1, EP300, POGK, UBR5, FNBP4, SMARCA2
GOTERM_MF_FAT	GO:0005083~small GTPase regulator activity	18	3.09811	0.0167942	457	274	12983	1.8663	0.999964	0.247356		AGFG1, TBC1D10B, RALBP1, ARHGEF7, ARHGEF5, AKAP13, ITSN2, ITSN1, ARFGEF1, RALGDS, IQGAP1, RASAL2, EVI5, SOS1, JUN, GIT2, WDR44, ERC1
GOTERM_CC_FAT	GO:0030863~cortical cytoskeleton	6	1.0327	0.0168493	394	49	12782	3.97244	0.99934	0.144294		EPB41L2, LASP1, UTRN, MYO1F, CLASP1, SPTAN1
COG_ONTOLOGY	Cell division and chromosome partitioning / Transcription / DNA replication, recombination, and repair	3	0.516351	0.0168835	70	6	1950	13.9286	0.300634	0.163719		CCNT2, CCNC, CCNL2
GOTERM_BP_FAT	GO:0006887~exocytosis	10	1.72117	0.0169213	463	115	13528	2.54071	1	0.259104		RAB8A, YWHAZ, EXOC7, PLEK, PSEN1, LYN, MYO1F, UNC13B, ARFGEF1, MYH10
GOTERM_BP_FAT	GO:0051338~regulation of transferase activity	22	3.78657	0.0170434	463	372	13528	1.72795	1	0.259026		EGFR, CCNT2, DBNL, CCNK, NF2, PPP1CB, IRS1, PTEN, PDCD4, PRKAR2A, PDPK1, CDKN1A, CDKN1B, PSEN1, SERINC1, PRKAR1A, ADRA2A, ADAM17, DGKZ, DUSP8, INSR, ADAM9
UP_SEQ_FEATURE	zinc finger region:PHD-type 1	5	0.860585	0.0171024	581	33	19113	4.98435	1	0.507782		DPF2, KDM4B, KDM5A, KDM5B, KDM5C
GOTERM_MF_FAT	GO:0004674~protein serine/threonine kinase activity	25	4.30293	0.0172197	457	430	12983	1.6517	0.999972	0.246893		NEK3, CAMK2G, AKAP13, PDPK1, SBK1, SLK, MAP3K3, AAK1, PAK4, EEF2K, CAMK2D, LMTK2, STK39, TLK2, EGFR, CSNK1A1, TAOK1, PKN2, PRKCD, CDK2, WEE1, MAPK1, MAPK14, NEK9, NEK4
BIOCARTA	h_pyk2Pathway:Links between Pyk2 and Map Kinases	6	1.0327	0.0173412	88	26	1437	3.76836	0.961371	0.20738		MAPK1, PLCG1, GRB2, MAPK14, JUN, SOS1
BIOCARTA	h_bcrPathway:BCR Signaling Pathway	6	1.0327	0.0173412	88	26	1437	3.76836	0.961371	0.20738		PLCG1, LYN, GRB2, MAPK14, JUN, SOS1
GOTERM_MF_FAT	GO:0030674~protein binding, bridging	9	1.54905	0.0174151	457	94	12983	2.72003	0.999975	0.243647		SHB, GRB10, EPS8, GRB2, LASP1, FKBP4, ITSN2, SKAP2, CRK
UP_SEQ_FEATURE	domain:KH 4	3	0.516351	0.0174457	581	7	19113	14.0986	1	0.506935		FUBP1, KHSRP, IGF2BP1
INTERPRO	IPR019748:FERM central domain	6	1.0327	0.0174516	540	47	16659	3.9383	1	0.297925		EPB41L2, NF2, FERMT2, PTPN14, EPB41L4A, MSN
GOTERM_BP_FAT	GO:0042327~positive regulation of phosphorylation	9	1.54905	0.0178005	463	97	13528	2.71096	1	0.267192		EGFR, ZFP91, PSEN1, LYN, IL6ST, ADAM17, DOCK7, RICTOR, INSR
GOTERM_CC_FAT	GO:0070776~MOZ/MORF histone acetyltransferase complex	3	0.516351	0.0178738	394	7	12782	13.9036	0.999579	0.149511		ING5, BRPF1, BRPF3
GOTERM_CC_FAT	GO:0070775~H3 histone acetyltransferase complex	3	0.516351	0.0178738	394	7	12782	13.9036	0.999579	0.149511		ING5, BRPF1, BRPF3
GOTERM_BP_FAT	GO:0051495~positive regulation of cytoskeleton organization	6	1.0327	0.0180649	463	45	13528	3.89575	1	0.268878		CAV2, CDKN1B, PLEK, NF2, PSRC1, RICTOR
GOTERM_BP_FAT	GO:0033044~regulation of chromosome organization	5	0.860585	0.0182142	463	30	13528	4.86969	1	0.269079		DNMT1, ESPL1, TLK2, ERCC4, TERF2
BBID	106.Glycogen_synthase-synthesis	4	0.688468	0.0184601	29	8	358	6.17241	0.559495	0.239119		MAPK1, PDPK1, TFRC, PIK3R1
UP_SEQ_FEATURE	compositionally biased region:Poly-Asp	8	1.37694	0.0185271	581	89	19113	2.95701	1	0.520506		C20ORF112, NAA15, LEMD3, PBRM1, ZC3H11A, EIF3J, BCOR, SIRT1
UP_SEQ_FEATURE	domain:SANT	4	0.688468	0.0187558	581	19	19113	6.92563	1	0.517297		MIER1, SMARCC1, MIER3, RERE
GOTERM_BP_FAT	GO:0022415~viral reproductive process	7	1.20482	0.0188177	463	62	13528	3.29882	1	0.274977		VAPB, WWP1, PSIP1, INSR, HMGA1, NFIA, THOC1
GOTERM_BP_FAT	GO:0051896~regulation of protein kinase B signaling cascade	4	0.688468	0.0188376	463	17	13528	6.87486	1	0.273521		RICTOR, ITSN1, INSR, PTEN
UP_SEQ_FEATURE	domain:Helicase ATP-binding	9	1.54905	0.0188627	581	110	19113	2.69155	1	0.511922		SMARCAD1, CHD9, BTAF1, CHD7, CHD1, YTHDC2, DDX5, SMARCA2, DHX57
SMART	SM00498:FH2	4	0.688468	0.0189017	382	14	9079	6.79058	0.983473	0.239301		FMN1, FMNL2, DIAPH2, FHOD1
GOTERM_MF_FAT	GO:0003713~transcription coactivator activity	15	2.58176	0.0189468	457	214	12983	1.9913	0.99999	0.256397		YY1, MED14, ZEB1, HMGA1, JUNB, NRIP1, MAX, EP300, TCERG1, YAF2, NCOA4, SMARCC1, MED26, SMARCA2, RNF20
INTERPRO	IPR000798:Ezrin/radixin/moesin ERM	4	0.688468	0.0191364	540	18	16659	6.85556	1	0.315843		EPB41L2, NF2, EPB41L4A, MSN
SMART	SM00333:TUDOR	5	0.860585	0.0191973	382	25	9079	4.7534	0.98451	0.229312		ARID4A, ARID4B, KDM4B, AKAP1, LBR
INTERPRO	IPR013315:Spectrin alpha chain, SH3 domain	3	0.516351	0.0196969	540	7	16659	13.2214	1	0.31771		ITSN1, SH3GL2, SPTAN1
GOTERM_BP_FAT	GO:0035023~regulation of Rho protein signal transduction	9	1.54905	0.019893	463	99	13528	2.65619	1	0.284793		RALBP1, ARHGEF7, SOS1, ARHGEF5, AKAP13, DOCK7, RICTOR, ITSN2, ITSN1
BIOCARTA	h_epoPathway:EPO Signaling Pathway	5	0.860585	0.0199502	88	18	1437	4.53598	0.976441	0.221108		PLCG1, GRB2, JUN, SOS1, STAT5A
BIOCARTA	h_igf1rPathway:Multiple antiapoptotic pathways from IGF-1R signaling lead to BAD phosphorylation	5	0.860585	0.0199502	88	18	1437	4.53598	0.976441	0.221108		MAPK1, GRB2, SOS1, IRS1, PIK3R1
GOTERM_MF_FAT	GO:0002039~p53 binding	4	0.688468	0.0202831	457	17	12983	6.68452	0.999996	0.266131		CDKN2AIP, HSPD1, SIRT1, RNF20
BIOCARTA	h_agrPathway:Agrin in Postsynaptic Differentiation	6	1.0327	0.0202889	88	27	1437	3.62879	0.977908	0.212021		EGFR, MAPK1, JUN, UTRN, GIT2, PXN
GOTERM_CC_FAT	GO:0030027~lamellipodium	7	1.20482	0.0204156	394	70	12782	3.24416	0.999862	0.165925		DBNL, NRBP1, NF2, WASF2, CTNND1, ITSN1, PXN
KEGG_PATHWAY	hsa04660:T cell receptor signaling pathway	9	1.54905	0.0204711	162	108	5085	2.61574	0.924638	0.110878		MAPK1, PLCG1, GRB2, MAPK14, JUN, PAK4, SOS1, CBL, PIK3R1
GOTERM_MF_FAT	GO:0003690~double-stranded DNA binding	9	1.54905	0.0206655	457	97	12983	2.6359	0.999997	0.264811		EGFR, ANKRD17, JUN, MECP2, ZEB1, JUNB, TERF2, YBX1, PURA
UP_SEQ_FEATURE	repeat:HEAT 5	5	0.860585	0.0208735	581	35	19113	4.69953	1	0.540834		SF3B1, BTAF1, EIF4G3, IPO5, CLASP1
SMART	SM00356:ZnF_C3H1	7	1.20482	0.0209657	382	52	9079	3.19941	0.989491	0.235072		ZC3H3, PPP1R10, HELZ, ZC3H11A, UNK, RBM27, DHX57
GOTERM_BP_FAT	GO:0032868~response to insulin stimulus	9	1.54905	0.0210024	463	100	13528	2.62963	1	0.296388		PDPK1, IRS2, GRB10, LYN, GRB2, PTPRA, INSR, IRS1, PIK3R1
GOTERM_BP_FAT	GO:0010562~positive regulation of phosphorus metabolic process	9	1.54905	0.0210024	463	100	13528	2.62963	1	0.296388		EGFR, ZFP91, PSEN1, LYN, IL6ST, ADAM17, DOCK7, RICTOR, INSR
GOTERM_BP_FAT	GO:0045937~positive regulation of phosphate metabolic process	9	1.54905	0.0210024	463	100	13528	2.62963	1	0.296388		EGFR, ZFP91, PSEN1, LYN, IL6ST, ADAM17, DOCK7, RICTOR, INSR
GOTERM_BP_FAT	GO:0043549~regulation of kinase activity	21	3.61446	0.0210056	463	357	13528	1.71871	1	0.294657		EGFR, CCNT2, DBNL, CCNK, NF2, PPP1CB, IRS1, PTEN, PDCD4, PRKAR2A, PDPK1, CDKN1A, CDKN1B, PSEN1, PRKAR1A, ADRA2A, ADAM17, DGKZ, DUSP8, INSR, ADAM9
INTERPRO	IPR006671:Cyclin, N-terminal	5	0.860585	0.0210996	540	33	16659	4.67424	1	0.330416		CCNT2, CCNK, CCNY, CCNC, CCNL2
GOTERM_BP_FAT	GO:0032268~regulation of cellular protein metabolic process	26	4.47504	0.0214314	463	474	13528	1.60268	1	0.297913		IL6ST, EIF5, IGF2BP1, PDCD4, ZFP91, PRKAR2A, INSR, ADAM9, EGFR, DBNL, NF2, LYN, DOCK7, RICTOR, PRKCD, MAPK1, EIF4G2, EIF4G3, EP300, PSEN1, JUN, PSMA4, PRKAR1A, RNF139, DNMT1, ADAM17
GOTERM_CC_FAT	GO:0005912~adherens junction	11	1.89329	0.0214457	394	155	12782	2.30231	0.999912	0.170451		FMN1, CAV2, NF2, ARHGEF7, LASP1, FERMT2, ADAM17, ACTN1, PXN, SPTAN1, EBAG9
GOTERM_BP_FAT	GO:0006474~N-terminal protein amino acid acetylation	3	0.516351	0.021808	463	7	13528	12.5221	1	0.30054		EP300, NAA10, NAA15
GOTERM_MF_FAT	GO:0032559~adenyl ribonucleotide binding	68	11.704	0.0219408	457	1497	12983	1.29046	0.999998	0.273155		NRBP1, PPIP5K2, HELZ, CCT3, ANKRD17, PDPK1, PRKAR2A, SLK, AAK1, PAK4, EEF2K, STK39, TLK2, INSR, KIAA0232, KIF2A, EGFR, LYN, PKN2, UBE2J1, GMPS, PRKCD, WEE1, CDK2, MAPK1, NEK9, NEK4, KIF26A, SMARCA2, FASTKD5, SMARCAD1, BTAF1, NEK3, CAMK2G, FKBP4, WRNIP1, N4BP2, CHD9, MOV10, CHD7, MAP3K3, SBK1, LMTK2, CAMK2D, CHD1, RUNX1, ACSL3, EHD2, DHX57, CSNK1A1, ABCB9, TAOK1, MYO1F, YTHDC2, DDX5, EPHA2, P2RX5,…
GOTERM_BP_FAT	GO:0002763~positive regulation of myeloid leukocyte differentiation	4	0.688468	0.0220438	463	18	13528	6.49292	1	0.301506		KLF10, JUN, STAT5A, RUNX1
GOTERM_BP_FAT	GO:0010464~regulation of mesenchymal cell proliferation	4	0.688468	0.0220438	463	18	13528	6.49292	1	0.301506		IRS2, VEGFA, ZEB1, IRS1
GOTERM_BP_FAT	GO:0006342~chromatin silencing	4	0.688468	0.0220438	463	18	13528	6.49292	1	0.301506		DNMT3A, HAT1, BAZ2A, SIRT1
GOTERM_CC_FAT	GO:0030055~cell-substrate junction	9	1.54905	0.0220967	394	112	12782	2.60692	0.999934	0.172075		CAV2, ERBB2IP, ARHGEF7, LASP1, FERMT2, ADAM17, ACTN1, PXN, EBAG9
INTERPRO	IPR019747:FERM conserved site	6	1.0327	0.0222897	540	50	16659	3.702	1	0.339756		EPB41L2, NF2, FERMT2, PTPN14, EPB41L4A, MSN
INTERPRO	IPR019749:Band 4.1 domain	6	1.0327	0.0222897	540	50	16659	3.702	1	0.339756		EPB41L2, NF2, FERMT2, PTPN14, EPB41L4A, MSN
GOTERM_CC_FAT	GO:0043073~germ cell nucleus	4	0.688468	0.0222969	394	20	12782	6.48832	0.99994	0.170472		TOPBP1, MARCKS, COIL, TERF2
KEGG_PATHWAY	hsa04114:Oocyte meiosis	9	1.54905	0.0226003	162	110	5085	2.56818	0.942585	0.116829		MAPK1, YWHAZ, SLK, CAMK2G, CAMK2D, ESPL1, SMC1A, PPP1CB, CDK2
GOTERM_BP_FAT	GO:0001933~negative regulation of protein amino acid phosphorylation	5	0.860585	0.0226626	463	32	13528	4.56533	1	0.306812		PSEN1, NF2, JUN, INSR, PRKCD
GOTERM_BP_FAT	GO:0009267~cellular response to starvation	5	0.860585	0.0226626	463	32	13528	4.56533	1	0.306812		ATG9A, PSEN1, JUN, ATG16L1, SIRT1
GOTERM_BP_FAT	GO:0060021~palate development	5	0.860585	0.0226626	463	32	13528	4.56533	1	0.306812		CHD7, ARID5B, PYGO2, ASPH, BCOR
SP_PIR_KEYWORDS	cell projection	13	2.23752	0.0227278	581	206	19235	2.08926	0.999886	0.166083		PROM1, DBNL, NRBP1, NF2, SVIL, WASF2, IGF2BP1, DPYSL3, DOCK7, MSN, ITSN1, SLC9A3R1, CAPRIN1
INTERPRO	IPR014021:Helicase, superfamily 1 and 2, ATP-binding	9	1.54905	0.0227771	540	107	16659	2.59486	1	0.340102		SMARCAD1, CHD9, BTAF1, CHD7, CHD1, YTHDC2, DDX5, SMARCA2, DHX57
UP_SEQ_FEATURE	repeat:Spectrin 19	3	0.516351	0.0227979	581	8	19113	12.3363	1	0.565654		SYNE1, UTRN, SPTAN1
UP_SEQ_FEATURE	domain:ADF-H	3	0.516351	0.0227979	581	8	19113	12.3363	1	0.565654		DBNL, CFL2, DBN1
UP_SEQ_FEATURE	repeat:Spectrin 20	3	0.516351	0.0227979	581	8	19113	12.3363	1	0.565654		SYNE1, UTRN, SPTAN1
GOTERM_MF_FAT	GO:0005138~interleukin-6 receptor binding	3	0.516351	0.0229908	457	7	12983	12.1754	0.999999	0.278708		ZFP91, IL6ST, ADAM17
GOTERM_BP_FAT	GO:0016573~histone acetylation	6	1.0327	0.023311	463	48	13528	3.65227	1	0.312342		ING5, EPC1, BRPF1, EP300, BRPF3, HAT1
GOTERM_BP_FAT	GO:0016265~death	36	6.19621	0.0234575	463	724	13528	1.45284	1	0.312204		RTN4, DPF2, FOSL2, VAPB, SGPP1, AKAP13, RFFL, ITSN1, PDCD4, PTEN, RPS3, PEA15, SHB, TSC22D3, SLK, SOS1, EBAG9, UBE4B, NR4A2, ESPL1, GAN, SIRT1, FXR1, EIF4G2, MEF2D, SYNE1, CDKN1B, EP300, PSEN1, ZFYVE26, JUN, HSPD1, TNFAIP3, FASTKD5, NGF, THOC1
SMART	SM00544:MA3	3	0.516351	0.0235501	382	6	9079	11.8835	0.994047	0.247728		EIF4G2, EIF4G3, PDCD4
SMART	SM00592:BRK	3	0.516351	0.0235501	382	6	9079	11.8835	0.994047	0.247728		CHD9, CHD7, SMARCA2
SMART	SM00233:PH	20	3.44234	0.0239997	382	277	9079	1.71603	0.994608	0.240342		OSBP, IRS2, RALGPS2, PLEK, ARHGEF7, ARHGEF5, FERMT2, AKAP13, ANLN, ITSN2, ITSN1, SKAP2, IRS1, RASAL2, ARHGAP21, GRB10, PLEKHF2, PLCG1, SOS1, OSBPL11
SP_PIR_KEYWORDS	nucleotide-binding	66	11.3597	0.024066	581	1686	19235	1.29599	0.999934	0.171943		EIF5, PPIP5K2, HELZ, CCT3, PDPK1, PRKAR2A, SLK, AAK1, PAK4, EEF2K, STK39, TLK2, INSR, KIAA0232, KIF2A, EGFR, LYN, PKN2, UBE2J1, PRKCD, GMPS, WEE1, CDK2, MAPK1, NEK9, NEK4, KIF26A, SMARCA2, SEPT7, SMARCAD1, BTAF1, NEK3, CAMK2G, WRNIP1, HDGF, N4BP2, CHD9, MOV10, CHD7, MAP3K3, SBK1, LMTK2, CAMK2D, CHD1, ACSL3, EHD2, DHX57, CSNK1A1, ABCB9, RAB8A, TAOK1, MYO1F, YTHDC2, DDX5, EPHA2, UBE2E3, ATP2A2, MAP…
BIOCARTA	h_il6Pathway:IL 6 signaling pathway	5	0.860585	0.024126	88	19	1437	4.29725	0.989353	0.234482		GRB2, IL6ST, JUN, SOS1, STAT3
BIOCARTA	h_insulinPathway:Insulin Signaling Pathway	5	0.860585	0.024126	88	19	1437	4.29725	0.989353	0.234482		GRB2, JUN, SOS1, INSR, IRS1
UP_SEQ_FEATURE	repeat:Spectrin 4	4	0.688468	0.02462	581	21	19113	6.26604	1	0.586761		SYNE1, UTRN, ACTN1, SPTAN1
GOTERM_BP_FAT	GO:0045639~positive regulation of myeloid cell differentiation	5	0.860585	0.0251132	463	33	13528	4.42699	1	0.328534		MAPK14, KLF10, JUN, STAT5A, RUNX1
GOTERM_BP_FAT	GO:0048489~synaptic vesicle transport	5	0.860585	0.0251132	463	33	13528	4.42699	1	0.328534		PSEN1, ITSN1, BIN1, UNC13B, SH3GL2
INTERPRO	IPR014001:DEAD-like helicase, N-terminal	9	1.54905	0.0251246	540	109	16659	2.54725	1	0.362294		SMARCAD1, CHD9, BTAF1, CHD7, CHD1, YTHDC2, DDX5, SMARCA2, DHX57
GOTERM_BP_FAT	GO:0010907~positive regulation of glucose metabolic process	4	0.688468	0.0255283	463	19	13528	6.15119	1	0.33117		IRS2, ARPP19, INSR, IRS1
GOTERM_BP_FAT	GO:0032940~secretion by cell	14	2.40964	0.0256134	463	207	13528	1.97611	1	0.330266		YWHAZ, RAB8A, EXOC7, LYN, PLEK, NRXN3, CAMK2G, MYO1F, CANX, ARFGEF1, PSEN1, BLOC1S3, UNC13B, MYH10
KEGG_PATHWAY	hsa05212:Pancreatic cancer	7	1.20482	0.0256551	162	72	5085	3.0517	0.961177	0.126602		EGFR, MAPK1, RALBP1, VEGFA, RALGDS, STAT3, PIK3R1
INTERPRO	IPR015429:Transcription regulator cyclin	3	0.516351	0.0257058	540	8	16659	11.5687	1	0.36326		CCNT2, CCNC, CCNL2
INTERPRO	IPR019542:Enhancer of polycomb-like	3	0.516351	0.0257058	540	8	16659	11.5687	1	0.36326		EPC1, BRPF1, BRPF3
GOTERM_BP_FAT	GO:0001944~vasculature development	16	2.75387	0.0257242	463	251	13528	1.86251	1	0.329644		RTN4, WASF2, EFNB2, NAA15, ELK3, PTEN, JUNB, SHB, LAMA4, CHD7, PSEN1, ROBO1, MAPK14, JUN, VEGFA, PPAP2B
GOTERM_MF_FAT	GO:0004386~helicase activity	11	1.89329	0.0257817	457	140	12983	2.23215	1	0.301314		SMARCAD1, CHD9, BTAF1, MOV10, CHD7, CHD1, HELZ, YTHDC2, DDX5, SMARCA2, DHX57
GOTERM_MF_FAT	GO:0005516~calmodulin binding	11	1.89329	0.0257817	457	140	12983	2.23215	1	0.301314		CNN3, MARCKSL1, CAMK2G, CAMK2D, EEF2K, MYO1F, MARCKS, ADD3, IQGAP1, MYH10, SPTAN1
GOTERM_BP_FAT	GO:0045597~positive regulation of cell differentiation	15	2.58176	0.0259479	463	229	13528	1.91385	1	0.330215		SMAD9, LYN, IL6ST, KLF10, STAT5A, SMAD5, GLI3, JUNB, ZFP91, ROBO1, MAPK14, JUN, NUMB, RUNX1, NGF
SP_PIR_KEYWORDS	Endocytosis	8	1.37694	0.0260195	581	96	19235	2.75889	0.99997	0.181486		DBNL, GAPVD1, TFRC, ITSN2, ITSN1, BIN1, SH3GL2, EPN1
UP_SEQ_FEATURE	domain:SH2	8	1.37694	0.0268117	581	96	19113	2.74139	1	0.6113		SHB, GRB10, LYN, GRB2, STAT5A, ABL1, CRK, STAT3
SMART	SM00033:CH	8	1.37694	0.0268754	382	70	9079	2.71623	0.997141	0.253876		SYNE1, CNN3, ARHGEF7, UTRN, ACTN1, MICAL1, MAPRE2, IQGAP1
BIOCARTA	h_erkPathway:Erk1/Erk2 Mapk Signaling pathway	6	1.0327	0.0271288	88	29	1437	3.37853	0.993998	0.247387		EGFR, MAPK1, GRB2, SOS1, STAT3, NGF
UP_SEQ_FEATURE	repeat:Spectrin 3	4	0.688468	0.0278801	581	22	19113	5.98122	1	0.618861		SYNE1, UTRN, ACTN1, SPTAN1
GOTERM_MF_FAT	GO:0016702~oxidoreductase activity, acting on single donors with incorporation of molecular oxygen, incorporation of two atoms of oxygen	7	1.20482	0.0279985	457	66	12983	3.0131	1	0.316934		KDM2B, LEPRE1, KDM4B, ASPH, KDM5A, KDM5B, KDM5C
GOTERM_BP_FAT	GO:0045859~regulation of protein kinase activity	20	3.44234	0.0280677	463	345	13528	1.69381	1	0.350243		EGFR, CCNT2, DBNL, CCNK, NF2, PPP1CB, PTEN, PDCD4, PRKAR2A, PDPK1, CDKN1A, CDKN1B, PSEN1, PRKAR1A, ADRA2A, ADAM17, DGKZ, DUSP8, INSR, ADAM9
GOTERM_BP_FAT	GO:0032271~regulation of protein polymerization	7	1.20482	0.028295	463	68	13528	3.00775	1	0.350699		CAV2, CDKN1B, ARPC5L, PSRC1, TMSB10, RICTOR, SPTAN1
GOTERM_BP_FAT	GO:0050730~regulation of peptidyl-tyrosine phosphorylation	7	1.20482	0.028295	463	68	13528	3.00775	1	0.350699		EGFR, ZFP91, NF2, LYN, IL6ST, RICTOR, PRKCD
GOTERM_BP_FAT	GO:0060396~growth hormone receptor signaling pathway	3	0.516351	0.0284276	463	8	13528	10.9568	1	0.350202		STAT5A, STAT3, PIK3R1
GOTERM_BP_FAT	GO:0045737~positive regulation of cyclin-dependent protein kinase activity	3	0.516351	0.0284276	463	8	13528	10.9568	1	0.350202		EGFR, ADAM17, PPP1CB
UP_SEQ_FEATURE	domain:FH1	3	0.516351	0.0287296	581	9	19113	10.9656	1	0.623184		FMN1, DIAPH2, FHOD1
UP_SEQ_FEATURE	short sequence motif:DEGH box	3	0.516351	0.0287296	581	9	19113	10.9656	1	0.623184		SMARCAD1, BTAF1, SMARCA2
UP_SEQ_FEATURE	domain:Chromo 2	3	0.516351	0.0287296	581	9	19113	10.9656	1	0.623184		CHD9, CHD7, CHD1
UP_SEQ_FEATURE	repeat:Spectrin 18	3	0.516351	0.0287296	581	9	19113	10.9656	1	0.623184		SYNE1, UTRN, SPTAN1
GOTERM_CC_FAT	GO:0031594~neuromuscular junction	4	0.688468	0.0287943	394	22	12782	5.89848	0.999997	0.211478		PSEN1, PRKAR1A, UTRN, MYH10
INTERPRO	IPR002017:Spectrin repeat	4	0.688468	0.0290438	540	21	16659	5.87619	1	0.394109		SYNE1, UTRN, ACTN1, SPTAN1
GOTERM_BP_FAT	GO:0010676~positive regulation of cellular carbohydrate metabolic process	4	0.688468	0.0292904	463	20	13528	5.84363	1	0.356934		IRS2, ARPP19, INSR, IRS1
GOTERM_BP_FAT	GO:0045913~positive regulation of carbohydrate metabolic process	4	0.688468	0.0292904	463	20	13528	5.84363	1	0.356934		IRS2, ARPP19, INSR, IRS1
GOTERM_BP_FAT	GO:0000226~microtubule cytoskeleton organization	11	1.89329	0.0292938	463	147	13528	2.18639	1	0.355144		HOOK1, CAV2, CEP135, PSRC1, DOCK7, CLASP1, MAP7, ESPL1, STMN1, SMC1A, HOOK3
GOTERM_CC_FAT	GO:0032153~cell division site	3	0.516351	0.0294209	394	9	12782	10.8139	0.999997	0.21207		NF2, ANLN, MYH10
GOTERM_CC_FAT	GO:0032155~cell division site part	3	0.516351	0.0294209	394	9	12782	10.8139	0.999997	0.21207		NF2, ANLN, MYH10
GOTERM_BP_FAT	GO:0015031~protein transport	37	6.36833	0.0294282	463	762	13528	1.41873	1	0.354651		YWHAZ, SDAD1, EXOC7, NUP160, XPO4, SNX2, RFFL, SNX3, GLI3, CANX, HOOK3, SSR1, HOOK1, BLOC1S3, RAB8A, NUP153, ABCB9, ATG9A, LYN, PLEK, NASP, PPP1R10, MAPK1, ERBB2IP, PSEN1, JUN, TRPS1, ATG4A, IPO5, KPNA4, KPNA3, ERC1, SNX12, ATG16L1, CLTCL1, RERE, SSR3
GOTERM_BP_FAT	GO:0043524~negative regulation of neuron apoptosis	6	1.0327	0.0294522	463	51	13528	3.43743	1	0.353093		ZFP91, PSEN1, NR4A2, DNAJC5, ITSN1, NGF
GOTERM_BP_FAT	GO:0051094~positive regulation of developmental process	17	2.92599	0.0294739	463	278	13528	1.78672	1	0.351528		SMAD9, LYN, IL6ST, KLF10, STAT5A, SMAD5, GLI3, JUNB, ZFP91, ROBO1, MAPK14, JUN, NUMB, RUNX1, INSR, NGF, ADAM9
GOTERM_MF_FAT	GO:0016701~oxidoreductase activity, acting on single donors with incorporation of molecular oxygen	7	1.20482	0.0298766	457	67	12983	2.96812	1	0.328521		KDM2B, LEPRE1, KDM4B, ASPH, KDM5A, KDM5B, KDM5C
GOTERM_MF_FAT	GO:0042577~lipid phosphatase activity	3	0.516351	0.0299502	457	8	12983	10.6534	1	0.323467		MTMR14, PPAP2B, PTEN
GOTERM_BP_FAT	GO:0010906~regulation of glucose metabolic process	5	0.860585	0.0304768	463	35	13528	4.17402	1	0.359371		IRS2, ARPP19, PPP1CB, INSR, IRS1
GOTERM_BP_FAT	GO:0031334~positive regulation of protein complex assembly	5	0.860585	0.0304768	463	35	13528	4.17402	1	0.359371		CAV2, CDKN1B, PLEK, PSRC1, RICTOR
BIOCARTA	h_fcer1Pathway:Fc Epsilon Receptor I Signaling in Mast Cells	6	1.0327	0.0310408	88	30	1437	3.26591	0.997163	0.265591		MAPK1, PLCG1, LYN, GRB2, JUN, SOS1
UP_SEQ_FEATURE	compositionally biased region:Glu-rich (acidic)	4	0.688468	0.0313579	581	23	19113	5.72117	1	0.649125		NASP, CENPB, ZEB1, HMGA1
GOTERM_BP_FAT	GO:0010975~regulation of neuron projection development	7	1.20482	0.0320448	463	70	13528	2.92181	1	0.372293		RTN4, ZFP91, PSEN1, ROBO1, NUMB, DBN1, NGF
GOTERM_MF_FAT	GO:0005524~ATP binding	66	11.3597	0.0322081	457	1477	12983	1.26947	1	0.337647		NRBP1, PPIP5K2, HELZ, CCT3, ANKRD17, PDPK1, SLK, AAK1, PAK4, EEF2K, STK39, TLK2, INSR, KIAA0232, KIF2A, EGFR, LYN, PKN2, UBE2J1, GMPS, PRKCD, WEE1, CDK2, MAPK1, NEK9, NEK4, KIF26A, SMARCA2, FASTKD5, SMARCAD1, BTAF1, NEK3, CAMK2G, FKBP4, WRNIP1, N4BP2, CHD9, MOV10, CHD7, MAP3K3, SBK1, LMTK2, CAMK2D, CHD1, RUNX1, ACSL3, EHD2, DHX57, CSNK1A1, ABCB9, TAOK1, MYO1F, YTHDC2, DDX5, EPHA2, P2RX5, UBE2E3, …
INTERPRO	IPR018459:RII binding domain	3	0.516351	0.0323516	540	9	16659	10.2833	1	0.422197		PALM2, AKAP13, AKAP1
GOTERM_CC_FAT	GO:0031256~leading edge membrane	4	0.688468	0.0323782	394	23	12782	5.64202	0.999999	0.227348		PLEK, ROBO1, ADAM17, RPS3
GOTERM_BP_FAT	GO:0032956~regulation of actin cytoskeleton organization	8	1.37694	0.0323783	463	89	13528	2.62635	1	0.373562		PFN2, PLEK, NF2, ARPC5L, MYO1F, TMSB10, RICTOR, SPTAN1
GOTERM_BP_FAT	GO:0001934~positive regulation of protein amino acid phosphorylation	8	1.37694	0.0323783	463	89	13528	2.62635	1	0.373562		ZFP91, PSEN1, LYN, IL6ST, ADAM17, DOCK7, RICTOR, INSR
GOTERM_BP_FAT	GO:0006605~protein targeting	14	2.40964	0.0334291	463	215	13528	1.90258	1	0.381328		YWHAZ, PPP1R10, GLI3, SSR1, MAPK1, ERBB2IP, ATG4A, TRPS1, JUN, IPO5, KPNA4, KPNA3, RERE, SSR3
GOTERM_BP_FAT	GO:0008219~cell death	35	6.0241	0.0337603	463	719	13528	1.4223	1	0.382492		RTN4, DPF2, FOSL2, VAPB, SGPP1, AKAP13, RFFL, ITSN1, PDCD4, PTEN, RPS3, PEA15, SHB, TSC22D3, SLK, SOS1, EBAG9, UBE4B, ESPL1, GAN, SIRT1, FXR1, EIF4G2, MEF2D, SYNE1, CDKN1B, EP300, PSEN1, ZFYVE26, JUN, HSPD1, TNFAIP3, FASTKD5, NGF, THOC1
INTERPRO	IPR000008:C2 calcium-dependent membrane targeting	10	1.72117	0.0340459	540	137	16659	2.25182	1	0.432805		RASAL2, PLCG1, WWP1, PKN2, WWC2, ITSN2, ITSN1, ESYT2, UNC13B, PRKCD
GOTERM_BP_FAT	GO:0045184~establishment of protein localization	37	6.36833	0.0340566	463	769	13528	1.40581	1	0.38333		YWHAZ, SDAD1, EXOC7, NUP160, XPO4, SNX2, RFFL, SNX3, GLI3, CANX, HOOK3, SSR1, HOOK1, BLOC1S3, RAB8A, NUP153, ABCB9, ATG9A, LYN, PLEK, NASP, PPP1R10, MAPK1, ERBB2IP, PSEN1, JUN, TRPS1, ATG4A, IPO5, KPNA4, KPNA3, ERC1, SNX12, ATG16L1, CLTCL1, RERE, SSR3
GOTERM_BP_FAT	GO:0043523~regulation of neuron apoptosis	8	1.37694	0.0341211	463	90	13528	2.59717	1	0.382103		ZFP91, PSEN1, JUN, NR4A2, DNAJC5, ITSN1, ADAM9, NGF
GOTERM_BP_FAT	GO:0043254~regulation of protein complex assembly	8	1.37694	0.0341211	463	90	13528	2.59717	1	0.382103		CAV2, CDKN1B, PLEK, ARPC5L, PSRC1, TMSB10, RICTOR, SPTAN1
GOTERM_BP_FAT	GO:0007548~sex differentiation	11	1.89329	0.0343324	463	151	13528	2.12847	1	0.382186		SMAD9, CHD7, NCOA4, FKBP4, STAT5A, VEGFA, SMAD5, FANCA, SIRT1, FNDC3A, NRIP1
GOTERM_MF_FAT	GO:0004842~ubiquitin-protein ligase activity	11	1.89329	0.0344869	457	147	12983	2.12586	1	0.351184		UBE2E3, RNF2, WWP1, UBR5, CBL, UBE4B, UBE2J1, UBE2NL, BCOR, RNF20, RNF40
GOTERM_CC_FAT	GO:0005643~nuclear pore	7	1.20482	0.0344898	394	79	12782	2.87457	1	0.236723		NUP153, AGFG1, NUP160, IPO5, KPNA4, KPNA3, LBR
SP_PIR_KEYWORDS	cell shape	4	0.688468	0.0344918	581	24	19235	5.51779	0.999999	0.23018		PALM, FERMT2, CDC42EP3, MYH10
BBID	105.Signaling_glucose_uptake	4	0.688468	0.0355256	29	10	358	4.93793	0.796394	0.328266		MAPK1, PDPK1, IRS1, PIK3R1
GOTERM_BP_FAT	GO:0017038~protein import	10	1.72117	0.0355579	463	131	13528	2.23039	1	0.3911		MAPK1, YWHAZ, TRPS1, JUN, IPO5, PPP1R10, KPNA4, KPNA3, GLI3, RERE
GOTERM_BP_FAT	GO:0003006~reproductive developmental process	16	2.75387	0.035678	463	262	13528	1.78431	1	0.390345		SMAD9, AGFG1, FKBP4, STAT5A, SMAD5, AFF4, SIRT1, JUNB, NRIP1, HOOK1, CHD7, NCOA4, VEGFA, FANCA, INSR, FNDC3A
GOTERM_BP_FAT	GO:0048009~insulin-like growth factor receptor signaling pathway	3	0.516351	0.0357354	463	9	13528	9.73938	1	0.38906		GRB10, IRS1, PIK3R1
GOTERM_BP_FAT	GO:0060416~response to growth hormone stimulus	3	0.516351	0.0357354	463	9	13528	9.73938	1	0.38906		STAT5A, STAT3, PIK3R1
GOTERM_BP_FAT	GO:0010033~response to organic substance	35	6.0241	0.0358289	463	721	13528	1.41836	1	0.388096		CAV2, IL6ST, VAPB, GRB2, STAT5A, HMGCS1, GNG12, PTEN, PRKAR2A, PDPK1, PRKRA, INSR, PIK3R1, ADAM9, EGFR, IRS2, LYN, KLF10, PTPRA, NR4A2, IRS1, JUNB, STAT3, MAPK1, GRB10, CDKN1A, EP300, TFRC, EPS8, MAPK14, JUN, PRKAR1A, ADAM17, HSPD1, NGF
GOTERM_CC_FAT	GO:0031519~PcG protein complex	3	0.516351	0.0360396	394	10	12782	9.73249	1	0.242356		RNF2, YY1, BCOR
GOTERM_BP_FAT	GO:0008360~regulation of cell shape	6	1.0327	0.036527	463	54	13528	3.24646	1	0.392267		PALM, VEGFA, FERMT2, PALM2, CDC42EP3, MYH10
GOTERM_BP_FAT	GO:0001654~eye development	10	1.72117	0.0370601	463	132	13528	2.2135	1	0.394987		CHD7, BLOC1S3, YY1, VEGFA, PYGO2, ZEB1, NHS, GLI3, STAT3, MYH10
GOTERM_CC_FAT	GO:0005875~microtubule associated complex	8	1.37694	0.0376574	394	102	12782	2.54444	1	0.248165		PEA15, CDCA8, ATG4A, MAP7, CLIP2, KLC2, DCX, PXN
GOTERM_CC_FAT	GO:0005925~focal adhesion	8	1.37694	0.0376574	394	102	12782	2.54444	1	0.248165		CAV2, ARHGEF7, LASP1, FERMT2, ADAM17, ACTN1, PXN, EBAG9
GOTERM_CC_FAT	GO:0005819~spindle	10	1.72117	0.0377289	394	147	12782	2.20691	1	0.244932		CDCA8, EVI5, RCC2, MAPK14, PSRC1, CBX3, CLASP1, MAP7D1, SEPT7, MYH10
GOTERM_BP_FAT	GO:0032970~regulation of actin filament-based process	8	1.37694	0.0377911	463	92	13528	2.54071	1	0.399303		PFN2, PLEK, NF2, ARPC5L, MYO1F, TMSB10, RICTOR, SPTAN1
UP_SEQ_FEATURE	domain:CH	5	0.860585	0.0378529	581	42	19113	3.91628	1	0.712301		CNN3, ARHGEF7, MICAL1, MAPRE2, IQGAP1
GOTERM_MF_FAT	GO:0051020~GTPase binding	9	1.54905	0.0379746	457	109	12983	2.34571	1	0.37354		FMNL2, RALBP1, DIAPH2, IPO5, DOCK7, WDR44, ERC1, BIN1, DOCK6
GOTERM_BP_FAT	GO:0046661~male sex differentiation	7	1.20482	0.0382515	463	73	13528	2.80174	1	0.401331		SMAD9, NCOA4, FKBP4, STAT5A, SMAD5, FANCA, FNDC3A
GOTERM_BP_FAT	GO:0045321~leukocyte activation	15	2.58176	0.0385835	463	242	13528	1.81104	1	0.402289		TMX1, YWHAZ, LRRC8A, LYN, STAT5A, MYO1F, SKAP2, PRKCD, SHB, CHD7, PSEN1, ADAM17, HSPD1, PIK3R1, ADAM9
GOTERM_BP_FAT	GO:0006511~ubiquitin-dependent protein catabolic process	15	2.58176	0.0385835	463	242	13528	1.81104	1	0.402289		PAN2, RAD23B, USP8, UBE4B, SKP2, PCNP, UBE2NL, PSMA4, UBR5, USP47, USP48, USP25, USP42, RNF20, RNF40
UP_SEQ_FEATURE	repeat:2-1	4	0.688468	0.0389595	581	25	19113	5.26348	1	0.716483		RPL14, HNRNPH1, CANX, COIL
GOTERM_BP_FAT	GO:0009991~response to extracellular stimulus	14	2.40964	0.0391096	463	220	13528	1.85934	1	0.404801		ATG9A, STC2, LYN, IL6ST, NR4A2, ENSA, PTEN, SIRT1, CDKN1A, PSEN1, TFRC, JUN, ATG16L1, INSR
GOTERM_BP_FAT	GO:0008104~protein localization	41	7.0568	0.0394904	463	882	13528	1.35821	1	0.406116		PALM, YWHAZ, SDAD1, EXOC7, NUP160, XPO4, SNX2, RFFL, SNX3, GLI3, CANX, SSR1, HOOK3, HOOK1, BLOC1S3, TERF2, EGFR, RAB8A, NUP153, ABCB9, ATG9A, LYN, PLEK, NASP, PPP1R10, TMSB10, MAPK1, PSEN1, ERBB2IP, JUN, TRPS1, ATG4A, IPO5, KPNA4, KPNA3, ERC1, SNX12, ATG16L1, CLTCL1, RERE, SSR3
GOTERM_BP_FAT	GO:0042981~regulation of apoptosis	38	6.54045	0.0395312	463	804	13528	1.38096	1	0.40471		RTN4, DPF2, TMX1, YWHAZ, STAT5A, AKAP13, ITSN1, GLI3, PTEN, RPS3, ZFP91, PEA15, SOS1, PRKRA, DNAJC5, ADAM9, EGFR, ARHGEF7, KLF10, PHB, SKP2, NR4A2, ACTN1, SIRT1, NOTCH2, MAPK1, CDKN1A, CDKN1B, UACA, PSEN1, JUN, VEGFA, ADAM17, HSPD1, TNFAIP3, ABL1, UNC13B, NGF
INTERPRO	IPR006670:Cyclin	5	0.860585	0.0395411	540	40	16659	3.85625	1	0.477139		CCNT2, CCNK, CCNY, CCNC, CCNL2
GOTERM_BP_FAT	GO:0034728~nucleosome organization	8	1.37694	0.0397196	463	93	13528	2.51339	1	0.404488		RSF1, NASP, NAP1L1, H2AFZ, H2AFY, H3F3B, NAP1L4, HMGA1
GOTERM_CC_FAT	GO:0070161~anchoring junction	11	1.89329	0.0398489	394	172	12782	2.07476	1	0.253312		FMN1, CAV2, NF2, ARHGEF7, LASP1, FERMT2, ADAM17, ACTN1, PXN, SPTAN1, EBAG9
GOTERM_BP_FAT	GO:0000122~negative regulation of transcription from RNA polymerase II promoter	16	2.75387	0.0399125	463	266	13528	1.75748	1	0.404303		DNMT3A, MTDH, KLF10, MECP2, ZEB1, STAT3, NRIP1, EPC1, RNF2, DNMT1, HIVEP1, BCOR, NFIC, SMARCA2, RBM15, ENO1
UP_SEQ_FEATURE	repeat:HEAT 4	5	0.860585	0.0407707	581	43	19113	3.8252	1	0.726801		SF3B1, BTAF1, EIF4G3, IPO5, CLASP1
UP_SEQ_FEATURE	cross-link:Glycyl lysine isopeptide (Lys-Gly) (interchain with G-Cter in ubiquitin)	12	2.0654	0.0408302	581	199	19113	1.98372	1	0.721257		EGFR, LRRC16A, ATP2A2, WRNIP1, H2AFZ, BAZ2B, RBM27, MAP7D1, SLC7A5, YBX1, VCPIP1, RPS3
GOTERM_BP_FAT	GO:0051052~regulation of DNA metabolic process	9	1.54905	0.0413966	463	114	13528	2.3067	1	0.414181		SMARCAD1, NF2, JUN, WRNIP1, ERCC4, INSR, TERF2, CDK2, RPS3
GOTERM_BP_FAT	GO:0016458~gene silencing	6	1.0327	0.0417762	463	56	13528	3.13052	1	0.415387		DNMT3A, MOV10, PRKRA, HAT1, BAZ2A, SIRT1
GOTERM_BP_FAT	GO:0001568~blood vessel development	15	2.58176	0.0420496	463	245	13528	1.78887	1	0.415769		RTN4, WASF2, NAA15, ELK3, PTEN, JUNB, SHB, LAMA4, CHD7, PSEN1, ROBO1, JUN, MAPK14, VEGFA, PPAP2B
UP_SEQ_FEATURE	domain:Bromo 2	3	0.516351	0.0421737	581	11	19113	8.97184	1	0.727035		BRWD3, BRD3, PBRM1
UP_SEQ_FEATURE	domain:MBD	3	0.516351	0.0421737	581	11	19113	8.97184	1	0.727035		MECP2, BAZ2B, BAZ2A
UP_SEQ_FEATURE	domain:Bromo 1	3	0.516351	0.0421737	581	11	19113	8.97184	1	0.727035		BRWD3, BRD3, PBRM1
UP_SEQ_FEATURE	domain:HTH CENPB-type	3	0.516351	0.0421737	581	11	19113	8.97184	1	0.727035		POGK, POGZ, CENPB
UP_SEQ_FEATURE	domain:GBD/FH3	3	0.516351	0.0421737	581	11	19113	8.97184	1	0.727035		FMNL2, DIAPH2, FHOD1
UP_SEQ_FEATURE	repeat:Spectrin 2	4	0.688468	0.0430787	581	26	19113	5.06104	1	0.728866		SYNE1, UTRN, ACTN1, SPTAN1
UP_SEQ_FEATURE	repeat:Spectrin 1	4	0.688468	0.0430787	581	26	19113	5.06104	1	0.728866		SYNE1, UTRN, ACTN1, SPTAN1
UP_SEQ_FEATURE	repeat:1-2	4	0.688468	0.0430787	581	26	19113	5.06104	1	0.728866		RPL14, HNRNPH1, CANX, COIL
SMART	SM00252:SH2	10	1.72117	0.0433071	382	111	9079	2.14117	0.999927	0.364453		SHB, GRB10, PLCG1, LYN, GRB2, STAT5A, ABL1, CRK, STAT3, PIK3R1
GOTERM_BP_FAT	GO:0045725~positive regulation of glycogen biosynthetic process	3	0.516351	0.0436769	463	10	13528	8.76544	1	0.426334		IRS2, INSR, IRS1
GOTERM_BP_FAT	GO:0001953~negative regulation of cell-matrix adhesion	3	0.516351	0.0436769	463	10	13528	8.76544	1	0.426334		NF2, PTEN, PIK3R1
UP_SEQ_FEATURE	compositionally biased region:Ala-rich	10	1.72117	0.0439243	581	153	19113	2.15011	1	0.730145		ZFP91, RCOR1, HNRNPD, ARID3A, NPM3, LEMD3, ZFR, SIRT1, ALKBH5, ZNRF2
GOTERM_BP_FAT	GO:0045787~positive regulation of cell cycle	6	1.0327	0.0445627	463	57	13528	3.07559	1	0.431179		EGFR, STAT5A, ADAM17, ESPL1, PPP1CB, INSR
GOTERM_BP_FAT	GO:0043067~regulation of programmed cell death	38	6.54045	0.0446848	463	812	13528	1.36735	1	0.430357		RTN4, DPF2, TMX1, YWHAZ, STAT5A, AKAP13, ITSN1, GLI3, PTEN, RPS3, ZFP91, PEA15, SOS1, PRKRA, DNAJC5, ADAM9, EGFR, ARHGEF7, KLF10, PHB, SKP2, NR4A2, ACTN1, SIRT1, NOTCH2, MAPK1, CDKN1A, CDKN1B, UACA, PSEN1, JUN, VEGFA, ADAM17, HSPD1, TNFAIP3, ABL1, UNC13B, NGF
GOTERM_CC_FAT	GO:0005924~cell-substrate adherens junction	8	1.37694	0.0448704	394	106	12782	2.44842	1	0.277016		CAV2, ARHGEF7, LASP1, FERMT2, ADAM17, ACTN1, PXN, EBAG9
SMART	SM00220:S_TKc	18	3.09811	0.0451133	382	259	9079	1.65176	0.999951	0.363095		NEK3, TAOK1, CAMK2G, PKN2, PRKCD, CDK2, MAPK1, PDPK1, SBK1, SLK, MAP3K3, MAPK14, PAK4, CAMK2D, NEK9, STK39, TLK2, NEK4
GOTERM_BP_FAT	GO:0042113~B cell activation	7	1.20482	0.0451758	463	76	13528	2.69114	1	0.432235		SHB, LRRC8A, ADAM17, HSPD1, SKAP2, PRKCD, PIK3R1
COG_ONTOLOGY	RNA processing and modification	4	0.688468	0.045245	70	23	1950	4.84472	0.621792	0.276825		SF3B1, WWP1, PRPF40A, ZNF423
KEGG_PATHWAY	hsa03040:Spliceosome	9	1.54905	0.0454905	162	126	5085	2.24206	0.997032	0.207679		SF3B1, TCERG1, PCBP1, DDX5, HNRNPA1, PRPF38B, PRPF40A, PRPF38A, THOC1
GOTERM_CC_FAT	GO:0005905~coated pit	5	0.860585	0.0455036	394	44	12782	3.68655	1	0.276566		EGFR, AAK1, HSPD1, CLTCL1, EPN1
GOTERM_CC_FAT	GO:0000793~condensed chromosome	9	1.54905	0.045547	394	129	12782	2.26337	1	0.273066		WAPAL, H2AFY, CBX3, TOPBP1, CLASP1, SMC1A, SEPT7, ADD3, CDK2
UP_SEQ_FEATURE	active site:Proton acceptor	29	4.99139	0.0456387	581	658	19113	1.44986	1	0.738308		NEK3, CAMK2G, PDPK1, SLK, SBK1, MAP3K3, AAK1, PAK4, LMTK2, CAMK2D, STK39, TLK2, INSR, ENO1, EGFR, CSNK1A1, LYN, TAOK1, PKN2, SIRT1, PRKCD, CDK2, EPHA2, WEE1, MAPK1, MAPK14, NEK9, ABL1, NEK4
INTERPRO	IPR000108:Neutrophil cytosol factor 2	4	0.688468	0.0456984	540	25	16659	4.936	1	0.522115		OSTF1, GRB2, ITSN2, ITSN1
INTERPRO	IPR018980:FERM, C-terminal PH-like domain	4	0.688468	0.0456984	540	25	16659	4.936	1	0.522115		EPB41L2, NF2, EPB41L4A, MSN
BIOCARTA	h_cxcr4Pathway:CXCR4 Signaling Pathway	5	0.860585	0.0458336	88	23	1437	3.5499	0.999838	0.353596		MAPK1, PLCG1, CRK, PXN, PIK3R1
GOTERM_MF_FAT	GO:0043548~phosphoinositide 3-kinase binding	3	0.516351	0.0459581	457	10	12983	8.52276	1	0.427185		IRS2, INSR, IRS1
GOTERM_BP_FAT	GO:0010941~regulation of cell death	38	6.54045	0.0460072	463	815	13528	1.36232	1	0.436542		RTN4, DPF2, TMX1, YWHAZ, STAT5A, AKAP13, ITSN1, GLI3, PTEN, RPS3, ZFP91, PEA15, SOS1, PRKRA, DNAJC5, ADAM9, EGFR, ARHGEF7, KLF10, PHB, SKP2, NR4A2, ACTN1, SIRT1, NOTCH2, MAPK1, CDKN1A, CDKN1B, UACA, PSEN1, JUN, VEGFA, ADAM17, HSPD1, TNFAIP3, ABL1, UNC13B, NGF
GOTERM_CC_FAT	GO:0030529~ribonucleoprotein complex	24	4.13081	0.0462803	394	515	12782	1.51184	1	0.273205		PTGES3, RALY, ERG, RPL14, PTBP1, IGF2BP1, FXR2, DDX5, HNRNPA1, YBX1, RPS3, FXR1, SF3B1, MOV10, RRP1B, DCP2, HNRNPF, PCBP1, PCBP2, HNRNPD, POP1, HNRNPH1, PRPF38B, PRPF38A
GOTERM_BP_FAT	GO:0007033~vacuole organization	5	0.860585	0.046629	463	40	13528	3.65227	1	0.439285		HOOK1, ATG9A, PSEN1, ATG16L1, HOOK3
INTERPRO	IPR001394:Peptidase C19, ubiquitin carboxyl-terminal hydrolase 2	6	1.0327	0.0470622	540	61	16659	3.03443	1	0.526503		PAN2, USP8, USP47, USP48, USP25, USP42
SP_PIR_KEYWORDS	DNA damage	12	2.0654	0.0470974	581	205	19235	1.93795	1	0.297342		RAD23B, EYA4, SFPQ, WRNIP1, NSMCE2, TOPBP1, TLK2, SMC1A, PPP1CB, ERCC4, FANCA, REV3L
INTERPRO	IPR001025:Bromo adjacent region	3	0.516351	0.0473671	540	11	16659	8.41364	1	0.522694		DNMT1, PBRM1, RERE
INTERPRO	IPR001739:Methyl-CpG DNA binding	3	0.516351	0.0473671	540	11	16659	8.41364	1	0.522694		MECP2, BAZ2B, BAZ2A
UP_SEQ_FEATURE	repeat:2-2	4	0.688468	0.0474062	581	27	19113	4.87359	1	0.746403		RPL14, HNRNPH1, CANX, COIL
UP_SEQ_FEATURE	repeat:1-1	4	0.688468	0.0474062	581	27	19113	4.87359	1	0.746403		RPL14, HNRNPH1, CANX, COIL
SP_PIR_KEYWORDS	microtubule	13	2.23752	0.0474071	581	231	19235	1.86315	1	0.294469		KLC2, HOOK3, HOOK1, PBXIP1, RCC2, CLIP2, MAP7, MAPRE2, CLASP1, STMN1, KIF26A, MTUS1, KIF2A
GOTERM_CC_FAT	GO:0045202~synapse	18	3.09811	0.0475743	394	355	12782	1.64493	1	0.276175		YWHAZ, CNN3, LYN, GABRB1, UTRN, ITSN1, ZNRF2, SYNE1, PSEN1, EPS8, SOS1, PRKAR1A, ERC2, BIN1, ERC1, UNC13B, INSR, MYH10
GOTERM_MF_FAT	GO:0004221~ubiquitin thiolesterase activity	7	1.20482	0.0478861	457	75	12983	2.65152	1	0.43446		PAN2, OTUD5, USP8, USP47, USP48, USP25, USP42
GOTERM_BP_FAT	GO:0006917~induction of apoptosis	18	3.09811	0.048692	463	320	13528	1.64352	1	0.452078		DPF2, ARHGEF7, KLF10, AKAP13, ITSN1, PTEN, RPS3, MAPK1, NOTCH2, CDKN1A, UACA, CDKN1B, PSEN1, SOS1, PRKRA, ABL1, UNC13B, NGF
GOTERM_CC_FAT	GO:0042641~actomyosin	4	0.688468	0.0489017	394	27	12782	4.80617	1	0.279216		FERMT2, SEPT7, DBN1, MYH10
KEGG_PATHWAY	hsa05222:Small cell lung cancer	7	1.20482	0.0491434	162	84	5085	2.61574	0.998162	0.215155		MAX, LAMA4, CDKN1B, SKP2, PTEN, CDK2, PIK3R1
KEGG_PATHWAY	hsa05210:Colorectal cancer	7	1.20482	0.0491434	162	84	5085	2.61574	0.998162	0.215155		EGFR, MAPK1, GRB2, JUN, SOS1, RALGDS, PIK3R1
GOTERM_MF_FAT	GO:0008270~zinc ion binding	96	16.5232	0.0493939	457	2311	12983	1.18013	1	0.438577		BMI1, ZCCHC24, RSF1, ZNF532, UTRN, HELZ, ZEB1, REST, NFXL1, GLI3, ZXDA, ZNRF2, ZFP91, BRPF1, BRPF3, RNF219, GIT2, NR2F6, ZNF579, NSMCE2, MICAL1, KDM5A, KDM5B, KDM5C, ADAM9, ZCCHC2, POGZ, RREB1, YY1, ZHX1, TRIM41, ZFR, PRKCD, KDM2B, ADAMTS8, EP300, ZFYVE26, UBR5, RNF139, PYGO2, ADAM17, TNFAIP3, RNF20, ZNF740, UNC13B, MATR3, REV3L, ZNHIT3, ING5, ZC3H3, DPF2, PAM, ZNF469, ZNF516, AGFG1, GLIS2, AKAP1…
GOTERM_BP_FAT	GO:0012502~induction of programmed cell death	18	3.09811	0.0495154	463	321	13528	1.6384	1	0.456035		DPF2, ARHGEF7, KLF10, AKAP13, ITSN1, PTEN, RPS3, MAPK1, NOTCH2, CDKN1A, UACA, CDKN1B, PSEN1, SOS1, PRKRA, ABL1, UNC13B, NGF
INTERPRO	IPR014352:FERM/acyl-CoA-binding protein, 3-helical bundle	5	0.860585	0.0495526	540	43	16659	3.58721	1	0.533023		EPB41L2, NF2, PTPN14, EPB41L4A, MSN
UP_SEQ_FEATURE	repeat:Spectrin 14	3	0.516351	0.0496117	581	12	19113	8.22418	1	0.757166		SYNE1, UTRN, SPTAN1
UP_SEQ_FEATURE	repeat:Spectrin 11	3	0.516351	0.0496117	581	12	19113	8.22418	1	0.757166		SYNE1, UTRN, SPTAN1
UP_SEQ_FEATURE	repeat:Spectrin 15	3	0.516351	0.0496117	581	12	19113	8.22418	1	0.757166		SYNE1, UTRN, SPTAN1
UP_SEQ_FEATURE	repeat:Spectrin 12	3	0.516351	0.0496117	581	12	19113	8.22418	1	0.757166		SYNE1, UTRN, SPTAN1
UP_SEQ_FEATURE	repeat:Spectrin 17	3	0.516351	0.0496117	581	12	19113	8.22418	1	0.757166		SYNE1, UTRN, SPTAN1
UP_SEQ_FEATURE	repeat:Spectrin 10	3	0.516351	0.0496117	581	12	19113	8.22418	1	0.757166		SYNE1, UTRN, SPTAN1
UP_SEQ_FEATURE	repeat:Spectrin 16	3	0.516351	0.0496117	581	12	19113	8.22418	1	0.757166		SYNE1, UTRN, SPTAN1
UP_SEQ_FEATURE	repeat:Spectrin 13	3	0.516351	0.0496117	581	12	19113	8.22418	1	0.757166		SYNE1, UTRN, SPTAN1
GOTERM_BP_FAT	GO:0000910~cytokinesis	5	0.860585	0.0503321	463	41	13528	3.56319	1	0.459883		DIAPH2, ANLN, ESPL1, SEPT7, MYH10
GOTERM_BP_FAT	GO:0006405~RNA export from nucleus	5	0.860585	0.0503321	463	41	13528	3.56319	1	0.459883		ZC3H3, AGFG1, NUP160, HNRNPA1, THOC1
GOTERM_CC_FAT	GO:0032587~ruffle membrane	3	0.516351	0.0507703	394	12	12782	8.11041	1	0.28479		PLEK, ADAM17, RPS3
KEGG_PATHWAY	hsa04360:Axon guidance	9	1.54905	0.0510398	162	129	5085	2.18992	0.998568	0.215367		MAPK1, PLXNC1, ROBO1, CFL2, PAK4, EFNB2, SEMA4B, ABL1, EPHA2
GOTERM_BP_FAT	GO:0032273~positive regulation of protein polymerization	4	0.688468	0.0521767	463	25	13528	4.6749	1	0.470523		CAV2, CDKN1B, PSRC1, RICTOR
GOTERM_BP_FAT	GO:0010812~negative regulation of cell-substrate adhesion	3	0.516351	0.0522006	463	11	13528	7.96858	1	0.468951		NF2, PTEN, PIK3R1
GOTERM_BP_FAT	GO:0060324~face development	3	0.516351	0.0522006	463	11	13528	7.96858	1	0.468951		CHD7, ARID5B, ASPH
BIOCARTA	h_RacCycDPathway:Influence of Ras and Rho proteins on G1 to S Transition	5	0.860585	0.052534	88	24	1437	3.40199	0.999956	0.379959		MAPK1, CDKN1A, CDKN1B, CDK2, PIK3R1
UP_SEQ_FEATURE	domain:DH	6	1.0327	0.0525522	581	67	19113	2.94598	1	0.772093		ARHGEF7, SOS1, ARHGEF5, AKAP13, ITSN2, ITSN1
GOTERM_MF_FAT	GO:0035257~nuclear hormone receptor binding	7	1.20482	0.0532448	457	77	12983	2.58265	1	0.457732		HMGN3, NCOA4, FKBP4, MED14, HMGA1, ZNHIT3, NRIP1
GOTERM_BP_FAT	GO:0042594~response to starvation	5	0.860585	0.0541919	463	42	13528	3.47835	1	0.480232		ATG9A, PSEN1, JUN, ATG16L1, SIRT1
GOTERM_BP_FAT	GO:0044087~regulation of cellular component biogenesis	10	1.72117	0.0545063	463	142	13528	2.05762	1	0.480525		CAV2, CDKN1B, PLEK, NF2, ARPC5L, PSRC1, TMSB10, RICTOR, PTEN, SPTAN1
GOTERM_BP_FAT	GO:0051129~negative regulation of cellular component organization	10	1.72117	0.0545063	463	142	13528	2.05762	1	0.480525		RTN4, PSEN1, DNMT1, TMSB10, CLASP1, ESPL1, ERCC4, PTEN, TERF2, SPTAN1
GOTERM_MF_FAT	GO:0005072~transforming growth factor beta receptor, cytoplasmic mediator activity	3	0.516351	0.0548925	457	11	12983	7.74796	1	0.462054		CDKN1B, SMAD9, SMAD5
GOTERM_MF_FAT	GO:0005161~platelet-derived growth factor receptor binding	3	0.516351	0.0548925	457	11	12983	7.74796	1	0.462054		LYN, VEGFA, PTEN
GOTERM_BP_FAT	GO:0006403~RNA localization	8	1.37694	0.0550169	463	100	13528	2.33745	1	0.482067		ZC3H3, NUP153, AGFG1, NUP160, KHSRP, IGF2BP1, HNRNPA1, THOC1
GOTERM_MF_FAT	GO:0030554~adenyl nucleotide binding	68	11.704	0.0551593	457	1577	12983	1.225	1	0.457719		NRBP1, PPIP5K2, HELZ, CCT3, ANKRD17, PDPK1, PRKAR2A, SLK, AAK1, PAK4, EEF2K, STK39, TLK2, INSR, KIAA0232, KIF2A, EGFR, LYN, PKN2, UBE2J1, GMPS, PRKCD, WEE1, CDK2, MAPK1, NEK9, NEK4, KIF26A, SMARCA2, FASTKD5, SMARCAD1, BTAF1, NEK3, CAMK2G, FKBP4, WRNIP1, N4BP2, CHD9, MOV10, CHD7, MAP3K3, SBK1, LMTK2, CAMK2D, CHD1, RUNX1, ACSL3, EHD2, DHX57, CSNK1A1, ABCB9, TAOK1, MYO1F, YTHDC2, DDX5, EPHA2, P2RX5,…
INTERPRO	IPR017956:AT hook, DNA-binding, conserved site	4	0.688468	0.0554498	540	27	16659	4.57037	1	0.568498		MECP2, BAZ2A, HMGA1, AHDC1
INTERPRO	IPR004875:DDE superfamily endonuclease, CENP-B-like	3	0.516351	0.0556491	540	12	16659	7.7125	1	0.563848		POGK, POGZ, CENPB
GOTERM_MF_FAT	GO:0005178~integrin binding	6	1.0327	0.0556499	457	59	12983	2.88907	1	0.454874		ADAMTS8, LYN, ERBB2IP, ADAM17, ACTN1, ADAM9
PIR_SUPERFAMILY	PIRSF002393:AT-rich interactive domain-containing protein 4 (retinoblastoma binding protein 1)	2	0.344234	0.0562477	212	2	7396	34.8868	0.999999	0.999999		ARID4A, ARID4B
PIR_SUPERFAMILY	PIRSF001737:insulin receptor substrate	2	0.344234	0.0562477	212	2	7396	34.8868	0.999999	0.999999		IRS2, IRS1
PIR_SUPERFAMILY	PIRSF500500:receptor-regulated Smad protein, Smad 1/Smad 5/Smad 8 types	2	0.344234	0.0562477	212	2	7396	34.8868	0.999999	0.999999		SMAD9, SMAD5
GOTERM_BP_FAT	GO:0008064~regulation of actin polymerization or depolymerization	6	1.0327	0.0567978	463	61	13528	2.87392	1	0.491569		PFN2, PLEK, ARPC5L, TMSB10, RICTOR, SPTAN1
SP_PIR_KEYWORDS	molecular chaperone	3	0.516351	0.0568329	581	13	19235	7.64001	1	0.338151		CCT3, HSPD1, CANX
GOTERM_MF_FAT	GO:0000166~nucleotide binding	93	16.0069	0.0572865	457	2245	12983	1.17686	1	0.459002		RALY, NRBP1, EIF5, PPIP5K2, LEMD3, RBM7, HELZ, CCT3, ANKRD17, PDPK1, PRKAR2A, SLK, AAK1, PAK4, EEF2K, STK39, TLK2, INSR, KIAA0232, KIF2A, EGFR, LYN, PTBP1, ARHGEF5, UBE2J1, PKN2, GMPS, PRKCD, WEE1, CDK2, MAPK1, CPSF7, NEK9, NEK4, KIF26A, SMARCA2, FASTKD5, SEPT7, MATR3, REV3L, SMARCAD1, BTAF1, NEK3, WRNIP1, CAMK2G, FKBP4, HDGF, IGF2BP1, N4BP2, CHD9, MOV10, CHD7, MAP3K3, SBK1, HNRNPF, LMTK2, CAMK2D…
SMART	SM00295:B41	6	1.0327	0.0573924	382	50	9079	2.85204	0.999997	0.424493		EPB41L2, NF2, FERMT2, PTPN14, EPB41L4A, MSN
BIOCARTA	h_hifPathway:Hypoxia-Inducible Factor in the Cardiovascular System	4	0.688468	0.0574545	88	15	1437	4.35455	0.999983	0.39363		EP300, JUN, VEGFA, ASPH
UP_SEQ_FEATURE	repeat:Spectrin 6	3	0.516351	0.0574804	581	13	19113	7.59155	1	0.797593		SYNE1, UTRN, SPTAN1
UP_SEQ_FEATURE	repeat:Spectrin 9	3	0.516351	0.0574804	581	13	19113	7.59155	1	0.797593		SYNE1, UTRN, SPTAN1
UP_SEQ_FEATURE	repeat:Spectrin 8	3	0.516351	0.0574804	581	13	19113	7.59155	1	0.797593		SYNE1, UTRN, SPTAN1
UP_SEQ_FEATURE	repeat:Spectrin 7	3	0.516351	0.0574804	581	13	19113	7.59155	1	0.797593		SYNE1, UTRN, SPTAN1
BBID	107.mRNA_translation-protein_synthesis	4	0.688468	0.0585181	29	12	358	4.11494	0.929575	0.411773		MAPK1, PDPK1, IRS1, PIK3R1
INTERPRO	IPR001650:DNA/RNA helicase, C-terminal	8	1.37694	0.0586663	540	107	16659	2.30654	1	0.577687		SMARCAD1, CHD9, BTAF1, CHD7, YTHDC2, DDX5, SMARCA2, DHX57
GOTERM_BP_FAT	GO:0007264~small GTPase mediated signal transduction	17	2.92599	0.0589237	463	305	13528	1.62855	1	0.502925		DBNL, RAB8A, RALGPS2, USP8, RALBP1, ARHGEF7, GRB2, RREB1, WASF2, ITSN1, RALGDS, IQGAP1, MAPK1, MAPK14, SOS1, ADRA2A, NGF
UP_SEQ_FEATURE	repeat:TPR 3	9	1.54905	0.0594808	581	138	19113	2.14544	1	0.804164		ZFC3H1, INTS8, LEPRE1, FKBP5, FKBP4, NASP, NAA15, KLC2, ASPH
UP_SEQ_FEATURE	region of interest:Interaction with HDAC1	2	0.344234	0.0597723	581	2	19113	32.8967	1	0.801103		MIER1, RCOR1
UP_SEQ_FEATURE	domain:BAH 1	2	0.344234	0.0597723	581	2	19113	32.8967	1	0.801103		DNMT1, PBRM1
UP_SEQ_FEATURE	domain:FF 5	2	0.344234	0.0597723	581	2	19113	32.8967	1	0.801103		TCERG1, PRPF40A
UP_SEQ_FEATURE	region of interest:Interaction with NEB	2	0.344234	0.0597723	581	2	19113	32.8967	1	0.801103		SVIL, MYPN
UP_SEQ_FEATURE	region of interest:Required for interaction with INCENP	2	0.344234	0.0597723	581	2	19113	32.8967	1	0.801103		CDCA8, H2AFZ
UP_SEQ_FEATURE	region of interest:Interaction with CD2AP	2	0.344234	0.0597723	581	2	19113	32.8967	1	0.801103		CBL, ANLN
UP_SEQ_FEATURE	domain:BAH 2	2	0.344234	0.0597723	581	2	19113	32.8967	1	0.801103		DNMT1, PBRM1
UP_SEQ_FEATURE	region of interest:Calmodulin-binding (PSD)	2	0.344234	0.0597723	581	2	19113	32.8967	1	0.801103		MARCKSL1, MARCKS
GOTERM_BP_FAT	GO:0006275~regulation of DNA replication	6	1.0327	0.0601294	463	62	13528	2.82756	1	0.508464		NF2, JUN, WRNIP1, INSR, TERF2, CDK2
KEGG_PATHWAY	hsa04330:Notch signaling pathway	5	0.860585	0.060259	162	47	5085	3.33924	0.999577	0.242294		NOTCH2, EP300, PSEN1, NUMB, ADAM17
GOTERM_BP_FAT	GO:0043066~negative regulation of apoptosis	19	3.27022	0.060274	463	354	13528	1.56821	1	0.507596		EGFR, TMX1, YWHAZ, STAT5A, NR4A2, SKP2, ITSN1, PTEN, NOTCH2, PEA15, ZFP91, CDKN1A, PSEN1, VEGFA, ADAM17, DNAJC5, HSPD1, TNFAIP3, NGF
SMART	SM00360:RRM	15	2.58176	0.0604291	382	211	9079	1.6896	0.999998	0.427871		RALY, RBM12B, PTBP1, IGF2BP1, RBM7, HNRNPA1, MEF2D, HNRNPF, SFPQ, CPSF7, HNRNPD, HNRNPH1, RBM27, RBM15, MATR3
GOTERM_MF_FAT	GO:0008234~cysteine-type peptidase activity	10	1.72117	0.0605448	457	141	12983	2.01484	1	0.472376		OTUD5, USP8, ATG4A, USP47, ESPL1, USP48, TNFAIP3, USP25, USP42, VCPIP1
OMIM_DISEASE	Many sequence variants affecting diversity of adult human height	9	1.54905	0.0610242	111	142	3671	2.09612	0.999996	0.999996		DNMT3A, NUP153, LBH, LYN, MAP3K3, COL27A1, MYO1F, COIL, HMGA1
GOTERM_BP_FAT	GO:0010639~negative regulation of organelle organization	7	1.20482	0.0612349	463	82	13528	2.49423	1	0.511574		DNMT1, TMSB10, CLASP1, ESPL1, ERCC4, TERF2, SPTAN1
GOTERM_BP_FAT	GO:0031116~positive regulation of microtubule polymerization	3	0.516351	0.0612575	463	12	13528	7.30454	1	0.509989		CAV2, CDKN1B, PSRC1
GOTERM_BP_FAT	GO:0000045~autophagic vacuole formation	3	0.516351	0.0612575	463	12	13528	7.30454	1	0.509989		ATG9A, PSEN1, ATG16L1
GOTERM_BP_FAT	GO:0043299~leukocyte degranulation	3	0.516351	0.0612575	463	12	13528	7.30454	1	0.509989		YWHAZ, LYN, MYO1F
GOTERM_BP_FAT	GO:0045893~positive regulation of transcription, DNA-dependent	24	4.13081	0.0614405	463	477	13528	1.4701	1	0.509356		TMX1, IKZF2, STAT5A, PSRC1, SMAD5, NR4A2, NAA15, MED14, ZEB1, HMGA1, JUNB, STAT3, NRIP1, EPC1, EP300, NCOA4, SMARCC1, MAPK14, JUN, VEGFA, NFIC, RUNX1, SMARCA2, RBM15
UP_SEQ_FEATURE	repeat:HEAT 6	4	0.688468	0.0616028	581	30	19113	4.38623	1	0.806452		SF3B1, BTAF1, IPO5, CLASP1
GOTERM_CC_FAT	GO:0048471~perinuclear region of cytoplasm	15	2.58176	0.0616754	394	288	12782	1.68967	1	0.332014		CAV2, MTDH, NRBP1, LYN, NF2, CABP7, SPIRE1, SUN1, MTMR14, UACA, TFRC, SERBP1, PRKRA, MAP7, WDR44
GOTERM_BP_FAT	GO:0031669~cellular response to nutrient levels	5	0.860585	0.0623774	463	44	13528	3.32024	1	0.513122		ATG9A, PSEN1, JUN, ATG16L1, SIRT1
GOTERM_BP_FAT	GO:0033365~protein localization in organelle	10	1.72117	0.0627672	463	146	13528	2.00124	1	0.51368		MAPK1, YWHAZ, TRPS1, JUN, IPO5, PPP1R10, KPNA4, KPNA3, GLI3, RERE
KEGG_PATHWAY	hsa05120:Epithelial cell signaling in Helicobacter pylori infection	6	1.0327	0.0631292	162	68	5085	2.76961	0.999712	0.24503		EGFR, PLCG1, LYN, MAPK14, JUN, ADAM17
KEGG_PATHWAY	hsa04720:Long-term potentiation	6	1.0327	0.0631292	162	68	5085	2.76961	0.999712	0.24503		MAPK1, EP300, CAMK2G, CAMK2D, PPP1R12A, PPP1CB
GOTERM_BP_FAT	GO:0030879~mammary gland development	6	1.0327	0.0635699	463	63	13528	2.78268	1	0.516597		CAV2, IRS2, AGPAT6, STAT5A, IRS1, GLI3
GOTERM_BP_FAT	GO:0030832~regulation of actin filament length	6	1.0327	0.0635699	463	63	13528	2.78268	1	0.516597		PFN2, PLEK, ARPC5L, TMSB10, RICTOR, SPTAN1
INTERPRO	IPR002101:Myristoylated alanine-rich C-kinase substrate MARCKS	2	0.344234	0.0636648	540	2	16659	30.85	1	0.602688		MARCKSL1, MARCKS
INTERPRO	IPR015096:Region of unknown function DUF1897	2	0.344234	0.0636648	540	2	16659	30.85	1	0.602688		FUBP1, KHSRP
INTERPRO	IPR012603:RBB1NT	2	0.344234	0.0636648	540	2	16659	30.85	1	0.602688		ARID4A, ARID4B
INTERPRO	IPR019323:CAZ complex, RIM-binding protein	2	0.344234	0.0636648	540	2	16659	30.85	1	0.602688		ERC2, ERC1
INTERPRO	IPR019023:Lamin-B receptor of TUDOR domain	2	0.344234	0.0636648	540	2	16659	30.85	1	0.602688		KDM4B, LBR
INTERPRO	IPR005037:PRP38	2	0.344234	0.0636648	540	2	16659	30.85	1	0.602688		PRPF38B, PRPF38A
INTERPRO	IPR006760:cAMP-regulated phosphoprotein/endosulphine conserved region	2	0.344234	0.0636648	540	2	16659	30.85	1	0.602688		ARPP19, ENSA
SP_PIR_KEYWORDS	methylation	13	2.23752	0.0638576	581	242	19235	1.77846	1	0.366999		RAB8A, EP300, SFPQ, HNRNPD, H2AFY, H3F3B, GNG12, HNRNPH1, RUNX1, DDX5, HNRNPA1, HMGA1, FXR1
GOTERM_MF_FAT	GO:0005159~insulin-like growth factor receptor binding	3	0.516351	0.0643764	457	12	12983	7.1023	1	0.488218		INSR, IRS1, PIK3R1
GOTERM_MF_FAT	GO:0045309~protein phosphorylated amino acid binding	3	0.516351	0.0643764	457	12	12983	7.1023	1	0.488218		MAPK1, GRB2, CRK
INTERPRO	IPR006600:Centromere protein Cenp-B, helix-turn-helix domain	3	0.516351	0.0643925	540	13	16659	7.11923	1	0.601222		POGK, POGZ, CENPB
INTERPRO	IPR015175:Centromere protein Cenp-B, DNA-binding domain 2	3	0.516351	0.0643925	540	13	16659	7.11923	1	0.601222		POGK, POGZ, CENPB
UP_SEQ_FEATURE	repeat:HEAT 3	5	0.860585	0.0646507	581	50	19113	3.28967	1	0.817671		SF3B1, BTAF1, EIF4G3, IPO5, CLASP1
UP_SEQ_FEATURE	domain:RRM 3	5	0.860585	0.0646507	581	50	19113	3.28967	1	0.817671		RBM12B, HNRNPF, PTBP1, HNRNPH1, RBM15
INTERPRO	IPR000299:FERM domain	5	0.860585	0.0648622	540	47	16659	3.28191	1	0.598294		EPB41L2, NF2, PTPN14, EPB41L4A, MSN
SP_PIR_KEYWORDS	cell cycle control	4	0.688468	0.065722	581	31	19235	4.27183	1	0.370592		SKP2, CCNC, CDK2, WEE1
UP_SEQ_FEATURE	repeat:Spectrin 5	3	0.516351	0.0657467	581	14	19113	7.0493	1	0.818727		SYNE1, UTRN, SPTAN1
UP_SEQ_FEATURE	compositionally biased region:Poly-Asn	3	0.516351	0.0657467	581	14	19113	7.0493	1	0.818727		IRS2, GTF2I, LEMD3
UP_SEQ_FEATURE	domain:Ras-GAP	3	0.516351	0.0657467	581	14	19113	7.0493	1	0.818727		RASAL2, GAPVD1, IQGAP1
GOTERM_MF_FAT	GO:0004721~phosphoprotein phosphatase activity	11	1.89329	0.0657718	457	165	12983	1.89395	1	0.490158		EYA4, MTMR14, CAMK2G, PTPRA, PTPN14, PPP1R12A, DUSP8, PPP1CB, PPAP2B, PTEN, CTDSPL2
GOTERM_CC_FAT	GO:0000123~histone acetyltransferase complex	5	0.860585	0.0670492	394	50	12782	3.24416	1	0.351774		ING5, EPC1, BRPF1, EP300, BRPF3
GOTERM_CC_FAT	GO:0016585~chromatin remodeling complex	6	1.0327	0.0670972	394	71	12782	2.74155	1	0.347954		RSF1, SMARCC1, BAZ2A, SMARCA2, RERE, NRIP1
GOTERM_BP_FAT	GO:0002553~histamine secretion by mast cell	2	0.344234	0.0671389	463	2	13528	29.2181	1	0.534892		YWHAZ, LYN
GOTERM_BP_FAT	GO:0002441~histamine secretion during acute inflammatory response	2	0.344234	0.0671389	463	2	13528	29.2181	1	0.534892		YWHAZ, LYN
GOTERM_BP_FAT	GO:0006475~internal protein amino acid acetylation	2	0.344234	0.0671389	463	2	13528	29.2181	1	0.534892		NAA10, HAT1
GOTERM_BP_FAT	GO:0001821~histamine secretion	2	0.344234	0.0671389	463	2	13528	29.2181	1	0.534892		YWHAZ, LYN
GOTERM_BP_FAT	GO:0002349~histamine production during acute inflammatory response	2	0.344234	0.0671389	463	2	13528	29.2181	1	0.534892		YWHAZ, LYN
GOTERM_BP_FAT	GO:0033025~regulation of mast cell apoptosis	2	0.344234	0.0671389	463	2	13528	29.2181	1	0.534892		STAT5A, ADAM17
GOTERM_BP_FAT	GO:0060075~regulation of resting membrane potential	2	0.344234	0.0671389	463	2	13528	29.2181	1	0.534892		ZFP91, PSEN1
GOTERM_BP_FAT	GO:0001525~angiogenesis	10	1.72117	0.0671808	463	148	13528	1.9742	1	0.533424		RTN4, SHB, ROBO1, MAPK14, JUN, WASF2, VEGFA, NAA15, ELK3, PTEN
GOTERM_BP_FAT	GO:0043069~negative regulation of programmed cell death	19	3.27022	0.0672288	463	359	13528	1.54636	1	0.531998		EGFR, TMX1, YWHAZ, STAT5A, NR4A2, SKP2, ITSN1, PTEN, NOTCH2, PEA15, ZFP91, CDKN1A, PSEN1, VEGFA, ADAM17, DNAJC5, HSPD1, TNFAIP3, NGF
GOTERM_BP_FAT	GO:0045596~negative regulation of cell differentiation	13	2.23752	0.067304	463	216	13528	1.7585	1	0.53073		RTN4, NOTCH2, MAPK1, ZFP91, ISL2, PSEN1, STAT5A, ZEB1, REST, RUNX1, SIRT1, GLI3, RBM15
GOTERM_BP_FAT	GO:0042493~response to drug	13	2.23752	0.067304	463	216	13528	1.7585	1	0.53073		CAV2, CDKN1A, YWHAZ, EP300, LYN, BLOC1S3, JUN, HMGCS1, ADAM17, PTEN, JUNB, STAT3, NGF
GOTERM_MF_FAT	GO:0019787~small conjugating protein ligase activity	11	1.89329	0.0679133	457	166	12983	1.88254	1	0.495983		UBE2E3, RNF2, WWP1, UBR5, CBL, UBE4B, UBE2J1, UBE2NL, BCOR, RNF20, RNF40
GOTERM_MF_FAT	GO:0004713~protein tyrosine kinase activity	11	1.89329	0.0679133	457	166	12983	1.88254	1	0.495983		EGFR, CAV2, TWF1, LYN, NEK3, LMTK2, ABL1, INSR, IRS1, EPHA2, WEE1
GOTERM_BP_FAT	GO:0051254~positive regulation of RNA metabolic process	24	4.13081	0.0685848	463	481	13528	1.45787	1	0.536002		TMX1, IKZF2, STAT5A, PSRC1, SMAD5, NR4A2, NAA15, MED14, ZEB1, HMGA1, JUNB, STAT3, NRIP1, EPC1, EP300, NCOA4, SMARCC1, MAPK14, JUN, VEGFA, NFIC, RUNX1, SMARCA2, RBM15
GOTERM_BP_FAT	GO:0051347~positive regulation of transferase activity	14	2.40964	0.0686278	463	240	13528	1.70439	1	0.534565		EGFR, DBNL, PPP1CB, IRS1, PRKAR2A, PDPK1, PSEN1, SERINC1, PRKAR1A, ADRA2A, DGKZ, ADAM17, INSR, ADAM9
GOTERM_MF_FAT	GO:0004438~phosphatidylinositol-3-phosphatase activity	2	0.344234	0.0690147	457	2	12983	28.4092	1	0.496215		MTMR14, PTEN
GOTERM_BP_FAT	GO:0060548~negative regulation of cell death	19	3.27022	0.069113	463	360	13528	1.54207	1	0.535506		EGFR, TMX1, YWHAZ, STAT5A, NR4A2, SKP2, ITSN1, PTEN, NOTCH2, PEA15, ZFP91, CDKN1A, PSEN1, VEGFA, ADAM17, DNAJC5, HSPD1, TNFAIP3, NGF
GOTERM_BP_FAT	GO:0001558~regulation of cell growth	12	2.0654	0.0691526	463	194	13528	1.80731	1	0.534065		RTN4, ZFP91, CDKN1A, CDKN1B, EP300, CDKN2AIP, PSRC1, CAMK2D, ADAM17, EBAG9, ENO1, NGF
GOTERM_BP_FAT	GO:0012501~programmed cell death	29	4.99139	0.0701499	463	611	13528	1.38679	1	0.537709		RTN4, DPF2, SGPP1, AKAP13, RFFL, ITSN1, PTEN, PDCD4, RPS3, PEA15, SHB, TSC22D3, SLK, SOS1, EBAG9, UBE4B, ESPL1, SIRT1, FXR1, MEF2D, CDKN1B, EP300, PSEN1, JUN, HSPD1, TNFAIP3, FASTKD5, THOC1, NGF
GOTERM_BP_FAT	GO:0046777~protein amino acid autophosphorylation	7	1.20482	0.0703836	463	85	13528	2.4062	1	0.5373		EGFR, CAV2, MAP3K3, CAMK2G, CAMK2D, LMTK2, INSR
GOTERM_MF_FAT	GO:0001883~purine nucleoside binding	68	11.704	0.0707637	457	1601	12983	1.20664	1	0.499746		NRBP1, PPIP5K2, HELZ, CCT3, ANKRD17, PDPK1, PRKAR2A, SLK, AAK1, PAK4, EEF2K, STK39, TLK2, INSR, KIAA0232, KIF2A, EGFR, LYN, PKN2, UBE2J1, GMPS, PRKCD, WEE1, CDK2, MAPK1, NEK9, NEK4, KIF26A, SMARCA2, FASTKD5, SMARCAD1, BTAF1, NEK3, CAMK2G, FKBP4, WRNIP1, N4BP2, CHD9, MOV10, CHD7, MAP3K3, SBK1, LMTK2, CAMK2D, CHD1, RUNX1, ACSL3, EHD2, DHX57, CSNK1A1, ABCB9, TAOK1, MYO1F, YTHDC2, DDX5, EPHA2, P2RX5,…
GOTERM_BP_FAT	GO:0031113~regulation of microtubule polymerization	3	0.516351	0.0708016	463	13	13528	6.74265	1	0.537859		CAV2, CDKN1B, PSRC1
GOTERM_BP_FAT	GO:0031112~positive regulation of microtubule polymerization or depolymerization	3	0.516351	0.0708016	463	13	13528	6.74265	1	0.537859		CAV2, CDKN1B, PSRC1
GOTERM_BP_FAT	GO:0042100~B cell proliferation	3	0.516351	0.0708016	463	13	13528	6.74265	1	0.537859		SHB, HSPD1, PRKCD
GOTERM_BP_FAT	GO:0030866~cortical actin cytoskeleton organization	3	0.516351	0.0708016	463	13	13528	6.74265	1	0.537859		EPB41L2, PLEK, EHD2
SP_PIR_KEYWORDS	Spliceosome	8	1.37694	0.0711333	581	120	19235	2.20711	1	0.38983		RALY, SF3B1, HNRNPF, HNRNPH1, DDX5, HNRNPA1, PRPF38B, PRPF38A
KEGG_PATHWAY	hsa04062:Chemokine signaling pathway	11	1.89329	0.0715326	162	187	5085	1.84641	0.999906	0.266003		MAPK1, LYN, GRB2, SOS1, GNG12, CRK, PRKCD, STAT3, PXN, PIK3R1, CCNL2
GOTERM_CC_FAT	GO:0046930~pore complex	7	1.20482	0.0723114	394	95	12782	2.39044	1	0.365959		NUP153, AGFG1, NUP160, IPO5, KPNA4, KPNA3, LBR
INTERPRO	IPR000219:Dbl homology (DH) domain	6	1.0327	0.0724094	540	69	16659	2.68261	1	0.634597		ARHGEF7, SOS1, ARHGEF5, AKAP13, ITSN2, ITSN1
SP_PIR_KEYWORDS	mRNA transport	6	1.0327	0.0725378	581	74	19235	2.68433	1	0.390884		NUP153, AGFG1, NUP160, KHSRP, HNRNPA1, THOC1
BBID	2.Cytokine_Receptors	3	0.516351	0.072768	29	6	358	6.17241	0.964001	0.425379		MAPK1, SOS1, PIK3R1
GOTERM_BP_FAT	GO:0043010~camera-type eye development	8	1.37694	0.0735466	463	107	13528	2.18453	1	0.550371		CHD7, YY1, VEGFA, PYGO2, ZEB1, NHS, GLI3, MYH10
INTERPRO	IPR001936:Ras GTPase-activating protein	3	0.516351	0.0735591	540	14	16659	6.61071	1	0.635085		RASAL2, GAPVD1, IQGAP1
UP_SEQ_FEATURE	zinc finger region:C2H2-type 4; atypical	3	0.516351	0.0743796	581	15	19113	6.57935	1	0.852552		ZNF512B, ZEB1, SNAI1
UP_SEQ_FEATURE	domain:GRAM	3	0.516351	0.0743796	581	15	19113	6.57935	1	0.852552		TSC22D3, GRAMD3, OXR1
GOTERM_BP_FAT	GO:0010324~membrane invagination	13	2.23752	0.0750052	463	220	13528	1.72653	1	0.556088		DBNL, GAPVD1, TFRC, WASF2, SNX2, SNX3, ITSN2, ITSN1, BIN1, EHD2, CLTCL1, SH3GL2, EPN1
GOTERM_BP_FAT	GO:0006897~endocytosis	13	2.23752	0.0750052	463	220	13528	1.72653	1	0.556088		DBNL, GAPVD1, TFRC, WASF2, SNX2, SNX3, ITSN2, ITSN1, BIN1, EHD2, CLTCL1, SH3GL2, EPN1
SMART	SM00439:BAH	3	0.516351	0.0752118	382	11	9079	6.48191	1	0.489538		DNMT1, PBRM1, RERE
SMART	SM00391:MBD	3	0.516351	0.0752118	382	11	9079	6.48191	1	0.489538		MECP2, BAZ2B, BAZ2A
BIOCARTA	h_At1rPathway:Angiotensin II mediated activation of JNK Pathway via Pyk2 dependent signaling	5	0.860585	0.0756531	88	27	1437	3.02399	1	0.470691		EGFR, MAPK1, GRB2, JUN, SOS1
GOTERM_BP_FAT	GO:0051028~mRNA transport	7	1.20482	0.0768973	463	87	13528	2.35089	1	0.563821		ZC3H3, NUP153, AGFG1, NUP160, KHSRP, HNRNPA1, THOC1
GOTERM_BP_FAT	GO:0006469~negative regulation of protein kinase activity	7	1.20482	0.0768973	463	87	13528	2.35089	1	0.563821		CDKN1A, PDPK1, CDKN1B, PSEN1, NF2, DUSP8, PDCD4
INTERPRO	IPR018159:Spectrin/alpha-actinin	4	0.688468	0.077614	540	31	16659	3.98065	1	0.650164		SYNE1, UTRN, ACTN1, SPTAN1
INTERPRO	IPR011616:bZIP transcription factor, bZIP-1	4	0.688468	0.077614	540	31	16659	3.98065	1	0.650164		BACH1, FOSL2, JUN, JUNB
KEGG_PATHWAY	hsa04010:MAPK signaling pathway	14	2.40964	0.0791516	162	267	5085	1.64586	0.999967	0.282871		EGFR, GRB2, TAOK1, GNG12, MAX, MAPK1, MAP3K3, MAPK14, SOS1, JUN, STMN1, DUSP8, CRK, NGF
SP_PIR_KEYWORDS	ligase	15	2.58176	0.0794148	581	305	19235	1.6282	1	0.414806		CBL, UBE2J1, TRIM41, RFFL, GMPS, ZNRF2, UBE2E3, RNF2, WWP1, UBR5, RNF139, NSMCE2, ACSL3, RNF20, RNF40
GOTERM_MF_FAT	GO:0001882~nucleoside binding	68	11.704	0.0796742	457	1612	12983	1.1984	1	0.537689		NRBP1, PPIP5K2, HELZ, CCT3, ANKRD17, PDPK1, PRKAR2A, SLK, AAK1, PAK4, EEF2K, STK39, TLK2, INSR, KIAA0232, KIF2A, EGFR, LYN, PKN2, UBE2J1, GMPS, PRKCD, WEE1, CDK2, MAPK1, NEK9, NEK4, KIF26A, SMARCA2, FASTKD5, SMARCAD1, BTAF1, NEK3, CAMK2G, FKBP4, WRNIP1, N4BP2, CHD9, MOV10, CHD7, MAP3K3, SBK1, LMTK2, CAMK2D, CHD1, RUNX1, ACSL3, EHD2, DHX57, CSNK1A1, ABCB9, TAOK1, MYO1F, YTHDC2, DDX5, EPHA2, P2RX5,…
GOTERM_BP_FAT	GO:0016236~macroautophagy	3	0.516351	0.0807891	463	14	13528	6.26103	1	0.580879		ATG9A, PSEN1, ATG16L1
GOTERM_BP_FAT	GO:0060322~head development	3	0.516351	0.0807891	463	14	13528	6.26103	1	0.580879		CHD7, ARID5B, ASPH
GOTERM_BP_FAT	GO:0031365~N-terminal protein amino acid modification	3	0.516351	0.0807891	463	14	13528	6.26103	1	0.580879		EP300, NAA10, NAA15
GOTERM_BP_FAT	GO:0009967~positive regulation of signal transduction	16	2.75387	0.0809232	463	295	13528	1.58471	1	0.579879		CAV2, LYN, IL6ST, RICTOR, ITSN1, IRS1, P2RX5, ZFP91, NOTCH2, MAP3K3, MIER1, CDKN2AIP, SOS1, VEGFA, ADAM17, INSR
KEGG_PATHWAY	hsa04150:mTOR signaling pathway	5	0.860585	0.0811845	162	52	5085	3.01816	0.999975	0.28161		MAPK1, PDPK1, VEGFA, RICTOR, PIK3R1
GOTERM_BP_FAT	GO:0043467~regulation of generation of precursor metabolites and energy	4	0.688468	0.0814221	463	30	13528	3.89575	1	0.580593		IRS2, PPP1CB, INSR, IRS1
GOTERM_BP_FAT	GO:0045768~positive regulation of anti-apoptosis	4	0.688468	0.0814221	463	30	13528	3.89575	1	0.580593		CDKN1A, IL6ST, ERC1, SIRT1
INTERPRO	IPR011992:EF-Hand type	13	2.23752	0.0824737	540	236	16659	1.69936	1	0.668042		REPS1, STAT5A, UTRN, CBL, ACTN1, CABP7, ITSN2, ITSN1, STAT3, CALU, EFHD2, EHD2, SPTAN1
GOTERM_BP_FAT	GO:0007568~aging	8	1.37694	0.0824903	463	110	13528	2.12496	1	0.583938		TFRC, GRB2, JUN, PDCD4, SIRT1, PRKCD, PTEN, TERF2
GOTERM_MF_FAT	GO:0008047~enzyme activator activity	18	3.09811	0.0827275	457	335	12983	1.52646	1	0.546264		DBNL, AGFG1, TBC1D10B, RALBP1, TAOK1, ITSN1, ARFGEF1, PRKCD, IQGAP1, RASAL2, ARHGAP21, GAPVD1, EVI5, JUN, SOS1, PRKRA, GIT2, EBAG9
GOTERM_BP_FAT	GO:0007242~intracellular signaling cascade	53	9.1222	0.0827989	463	1256	13528	1.23293	1	0.58375		IL6ST, STAT5A, WASF2, SNIP1, ITSN1, IQGAP1, PRKAR2A, PDPK1, TLK2, INSR, ADAM9, EGFR, DBNL, LYN, RALBP1, RREB1, ARHGEF7, ARHGEF5, MED14, IRS1, PRKCD, NRIP1, MAPK1, PSEN1, NCOA4, UBR5, STMN1, ERC1, UNC13B, NGF, RALGPS2, USP8, GRB2, AKAP13, GNG12, MAP3K3, SOS1, ADRA2A, DCX, PIK3R1, RAB8A, PLEK, RALGDS, STAT3, UACA, PLCG1, MAPK14, PRKAR1A, DGKZ, ABL1, SMC1A, DUSP8, CRK
PIR_SUPERFAMILY	PIRSF036579:cyclin, T/K types	2	0.344234	0.0831792	212	3	7396	23.2579	1	0.999977		CCNT2, CCNK
GOTERM_BP_FAT	GO:0031344~regulation of cell projection organization	7	1.20482	0.0837405	463	89	13528	2.29806	1	0.586458		RTN4, ZFP91, PSEN1, ROBO1, NUMB, DBN1, NGF
GOTERM_BP_FAT	GO:0007243~protein kinase cascade	19	3.27022	0.084298	463	370	13528	1.50039	1	0.587392		EGFR, DBNL, PLEK, GRB2, IL6ST, STAT5A, SNIP1, IRS1, STAT3, MAPK1, PSEN1, MAP3K3, MAPK14, ADRA2A, ERC1, DUSP8, INSR, PIK3R1, ADAM9
SMART	SM00385:CYCLIN	5	0.860585	0.0853629	382	40	9079	2.97088	1	0.521857		CCNT2, CCNK, CCNY, CCNC, CCNL2
GOTERM_BP_FAT	GO:0045664~regulation of neuron differentiation	9	1.54905	0.0854688	463	133	13528	1.97717	1	0.591071		RTN4, ZFP91, ISL2, PSEN1, ROBO1, NUMB, REST, DBN1, NGF
GOTERM_CC_FAT	GO:0005813~centrosome	12	2.0654	0.0856918	394	224	12782	1.73794	1	0.41508		EXOC7, EVI5, CEP135, SMEK2, FLII, TOPBP1, CLASP1, ESPL1, MARCKS, CEP55, TNFAIP3, KIF2A
UP_SEQ_FEATURE	compositionally biased region:Poly-Arg	10	1.72117	0.0860883	581	175	19113	1.87981	1	0.889135		CHD7, PBXIP1, FAM73B, SFPQ, UNK, FXR2, BAZ2A, SMARCA2, GPATCH8, FXR1
GOTERM_BP_FAT	GO:0046660~female sex differentiation	6	1.0327	0.0864726	463	69	13528	2.54071	1	0.593953		CHD7, STAT5A, VEGFA, FANCA, SIRT1, NRIP1
GOTERM_BP_FAT	GO:0046545~development of primary female sexual characteristics	6	1.0327	0.0864726	463	69	13528	2.54071	1	0.593953		CHD7, STAT5A, VEGFA, FANCA, SIRT1, NRIP1
GOTERM_MF_FAT	GO:0050839~cell adhesion molecule binding	4	0.688468	0.0868933	457	30	12983	3.78789	1	0.559339		PSEN1, NUMB, CTNND1, MSN
SMART	SM00487:DEXDc	9	1.54905	0.0870949	382	109	9079	1.96241	1	0.515972		SMARCAD1, CHD9, BTAF1, CHD7, CHD1, YTHDC2, DDX5, SMARCA2, DHX57
GOTERM_BP_FAT	GO:0033673~negative regulation of kinase activity	7	1.20482	0.0872848	463	90	13528	2.27252	1	0.595954		CDKN1A, PDPK1, CDKN1B, PSEN1, NF2, DUSP8, PDCD4
GOTERM_BP_FAT	GO:0022406~membrane docking	4	0.688468	0.0879641	463	31	13528	3.77008	1	0.597353		CAV2, RAB8A, PLEK, MSN
GOTERM_BP_FAT	GO:0031110~regulation of microtubule polymerization or depolymerization	4	0.688468	0.0879641	463	31	13528	3.77008	1	0.597353		CAV2, CDKN1B, PSRC1, CLASP1
GOTERM_BP_FAT	GO:0042509~regulation of tyrosine phosphorylation of STAT protein	4	0.688468	0.0879641	463	31	13528	3.77008	1	0.597353		ZFP91, NF2, LYN, IL6ST
GOTERM_BP_FAT	GO:0009306~protein secretion	4	0.688468	0.0879641	463	31	13528	3.77008	1	0.597353		PLEK, LYN, BLOC1S3, CANX
KEGG_PATHWAY	hsa04370:VEGF signaling pathway	6	1.0327	0.0879696	162	75	5085	2.51111	0.99999	0.294462		MAPK1, PLCG1, MAPK14, VEGFA, PXN, PIK3R1
KEGG_PATHWAY	hsa04662:B cell receptor signaling pathway	6	1.0327	0.0879696	162	75	5085	2.51111	0.99999	0.294462		MAPK1, LYN, GRB2, JUN, SOS1, PIK3R1
GOTERM_CC_FAT	GO:0000776~kinetochore	6	1.0327	0.0880786	394	77	12782	2.52792	1	0.419791		PSEN1, NUP160, PBRM1, CLASP1, SMC1A, SEPT7
UP_SEQ_FEATURE	short sequence motif:YXXM motif 6	2	0.344234	0.0883073	581	3	19113	21.9312	1	0.892334		IRS2, IRS1
UP_SEQ_FEATURE	short sequence motif:YXXM motif 7	2	0.344234	0.0883073	581	3	19113	21.9312	1	0.892334		IRS2, IRS1
UP_SEQ_FEATURE	region of interest:Interaction with the PRC2/EED-EZH2 complex	2	0.344234	0.0883073	581	3	19113	21.9312	1	0.892334		DNMT3A, DNMT1
UP_SEQ_FEATURE	short sequence motif:YXXM motif 4	2	0.344234	0.0883073	581	3	19113	21.9312	1	0.892334		IRS2, IRS1
UP_SEQ_FEATURE	short sequence motif:YXXM motif 2	2	0.344234	0.0883073	581	3	19113	21.9312	1	0.892334		IRS2, IRS1
UP_SEQ_FEATURE	short sequence motif:YXXM motif 5	2	0.344234	0.0883073	581	3	19113	21.9312	1	0.892334		IRS2, IRS1
UP_SEQ_FEATURE	short sequence motif:YXXM motif 1	2	0.344234	0.0883073	581	3	19113	21.9312	1	0.892334		IRS2, IRS1
UP_SEQ_FEATURE	short sequence motif:YXXM motif 3	2	0.344234	0.0883073	581	3	19113	21.9312	1	0.892334		IRS2, IRS1
GOTERM_BP_FAT	GO:0032583~regulation of gene-specific transcription	9	1.54905	0.0883434	463	134	13528	1.96241	1	0.597435		CDKN1B, IKZF2, PSRC1, BCOR, INSR, SIRT1, RBM15, RNF20, SMARCA2
GOTERM_MF_FAT	GO:0051427~hormone receptor binding	7	1.20482	0.0889863	457	88	12983	2.25982	1	0.562995		HMGN3, NCOA4, FKBP4, MED14, HMGA1, ZNHIT3, NRIP1
GOTERM_CC_FAT	GO:0001740~Barr body	2	0.344234	0.0894389	394	3	12782	21.6277	1	0.420567		H2AFY, H3F3B
GOTERM_CC_FAT	GO:0005899~insulin receptor complex	2	0.344234	0.0894389	394	3	12782	21.6277	1	0.420567		INSR, IRS1
GOTERM_CC_FAT	GO:0001674~female germ cell nucleus	2	0.344234	0.0894389	394	3	12782	21.6277	1	0.420567		MARCKS, COIL
UP_SEQ_FEATURE	repeat:TPR 1	9	1.54905	0.0894718	581	151	19113	1.96073	1	0.89245		ZFC3H1, INTS8, LEPRE1, FKBP5, FKBP4, NASP, NAA15, KLC2, ASPH
UP_SEQ_FEATURE	repeat:TPR 2	9	1.54905	0.0894718	581	151	19113	1.96073	1	0.89245		ZFC3H1, INTS8, LEPRE1, FKBP5, FKBP4, NASP, NAA15, KLC2, ASPH
GOTERM_BP_FAT	GO:0006915~apoptosis	28	4.81928	0.090214	463	602	13528	1.35898	1	0.603923		RTN4, DPF2, SGPP1, AKAP13, RFFL, ITSN1, PTEN, PDCD4, RPS3, PEA15, SHB, TSC22D3, SLK, SOS1, EBAG9, UBE4B, ESPL1, SIRT1, FXR1, MEF2D, EP300, PSEN1, JUN, HSPD1, TNFAIP3, FASTKD5, THOC1, NGF
GOTERM_BP_FAT	GO:0045637~regulation of myeloid cell differentiation	6	1.0327	0.0906594	463	70	13528	2.50441	1	0.60426		MAPK14, KLF10, JUN, STAT5A, RUNX1, RBM15
GOTERM_BP_FAT	GO:0046627~negative regulation of insulin receptor signaling pathway	3	0.516351	0.0911787	463	15	13528	5.84363	1	0.604908		GRB10, PRKCD, IRS1
GOTERM_BP_FAT	GO:0006509~membrane protein ectodomain proteolysis	3	0.516351	0.0911787	463	15	13528	5.84363	1	0.604908		PSEN1, ADAM17, ADAM9
SP_PIR_KEYWORDS	Cone-rod dystrophy	3	0.516351	0.0916284	581	17	19235	5.84236	1	0.457876		PROM1, PITPNM3, ADAM9
SP_PIR_KEYWORDS	zinc finger	9	1.54905	0.0921842	581	153	19235	1.94745	1	0.454679		BRPF1, EP300, ZHX1, HIVEP1, ZEB1, TNFAIP3, GLI3, ZXDA, PXN
BIOCARTA	h_g1Pathway:Cell Cycle: G1/S Check Point	5	0.860585	0.0934907	88	29	1437	2.81544	1	0.532658		CDKN1A, CDKN1B, SKP2, ABL1, CDK2
SP_PIR_KEYWORDS	neurodegeneration	6	1.0327	0.0938986	581	80	19235	2.483	1	0.455873		SYNE1, PSEN1, VAPB, ZFYVE26, GAN, HSPD1
INTERPRO	IPR005643:Jun-like transcription factor	2	0.344234	0.0939635	540	3	16659	20.5667	1	0.712385		JUN, JUNB
INTERPRO	IPR008395:Agenet	2	0.344234	0.0939635	540	3	16659	20.5667	1	0.712385		FXR2, FXR1
INTERPRO	IPR012996:Zinc finger, CHHC-type	2	0.344234	0.0939635	540	3	16659	20.5667	1	0.712385		HNRNPF, HNRNPH1
INTERPRO	IPR004965:Paralemmin	2	0.344234	0.0939635	540	3	16659	20.5667	1	0.712385		PALM, PALM2
INTERPRO	IPR003175:Cyclin-dependent kinase inhibitor	2	0.344234	0.0939635	540	3	16659	20.5667	1	0.712385		CDKN1A, CDKN1B
INTERPRO	IPR002112:Transcription factor Jun	2	0.344234	0.0939635	540	3	16659	20.5667	1	0.712385		JUN, JUNB
GOTERM_BP_FAT	GO:0007017~microtubule-based process	14	2.40964	0.0940227	463	253	13528	1.61681	1	0.615207		CAV2, CEP135, PSRC1, ESPL1, DOCK7, KLC2, HOOK3, HOOK1, MAP7, CLASP1, STMN1, SMC1A, KIF26A, KIF2A
GOTERM_BP_FAT	GO:0007423~sensory organ development	13	2.23752	0.0947869	463	229	13528	1.65867	1	0.616794		EGFR, CDKN1B, CHD7, BLOC1S3, YY1, VEGFA, PRKRA, PYGO2, ZEB1, NHS, GLI3, STAT3, MYH10
UP_SEQ_FEATURE	domain:SH3 1	4	0.688468	0.0950538	581	36	19113	3.65519	1	0.904175		GRB2, ITSN2, ITSN1, CRK
INTERPRO	IPR018247:EF-HAND 1	12	2.0654	0.0950577	540	217	16659	1.70599	1	0.711664		EFHD2, PLCG1, REPS1, MIER1, CABP7, AKAP13, ACTN1, ITSN2, ITSN1, EHD2, SPTAN1, CALU
GOTERM_BP_FAT	GO:0032844~regulation of homeostatic process	8	1.37694	0.0953451	463	114	13528	2.0504	1	0.617529		P2RX5, LYN, MAPK14, STAT5A, VEGFA, ADAM17, ERCC4, TERF2
GOTERM_BP_FAT	GO:0032147~activation of protein kinase activity	8	1.37694	0.0953451	463	114	13528	2.0504	1	0.617529		EGFR, PDPK1, PRKAR2A, PSEN1, PRKAR1A, DGKZ, INSR, ADAM9
GOTERM_MF_FAT	GO:0042162~telomeric DNA binding	3	0.516351	0.0956445	457	15	12983	5.68184	1	0.585228		HNRNPD, TERF2, PURA
INTERPRO	IPR009072:Histone-fold	5	0.860585	0.0968264	540	54	16659	2.85648	1	0.713603		POLE3, SOS1, H2AFZ, H2AFY, H3F3B
BBID	37.Akt-PKB_Effector_of_P13K_in_Vivo	3	0.516351	0.0970046	29	7	358	5.29064	0.988776	0.473435		MAPK1, MAPK14, PIK3R1
GOTERM_CC_FAT	GO:0044445~cytosolic part	9	1.54905	0.0970083	394	152	12782	1.92089	1	0.443674		UACA, RPL14, BLOC1S3, CCT3, ERC1, FXR2, PIK3R1, RPS3, ENO1
GOTERM_BP_FAT	GO:0070271~protein complex biogenesis	24	4.13081	0.0982394	463	505	13528	1.38858	1	0.627576		SMARCAD1, CAV2, RSF1, GRB2, FKBP4, MED14, ANLN, SLC9A3R1, SKAP2, IRS1, HMGA1, PXN, ZFP91, GTF2I, RRM2, MED26, IPO5, HSPD1, ATG16L1, KPNA3, UNC13B, FANCA, INSR, SEPT7
GOTERM_BP_FAT	GO:0006461~protein complex assembly	24	4.13081	0.0982394	463	505	13528	1.38858	1	0.627576		SMARCAD1, CAV2, RSF1, GRB2, FKBP4, MED14, ANLN, SLC9A3R1, SKAP2, IRS1, HMGA1, PXN, ZFP91, GTF2I, RRM2, MED26, IPO5, HSPD1, ATG16L1, KPNA3, UNC13B, FANCA, INSR, SEPT7
GOTERM_BP_FAT	GO:0031935~regulation of chromatin silencing	2	0.344234	0.0990021	463	3	13528	19.4788	1	0.629051		SIRT1, HMGA1
GOTERM_BP_FAT	GO:0010834~telomere maintenance via telomere shortening	2	0.344234	0.0990021	463	3	13528	19.4788	1	0.629051		ERCC4, TERF2
GOTERM_BP_FAT	GO:0051088~PMA-inducible membrane protein ectodomain proteolysis	2	0.344234	0.0990021	463	3	13528	19.4788	1	0.629051		ADAM17, ADAM9
GOTERM_BP_FAT	GO:0051608~histamine transport	2	0.344234	0.0990021	463	3	13528	19.4788	1	0.629051		YWHAZ, LYN
UP_SEQ_FEATURE	repeat:HEAT 1	5	0.860585	0.0990622	581	58	19113	2.83592	1	0.910906		SF3B1, BTAF1, EIF4G3, IPO5, CLASP1
UP_SEQ_FEATURE	repeat:HEAT 2	5	0.860585	0.0990622	581	58	19113	2.83592	1	0.910906		SF3B1, BTAF1, EIF4G3, IPO5, CLASP1
GOTERM_BP_FAT	GO:0010647~positive regulation of cell communication	17	2.92599	0.0995485	463	329	13528	1.50975	1	0.629668		EGFR, CAV2, LYN, IL6ST, RICTOR, ITSN1, IRS1, P2RX5, ZFP91, NOTCH2, MAP3K3, MIER1, CDKN2AIP, SOS1, VEGFA, ADAM17, INSR

## Sheet: Gene list
Gene symbol
AAK1
ABCB9
ABL1
ACSL3
ACTN1
ADAM17
ADAM9
ADAMTS8
ADD3
ADRA2A
AEBP2
AFF4
AGFG1
AGPAT6
AHDC1
AKAP1
AKAP13
ALKBH5
ANKRD17
ANKRD52
ANLN
ANP32B
ARFGEF1
ARGLU1
ARHGAP21
ARHGEF5
ARHGEF7
ARID3A
ARID4A
ARID4B
ARID5B
ARPC5L
ARPP19
ASPH
ATG16L1
ATG4A
ATG9A
ATP2A2
BACH1
BAZ2A
BAZ2B
BCL9
BCOR
BEGAIN
BIN1
BLOC1S3
BMI1
BRD3
BRPF1
BRPF3
BRWD3
BTAF1
BTBD10
BZW1
BZW2
C10orf11
C12orf43
C17orf85
C18orf21
C18orf25
C1orf52
C20orf112
C2orf88
C6orf47
CA10
CABP7
CACHD1
CALU
CAMK2D
CAMK2G
CANX
CAPRIN1
CAV2
CBL
CBX3
CCDC6
CCDC82
CCNC
CCNK
CCNL2
CCNT2
CCNY
CCT3
CDC37L1
CDC42EP3
CDCA8
CDK2
CDKN1A
CDKN1B
CDKN2AIP
CENPB
CEP135
CEP55
CFL2
CHD1
CHD7
CHD9
CHSY3
CLASP1
CLIP2
CLTCL1
CNN3
COIL
COL27A1
CPSF7
CRK
CSNK1A1
CTDSPL2
CTNND1
CTTNBP2NL
CXorf23
CYP19A1
DBN1
DBNL
DCP2
DCX
DDI2
DDX5
DENND4B
DENND4C
DGKZ
DHX57
DIAPH2
DIP2B
DMWD
DNAJC13
DNAJC5
DNMT1
DNMT3A
DOCK6
DOCK7
DPF2
DPYSL3
DUSP8
EAF1
EBAG9
EEF2K
EFHD2
EFNB2
EGFR
EHD2
EIF3J
EIF4G2
EIF4G3
EIF5
ELF2
ELK3
ELL
ENO1
ENSA
EP300
EPB41L2
EPB41L4A
EPC1
EPHA2
EPN1
EPS8
ERBB2IP
ERC1
ERC2
ERCC4
ERG
ESPL1
ESYT2
EVI5
EXOC7
EYA4
FAM13A
FAM21A, FAM21B
FAM21D, FAM21C
FAM73B
FAM84A
FAM91A1
FANCA
FASTKD5
FBXO28
FBXO46
FERMT2
FHOD1
FKBP4
FKBP5
FLII
FMN1
FMNL2
FNBP4
FNDC3A
FOSL2
FOXK2
FUBP1
FXR1
FXR2
GABRB1
GAN
GAPVD1
GCC2
GFPT2
GIT2
GLCCI1
GLI3
GLIS2
GMPS
GNG12
GOLGA4
GPAM
GPATCH8
GPR125
GPR64
GRAMD3
GRB10
GRB2
GTF2I
H2AFY
H2AFZ
H3F3B
HAT1
HDGF
HELZ
HIVEP1
HMGA1
HMGCS1
HMGN3
HNRNPA1
HNRNPD
HNRNPF
HNRNPH1
HOOK1
HOOK3
HSPD1
IGF2BP1
IKZF2
IL6ST
ING5
INSR
INTS8
IPO5
IQGAP1
IRS1
IRS2
ISL2
ITSN1
ITSN2
JUN
JUNB
KCNJ3
KDM2B
KDM4B
KDM5A
KDM5B
KDM5C
KHNYN
KHSRP
KIAA0232
KIAA1109
KIAA1161
KIAA1958
KIF26A
KIF2A
KLC2
KLF10
KLK10
KPNA3
KPNA4
LAMA4
LAS1L
LASP1
LBH
LBR
LEMD3
LEPRE1
LMTK2
LOXL4
LRRC16A
LRRC41
LRRC8A
LYN
MAF1
MAP3K3
MAP7
MAP7D1
MAPK1
MAPK14
MAPRE2
MARCKS
MARCKSL1
MATR3
MAX
MDM1
MECP2
MED14
MED26
MEF2D
MEPCE
MGA
MICAL1
MIER1
MIER3
MOCS2
MOV10
MSN
MTDH
MTFR1
MTMR12
MTMR14
MTUS1
MYBL2
MYCN
MYH10
MYO1F
MYPN
N4BP2
NAA10
NAA15
NAP1L1
NAP1L4
NASP
NCOA4
NEK3
NEK4
NEK9
NF2
NFIA
NFIC
NFXL1
NGF
NHLRC2
NHS
NOTCH2
NPM3
NR2F6
NR4A2
NRBP1
NRIP1
NRXN3
NSMCE2
NUMB
NUP153
NUP160
OSBP
OSBPL11
OSTF1
OTUD4
OTUD5
OXR1
P2RX5
PAK4
PALM
PALM2
PAM
PAN2
PAPOLG
PARG
PBRM1
PBXIP1
PCBP1
PCBP2
PCNP
PDAP1
PDCD4
PDCL
PDPK1
PDS5A
PEA15
PER1
PFN2
PGK1
PGM1
PGRMC1
PGRMC2
PHACTR2
PHB
PHF8
PIGW
PIK3R1
PITPNM3
PKN2
PLCG1
PLEK
PLEKHF2
PLXNC1
POGK
POGZ
POLE3
POLR3D
POP1
PPAP2B
PPAPDC2
PPFIA1
PPIP5K2
PPP1CB
PPP1R10
PPP1R12A
PPP1R3A
PRKAR1A
PRKAR2A
PRKCD
PRKRA
PROM1
PRPF38A
PRPF38B
PRPF40A
PSEN1
PSIP1
PSMA4
PSRC1
PTBP1
PTEN
PTGES3
PTPN14
PTPRA
PURA
PXN
PYGO2
RAB8A
RAD23B
RALBP1
RALGDS
RALGPS2
RALY
RASAL2
RBBP5
RBM12B
RBM15
RBM27
RBM7
RCC2
RCOR1
REPS1
RERE
REST
REV3L
RFFL
RGPD6, RGPD5
RICTOR
RNF139
RNF2
RNF20
RNF219
RNF40
ROBO1
RPL14
RPS3
RPUSD2
RREB1
RRM2
RRP1B
RSF1
RTN4
RUNX1
SBK1
SCN9A
SDAD1
SEMA4B
SEPT7
SERBP1
SERINC1
SF3B1
SFPQ
SGPP1
SH3GL2
SHB
SIDT2
SIRT1
SKAP2
SKP2
SLC16A1
SLC16A2
SLC16A6
SLC7A5
SLC9A3R1
SLK
SMAD5
SMAD9
SMARCA2
SMARCAD1
SMARCC1
SMC1A
SMCR8
SMEK2
SNAI1
SNIP1
SNX12
SNX2
SNX3
SOS1
SPIRE1
SPTAN1
SSR1
SSR3
STAG2
STARD3NL
STAT3
STAT5A
STC2
STK39
STMN1
SUN1
SVIL
SYNE1
TAOK1
TBC1D10B
TCERG1
TERF2
TFRC
THOC1
TLK2
TMCC1
TMEM106B
TMEM181
TMEM87A
TMOD3
TMSB10
TMX1
TNFAIP1
TNFAIP3
TOPBP1
TRIM41
TRPC6
TRPS1
TSC22D3
TWF1
UACA
UBAP2L
UBE2E3
UBE2J1
UBE2NL
UBE4B
UBR5
UNC13B
UNK
USP25
USP42
USP47
USP48
USP8
UTRN
VAPB
VCPIP1
VEGFA
VIM
WAPAL
WASF2
WDR20
WDR26
WDR44
WDR91
WEE1
WRNIP1
WTAP
WWC1
WWC2
WWP1
XK
XPO4
XRN1
YAF2
YBX1
YTHDC1
YTHDC2
YTHDF2
YWHAZ
YY1
ZC3H11A
ZC3H3
ZCCHC2
ZCCHC24
ZEB1
ZFC3H1
ZFP91
ZFR
ZFYVE26
ZHX1
ZMYM4
ZNF217
ZNF423
ZNF469
ZNF512B
ZNF516
ZNF532
ZNF579
ZNF609
ZNF740
ZNHIT3
ZNRF2
ZXDA
