# Supplementary material for: Human Breast Milk miRNA, Maternal Probiotic Supplementation and Atopic Dermatitis in Offspring
Source: PLoS One. 2015 Dec 14;10(12):e0143496. doi: 10.1371/journal.pone.0143496 (PMC4682386; doi:10.1371/journal.pone.0143496)
Supplement: S4 File — Probiotic vs placebo: Functional analysis for differentially expressed breast milk miRNAs (XLSX) [file pone.0143496.s005.xlsx]

## Sheet: OVERVIEW
Overview of Supporting information file S5
Probiotic vs placebo: Functional analysis for differentially expressed breast milk miRNAs
Sheet name	Comments
DE miRNA	Differentially expressed miRNA results table from limma analysis.
Functional clustering	Functional annotation clustering information based on DAVID analysis. The group "enrichment scores" represent the geometric mean (in -log10 scale) of the unajusted p-values of the member terms. As such, an enrichment score ≥1.3 implies that the geometric mean of the members terms is ≤0.05. Clusters with enrichment scores <1.3 are not shown. The unadjusted p-values are identified as modified Fishe…
Functional annotation	Functional annotation chart for enriched terms identified by DAVID. Terms are limited to those with unajusted p-values ≤ 0.10 and terms with a Benjamini FDR ≤ 0.05 are highlighted in light blue.
Gene list	List of genes identified by TargetScan algorithm as potential targets fo the differentially expressed miRNAs.
Unmapped	List of genes identified by TargetScan algorithm which were not recognised by DAVID as human genes. Given the relative minority of unmapped genes, no effort was made to identify the cause of this mismatch.
Selected annoations	Annotation information of predicted targets of differentially expressed miRNA which are involved in biological processes, molecules or cells types which are described in association with allergy, atopy or allergy related diseases. Genes were identified by searching the Functional Annotation Table output from DAVID for the terms 'allergy', 'atopy', 'anaphylaxis', 'eczema', 'dermatitis', 'eosinophi…

## Sheet: DE miRNAs
miRNA	log2 Fold Change	Fold change	AveExpr (log2)*	AveExp (cpm)*	t	P.Value	adj.P.Val	B
hsa-miR-574-3p	-0.639526	0.641924	10.1278	1118.88	-2.47772	0.0162201	0.818467	-4.00793
hsa-miR-340-5p	-0.520775	0.696997	10.7863	1766.02	-2.10057	0.0401289	0.818467	-4.17923
hsa-let-7d-3p	0.486427	1.40097	8.87302	468.864	2.05953	0.044037	0.818467	-4.35731
hsa-miR-218-5p	-0.53631	0.689532	8.02362	260.226	-2.00486	0.0497521	0.818467	-4.39006
*AveExpr = Average expression

## Sheet: Functional clustering
Annotation Cluster 1	Enrichment Score: 3.85824341450137
Category	Term	Count	%	PValue	List Total	Pop Hits	Pop Total	Fold Enrichment	Bonferroni	Benjamini		Genes
UP_SEQ_FEATURE	topological domain:Lumenal	27	5.74468	4.0789e-05	469	444	19113	2.4782	0.054465	0.054465		GALNT3, DERL2, FUT9, GDE1, GOLT1B, HS3ST2, GALNT4, SORCS1, RIC3, EDEM1, GLCE, ERGIC2, SSR1, B3GAT2, B3GAT1, MAN2A1, POMGNT1, LPCAT1, ST8SIA4, ST8SIA5, CHST8, HS6ST3, HSD11B1, SEC61A1, HS3ST3B1, GALNT13, SSR3
SP_PIR_KEYWORDS	Signal-anchor	25	5.31915	0.00010936	469	421	19235	2.43544	0.0373442	0.0126063		GALNT3, SGCZ, FUT9, HS3ST2, GALNT4, MME, ITM2C, EDEM1, POMGNT1, ACSL1, LPCAT1, HS6ST3, DPP6, GALNT13, PAG1, GLCE, B3GAT2, MAN2A1, B3GAT1, KIAA1161, ST8SIA4, CHST8, ST8SIA5, HSD11B1, HS3ST3B1
SP_PIR_KEYWORDS	golgi apparatus	29	6.17021	0.000596855	469	588	19235	2.02274	0.187604	0.0292449		GALNT3, FUT9, RAP1GAP, HS3ST2, GALNT4, ARF6, RIC3, RTN3, KCNIP3, POMGNT1, LPCAT1, SLC35B2, AP3M1, COL4A3BP, RAB6A, GALNT13, SYS1, GOLT1B, PIK3C2A, ERGIC2, MARCH4, GLCE, B3GAT2, MAN2A1, B3GAT1, ST8SIA4, CHST8, ST8SIA5, HS3ST3B1
Annotation Cluster 2	Enrichment Score: 3.6896464539538796
Category	Term	Count	%	PValue	List Total	Pop Hits	Pop Total	Fold Enrichment	Bonferroni	Benjamini		Genes
GOTERM_BP_FAT	GO:0030182~neuron differentiation	30	6.38298	3.5442e-06	351	438	13528	2.63982	0.00623952	0.00623952		LPPR4, ONECUT2, SOX5, GJA1, RORB, PRKG1, HOXD10, OTP, HOXA1, PVRL1, ROBO1, LHX1, NUMB, ROBO2, DCX, RET, PTPRM, GNAO1, MCF2, NRXN3, RYK, MDGA1, MDGA2, OTX2, STXBP1, NRXN1, CTNNA2, SEMA6A, BTG2, RELN
GOTERM_BP_FAT	GO:0048666~neuron development	24	5.10638	2.52821e-05	351	339	13528	2.72859	0.0436666	0.022077		RET, LPPR4, GNAO1, PTPRM, MCF2, RYK, NRXN3, ONECUT2, OTX2, STXBP1, GJA1, RORB, NRXN1, PRKG1, HOXD10, CTNNA2, SEMA6A, HOXA1, PVRL1, ROBO1, NUMB, ROBO2, RELN, DCX
GOTERM_BP_FAT	GO:0032990~cell part morphogenesis	20	4.25532	3.80197e-05	351	256	13528	3.01104	0.0649396	0.0221328		RAB8A, LPPR4, PTPRM, RYK, NRXN3, ONECUT2, OTX2, STXBP1, GJA1, NRXN1, CTNNA2, SEMA6A, HOXA1, PVRL1, ROBO1, COL4A3BP, NUMB, ROBO2, RELN, DCX
GOTERM_BP_FAT	GO:0031175~neuron projection development	20	4.25532	3.80197e-05	351	256	13528	3.01104	0.0649396	0.0221328		LPPR4, GNAO1, PTPRM, MCF2, RYK, NRXN3, OTX2, STXBP1, GJA1, NRXN1, PRKG1, CTNNA2, SEMA6A, HOXA1, PVRL1, ROBO1, NUMB, ROBO2, RELN, DCX
GOTERM_BP_FAT	GO:0048858~cell projection morphogenesis	19	4.04255	6.97662e-05	351	245	13528	2.98892	0.115923	0.0303333		RAB8A, LPPR4, PTPRM, RYK, NRXN3, ONECUT2, OTX2, STXBP1, GJA1, NRXN1, CTNNA2, SEMA6A, HOXA1, PVRL1, ROBO1, NUMB, ROBO2, RELN, DCX
GOTERM_BP_FAT	GO:0048812~neuron projection morphogenesis	17	3.61702	0.00013489	351	213	13528	3.07607	0.211979	0.0389273		LPPR4, PTPRM, RYK, NRXN3, OTX2, STXBP1, GJA1, NRXN1, CTNNA2, SEMA6A, HOXA1, PVRL1, ROBO1, NUMB, ROBO2, RELN, DCX
GOTERM_BP_FAT	GO:0007409~axonogenesis	16	3.40426	0.000150204	351	193	13528	3.19513	0.233009	0.0371881		LPPR4, PTPRM, RYK, NRXN3, OTX2, STXBP1, NRXN1, CTNNA2, SEMA6A, HOXA1, PVRL1, ROBO1, NUMB, ROBO2, RELN, DCX
GOTERM_BP_FAT	GO:0030030~cell projection organization	23	4.89362	0.000234268	351	368	13528	2.40883	0.338844	0.0369163		RAB8A, LPPR4, GNAO1, PTPRM, MCF2, RYK, NRXN3, ONECUT2, OTX2, STXBP1, GJA1, ARF6, NRXN1, PRKG1, CTNNA2, SEMA6A, HOXA1, PVRL1, ROBO1, NUMB, ROBO2, RELN, DCX
GOTERM_BP_FAT	GO:0048667~cell morphogenesis involved in neuron differentiation	16	3.40426	0.000357045	351	209	13528	2.95053	0.467756	0.0511974		LPPR4, PTPRM, RYK, NRXN3, OTX2, STXBP1, NRXN1, CTNNA2, SEMA6A, HOXA1, PVRL1, ROBO1, NUMB, ROBO2, RELN, DCX
GOTERM_BP_FAT	GO:0000902~cell morphogenesis	21	4.46809	0.000988494	351	356	13528	2.2735	0.825624	0.103412		RAB8A, LPPR4, PTPRM, RYK, NRXN3, ONECUT2, OTX2, STXBP1, GJA1, NRXN1, CTNNA2, SEMA6A, HOXA1, PVRL1, ROBO1, COL4A3BP, NUMB, RHOA, ROBO2, RELN, DCX
GOTERM_BP_FAT	GO:0032989~cellular component morphogenesis	22	4.68085	0.00158273	351	397	13528	2.13579	0.939027	0.143933		ACTC1, RAB8A, LPPR4, PTPRM, NRXN3, RYK, ONECUT2, OTX2, STXBP1, GJA1, NRXN1, CTNNA2, SEMA6A, HOXA1, PVRL1, ROBO1, COL4A3BP, NUMB, RHOA, ROBO2, RELN, DCX
GOTERM_BP_FAT	GO:0000904~cell morphogenesis involved in differentiation	16	3.40426	0.00174342	351	244	13528	2.5273	0.954113	0.149718		LPPR4, PTPRM, RYK, NRXN3, OTX2, STXBP1, NRXN1, CTNNA2, SEMA6A, HOXA1, PVRL1, ROBO1, NUMB, ROBO2, RELN, DCX
GOTERM_BP_FAT	GO:0007411~axon guidance	10	2.12766	0.00181294	351	107	13528	3.60199	0.959423	0.148051		HOXA1, SEMA6A, PTPRM, PVRL1, NRXN3, ROBO1, OTX2, ROBO2, RELN, NRXN1
GOTERM_BP_FAT	GO:0006928~cell motion	24	5.10638	0.00292209	351	475	13528	1.94735	0.994304	0.186751		PTPRK, SATB2, RET, PTPRM, NRXN3, MDGA1, OTX2, ARF6, NRXN1, KIT, CDH2, PRKG1, ELMO1, CTNNA2, SEMA6A, HOXA1, LYVE1, GAB2, PVRL1, CTGF, ROBO1, ROBO2, RELN, DCX
Annotation Cluster 3	Enrichment Score: 2.8259885569207412
Category	Term	Count	%	PValue	List Total	Pop Hits	Pop Total	Fold Enrichment	Bonferroni	Benjamini		Genes
SP_PIR_KEYWORDS	ubl conjugation pathway	28	5.95745	0.000139315	469	509	19235	2.25611	0.0473285	0.0120481		UBE2G1, UBE2V2, SUMO2, FBXO28, OTUD7B, HECTD2, RNF149, UBE2D1, USP34, USP32, BRCC3, SPSB1, SOCS3, SOCS6, SOCS7, UBR3, UBE2H, MARCH4, DCUN1D1, SENP1, RNF7, KLHL13, RNF139, ZRANB1, RNF19B, CHFR, UBE2E2, RNF41
GOTERM_BP_FAT	GO:0051603~proteolysis involved in cellular protein catabolic process	32	6.80851	0.000197554	351	600	13528	2.05554	0.294547	0.042677		DERL2, UBE2G1, APH1B, UBE2V2, EDEM1, SUMO2, FBXO28, OTUD7B, HECTD2, RNF149, UBE2D1, USP34, USP32, BRCC3, SPSB1, SOCS3, SOCS6, SOCS7, UBR3, PCNP, UBE2H, MARCH4, DCUN1D1, SENP1, RNF7, KLHL13, RNF139, ZRANB1, RNF19B, CHFR, UBE2E2, RNF41
GOTERM_BP_FAT	GO:0019941~modification-dependent protein catabolic process	31	6.59574	0.000205024	351	574	13528	2.0815	0.303794	0.0394357		DERL2, UBE2G1, UBE2V2, EDEM1, SUMO2, FBXO28, OTUD7B, HECTD2, RNF149, UBE2D1, USP34, USP32, BRCC3, SPSB1, SOCS3, SOCS6, SOCS7, UBR3, PCNP, UBE2H, MARCH4, DCUN1D1, SENP1, RNF7, KLHL13, RNF139, ZRANB1, RNF19B, CHFR, UBE2E2, RNF41
GOTERM_BP_FAT	GO:0043632~modification-dependent macromolecule catabolic process	31	6.59574	0.000205024	351	574	13528	2.0815	0.303794	0.0394357		DERL2, UBE2G1, UBE2V2, EDEM1, SUMO2, FBXO28, OTUD7B, HECTD2, RNF149, UBE2D1, USP34, USP32, BRCC3, SPSB1, SOCS3, SOCS6, SOCS7, UBR3, PCNP, UBE2H, MARCH4, DCUN1D1, SENP1, RNF7, KLHL13, RNF139, ZRANB1, RNF19B, CHFR, UBE2E2, RNF41
GOTERM_BP_FAT	GO:0044257~cellular protein catabolic process	32	6.80851	0.000214029	351	603	13528	2.04531	0.314781	0.0370961		DERL2, UBE2G1, APH1B, UBE2V2, EDEM1, SUMO2, FBXO28, OTUD7B, HECTD2, RNF149, UBE2D1, USP34, USP32, BRCC3, SPSB1, SOCS3, SOCS6, SOCS7, UBR3, PCNP, UBE2H, MARCH4, DCUN1D1, SENP1, RNF7, KLHL13, RNF139, ZRANB1, RNF19B, CHFR, UBE2E2, RNF41
GOTERM_BP_FAT	GO:0030163~protein catabolic process	32	6.80851	0.000366117	351	622	13528	1.98283	0.476219	0.0485277		DERL2, UBE2G1, APH1B, UBE2V2, EDEM1, SUMO2, FBXO28, OTUD7B, HECTD2, RNF149, UBE2D1, USP34, USP32, BRCC3, SPSB1, SOCS3, SOCS6, SOCS7, UBR3, PCNP, UBE2H, MARCH4, DCUN1D1, SENP1, RNF7, KLHL13, RNF139, ZRANB1, RNF19B, CHFR, UBE2E2, RNF41
GOTERM_BP_FAT	GO:0044265~cellular macromolecule catabolic process	35	7.44681	0.000587101	351	725	13528	1.86061	0.645528	0.0714029		DERL2, UBE2G1, APH1B, RNH1, UBE2V2, SMUG1, EDEM1, SUMO2, FBXO28, OTUD7B, HECTD2, RNF149, UBE2D1, USP34, USP32, PAN3, BRCC3, SPSB1, SOCS3, SOCS6, SOCS7, UBR3, PCNP, UBE2H, MARCH4, DCUN1D1, SENP1, RNF7, KLHL13, RNF139, ZRANB1, RNF19B, CHFR, UBE2E2, RNF41
GOTERM_BP_FAT	GO:0070647~protein modification by small protein conjugation or removal	13	2.76596	0.000930255	351	160	13528	3.13148	0.806716	0.103783		BRCC3, SOCS7, LMO7, PCNP, UBE2V2, UBE2H, SUMO2, RNF7, SENP1, OTUD7B, UBE2D1, CHFR, RNF41
GOTERM_BP_FAT	GO:0009057~macromolecule catabolic process	36	7.65957	0.00107776	351	781	13528	1.77655	0.851082	0.105975		DERL2, UBE2G1, APH1B, RNH1, UBE2V2, SMUG1, EDEM1, SUMO2, FBXO28, OTUD7B, HECTD2, RNF149, UBE2D1, USP34, USP32, PAN3, BRCC3, SPSB1, SOCS3, SOCS6, SOCS7, UBR3, PCNP, UBE2H, MARCH4, DCUN1D1, LYVE1, SENP1, RNF7, RNF139, KLHL13, ZRANB1, RNF19B, CHFR, UBE2E2, RNF41
GOTERM_MF_FAT	GO:0016881~acid-amino acid ligase activity	13	2.76596	0.00570279	334	201	12983	2.51406	0.94138	0.611538		UBE2G1, UBR3, LMO7, UBE2V2, UBE2H, SUMO2, RNF7, HECTD2, ZRANB1, UBE2D1, CHFR, UBE2E2, RNF41
GOTERM_MF_FAT	GO:0019787~small conjugating protein ligase activity	11	2.34043	0.0105448	334	166	12983	2.57581	0.994794	0.650623		SUMO2, RNF7, UBE2G1, ZRANB1, LMO7, UBR3, UBE2V2, UBE2H, UBE2D1, CHFR, UBE2E2
GOTERM_MF_FAT	GO:0016879~ligase activity, forming carbon-nitrogen bonds	13	2.76596	0.0160683	334	231	12983	2.18756	0.999676	0.682667		UBE2G1, UBR3, LMO7, UBE2V2, UBE2H, SUMO2, RNF7, HECTD2, ZRANB1, UBE2D1, CHFR, UBE2E2, RNF41
SP_PIR_KEYWORDS	ligase	13	2.76596	0.0707796	469	305	19235	1.74809	1	0.388156		UBE2G1, UBR3, UBE2H, MARCH4, ACSL1, RNF139, HECTD2, RNF149, RNF19B, UBE2D1, CHFR, UBE2E2, RNF41
GOTERM_BP_FAT	GO:0006508~proteolysis	36	7.65957	0.0748046	351	1054	13528	1.3164	1	0.786213		DERL2, UBE2G1, APH1B, MME, UBE2V2, EDEM1, SUMO2, FBXO28, OTUD7B, HECTD2, RNF149, UBE2D1, USP34, DPP6, LMLN, USP32, BRCC3, SPSB1, SOCS3, SOCS6, SOCS7, UBR3, PCNP, UBE2H, MARCH4, DCUN1D1, CAPN10, SENP1, RNF7, KLHL13, RNF139, ZRANB1, RNF19B, CHFR, UBE2E2, RNF41
Annotation Cluster 4	Enrichment Score: 2.473984199991011
Category	Term	Count	%	PValue	List Total	Pop Hits	Pop Total	Fold Enrichment	Bonferroni	Benjamini		Genes
GOTERM_CC_FAT	GO:0045202~synapse	22	4.68085	0.00028533	325	355	12782	2.4373	0.0880541	0.0450414		YWHAZ, MAGI2, GABRB2, C16ORF70, RIMBP2, NRXN1, NPY1R, CDH2, ITSN1, PPP1CC, SHANK2, RIMS4, GRM3, SLC17A6, PVRL1, EPS8, SH3KBP1, SNTB2, ERC2, SV2A, DLG2, SHC4
GOTERM_CC_FAT	GO:0030054~cell junction	26	5.53191	0.0015631	325	518	12782	1.97405	0.39666	0.0696385		GABRB2, CTNND2, LMO7, GJA1, CDH2, ITSN1, RIMS4, PVRL1, AIF1L, SNTB2, SV2A, DLG2, SHC4, PTPRK, MAGI2, PTPRM, NF2, RIMBP2, ACTN1, SHANK2, CTNNA2, SLC17A6, LASP1, SH3KBP1, CLDN2, ERC2
SP_PIR_KEYWORDS	synapse	12	2.55319	0.0155251	469	213	19235	2.31058	0.995683	0.195718		MAGI2, SLC17A6, GABRB2, RIMBP2, SH3KBP1, ERC2, SV2A, ITSN1, SHANK2, DLG2, RIMS4, SHC4
SP_PIR_KEYWORDS	cell junction	18	3.82979	0.0183525	469	399	19235	1.8502	0.998413	0.212381		PTPRK, MAGI2, GABRB2, RIMBP2, CTNND2, GJA1, ITSN1, SHANK2, RIMS4, CTNNA2, SLC17A6, SH3KBP1, SNTB2, CLDN2, SV2A, ERC2, DLG2, SHC4
Annotation Cluster 5	Enrichment Score: 2.0940446989086103
Category	Term	Count	%	PValue	List Total	Pop Hits	Pop Total	Fold Enrichment	Bonferroni	Benjamini		Genes
GOTERM_CC_FAT	GO:0005626~insoluble fraction	35	7.44681	0.00455563	325	839	12782	1.64067	0.771183	0.137123		GALNT3, TMX1, GNAI3, GNAI2, SLC6A1, RAP1GAP, PPP2R5A, C16ORF70, MME, ARF6, ITSN1, PEX5L, PRKAR2B, POMGNT1, ACSL1, PVRL1, SNTB2, RAPGEF4, SLC39A1, GNAO1, MAGI2, SLC12A2, MCF2, RYK, MAL, LYVE1, SLC17A6, EPS8, ARAF, SH3KBP1, SLC18A2, MYO16, GNAS, ERC2, SSR3
GOTERM_CC_FAT	GO:0005624~membrane fraction	34	7.23404	0.00462839	325	809	12782	1.6529	0.776522	0.127351		GALNT3, TMX1, GNAI3, GNAI2, SLC6A1, RAP1GAP, PPP2R5A, C16ORF70, MME, ARF6, ITSN1, PEX5L, PRKAR2B, POMGNT1, ACSL1, PVRL1, SNTB2, RAPGEF4, SLC39A1, GNAO1, MAGI2, SLC12A2, MCF2, RYK, MAL, LYVE1, SLC17A6, EPS8, SH3KBP1, SLC18A2, MYO16, GNAS, ERC2, SSR3
GOTERM_CC_FAT	GO:0000267~cell fraction	39	8.29787	0.0247678	325	1083	12782	1.41629	0.999697	0.347115		GALNT3, TMX1, YWHAZ, GNAI3, GNAI2, SLC6A1, RAP1GAP, PPP2R5A, C16ORF70, MME, ARF6, ITSN1, PEX5L, PRKAR2B, POMGNT1, THTPA, ACSL1, PVRL1, SNTB2, RAPGEF4, SLC39A1, ACTC1, GNAO1, MAGI2, SLC12A2, MCF2, RYK, MAL, LYVE1, SLC17A6, EPS8, PDE7A, ARAF, MYO16, SH3KBP1, SLC18A2, GNAS, ERC2, SSR3
Annotation Cluster 6	Enrichment Score: 2.0375329807162825
Category	Term	Count	%	PValue	List Total	Pop Hits	Pop Total	Fold Enrichment	Bonferroni	Benjamini		Genes
GOTERM_CC_FAT	GO:0005912~adherens junction	13	2.76596	0.000583905	325	155	12782	3.29858	0.171929	0.060949		PTPRK, PTPRM, NF2, CTNND2, ACTN1, GJA1, LMO7, CDH2, CTNNA2, PVRL1, LASP1, SH3KBP1, AIF1L
GOTERM_CC_FAT	GO:0070161~anchoring junction	13	2.76596	0.00145266	325	172	12782	2.97256	0.374716	0.0752744		PTPRK, PTPRM, NF2, CTNND2, ACTN1, GJA1, LMO7, CDH2, CTNNA2, PVRL1, LASP1, SH3KBP1, AIF1L
GOTERM_CC_FAT	GO:0005913~cell-cell adherens junction	6	1.2766	0.00176335	325	35	12782	6.74215	0.434511	0.0687784		PTPRM, PVRL1, LMO7, GJA1, CDH2, CTNNA2
GOTERM_MF_FAT	GO:0050839~cell adhesion molecule binding	4	0.851064	0.0407351	334	30	12983	5.18283	1	0.770856		PTPRM, PVRL1, NUMB, CTNNA2
KEGG_PATHWAY	hsa04520:Adherens junction	6	1.2766	0.0475148	132	77	5085	3.00177	0.996951	0.409412		PTPRM, PVRL1, RHOA, LMO7, ACTN1, CTNNA2
GOTERM_CC_FAT	GO:0005911~cell-cell junction	8	1.70213	0.205665	325	190	12782	1.65597	1	0.787623		PTPRK, PTPRM, PVRL1, LMO7, GJA1, CLDN2, CDH2, CTNNA2
Annotation Cluster 7	Enrichment Score: 1.9984553568473216
Category	Term	Count	%	PValue	List Total	Pop Hits	Pop Total	Fold Enrichment	Bonferroni	Benjamini		Genes
SP_PIR_KEYWORDS	sh3 domain	14	2.97872	0.00196985	469	210	19235	2.73419	0.496506	0.0555778		SNX18, SASH1, PLCG1, EPS8, LASP1, STAM2, RIMBP2, SH3KBP1, SH3D19, ITSN1, SKAP1, DLG2, PIK3R1, SRGAP2
INTERPRO	IPR001452:Src homology-3 domain	14	2.97872	0.00390611	434	213	16659	2.52294	0.945197	0.945197		SNX18, SASH1, PLCG1, EPS8, LASP1, STAM2, RIMBP2, SH3KBP1, SH3D19, ITSN1, SKAP1, DLG2, PIK3R1, SRGAP2
UP_SEQ_FEATURE	domain:SH3	11	2.34043	0.0120575	469	177	19113	2.53265	1	0.810914		SNX18, SASH1, PLCG1, EPS8, LASP1, STAM2, SHANK2, SKAP1, DLG2, PIK3R1, SRGAP2
SMART	SM00326:SH3	14	2.97872	0.0123757	275	213	9079	2.16997	0.898869	0.898869		SNX18, SASH1, PLCG1, EPS8, LASP1, STAM2, RIMBP2, SH3KBP1, SH3D19, ITSN1, SKAP1, DLG2, PIK3R1, SRGAP2
INTERPRO	IPR011511:Variant SH3	5	1.06383	0.0886582	434	65	16659	2.95268	1	0.899357		SNX18, SASH1, RIMBP2, SH3D19, DLG2
Annotation Cluster 8	Enrichment Score: 1.7074352876514802
Category	Term	Count	%	PValue	List Total	Pop Hits	Pop Total	Fold Enrichment	Bonferroni	Benjamini		Genes
INTERPRO	IPR018957:Zinc finger, C3HC4 RING-type	14	2.97872	0.00684932	434	228	16659	2.35696	0.993901	0.720547		BMI1, UBR3, TRIM71, MARCH4, MID2, RNF103, TRIM9, RNF219, RNF139, RNF38, RNF19B, RNF149, CHFR, RNF41
INTERPRO	IPR001841:Zinc finger, RING-type	16	3.40426	0.010946	434	296	16659	2.07485	0.999716	0.639708		BMI1, DPF3, RNF220, TRIM71, MID2, MSL2, RNF7, RNF103, TRIM9, RNF219, RNF38, RNF139, RNF149, RNF19B, CHFR, RNF41
INTERPRO	IPR017907:Zinc finger, RING-type, conserved site	15	3.19149	0.0152346	434	280	16659	2.05633	0.999989	0.71795		BMI1, RNF220, UBR3, TRIM71, MID2, MSL2, RNF103, TRIM9, RNF219, RNF38, RNF139, RNF149, RNF19B, CHFR, RNF41
SMART	SM00184:RING	16	3.40426	0.0344192	275	296	9079	1.78457	0.998411	0.6584		BMI1, DPF3, RNF220, TRIM71, MID2, MSL2, RNF7, RNF103, TRIM9, RNF219, RNF38, RNF139, RNF149, RNF19B, CHFR, RNF41
UP_SEQ_FEATURE	zinc finger region:RING-type	10	2.12766	0.0738395	469	210	19113	1.9406	1	0.973529		BMI1, MSL2, RNF7, RNF220, RNF103, TRIM9, RNF38, CHFR, TRIM71, MID2
Annotation Cluster 9	Enrichment Score: 1.701789403183311
Category	Term	Count	%	PValue	List Total	Pop Hits	Pop Total	Fold Enrichment	Bonferroni	Benjamini		Genes
GOTERM_MF_FAT	GO:0005070~SH3/SH2 adaptor activity	6	1.2766	0.00815383	334	49	12983	4.75975	0.982766	0.637677		EPS8, LASP1, CLNK, SKAP1, PAG1, TOB1
GOTERM_MF_FAT	GO:0060090~molecular adaptor activity	6	1.2766	0.0285132	334	67	12983	3.48101	0.999999	0.728657		EPS8, LASP1, CLNK, SKAP1, PAG1, TOB1
GOTERM_MF_FAT	GO:0030674~protein binding, bridging	7	1.48936	0.0337461	334	94	12983	2.89467	1	0.758024		FLRT3, EPS8, LASP1, CLNK, SKAP1, PAG1, TOB1
Annotation Cluster 10	Enrichment Score: 1.6845721712492459
Category	Term	Count	%	PValue	List Total	Pop Hits	Pop Total	Fold Enrichment	Bonferroni	Benjamini		Genes
GOTERM_BP_FAT	GO:0032870~cellular response to hormone stimulus	10	2.12766	0.0076881	351	133	13528	2.89784	0.999999	0.365122		PRKAR2B, CAPN10, PTPRA, GNG13, ADIPOR2, SOCS7, GNAS, GNG3, SIK2, PIK3R1
GOTERM_BP_FAT	GO:0009719~response to endogenous stimulus	20	4.25532	0.00924915	351	405	13528	1.90327	1	0.411015		GNAO1, SLC6A1, SOCS3, PTPRA, GNG13, ADIPOR2, SOCS7, TAC1, NPY1R, PRKAR2B, CAPN10, BTG2, PDGFRA, SLC18A2, GNAS, GNG3, CA2, COL1A1, SIK2, PIK3R1
GOTERM_BP_FAT	GO:0009725~response to hormone stimulus	18	3.82979	0.0146729	351	367	13528	1.89031	1	0.535955		SLC6A1, SOCS3, PTPRA, GNG13, ADIPOR2, SOCS7, TAC1, NPY1R, PRKAR2B, CAPN10, BTG2, PDGFRA, GNAS, GNG3, CA2, COL1A1, SIK2, PIK3R1
GOTERM_BP_FAT	GO:0010033~response to organic substance	28	5.95745	0.0344417	351	721	13528	1.49675	1	0.668885		DERL2, SLC6A1, GNG13, TAC1, EDEM1, B2M, PRKAR2B, ACSL1, GNG3, DNAJC3, SIK2, PIK3R1, ACTC1, GNAO1, SOCS3, PTPRA, ADIPOR2, SOCS7, NPY1R, CAPN10, BTG2, EPS8, PDGFRA, SLC18A2, GNAS, COL1A1, CA2, PPP2R2A
GOTERM_BP_FAT	GO:0043434~response to peptide hormone stimulus	8	1.70213	0.105104	351	154	13528	2.00215	1	0.826397		CAPN10, BTG2, SOCS3, PTPRA, SOCS7, COL1A1, SIK2, PIK3R1
Annotation Cluster 11	Enrichment Score: 1.683158389874445
Category	Term	Count	%	PValue	List Total	Pop Hits	Pop Total	Fold Enrichment	Bonferroni	Benjamini		Genes
GOTERM_BP_FAT	GO:0070647~protein modification by small protein conjugation or removal	13	2.76596	0.000930255	351	160	13528	3.13148	0.806716	0.103783		BRCC3, SOCS7, LMO7, PCNP, UBE2V2, UBE2H, SUMO2, RNF7, SENP1, OTUD7B, UBE2D1, CHFR, RNF41
GOTERM_MF_FAT	GO:0016881~acid-amino acid ligase activity	13	2.76596	0.00570279	334	201	12983	2.51406	0.94138	0.611538		UBE2G1, UBR3, LMO7, UBE2V2, UBE2H, SUMO2, RNF7, HECTD2, ZRANB1, UBE2D1, CHFR, UBE2E2, RNF41
GOTERM_BP_FAT	GO:0032446~protein modification by small protein conjugation	10	2.12766	0.0073295	351	132	13528	2.9198	0.999998	0.361086		SUMO2, RNF7, LMO7, SOCS7, UBE2V2, PCNP, UBE2H, UBE2D1, CHFR, RNF41
GOTERM_MF_FAT	GO:0019787~small conjugating protein ligase activity	11	2.34043	0.0105448	334	166	12983	2.57581	0.994794	0.650623		SUMO2, RNF7, UBE2G1, ZRANB1, LMO7, UBR3, UBE2V2, UBE2H, UBE2D1, CHFR, UBE2E2
GOTERM_MF_FAT	GO:0016879~ligase activity, forming carbon-nitrogen bonds	13	2.76596	0.0160683	334	231	12983	2.18756	0.999676	0.682667		UBE2G1, UBR3, LMO7, UBE2V2, UBE2H, SUMO2, RNF7, HECTD2, ZRANB1, UBE2D1, CHFR, UBE2E2, RNF41
INTERPRO	IPR000608:Ubiquitin-conjugating enzyme, E2	5	1.06383	0.0213653	434	41	16659	4.68107	1	0.767021		UBE2G1, UBE2V2, UBE2H, UBE2D1, UBE2E2
SMART	SM00212:UBCc	5	1.06383	0.0342751	275	41	9079	4.02616	0.998367	0.722919		UBE2G1, UBE2V2, UBE2H, UBE2D1, UBE2E2
GOTERM_BP_FAT	GO:0016567~protein ubiquitination	8	1.70213	0.0348876	351	119	13528	2.59101	1	0.660825		LMO7, SOCS7, UBE2V2, PCNP, UBE2H, UBE2D1, CHFR, RNF41
INTERPRO	IPR016135:Ubiquitin-conjugating enzyme/RWD-like	5	1.06383	0.0356744	434	48	16659	3.99842	1	0.834194		UBE2G1, UBE2V2, UBE2H, UBE2D1, UBE2E2
GOTERM_MF_FAT	GO:0004842~ubiquitin-protein ligase activity	8	1.70213	0.0843102	334	147	12983	2.11544	1	0.789913		UBE2G1, ZRANB1, LMO7, UBR3, UBE2H, UBE2D1, CHFR, UBE2E2
UP_SEQ_FEATURE	active site:Glycyl thioester intermediate	5	1.06383	0.0888475	469	69	19113	2.95309	1	0.981541		UBE2G1, HECTD2, UBE2H, UBE2D1, UBE2E2
KEGG_PATHWAY	hsa04120:Ubiquitin mediated proteolysis	7	1.48936	0.140956	132	137	5085	1.96831	1	0.633758		RNF7, SOCS3, UBE2G1, KLHL13, UBE2H, UBE2D1, UBE2E2
Annotation Cluster 12	Enrichment Score: 1.6546460255078421
Category	Term	Count	%	PValue	List Total	Pop Hits	Pop Total	Fold Enrichment	Bonferroni	Benjamini		Genes
KEGG_PATHWAY	hsa00534:Heparan sulfate biosynthesis	6	1.2766	0.000447407	132	26	5085	8.88986	0.0518602	0.0518602		B3GAT2, B3GAT1, HS3ST2, HS6ST3, HS3ST3B1, GLCE
GOTERM_MF_FAT	GO:0008146~sulfotransferase activity	4	0.851064	0.130529	334	49	12983	3.17316	1	0.815866		HS3ST2, CHST8, HS6ST3, HS3ST3B1
GOTERM_MF_FAT	GO:0016782~transferase activity, transferring sulfur-containing groups	4	0.851064	0.18606	334	58	12983	2.68078	1	0.875555		HS3ST2, CHST8, HS6ST3, HS3ST3B1
Annotation Cluster 13	Enrichment Score: 1.6469538483053394
Category	Term	Count	%	PValue	List Total	Pop Hits	Pop Total	Fold Enrichment	Bonferroni	Benjamini		Genes
UP_SEQ_FEATURE	domain:MAM	4	0.851064	0.00347414	469	13	19113	12.5393	0.99159	0.697167		PTPRK, PTPRM, MDGA1, MDGA2
INTERPRO	IPR000998:MAM	4	0.851064	0.010643	434	18	16659	8.52995	0.999644	0.678322		PTPRK, PTPRM, MDGA1, MDGA2
SMART	SM00137:MAM	4	0.851064	0.0158562	275	18	9079	7.33657	0.947183	0.624804		PTPRK, PTPRM, MDGA1, MDGA2
INTERPRO	IPR013151:Immunoglobulin	7	1.48936	0.440629	434	202	16659	1.33017	1	0.99602		PTPRM, PVRL1, MDGA1, MDGA2, PDGFRA, LRIG1, KIT
Annotation Cluster 14	Enrichment Score: 1.6152842503576346
Category	Term	Count	%	PValue	List Total	Pop Hits	Pop Total	Fold Enrichment	Bonferroni	Benjamini		Genes
SP_PIR_KEYWORDS	membrane	193	41.0638	5.72258e-05	469	6256	19235	1.26526	0.0197182	0.00990817		ITSN1, TMEM151A, SSR1, DIRAS2, FAM171B, GAB2, MED28, AIF1L, RAPGEF4, GNG3, PTPRK, PTPRM, MAGI2, SCN2B, MDGA1, PLD5, MDGA2, TMEM132B, UBR3, LHFP, TMEM25, ERGIC2, GLCE, CTNNA2, PDGFRA, VSIG8, HSD11B1, HS3ST3B1, DCBLD2, TMX1, LPPR4, LMNB1, SORCS1, MME, ARF6, RIC3, PEX5L, SERINC5, LPCAT1, PVRL1, NUP50, TMEM123, BAI3, FAM162B, SYS1, TRPC3, GDE1, GPR153, SEMA6A, KCNJ6, EPHA8, MARCKS, SLC16A14, KCNK15, …
UP_SEQ_FEATURE	topological domain:Cytoplasmic	108	22.9787	0.00225728	469	3374	19113	1.30447	0.955074	0.644507		SLC6A1, TSPAN3, GABRB2, TSPAN5, SSR1, FAM171B, GPR45, ROBO1, ROBO2, PAG1, PTPRK, RET, PTPRM, KCND1, SCN2B, GOLT1B, TMEM132B, TMEM25, GLCE, ERGIC2, KCNT1, PDGFRA, VSIG8, HSD11B1, HS3ST3B1, DCBLD2, TMX1, DERL2, PLXNC1, SORCS1, CSMD3, LRIG1, MME, RIC3, SERINC5, LPCAT1, PVRL1, TMEM123, BAI3, HCN3, SEC61A1, LYSMD3, TRPC3, GDE1, RYK, CACNA1I, GPR153, B3GAT2, SEMA6A, B3GAT1, LYVE1, KCNJ6, EPHA8, ST8SIA4…
UP_SEQ_FEATURE	transmembrane region	140	29.7872	0.0265954	469	4911	19113	1.16175	1	0.941977		IMPAD1, SLC6A1, TSPAN3, GABRB2, TUSC5, TSPAN5, TMEM151A, SSR1, FAM171B, GHITM, ELOVL5, GPR45, ROBO1, ROBO2, LRRC55, RNF149, PAG1, PTPRK, RET, PTPRM, SCN2B, KCND1, GOLT1B, PLD5, TMEM132B, UBR3, LHFP, TMEM25, GLCE, ERGIC2, KCNT1, HSD11B1, PDGFRA, VSIG8, RNF139, HS3ST3B1, DCBLD2, TMX1, DERL2, PLXNC1, LPPR4, MME, SORCS1, CSMD3, LRIG1, RIC3, SERINC5, LPCAT1, PVRL1, TMEM123, SLC35F1, BAI3, FAM162B, HCN…
SP_PIR_KEYWORDS	transmembrane	140	29.7872	0.0320064	469	4973	19235	1.15459	0.999988	0.263581		IMPAD1, SLC6A1, TSPAN3, GABRB2, TUSC5, TSPAN5, TMEM151A, SSR1, FAM171B, GHITM, ELOVL5, GPR45, ROBO1, ROBO2, LRRC55, RNF149, PAG1, PTPRK, RET, PTPRM, SCN2B, KCND1, GOLT1B, PLD5, TMEM132B, UBR3, LHFP, TMEM25, GLCE, ERGIC2, KCNT1, HSD11B1, PDGFRA, VSIG8, RNF139, HS3ST3B1, DCBLD2, TMX1, DERL2, PLXNC1, LPPR4, MME, SORCS1, CSMD3, LRIG1, RIC3, SERINC5, LPCAT1, PVRL1, TMEM123, SLC35F1, BAI3, FAM162B, HCN…
GOTERM_CC_FAT	GO:0031224~intrinsic to membrane	156	33.1915	0.039719	325	5485	12782	1.11857	0.999998	0.434007		IMPAD1, SLC6A1, TSPAN3, GABRB2, TUSC5, TSPAN5, TMEM151A, SSR1, FAM171B, GHITM, ELOVL5, ROBO1, GPR45, ROBO2, LRRC55, RNF149, PAG1, PTPRK, RET, PTPRM, SCN2B, KCND1, GOLT1B, MDGA1, PLD5, MDGA2, TMEM132B, UBR3, LHFP, TMEM25, GLCE, ERGIC2, KCNT1, HSD11B1, RNF139, PDGFRA, VSIG8, HS3ST3B1, DCBLD2, TMX1, DERL2, PLXNC1, LPPR4, MME, CSMD3, SORCS1, LRIG1, RIC3, SERINC5, PVRL1, LPCAT1, NUMB, TMEM123, SLC35F1…
SP_PIR_KEYWORDS	glycoprotein	120	25.5319	0.0673346	469	4318	19235	1.13977	1	0.396729		SLC6A1, TSPAN3, GABRB2, TSPAN5, SSR1, B2M, FAM171B, ROBO1, GPR45, CTGF, ROBO2, RNF149, PTPRK, RET, PTPRM, SCN2B, KCND1, MDGA1, PLD5, MDGA2, TMEM132B, TMEM25, GLCE, KCNT1, HSD11B1, PDGFRA, RELN, COL1A1, HS3ST3B1, DCBLD2, PLXNC1, LPPR4, C6ORF120, SORCS1, CSMD3, LRIG1, MME, GREM1, SERINC5, PVRL1, TMEM123, BAI3, HCN3, LYSMD3, GDE1, RYK, CACNA1I, SERPINI1, SHANK2, B3GAT2, SEMA6A, B3GAT1, LYVE1, EPHA8,…
GOTERM_CC_FAT	GO:0016021~integral to membrane	145	30.8511	0.145903	325	5297	12782	1.0766	1	0.747607		IMPAD1, SLC6A1, TSPAN3, GABRB2, TUSC5, TSPAN5, TMEM151A, SSR1, FAM171B, GHITM, ELOVL5, GPR45, ROBO1, ROBO2, LRRC55, RNF149, PAG1, PTPRK, RET, PTPRM, SCN2B, KCND1, GOLT1B, PLD5, TMEM132B, UBR3, LHFP, TMEM25, GLCE, ERGIC2, KCNT1, HSD11B1, PDGFRA, VSIG8, RNF139, HS3ST3B1, DCBLD2, TMX1, DERL2, PLXNC1, LPPR4, MME, SORCS1, CSMD3, LRIG1, RIC3, SERINC5, LPCAT1, PVRL1, NUMB, TMEM123, SLC35F1, NUP50, BAI3,…
UP_SEQ_FEATURE	glycosylation site:N-linked (GlcNAc...)	109	23.1915	0.23159	469	4129	19113	1.07582	1	0.99734		SLC6A1, TSPAN3, GABRB2, TSPAN5, SSR1, FAM171B, GPR45, ROBO1, CTGF, ROBO2, RNF149, PTPRK, RET, PTPRM, KCND1, SCN2B, MDGA1, PLD5, MDGA2, TMEM132B, TMEM25, GLCE, KCNT1, PDGFRA, HSD11B1, RELN, COL1A1, HS3ST3B1, DCBLD2, PLXNC1, LPPR4, C6ORF120, SORCS1, CSMD3, LRIG1, MME, GREM1, SERINC5, PVRL1, TMEM123, BAI3, HCN3, LYSMD3, GDE1, RYK, CACNA1I, SERPINI1, B3GAT2, SEMA6A, B3GAT1, LYVE1, EPHA8, ST8SIA4, ST8…
UP_SEQ_FEATURE	topological domain:Extracellular	72	15.3191	0.291879	469	2719	19113	1.07914	1	0.999059		SLC16A14, SLC6A1, GABRB2, TSPAN3, SLC16A10, GPR161, TSPAN5, GJA1, LGR4, SDC2, FAM171B, SLC24A4, GPR45, ROBO1, ROBO2, SV2A, DPP6, PAG1, KIRREL3, PTPRK, RET, PTPRM, SCN2B, NRXN3, ADIPOR2, TMEM132B, PCDH8, NRXN1, TMEM25, C5ORF15, GRM3, KIAA1161, KCNT1, PLXDC2, VSIG8, PDGFRA, CLDN2, VOPP1, SERP1, SGCZ, DCBLD2, TMX1, PLXNC1, GPR63, LRIG1, CSMD3, MME, CDH2, KIT, GPRC5B, SHISA6, SERINC5, PVRL1, TMEM123,…
Annotation Cluster 15	Enrichment Score: 1.576312822433251
Category	Term	Count	%	PValue	List Total	Pop Hits	Pop Total	Fold Enrichment	Bonferroni	Benjamini		Genes
GOTERM_BP_FAT	GO:0048705~skeletal system morphogenesis	10	2.12766	0.00248319	351	112	13528	3.44119	0.987609	0.173787		HOXB3, SATB2, HOXB2, CTGF, RYK, PDGFRA, GNAS, COL1A1, RUNX2, HOXD10
GOTERM_BP_FAT	GO:0051216~cartilage development	8	1.70213	0.0029751	351	74	13528	4.16663	0.994814	0.183215		HOXB3, SATB2, CTGF, SOX5, GNAS, COL1A1, RUNX2, BMP5
GOTERM_BP_FAT	GO:0001501~skeletal system development	16	3.40426	0.0191201	351	319	13528	1.93311	1	0.573579		SATB2, RYK, SOX5, FRZB, HOXD10, HOXB3, RPS6KA3, HOXB2, SOST, CTGF, PDGFRA, GNAS, COL1A1, IGFBP3, RUNX2, BMP5
GOTERM_BP_FAT	GO:0001503~ossification	8	1.70213	0.0297349	351	115	13528	2.68113	1	0.670635		SATB2, SOST, CTGF, GNAS, COL1A1, IGFBP3, RUNX2, BMP5
GOTERM_BP_FAT	GO:0001958~endochondral ossification	3	0.638298	0.0371191	351	12	13528	9.63533	1	0.671537		GNAS, COL1A1, RUNX2
GOTERM_BP_FAT	GO:0060348~bone development	8	1.70213	0.0406009	351	123	13528	2.50675	1	0.687098		SATB2, SOST, CTGF, GNAS, COL1A1, IGFBP3, RUNX2, BMP5
GOTERM_BP_FAT	GO:0048706~embryonic skeletal system development	6	1.2766	0.0490886	351	77	13528	3.00322	1	0.71913		HOXB3, SATB2, HOXB2, GNAS, COL1A1, HOXD10
GOTERM_BP_FAT	GO:0060350~endochondral bone morphogenesis	3	0.638298	0.0630864	351	16	13528	7.2265	1	0.766998		GNAS, COL1A1, RUNX2
GOTERM_BP_FAT	GO:0060349~bone morphogenesis	3	0.638298	0.0934284	351	20	13528	5.7812	1	0.823103		GNAS, COL1A1, RUNX2
GOTERM_BP_FAT	GO:0001649~osteoblast differentiation	4	0.851064	0.0942051	351	42	13528	3.6706	1	0.819687		SATB2, COL1A1, IGFBP3, RUNX2
Annotation Cluster 16	Enrichment Score: 1.5512223729620014
Category	Term	Count	%	PValue	List Total	Pop Hits	Pop Total	Fold Enrichment	Bonferroni	Benjamini		Genes
GOTERM_BP_FAT	GO:0009101~glycoprotein biosynthetic process	12	2.55319	0.00270781	351	158	13528	2.92719	0.991675	0.180876		GALNT3, MAN2A1, POMGNT1, FUT9, ST8SIA4, CHST8, ST8SIA5, DOLPP1, HS3ST3B1, GALNT13, GLCE, SERP1
GOTERM_BP_FAT	GO:0009100~glycoprotein metabolic process	13	2.76596	0.00637513	351	202	13528	2.48038	0.999988	0.331939		GALNT3, MAN2A1, POMGNT1, FUT9, SPOCK3, ST8SIA4, CHST8, ST8SIA5, DOLPP1, GALNT13, GLCE, HS3ST3B1, SERP1
GOTERM_BP_FAT	GO:0070085~glycosylation	9	1.91489	0.0181156	351	128	13528	2.70994	1	0.563004		GALNT3, MAN2A1, POMGNT1, FUT9, ST8SIA4, ST8SIA5, DOLPP1, GALNT13, SERP1
GOTERM_BP_FAT	GO:0006486~protein amino acid glycosylation	9	1.91489	0.0181156	351	128	13528	2.70994	1	0.563004		GALNT3, MAN2A1, POMGNT1, FUT9, ST8SIA4, ST8SIA5, DOLPP1, GALNT13, SERP1
GOTERM_BP_FAT	GO:0043413~biopolymer glycosylation	9	1.91489	0.0181156	351	128	13528	2.70994	1	0.563004		GALNT3, MAN2A1, POMGNT1, FUT9, ST8SIA4, ST8SIA5, DOLPP1, GALNT13, SERP1
GOTERM_BP_FAT	GO:0006487~protein amino acid N-linked glycosylation	4	0.851064	0.10476	351	44	13528	3.50376	1	0.828065		MAN2A1, POMGNT1, ST8SIA4, DOLPP1
GOTERM_BP_FAT	GO:0006493~protein amino acid O-linked glycosylation	3	0.638298	0.135814	351	25	13528	4.62496	1	0.862332		GALNT3, POMGNT1, GALNT13
SP_PIR_KEYWORDS	glycosyltransferase	8	1.70213	0.266575	469	214	19235	1.53319	1	0.736046		GALNT3, POMGNT1, FUT9, ST8SIA4, ST8SIA5, GALNT4, UGT8, GALNT13
Annotation Cluster 17	Enrichment Score: 1.5025213632095762
Category	Term	Count	%	PValue	List Total	Pop Hits	Pop Total	Fold Enrichment	Bonferroni	Benjamini		Genes
UP_SEQ_FEATURE	domain:SH3 3	4	0.851064	0.0105574	469	19	19113	8.57951	1	0.875289		RIMBP2, SH3KBP1, SH3D19, ITSN1
INTERPRO	IPR000108:Neutrophil cytosol factor 2	4	0.851064	0.0262475	434	25	16659	6.14157	1	0.780881		STAM2, SH3KBP1, SH3D19, ITSN1
UP_SEQ_FEATURE	domain:SH3 1	4	0.851064	0.0574252	469	36	19113	4.52807	1	0.955977		RIMBP2, SH3KBP1, SH3D19, ITSN1
UP_SEQ_FEATURE	domain:SH3 2	4	0.851064	0.0614	469	37	19113	4.40569	1	0.960136		RIMBP2, SH3KBP1, SH3D19, ITSN1
Annotation Cluster 18	Enrichment Score: 1.415666616593489
Category	Term	Count	%	PValue	List Total	Pop Hits	Pop Total	Fold Enrichment	Bonferroni	Benjamini		Genes
GOTERM_CC_FAT	GO:0044459~plasma membrane part	79	16.8085	0.000954238	325	2203	12782	1.41035	0.265354	0.0741949		SLC6A1, GABRB2, SLC16A10, GJA1, LMO7, ITSN1, SDC2, B2M, DIRAS2, GPR45, ROBO1, RHOA, SPRED2, AIF1L, SNTB2, ROBO2, GNG3, SV2A, DLG2, SHC4, PTPRK, MAGI2, PTPRM, SCN2B, KCND1, NRXN3, MDGA1, RIMBP2, SOCS7, ACTN1, PCDH8, NRXN1, CTNNA2, GRM3, PDGFRA, SH3KBP1, CLDN2, GNAS, ERC2, CA2, HS3ST3B1, SERP1, SGCZ, DCBLD2, SNX18, LPPR4, STAM2, CTNND2, GNG13, MME, CDH2, KIT, RIMS4, MTMR1, PVRL1, TMEM123, NUMB, PAL…
GOTERM_CC_FAT	GO:0031226~intrinsic to plasma membrane	36	7.65957	0.235918	325	1215	12782	1.16531	1	0.830301		DCBLD2, LPPR4, SLC6A1, GABRB2, MME, GJA1, SDC2, ROBO1, GPR45, NUMB, ABCD2, FLRT3, PTPRK, TRPC3, PTPRM, SCN2B, SLC12A2, KCND1, NRXN3, RYK, MDGA1, PTPRA, PCDH8, MAL, NPY1R, NRXN1, KCTD9, GRM3, LYVE1, KCNJ6, EPS8, EPHA8, PDGFRA, SLC18A2, SYT13, HS3ST3B1
GOTERM_CC_FAT	GO:0005887~integral to plasma membrane	35	7.44681	0.251526	325	1188	12782	1.15869	1	0.84612		DCBLD2, LPPR4, SLC6A1, GABRB2, MME, GJA1, SDC2, ROBO1, GPR45, NUMB, ABCD2, FLRT3, PTPRK, TRPC3, PTPRM, SCN2B, SLC12A2, KCND1, NRXN3, RYK, PTPRA, PCDH8, MAL, NPY1R, NRXN1, KCTD9, GRM3, LYVE1, KCNJ6, EPS8, EPHA8, PDGFRA, SLC18A2, SYT13, HS3ST3B1
Annotation Cluster 19	Enrichment Score: 1.399481880610022
Category	Term	Count	%	PValue	List Total	Pop Hits	Pop Total	Fold Enrichment	Bonferroni	Benjamini		Genes
UP_SEQ_FEATURE	repeat:MBT 3	3	0.638298	0.0115799	469	7	19113	17.4654	1	0.830835		L3MBTL4, L3MBTL3, SFMBT1
UP_SEQ_FEATURE	repeat:MBT 2	3	0.638298	0.0192182	469	9	19113	13.5842	1	0.911267		L3MBTL4, L3MBTL3, SFMBT1
UP_SEQ_FEATURE	repeat:MBT 1	3	0.638298	0.0192182	469	9	19113	13.5842	1	0.911267		L3MBTL4, L3MBTL3, SFMBT1
INTERPRO	IPR004092:Mbt repeat	3	0.638298	0.0215006	434	9	16659	12.7949	1	0.739187		L3MBTL4, L3MBTL3, SFMBT1
SMART	SM00561:MBT	3	0.638298	0.028399	275	9	9079	11.0048	0.995014	0.734266		L3MBTL4, L3MBTL3, SFMBT1
INTERPRO	IPR013761:Sterile alpha motif-type	6	1.2766	0.0499881	434	77	16659	2.99102	1	0.865022		SASH1, L3MBTL4, L3MBTL3, EPHA8, SHANK2, SFMBT1
INTERPRO	IPR001660:Sterile alpha motif SAM	6	1.2766	0.0948195	434	93	16659	2.47644	1	0.900735		SASH1, L3MBTL4, L3MBTL3, EPHA8, SHANK2, SFMBT1
UP_SEQ_FEATURE	domain:SAM	5	1.06383	0.137213	469	81	19113	2.5156	1	0.986586		L3MBTL4, L3MBTL3, EPHA8, SHANK2, SFMBT1
SMART	SM00454:SAM	6	1.2766	0.149494	275	93	9079	2.12997	1	0.89892		SASH1, L3MBTL4, L3MBTL3, EPHA8, SHANK2, SFMBT1
Annotation Cluster 20	Enrichment Score: 1.3722532175633422
Category	Term	Count	%	PValue	List Total	Pop Hits	Pop Total	Fold Enrichment	Bonferroni	Benjamini		Genes
GOTERM_BP_FAT	GO:0006928~cell motion	24	5.10638	0.00292209	351	475	13528	1.94735	0.994304	0.186751		PTPRK, SATB2, RET, PTPRM, NRXN3, MDGA1, OTX2, ARF6, NRXN1, KIT, CDH2, PRKG1, ELMO1, CTNNA2, SEMA6A, HOXA1, LYVE1, GAB2, PVRL1, CTGF, ROBO1, ROBO2, RELN, DCX
GOTERM_BP_FAT	GO:0016477~cell migration	13	2.76596	0.0555731	351	276	13528	1.81535	1	0.754		PTPRK, SATB2, RET, GAB2, ROBO1, CTGF, MDGA1, RELN, KIT, CDH2, PRKG1, DCX, CTNNA2
GOTERM_BP_FAT	GO:0001764~neuron migration	5	1.06383	0.083667	351	64	13528	3.01104	1	0.802943		SATB2, MDGA1, RELN, PRKG1, DCX
GOTERM_BP_FAT	GO:0051674~localization of cell	13	2.76596	0.100649	351	307	13528	1.63204	1	0.823536		PTPRK, SATB2, RET, GAB2, ROBO1, CTGF, MDGA1, RELN, KIT, CDH2, PRKG1, DCX, CTNNA2
GOTERM_BP_FAT	GO:0048870~cell motility	13	2.76596	0.100649	351	307	13528	1.63204	1	0.823536		PTPRK, SATB2, RET, GAB2, ROBO1, CTGF, MDGA1, RELN, KIT, CDH2, PRKG1, DCX, CTNNA2
Annotation Cluster 21	Enrichment Score: 1.346533907600013
Category	Term	Count	%	PValue	List Total	Pop Hits	Pop Total	Fold Enrichment	Bonferroni	Benjamini		Genes
GOTERM_BP_FAT	GO:0000381~regulation of alternative nuclear mRNA splicing, via spliceosome	3	0.638298	0.0168569	351	8	13528	14.453	1	0.555779		CELF6, CELF4, MBNL1
GOTERM_BP_FAT	GO:0048024~regulation of nuclear mRNA splicing, via spliceosome	3	0.638298	0.0371191	351	12	13528	9.63533	1	0.671537		CELF6, CELF4, MBNL1
GOTERM_BP_FAT	GO:0050684~regulation of mRNA processing	3	0.638298	0.070309	351	17	13528	6.80141	1	0.772327		CELF6, CELF4, MBNL1
GOTERM_BP_FAT	GO:0043484~regulation of RNA splicing	3	0.638298	0.0934284	351	20	13528	5.7812	1	0.823103		CELF6, CELF4, MBNL1
Annotation Cluster 22	Enrichment Score: 1.3435113318942529
Category	Term	Count	%	PValue	List Total	Pop Hits	Pop Total	Fold Enrichment	Bonferroni	Benjamini		Genes
SP_PIR_KEYWORDS	camp	5	1.06383	0.00725416	469	32	19235	6.40825	0.920631	0.118987		PRKAR2B, PDE7A, PDE8B, RAPGEF4, HCN3
GOTERM_MF_FAT	GO:0030551~cyclic nucleotide binding	4	0.851064	0.0202498	334	23	12983	6.76022	0.999961	0.67614		PRKAR2B, RAPGEF4, PRKG1, HCN3
SP_PIR_KEYWORDS	camp-binding	3	0.638298	0.0443131	469	14	19235	8.78846	1	0.307063		PRKAR2B, RAPGEF4, HCN3
INTERPRO	IPR018488:Cyclic nucleotide-binding, conserved site	4	0.851064	0.0535367	434	33	16659	4.6527	1	0.870148		PRKAR2B, RAPGEF4, PRKG1, HCN3
GOTERM_MF_FAT	GO:0030552~cAMP binding	3	0.638298	0.0552719	334	15	12983	7.77425	1	0.791279		PRKAR2B, RAPGEF4, HCN3
INTERPRO	IPR014710:RmlC-like jelly roll fold	4	0.851064	0.0618606	434	35	16659	4.38683	1	0.872555		PRKAR2B, RAPGEF4, PRKG1, HCN3
INTERPRO	IPR000595:Cyclic nucleotide-binding	4	0.851064	0.0618606	434	35	16659	4.38683	1	0.872555		PRKAR2B, RAPGEF4, PRKG1, HCN3
SMART	SM00100:cNMP	4	0.851064	0.0877354	275	35	9079	3.77309	1	0.879002		PRKAR2B, RAPGEF4, PRKG1, HCN3
GOTERM_MF_FAT	GO:0016208~AMP binding	3	0.638298	0.125227	334	24	12983	4.85891	1	0.833627		PRKAR2B, RAPGEF4, HCN3
Annotation Cluster 23	Enrichment Score: 1.3075036223190513
Category	Term	Count	%	PValue	List Total	Pop Hits	Pop Total	Fold Enrichment	Bonferroni	Benjamini		Genes
GOTERM_CC_FAT	GO:0008287~protein serine/threonine phosphatase complex	5	1.06383	0.0180744	325	40	12782	4.91615	0.997237	0.324811		PPP2R5A, SHOC2, PPP2R2C, PPP1CB, PPP2R2A
GOTERM_MF_FAT	GO:0019888~protein phosphatase regulator activity	5	1.06383	0.0466003	334	53	12983	3.6671	1	0.772215		PPP2R5A, SHOC2, PPP2R2C, IGFBP3, PPP2R2A
GOTERM_MF_FAT	GO:0019208~phosphatase regulator activity	5	1.06383	0.0551205	334	56	12983	3.47065	1	0.808763		PPP2R5A, SHOC2, PPP2R2C, IGFBP3, PPP2R2A
GOTERM_MF_FAT	GO:0008601~protein phosphatase type 2A regulator activity	3	0.638298	0.0692466	334	17	12983	6.85963	1	0.759187		PPP2R5A, PPP2R2C, PPP2R2A
GOTERM_CC_FAT	GO:0000159~protein phosphatase type 2A complex	3	0.638298	0.0902231	325	20	12782	5.89938	1	0.664042		PPP2R5A, PPP2R2C, PPP2R2A

## Sheet: Functional annotation chart
Category	Term	Count	%	PValue	List Total	Pop Hits	Pop Total	Fold Enrichment	Bonferroni	Benjamini		Genes
SP_PIR_KEYWORDS	phosphoprotein	234	49.7872	5.52473e-08	469	7263	19235	1.32135	1.92259e-05	1.92259e-05		CTTNBP2NL, PPP2R5A, TPD52, ITSN1, PRKG1, SSR1, HOOK1, FAM171B, GAB2, CLK3, COL4A3BP, RNF219, INTS6, RAPGEF4, GNG3, PTPRK, PTPRM, MAGI2, RNF220, NUDT10, GLCE, CTNNA2, KIAA1522, DHX29, MTF2, SERBP1, MED17, PDGFRA, CDCA7L, DCBLD2, SIVA1, TMX1, LPPR4, GNAI3, LMNB1, GNAI2, AFAP1L1, RCC1, PEX5L, RIMS4, HNRNPA3, FAM65B, ARG1, PVRL1, NUP50, BAI3, PPP2R2C, SASH1, RYBP, PCNP, SFMBT1, LARP4B, RNF7, EPS8, EP…
OMIM_DISEASE	A Genome-Wide Association Study Identifies Protein Quantitative Trait Loci (pQTLs)	9	1.91489	1.10112e-05	83	50	3671	7.9612	0.00176025	0.00176025		SASH1, DIRAS2, EPS8, ROBO1, GJA1, DLG2, HS3ST3B1, KIRREL3, CTNNA2
GOTERM_BP_FAT	GO:0030182~neuron differentiation	30	6.38298	3.5442e-06	351	438	13528	2.63982	0.00623952	0.00623952		LPPR4, ONECUT2, SOX5, GJA1, RORB, PRKG1, HOXD10, OTP, HOXA1, PVRL1, ROBO1, LHX1, NUMB, ROBO2, DCX, RET, PTPRM, GNAO1, MCF2, NRXN3, RYK, MDGA1, MDGA2, OTX2, STXBP1, NRXN1, CTNNA2, SEMA6A, BTG2, RELN
SP_PIR_KEYWORDS	membrane	193	41.0638	5.72258e-05	469	6256	19235	1.26526	0.0197182	0.00990817		ITSN1, TMEM151A, SSR1, DIRAS2, FAM171B, GAB2, MED28, AIF1L, RAPGEF4, GNG3, PTPRK, PTPRM, MAGI2, SCN2B, MDGA1, PLD5, MDGA2, TMEM132B, UBR3, LHFP, TMEM25, ERGIC2, GLCE, CTNNA2, PDGFRA, VSIG8, HSD11B1, HS3ST3B1, DCBLD2, TMX1, LPPR4, LMNB1, SORCS1, MME, ARF6, RIC3, PEX5L, SERINC5, LPCAT1, PVRL1, NUP50, TMEM123, BAI3, FAM162B, SYS1, TRPC3, GDE1, GPR153, SEMA6A, KCNJ6, EPHA8, MARCKS, SLC16A14, KCNK15, …
SP_PIR_KEYWORDS	ubl conjugation pathway	28	5.95745	0.000139315	469	509	19235	2.25611	0.0473285	0.0120481		UBE2G1, UBE2V2, SUMO2, FBXO28, OTUD7B, HECTD2, RNF149, UBE2D1, USP34, USP32, BRCC3, SPSB1, SOCS3, SOCS6, SOCS7, UBR3, UBE2H, MARCH4, DCUN1D1, SENP1, RNF7, KLHL13, RNF139, ZRANB1, RNF19B, CHFR, UBE2E2, RNF41
SP_PIR_KEYWORDS	signal transduction	7	1.48936	0.000179096	469	35	19235	8.20256	0.0604282	0.0123888		PLXNC1, GNAO1, GNAI3, GNAI2, ARAF, GNAS, PPP2R2C
SP_PIR_KEYWORDS	Signal-anchor	25	5.31915	0.00010936	469	421	19235	2.43544	0.0373442	0.0126063		GALNT3, SGCZ, FUT9, HS3ST2, GALNT4, MME, ITM2C, EDEM1, POMGNT1, ACSL1, LPCAT1, HS6ST3, DPP6, GALNT13, PAG1, GLCE, B3GAT2, MAN2A1, B3GAT1, KIAA1161, ST8SIA4, CHST8, ST8SIA5, HSD11B1, HS3ST3B1
GOTERM_BP_FAT	GO:0048666~neuron development	24	5.10638	2.52821e-05	351	339	13528	2.72859	0.0436666	0.022077		RET, LPPR4, GNAO1, PTPRM, MCF2, RYK, NRXN3, ONECUT2, OTX2, STXBP1, GJA1, RORB, NRXN1, PRKG1, HOXD10, CTNNA2, SEMA6A, HOXA1, PVRL1, ROBO1, NUMB, ROBO2, RELN, DCX
GOTERM_BP_FAT	GO:0031175~neuron projection development	20	4.25532	3.80197e-05	351	256	13528	3.01104	0.0649396	0.0221328		LPPR4, GNAO1, PTPRM, MCF2, RYK, NRXN3, OTX2, STXBP1, GJA1, NRXN1, PRKG1, CTNNA2, SEMA6A, HOXA1, PVRL1, ROBO1, NUMB, ROBO2, RELN, DCX
GOTERM_BP_FAT	GO:0032990~cell part morphogenesis	20	4.25532	3.80197e-05	351	256	13528	3.01104	0.0649396	0.0221328		RAB8A, LPPR4, PTPRM, RYK, NRXN3, ONECUT2, OTX2, STXBP1, GJA1, NRXN1, CTNNA2, SEMA6A, HOXA1, PVRL1, ROBO1, COL4A3BP, NUMB, ROBO2, RELN, DCX
GOTERM_BP_FAT	GO:0010648~negative regulation of cell communication	19	4.04255	8.15904e-05	351	248	13528	2.95276	0.134194	0.0284076		GNAI3, NF2, GNAI2, SLC6A1, SOCS3, ONECUT2, SOCS6, STXBP1, SOCS7, RGS17, GREM1, FRZB, DKK2, SOST, OTUD7B, VWC2, IGFBP3, RUNX2, TOB1
SP_PIR_KEYWORDS	alternative splicing	217	46.1702	0.000757659	469	7488	19235	1.18854	0.231846	0.028882		C9ORF47, C16ORF70, RORB, TPD52, ITSN1, PRKG1, SSR1, GET4, FAM171B, GAB2, CLK3, CTGF, COL4A3BP, INTS6, AIF1L, RAPGEF4, PTPRK, L3MBTL4, PAN3, MAGI2, RNF220, PLD5, MDGA1, TMEM132B, UBR3, VASH2, TMEM25, TOX2, CTNNA2, MTF2, TXNDC5, SERBP1, MED17, PDGFRA, VSIG8, CDCA7L, TBC1D8B, DCBLD2, SIVA1, LPPR4, GNAI2, SORCS1, AFAP1L1, RIC3, PEX5L, HNRNPA3, FAM65B, ARG1, SERINC5, PVRL1, TMEM123, PPP2R2C, PCNP, CDC…
SP_PIR_KEYWORDS	golgi apparatus	29	6.17021	0.000596855	469	588	19235	2.02274	0.187604	0.0292449		GALNT3, FUT9, RAP1GAP, HS3ST2, GALNT4, ARF6, RIC3, RTN3, KCNIP3, POMGNT1, LPCAT1, SLC35B2, AP3M1, COL4A3BP, RAB6A, GALNT13, SYS1, GOLT1B, PIK3C2A, ERGIC2, MARCH4, GLCE, B3GAT2, MAN2A1, B3GAT1, ST8SIA4, CHST8, ST8SIA5, HS3ST3B1
SP_PIR_KEYWORDS	cytoplasm	110	23.4043	0.000522849	469	3332	19235	1.35396	0.166398	0.0298777		PPP2R5A, UBQLN2, HOOK1, CLK3, GAB2, MED28, COL4A3BP, SPRED2, AIF1L, RAPGEF4, TUB, PAN3, ACTN1, SOCS7, NUDT10, PPP1CC, PPP1CB, TACC1, ERGIC2, CTNNA2, CCDC6, DHX29, CELF6, SERBP1, PCMTD2, CELF4, CDCA7L, ERC2, BIVM, SIVA1, STAM2, RCC1, TRIM71, PEX5L, DAZAP1, FAM65B, ARG1, THTPA, OTUD7B, EIF3J, CCDC89, GDE1, PAIP2, SMEK2, RYBP, SMYD1, SHANK2, NMT2, RNF7, CDC42SE2, PDE7A, LASP1, MYO16, HIVEP1, MARCKS,…
GOTERM_BP_FAT	GO:0048858~cell projection morphogenesis	19	4.04255	6.97662e-05	351	245	13528	2.98892	0.115923	0.0303333		RAB8A, LPPR4, PTPRM, RYK, NRXN3, ONECUT2, OTX2, STXBP1, GJA1, NRXN1, CTNNA2, SEMA6A, HOXA1, PVRL1, ROBO1, NUMB, ROBO2, RELN, DCX
SP_PIR_KEYWORDS	developmental protein	35	7.44681	0.000756359	469	779	19235	1.84268	0.231498	0.0323783		TSHZ2, GPR161, MITF, CTNND2, RORB, TRIM71, HOXD10, DAZAP1, OTP, HOOK1, FAM65B, HOXA1, ROBO1, LHX1, NUMB, ROBO2, DCX, KIF2A, SATB2, MDGA1, OTX2, FRZB, PPP1CB, FZD4, WNT2B, CTNNA2, HOXB3, DKK2, MYT1L, SEMA6A, HOXB2, PTP4A1, RELN, TCF12, BMP5
GOTERM_BP_FAT	GO:0030030~cell projection organization	23	4.89362	0.000234268	351	368	13528	2.40883	0.338844	0.0369163		RAB8A, LPPR4, GNAO1, PTPRM, MCF2, RYK, NRXN3, ONECUT2, OTX2, STXBP1, GJA1, ARF6, NRXN1, PRKG1, CTNNA2, SEMA6A, HOXA1, PVRL1, ROBO1, NUMB, ROBO2, RELN, DCX
GOTERM_BP_FAT	GO:0044257~cellular protein catabolic process	32	6.80851	0.000214029	351	603	13528	2.04531	0.314781	0.0370961		DERL2, UBE2G1, APH1B, UBE2V2, EDEM1, SUMO2, FBXO28, OTUD7B, HECTD2, RNF149, UBE2D1, USP34, USP32, BRCC3, SPSB1, SOCS3, SOCS6, SOCS7, UBR3, PCNP, UBE2H, MARCH4, DCUN1D1, SENP1, RNF7, KLHL13, RNF139, ZRANB1, RNF19B, CHFR, UBE2E2, RNF41
GOTERM_BP_FAT	GO:0007409~axonogenesis	16	3.40426	0.000150204	351	193	13528	3.19513	0.233009	0.0371881		LPPR4, PTPRM, RYK, NRXN3, OTX2, STXBP1, NRXN1, CTNNA2, SEMA6A, HOXA1, PVRL1, ROBO1, NUMB, ROBO2, RELN, DCX
SP_PIR_KEYWORDS	ADP-ribosylation	6	1.2766	0.00112843	469	33	19235	7.45687	0.324914	0.0385296		GNAO1, GNAI3, GNAI2, RHOA, GNAS, CHFR
GOTERM_BP_FAT	GO:0048812~neuron projection morphogenesis	17	3.61702	0.00013489	351	213	13528	3.07607	0.211979	0.0389273		LPPR4, PTPRM, RYK, NRXN3, OTX2, STXBP1, GJA1, NRXN1, CTNNA2, SEMA6A, HOXA1, PVRL1, ROBO1, NUMB, ROBO2, RELN, DCX
GOTERM_BP_FAT	GO:0019941~modification-dependent protein catabolic process	31	6.59574	0.000205024	351	574	13528	2.0815	0.303794	0.0394357		DERL2, UBE2G1, UBE2V2, EDEM1, SUMO2, FBXO28, OTUD7B, HECTD2, RNF149, UBE2D1, USP34, USP32, BRCC3, SPSB1, SOCS3, SOCS6, SOCS7, UBR3, PCNP, UBE2H, MARCH4, DCUN1D1, SENP1, RNF7, KLHL13, RNF139, ZRANB1, RNF19B, CHFR, UBE2E2, RNF41
GOTERM_BP_FAT	GO:0043632~modification-dependent macromolecule catabolic process	31	6.59574	0.000205024	351	574	13528	2.0815	0.303794	0.0394357		DERL2, UBE2G1, UBE2V2, EDEM1, SUMO2, FBXO28, OTUD7B, HECTD2, RNF149, UBE2D1, USP34, USP32, BRCC3, SPSB1, SOCS3, SOCS6, SOCS7, UBR3, PCNP, UBE2H, MARCH4, DCUN1D1, SENP1, RNF7, KLHL13, RNF139, ZRANB1, RNF19B, CHFR, UBE2E2, RNF41
GOTERM_BP_FAT	GO:0051603~proteolysis involved in cellular protein catabolic process	32	6.80851	0.000197554	351	600	13528	2.05554	0.294547	0.042677		DERL2, UBE2G1, APH1B, UBE2V2, EDEM1, SUMO2, FBXO28, OTUD7B, HECTD2, RNF149, UBE2D1, USP34, USP32, BRCC3, SPSB1, SOCS3, SOCS6, SOCS7, UBR3, PCNP, UBE2H, MARCH4, DCUN1D1, SENP1, RNF7, KLHL13, RNF139, ZRANB1, RNF19B, CHFR, UBE2E2, RNF41
GOTERM_CC_FAT	GO:0045202~synapse	22	4.68085	0.00028533	325	355	12782	2.4373	0.0880541	0.0450414		YWHAZ, MAGI2, GABRB2, C16ORF70, RIMBP2, NRXN1, NPY1R, CDH2, ITSN1, PPP1CC, SHANK2, RIMS4, GRM3, SLC17A6, PVRL1, EPS8, SH3KBP1, SNTB2, ERC2, SV2A, DLG2, SHC4
COG_ONTOLOGY	Signal transduction mechanisms	4	0.851064	0.00346115	40	16	1950	12.1875	0.0473809	0.0473809		BMI1, RNF219, PPP2R2C, PPP2R2A
GOTERM_BP_FAT	GO:0030163~protein catabolic process	32	6.80851	0.000366117	351	622	13528	1.98283	0.476219	0.0485277		DERL2, UBE2G1, APH1B, UBE2V2, EDEM1, SUMO2, FBXO28, OTUD7B, HECTD2, RNF149, UBE2D1, USP34, USP32, BRCC3, SPSB1, SOCS3, SOCS6, SOCS7, UBR3, PCNP, UBE2H, MARCH4, DCUN1D1, SENP1, RNF7, KLHL13, RNF139, ZRANB1, RNF19B, CHFR, UBE2E2, RNF41
SP_PIR_KEYWORDS	Proto-oncogene	15	3.19149	0.00157624	469	230	19235	2.67475	0.422452	0.048681		BMI1, HLF, CCDC6, DCUN1D1, RET, RAB8A, BRCC3, ROBO1, MCF2, ARAF, RHOA, GNAS, KIT, ARHGEF12, BCL9
GOTERM_BP_FAT	GO:0048667~cell morphogenesis involved in neuron differentiation	16	3.40426	0.000357045	351	209	13528	2.95053	0.467756	0.0511974		LPPR4, PTPRM, RYK, NRXN3, OTX2, STXBP1, NRXN1, CTNNA2, SEMA6A, HOXA1, PVRL1, ROBO1, NUMB, ROBO2, RELN, DCX
KEGG_PATHWAY	hsa00534:Heparan sulfate biosynthesis	6	1.2766	0.000447407	132	26	5085	8.88986	0.0518602	0.0518602		B3GAT2, B3GAT1, HS3ST2, HS6ST3, HS3ST3B1, GLCE
UP_SEQ_FEATURE	topological domain:Lumenal	27	5.74468	4.0789e-05	469	444	19113	2.4782	0.054465	0.054465		GALNT3, DERL2, FUT9, GDE1, GOLT1B, HS3ST2, GALNT4, SORCS1, RIC3, EDEM1, GLCE, ERGIC2, SSR1, B3GAT2, B3GAT1, MAN2A1, POMGNT1, LPCAT1, ST8SIA4, ST8SIA5, CHST8, HS6ST3, HSD11B1, SEC61A1, HS3ST3B1, GALNT13, SSR3
SP_PIR_KEYWORDS	sh3 domain	14	2.97872	0.00196985	469	210	19235	2.73419	0.496506	0.0555778		SNX18, SASH1, PLCG1, EPS8, LASP1, STAM2, RIMBP2, SH3KBP1, SH3D19, ITSN1, SKAP1, DLG2, PIK3R1, SRGAP2
SP_PIR_KEYWORDS	lipoprotein	29	6.17021	0.0022199	469	642	19235	1.8526	0.538551	0.057756		GNAI3, GNAI2, LMNB1, GNG13, ARF6, C2ORF88, KCNIP3, DIRAS2, RNF103, RHOA, PALM2, RAB6A, GNG3, PAG1, DLG2, USP32, RAB8A, GNAO1, MDGA1, MDGA2, MAL, RGS17, NPY1R, LYPD6B, CDC42SE2, PTP4A1, PCMTD2, GNAS, MARCKS
GOTERM_CC_FAT	GO:0005794~Golgi apparatus	41	8.7234	0.000185574	325	872	12782	1.8492	0.0581846	0.0581846		GALNT3, GNAI3, FUT9, RAP1GAP, HS3ST2, C16ORF70, GALNT4, GJA1, ARF6, PRKG1, RIC3, ITM2C, KCNIP3, RTN3, B2M, POMGNT1, SERINC5, LPCAT1, SLC35B2, AP3M1, COL4A3BP, RAB6A, SIK2, GALNT13, SYS1, PIK3C2A, GOLT1B, GLCE, ERGIC2, MARCH4, B3GAT2, NMT2, B3GAT1, MAN2A1, KCNJ6, ST8SIA4, ST8SIA5, CHST8, GNAS, SH3D19, HS3ST3B1
SP_PIR_KEYWORDS	myristylation	6	1.2766	0.00242928	469	39	19235	6.30966	0.571052	0.0586671		GNAO1, GNAI3, GNAI2, GNAS, ARF6, MARCKS
GOTERM_CC_FAT	GO:0005912~adherens junction	13	2.76596	0.000583905	325	155	12782	3.29858	0.171929	0.060949		PTPRK, PTPRM, NF2, CTNND2, ACTN1, GJA1, LMO7, CDH2, CTNNA2, PVRL1, LASP1, SH3KBP1, AIF1L
GOTERM_CC_FAT	GO:0005913~cell-cell adherens junction	6	1.2766	0.00176335	325	35	12782	6.74215	0.434511	0.0687784		PTPRM, PVRL1, LMO7, GJA1, CDH2, CTNNA2
SP_PIR_KEYWORDS	neurogenesis	11	2.34043	0.00308322	469	146	19235	3.09	0.658572	0.0691353		MYT1L, DPF3, SEMA6A, ROBO1, LHX1, MDGA1, GDPD5, ROBO2, DCX, KIF2A, OTP
GOTERM_CC_FAT	GO:0005886~plasma membrane	121	25.7447	0.00199941	325	3777	12782	1.25995	0.4761	0.0693093		SLC6A1, GABRB2, LMO7, UBQLN2, ITSN1, B2M, DIRAS2, GPR45, ROBO1, CTGF, SPRED2, AIF1L, ROBO2, GNG3, SPRED1, PAG1, PTPRK, MAGI2, PTPRM, SCN2B, KCND1, MDGA1, MDGA2, ACTN1, SOCS7, PDYN, TMEM25, CTNNA2, KCNT1, SERBP1, PDGFRA, ERC2, COL1A1, HS3ST3B1, DCBLD2, PLXNC1, LPPR4, GNAI3, GNAI2, STAM2, CSMD3, MME, ARF6, RIMS4, PVRL1, TMEM123, NUMB, BAI3, RAB8A, TRPC3, RYK, CACNA1I, SHANK2, GPR153, KCTD9, LYVE1, …
GOTERM_CC_FAT	GO:0030054~cell junction	26	5.53191	0.0015631	325	518	12782	1.97405	0.39666	0.0696385		GABRB2, CTNND2, LMO7, GJA1, CDH2, ITSN1, RIMS4, PVRL1, AIF1L, SNTB2, SV2A, DLG2, SHC4, PTPRK, MAGI2, PTPRM, NF2, RIMBP2, ACTN1, SHANK2, CTNNA2, SLC17A6, LASP1, SH3KBP1, CLDN2, ERC2
GOTERM_BP_FAT	GO:0044265~cellular macromolecule catabolic process	35	7.44681	0.000587101	351	725	13528	1.86061	0.645528	0.0714029		DERL2, UBE2G1, APH1B, RNH1, UBE2V2, SMUG1, EDEM1, SUMO2, FBXO28, OTUD7B, HECTD2, RNF149, UBE2D1, USP34, USP32, PAN3, BRCC3, SPSB1, SOCS3, SOCS6, SOCS7, UBR3, PCNP, UBE2H, MARCH4, DCUN1D1, SENP1, RNF7, KLHL13, RNF139, ZRANB1, RNF19B, CHFR, UBE2E2, RNF41
GOTERM_CC_FAT	GO:0044459~plasma membrane part	79	16.8085	0.000954238	325	2203	12782	1.41035	0.265354	0.0741949		SLC6A1, GABRB2, SLC16A10, GJA1, LMO7, ITSN1, SDC2, B2M, DIRAS2, GPR45, ROBO1, RHOA, SPRED2, AIF1L, SNTB2, ROBO2, GNG3, SV2A, DLG2, SHC4, PTPRK, MAGI2, PTPRM, SCN2B, KCND1, NRXN3, MDGA1, RIMBP2, SOCS7, ACTN1, PCDH8, NRXN1, CTNNA2, GRM3, PDGFRA, SH3KBP1, CLDN2, GNAS, ERC2, CA2, HS3ST3B1, SERP1, SGCZ, DCBLD2, SNX18, LPPR4, STAM2, CTNND2, GNG13, MME, CDH2, KIT, RIMS4, MTMR1, PVRL1, TMEM123, NUMB, PAL…
GOTERM_CC_FAT	GO:0070161~anchoring junction	13	2.76596	0.00145266	325	172	12782	2.97256	0.374716	0.0752744		PTPRK, PTPRM, NF2, CTNND2, ACTN1, GJA1, LMO7, CDH2, CTNNA2, PVRL1, LASP1, SH3KBP1, AIF1L
GOTERM_CC_FAT	GO:0019717~synaptosome	9	1.91489	0.00138166	325	85	12782	4.16427	0.36019	0.0854442		MAGI2, GNAO1, SLC17A6, EPS8, SLC6A1, PVRL1, SH3KBP1, ERC2, ITSN1
SP_PIR_KEYWORDS	manganese	11	2.34043	0.00411029	469	152	19235	2.96803	0.761486	0.0856877		GALNT3, B3GAT2, ARG1, B3GAT1, POMGNT1, GALNT4, NUDT10, PPP1CC, PPP1CB, IDH3A, GALNT13
SP_PIR_KEYWORDS	nucleotide binding	9	1.91489	0.00461959	469	107	19235	3.44967	0.800381	0.0904314		RAB8A, GNAO1, GNAI3, GNAI2, ABCD2, GNAS, ARF6, DDX21, RAB6A
KEGG_PATHWAY	hsa04360:Axon guidance	11	2.34043	0.00166487	132	129	5085	3.28488	0.179864	0.0943861		SEMA6A, PLXNC1, GNAI3, GNAI2, ROBO1, EPHA8, RHOA, ROBO2, ARHGEF12, NFATC3, SRGAP2

## Sheet: Gene lists
All predicted targets	Predicted targets of hsa-let-7d-3p, the only up-regulated breast milk miRNA associated maternal probiotic ingestion
ABCD2	No predicted targets in updated TargetScan version 7.0
ACSL1
ACTC1
ACTN1
ADIPOR2
AFAP1L1
AGAP2-AS1
AIF1L
AKIRIN1
ANKRD34A
AP3M1
APH1B
APLN
ARAF
ARF6
ARG1
ARHGEF12
ARID4B
ATXN7L2
B2M
B3GAT1
B3GAT2
BAI3
BCAT1
BCL9
BEND3
BIVM
BMI1
BMP5
BRCC3
BTG2
C16orf70
C17orf70
C1orf43
C2orf88
C3orf70
C5orf15
C5orf47
C6orf120
C6orf62
C7orf25
C8orf46
C9orf47
CA2
CACNA1I
CAPN10
CCDC24
CCDC6
CCDC89
CDC20B
CDC42SE2
CDCA7L
CDH2
CDS1
CELF4
CELF6
CHFR
CHM
CHST8
CLDN2
CLK3
CLNK
CNOT7
COA1
COA5
COL1A1
COL4A3BP
COMMD3-BMI1
COMMD8
CPNE8
CREBZF
CSMD3
CTC-360G5.1
CTD-2207O23.12
CTGF
CTNNA2
CTNND2
CTTNBP2NL
DAZAP1
DCBLD2
DCUN1D1
DCX
DDX21
DERL2
DHX29
DIRAS2
DKK2
DLG2
DNAJC13
DNAJC3
DOLPP1
DPF3
DPP6
DUSP5
DYNC1I2
EDEM1
EIF3J
ELMO1
ELOVL5
EPHA8
EPS8
ERC2
ERGIC2
EXOC5
FAM109A
FAM13A
FAM162B
FAM171B
FAM175B
FAM196A
FAM196B
FAM214A
FAM217B
FAM3C
FAM63B
FAM65B
FBRSL1
FBXO28
FHL5
FHOD3
FLNC
FLRT3
FRZB
FUT9
FYCO1
FZD4
GAB2
GABRB2
GALNT13
GALNT3
GALNT4
GDE1
GDPD5
GET4
GHITM
GJA1
GLCE
GNAI2
GNAI3
GNAO1
GNAS
GNG13
GNG3
GOLT1B
GPR153
GPR161
GPR45
GPR63
GPRC5B
GREM1
GRM3
GSKIP
GUCY1A2
H3F3A
HAPLN1
HCFC1
HCN3
HECTD2
HIVEP1
HLF
HNRNPA3
HOOK1
HOXA1
HOXB2
HOXB3
HOXD10
HPGD
HS3ST2
HS3ST3B1
HS6ST3
HSD11B1
IDH3A
IGFBP3
IMPAD1
INHBB
INTS6
ITM2C
ITSN1
JDP2
JMY
KAT8
KCND1
KCNIP3
KCNJ6
KCNK12
KCNK15
KCNT1
KCTD9
KIAA0040
KIAA1024
KIAA1161
KIAA1456
KIAA1522
KIF2A
KIRREL3
KIT
KLF9
KLHDC8A
KLHL13
KLHL23
KLHL29
L3MBTL3
L3MBTL4
LARP4B
LASP1
LGR4
LHFP
LHX1
LMLN
LMNB1
LMO3
LMO7
LPCAT1
LPPR4
LRIG1
LRRC55
LRRFIP1
LRRN1
LYPD6B
LYSMD3
LYVE1
MAFG
MAGI2
MAL
MAN2A1
MARCH4
MARCKS
MBNL1
MBNL2
MCC
MCF2
MDGA1
MDGA2
MED17
MED28
METTL21A
MID2
MIER3
MITF
MME
MOSPD1
MRGBP
MRPS36
MRVI1
MSL2
MTF2
MTMR1
MTMR12
MVB12B
MYO16
MYT1L
NCAN
NECAB1
NEURL4
NF2
NFATC3
NFIA
NHLRC3
NMT2
NPAS2
NPY1R
NRXN1
NRXN3
NUDT10
NUMB
NUP50
ONECUT2
ONECUT3
ORC2
OTP
OTUD7B
OTX2
PAG1
PAIP2
PALM2
PAN3
PBX2
PCDH8
PCMTD2
PCNP
PDE7A
PDE8B
PDGFRA
PDYN
PEX5L
PHF17
PIEZO2
PIK3C2A
PIK3R1
PLCG1
PLCL2
PLD5
PLGRKT
PLXDC2
PLXNC1
POC1B-GALNT4
POLD3
POMGNT1
PPP1CB
PPP1CC
PPP2R2A
PPP2R2C
PPP2R5A
PPP4R2
PRKAR2B
PRKG1
PTP4A1
PTPRA
PTPRK
PTPRM
PTS
PURA
PURB
PVRL1
RAB6A
RAB8A
RABGAP1L
RANBP10
RANGRF
RAP1GAP
RAPGEF4
RASSF2
RASSF5
RBM18
RBM47
RCBTB1
RCC1
RELN
RET
RGS17
RHOA
RHOBTB1
RIC3
RIMBP2
RIMS4
RNF103
RNF139
RNF149
RNF19B
RNF219
RNF220
RNF38
RNF41
RNF7
RNH1
ROBO1
ROBO2
RORB
RP11-302B13.5
RP11-47I22.4
RPS6KA3
RPS6KA6
RRP1B
RTN3
RUNX2
RYBP
RYK
SASH1
SATB2
SCN2B
SCRT1
SDC2
SEC61A1
SEMA6A
SENP1
SEPHS1
SERBP1
SERINC5
SERP1
SERPINI1
SERTAD2
SERTAD4
SETBP1
SFMBT1
SGCZ
SH3D19
SH3KBP1
SHANK2
SHC4
SHISA6
SHOC2
SIK2
SIVA1
SKAP1
SLAIN2
SLC12A2
SLC16A10
SLC16A14
SLC17A6
SLC18A2
SLC24A4
SLC35B2
SLC35F1
SLC39A1
SLC6A1
SLCO5A1
SMCHD1
SMEK2
SMIM15
SMUG1
SMYD1
SNTB2
SNX18
SNX4
SOCS3
SOCS6
SOCS7
SORCS1
SOST
SOX5
SPOCK3
SPRED1
SPRED2
SPSB1
SRGAP2
SSR1
SSR3
ST8SIA4
ST8SIA5
STAM2
STXBP1
SUMO2
SV2A
SYCE3
SYS1
SYT13
TAC1
TACC1
TAF11
TBC1D8B
TCF12
TCF19
TFAP2E
THTPA
TMEM123
TMEM132B
TMEM150C
TMEM151A
TMEM163
TMEM178A
TMEM25
TMX1
TNC
TOB1
TOX2
TOX3
TP53INP1
TPBGL
TPD52
TRIM71
TRIM9
TRPC3
TSHZ2
TSPAN3
TSPAN5
TTC39C
TUB
TUSC5
TXLNG
TXNDC5
UBE2D1
UBE2E2
UBE2G1
UBE2H
UBE2V2
UBQLN2
UBR3
UGT8
UQCR10
USP32
USP34
VASH2
VAT1
VOPP1
VSIG8
VWC2
WDR26
WNT2B
YEATS4
YPEL2
YWHAZ
ZBTB11
ZC4H2
ZFX
ZMAT4
ZMIZ2
ZNF202
ZNF385A
ZNF462
ZNF583
ZNF609
ZNF654
ZNF831
ZRANB1
ZWILCH

## Sheet: Unmapped
FAM214A
PIEZO2
MVB12B
CTC-360G5.1
TXLNG
RP11-302B13.5
METTL21A
KIAA1456
SMIM15
POC1B-GALNT4
SYCE3
COMMD3-BMI1
CTD-2207O23.12
FAM217B
AGAP2-AS1
TMEM178A
GSKIP
KAT8
RP11-47I22.4
PLGRKT

## Sheet: Selected annoations
Gene symbol	Gene name	Comments on functional annotation (source of annotation in parentheses)
BMP5	Bone morphogenetic protein 5	TGF-beta, N-terminal, conserved site, (INTERPRO), TGF-beta signalling pathway (KEGG), TGFB (SMART)
CA2	carbonic anhydrase II	LAT couples T-cell receptor (BBID)
DCX	Doublecortin	T-cell polarization-chemokine receptor (BBID)
INHBB	Inhibin, beta B	TFG-β signalling pathway (GOTerms - Biologic Processes, KEGG, Interpro), TGF-beta-like cysteine-knot cytokine (PIR_Superfamily)
MAL	mal, T-cell differentiation protein	T-cell (SP_PIR_KEYWORDS)
NFATC3	nuclear factor of activated T-cells, cytoplasmic, calcinurin-dependent 3	Nuclear factor in activated T-cells
PIK3R1	Phosphoinositide-3-kinase, regulatory subunit 1 (alpha)	T cell activation (Biocarta), T-cell receptor signalling pathway (KEGG)
PLCG1	Phospholipase C, gamma 1	T-cell anergy (BBID), T-cell receptor signalling pathway (KEGG)
RHOA	ras homolog gene family, member A	TGF-beta signalling pathway (KEGG)
SKAP1	Src kinase associated phosphoprotein 1	T-cell receptor signalling pathway (GOTerms - Biologic Processes), T-cell activation (GOTerms - Biologic Processes)
SOCS3	Suppressor of cytokine signalling 3	IL-2 receptor beta chain in T-cell activation (Biocarta), Atopic dermatitis (OMIM database)
TOB1	tranducer of ERBB2, 1	Role of Tob in T-cell activation (Biocarta)
