# Supplementary material for: Human Breast Milk miRNA, Maternal Probiotic Supplementation and Atopic Dermatitis in Offspring
Source: PLoS One. 2015 Dec 14;10(12):e0143496. doi: 10.1371/journal.pone.0143496 (PMC4682386; doi:10.1371/journal.pone.0143496)
Supplement: S5 File — Atopic dermatitis versus no atopic dermatitis: Functional analysis for differentially expressed breast milk miRNAs. (XLSX) [file pone.0143496.s006.xlsx]

## Sheet: OVERVIEW
Overview of Supporting information file S6
Atopic dermatitis versus no atopic dermatitis: Functional analysis for differentially expressed breast milk miRNAs
Sheet name	Comments
DE miRNA	Differentially expressed miRNA results table from limma analysis.
Gene lists	Lists of genes identified by TargetScan algorithm as potential targets fo the differentially expressed miRNAs. The lists identify target genes were are predicted to be targetted by up, down and both up and down regulated miRNAs
Functional clustering	Functional annotation clustering of genes targetted by either up or down regulated miRNAs information based on DAVID analysis. The group "enrichment scores" represent the geometric mean (in -log10 scale) of the unajusted p-values of the member terms. As such, an enrichment score ≥1.3 implies that the geometric mean of the members terms is ≤0.05. Clusters with enrichment scores <1.3 are not shown.…
Functional annotation	Functional annotation chart for enriched terms identified by DAVID, for gene targest of up and down regulated miRNAs. Terms are limited to those with unajusted p-values ≤ 0.10 and terms with a Benjamini FDR ≤ 0.05 are highlighted in light blue.
Clustering down	Functional annotation clustering information based on DAVID analysis for genes targetted by down regulated miRNAs only. Clusters with enrichment scores <1.3 are not shown. Theoretically, one would expect that atopic dermatitis is associated with increased biological activity of these functional clusters due to less miRNA-mediated down-regulation from breast milk miRNAs.
Clustering up	Functional annotation clustering information based on DAVID analysis for genes targetted by up regulated miRNAs only. Clusters with enrichment scores <1.3 are not shown. Theoretically, one would expect that atopic dermatitis is associated with decreased biological activity of these functional clusters due to greater miRNA-mediated down-regulation from breast milk miRNAs.
Clustering both	Functional annotation clustering information based on DAVID analysis for genes targetted by both up and down regulated miRNAs only. Clusters with enrichment scores <1.3 are not shown.
UP_TISSUE	Tissue expression profiles which show enrichment of target gene list from the "UP_TISSUE" chart in DAVID. Terms are limited to those with unajusted p-values ≤ 0.10 and terms with a Benjamini FDR ≤ 0.05 are highlighted in light blue.
Unmapped	List of genes identified by TargetScan algorithm which were not recognised by DAVID as human genes. Given the relative minority of unmapped genes, no effort was made to identify the cause of this mismatch.

## Sheet: DE miRNAs
miRNA	log2 fold change	Fold Change	AveExpr (log2)*	AveExpr (cpm)*	t	P.Value	adj.P.Val	B
hsa-miR-452-5p	-0.600383	0.659579	8.33639	323.223	-3.52065	0.000856176	0.107022	-0.653652
hsa-let-7d-3p	0.691188	1.61461	8.87302	468.864	2.92649	0.00492169	0.307606	-2.13037
hsa-miR-146b-5p	-0.568616	0.674263	14.2415	19369.2	-2.61466	0.0114163	0.43346	-3.10088
hsa-miR-21-5p	-0.412086	0.751536	13.9076	15367.8	-2.47846	0.0161898	0.43346	-3.38348
hsa-miR-22-3p	0.330923	1.25782	16.8649	119352	2.42122	0.018686	0.43346	-3.62157
hsa-miR-375	0.318942	1.24742	13.5773	12222.7	2.33549	0.0230731	0.43346	-3.66085
hsa-miR-16-5p	-0.544522	0.685619	11.8974	3814.7	-2.28601	0.0260035	0.43346	-3.73072
hsa-miR-511-5p	0.404094	1.32326	11.9273	3894.59	2.25896	0.0277415	0.43346	-3.77895
hsa-miR-26b-5p	-0.308239	0.807627	10.7427	1713.43	-2.09067	0.0410429	0.460906	-4.07372
hsa-let-7f-5p	-0.318462	0.801924	14.3569	20982.3	-2.09009	0.0410978	0.460906	-4.20355
hsa-miR-30e-5p	-0.244276	0.84424	11.9474	3949.38	-2.07736	0.0423004	0.460906	-4.13549
hsa-miR-374a-5p	-0.326861	0.797269	8.65614	403.42	-2.05742	0.044247	0.460906	-3.99846
hsa-miR-335-5p	0.425183	1.34274	13.7613	13886	2.00782	0.0494266	0.468276	-4.30266
* AveExpr = Average expression

## Sheet: Gene lists
All predicted targets	Targetted only by down regulated miRNAs	Targetted only by up regulated miRNAs	Targetted by both up and down regulated miRNAs
A4GNT	A4GNT	A4GNT	A4GNT
ABCB9	ABCB9	AC006486.1	AKT3
ABCC10	ABCC10	ACER3	AMMECR1L
ABCC5	ABCC5	ACRV1	AP1S1
ABCF1	ABCF1	ACVR1B	ARHGEF12
ABHD17C	ABHD17C	ADAM11	ATP8A1
ABHD6	ABHD6	AHSG	BAG5
ABI3BP	ABI3BP	AK2	BRWD3
ABL1	ABL1	AKT3	C10orf11
ABL2	ABL2	AL589765.1	CALCR
AC006486.1	AC008443.1	AMMECR1L	CALU
AC008443.1	AC010441.1	ANKHD1-EIF4EBP3	CAMK2N1
AC010441.1	AC013269.5	ANKRD13A	CCNJL
AC013269.5	AC023632.1	AP1S1	CCNT2
AC023632.1	AC068987.1	APTX	CDC14A
AC068987.1	AC104472.1	ARGLU1	CEBPD
AC104472.1	AC117395.1	ARHGEF12	CHD7
AC117395.1	AC140061.12	ARHGEF26	CPEB1
AC140061.12	ACER2	ARPC5	CRIM1
ACER2	ACKR2	ARPC5L	CSNK1A1
ACER3	ACOX1	ARRB1	DDIT4
ACKR2	ACPP	ASB6	DESI1
ACOX1	ACSL3	ASCL1	EDNRA
ACPP	ACSL6	ATP1B1	ELAVL4
ACRV1	ACTC1	ATP8A1	EPC1
ACSL3	ACTN1	B4GALT5	FBXW7
ACSL6	ACTR2	BAG5	GALNT3
ACTC1	ACTR3	BATF3	GATM
ACTN1	ACTR3C	BCL9	HAND1
ACTR2	ACVR1	BIN1	IPO7
ACTR3	ACVR1C	BLOC1S1	KDM3A
ACTR3C	ACVR2A	BRSK2	KLHL15
ACVR1	ACVR2B	BRWD3	LIN7C
ACVR1B	ADAM12	BTG1	MAP3K12
ACVR1C	ADAM15	C10orf11	MAPK10
ACVR2A	ADAM19	C17orf58	MED6
ACVR2B	ADAM22	C17orf85	MEIS2
ADAM11	ADAM9	C19orf44	MYCBP
ADAM12	ADAMTS3	C19orf70	NAA20
ADAM15	ADAMTS5	C1orf95	NECAP1
ADAM19	ADAMTS8	C5orf24	NPAS3
ADAM22	ADD3	C8orf86	NUS1
ADAM9	ADIPOR2	CA7	NXT2
ADAMTS3	ADO	CACNG3	PALD1
ADAMTS5	ADORA2B	CADM3	PCGF5
ADAMTS8	ADRA1D	CALCR	PDIK1L
ADD3	ADRA2A	CALU	PDSS1
ADIPOR2	ADRB1	CAMK2N1	PPP1R15B
ADO	ADRB2	CAMTA2	PRKAA2
ADORA2B	ADRB3	CAPN1	PRKAR2A
ADRA1D	AEBP2	CASP7	PRPF38A
ADRA2A	AEN	CATSPERG	PRPF38B
ADRB1	AFF2	CAV3	RAP2B
ADRB2	AGAP2-AS1	CCDC67	RASA1
ADRB3	AGO3	CCNJL	RASL10B
AEBP2	AGO4	CCNT2	RGS14
AEN	AGPAT6	CCR3	RPL14
AFF2	AGPAT9	CD207	SAMD12
AGAP2-AS1	AHCTF1	CDC14A	SCYL3
AGO3	AIFM1	CDX2	SIRT1
AGO4	AIM1L	CEBPD	SLC16A14
AGPAT6	AK4	CENPB	SLC6A1
AGPAT9	AKAP12	CENPV	SLC7A2
AHCTF1	AKAP6	CEPT1	SMAP1
AHSG	AKIRIN1	CERK	SNAI1
AIFM1	AKT3	CHD7	SNRK
AIM1L	AL163636.6	CHD9	SREK1IP1
AK2	ALAD	CISH	STAG2
AK4	ALKBH1	CLIP2	STK39
AKAP12	ALOX12	CNKSR2	STOX2
AKAP6	ALX1	CNOT7	TGFBR1
AKIRIN1	AMER3	COPS7B	TMEM55A
AKT3	AMMECR1L	CPEB1	TNFRSF1B
AL163636.6	AMOT	CPZ	TP53
AL589765.1	AMOTL2	CRIM1	TRPM7
ALAD	AMT	CSF1R	UGCG
ALKBH1	ANAPC4	CSNK1A1	ULK2
ALOX12	ANGPTL2	CYR61	VSNL1
ALX1	ANKIB1	CYTH3	WAPAL
AMER3	ANKRA2	DAW1	WARS2
AMMECR1L	ANKRD10	DCAF10	WDR82
AMOT	ANKRD17	DDIT4	WNT10B
AMOTL2	ANKRD27	DESI1	WWC2
AMT	ANKRD46	DGKE	YBX1
ANAPC4	ANKS1B	DLGAP2	YWHAZ
ANGPTL2	ANLN	DNAJB5	ZBTB39
ANKHD1-EIF4EBP3	ANO3	DNAJC27
ANKIB1	ANO4	DNM3
ANKRA2	ANXA11	DPM2
ANKRD10	AOC1	DPP10
ANKRD13A	AP1AR	DPY30
ANKRD17	AP1S1	DUSP13
ANKRD27	AP2A1	EDNRA
ANKRD46	AP2B1	EIF4EBP2
ANKS1B	AP3S1	EIF4EBP3
ANLN	AP4E1	EIF4G3
ANO3	APBB3	ELAVL4
ANO4	APLN	ELOVL6
ANXA11	APOPT1	EMILIN3
AOC1	APP	EMX2
AP1AR	APPBP2	ENO1
AP1S1	APPL1	EP300
AP2A1	AQP11	EPB41L2
AP2B1	ARF4	EPC1
AP3S1	ARG2	ERBB3
AP4E1	ARHGAP18	ERI2
APBB3	ARHGAP20	ESR1
APLN	ARHGAP24	ETV1
APOPT1	ARHGAP28	EXOC5
APP	ARHGEF12	EZH1
APPBP2	ARHGEF15	FAM117A
APPL1	ARHGEF38	FAM49B
APTX	ARHGEF7	FAM89B
AQP11	ARID3A	FAM96A
ARF4	ARID3B	FANCA
ARG2	ARID4A	FBRS
ARGLU1	ARL15	FBXL19
ARHGAP18	ARL2	FBXO28
ARHGAP20	ARL3	FBXO46
ARHGAP24	ARL4A	FBXW7
ARHGAP28	ARL4D	FKBP1B
ARHGEF12	ARL5A	FMNL2
ARHGEF15	ARL6IP6	FNBP4
ARHGEF26	ARMC10	FRAT2
ARHGEF38	ARMC12	FTL
ARHGEF7	ARMCX1	FUT9
ARID3A	ARMCX2	GABBR2
ARID3B	ARPP19	GALNT3
ARID4A	ARRDC4	GATM
ARL15	ASAP1	GDE1
ARL2	ASB3	GHRHR
ARL3	ASB7	GJA5
ARL4A	ASF1A	GJA9
ARL4D	ASH1L	GPR107
ARL5A	ATG5	GRM5
ARL6IP6	ATG9A	H2AFX
ARMC10	ATL2	H3F3B
ARMC12	ATP2A2	H3F3C
ARMCX1	ATP2B4	HAND1
ARMCX2	ATP7A	HELLS
ARPC5	ATP8A1	HERPUD2
ARPC5L	ATP8B4	HNF1B
ARPP19	ATPAF1	HNRNPA3
ARRB1	ATXN1L	HNRNPR
ARRDC4	ATXN2	HOMER1
ASAP1	ATXN7L1	HOXA4
ASB3	ATXN7L3	HOXD8
ASB6	ATXN7L3B	ICOSLG
ASB7	AXIN2	IFT20
ASCL1	AZIN1	IKZF4
ASF1A	B3GNT1	IL13RA1
ASH1L	B3GNT5	IL31
ATG5	B3GNT7	INO80E
ATG9A	B4GALT1	IPO7
ATL2	B4GALT6	IRF1
ATP1B1	BACE1	IRF5
ATP2A2	BACH1	ISL1
ATP2B4	BAG1	ISL2
ATP7A	BAG5	ITGA10
ATP8A1	BCAP29	ITGB3BP
ATP8B4	BCAT1	KAT5
ATPAF1	BCL2	KAT6B
ATXN1L	BCL2L1	KAT7
ATXN2	BCL2L11	KATNBL1
ATXN7L1	BCL2L2	KCNE1L
ATXN7L3	BCL7A	KCNE3
ATXN7L3B	BCOR	KCNK10
AXIN2	BCORL1	KDM3A
AZIN1	BDNF	KDM4C
B3GNT1	BDP1	KDM6B
B3GNT5	BECN1	KHNYN
B3GNT7	BEGAIN	KIAA0040
B4GALT1	BEND4	KIAA1211L
B4GALT5	BEND7	KIRREL3
B4GALT6	BEST3	KLHDC10
BACE1	BEST4	KLHL15
BACH1	BFAR	LAS1L
BAG1	BICD1	LGALS1
BAG5	BIN3	LIN7C
BATF3	BLOC1S5	LRCH1
BCAP29	BLOC1S6	LRP5
BCAT1	BMP5	LRRC16A
BCL2	BMPR1A	LRRC73
BCL2L1	BNC1	LTB4R
BCL2L11	BOLA3	LZIC
BCL2L2	BPIFA1	MACROD2
BCL7A	BPTF	MAGI2
BCL9	BRMS1L	MALL
BCOR	BRWD3	MAP3K12
BCORL1	BSND	MAPK1
BDNF	BTAF1	MAPK10
BDP1	BTBD10	MAPK14
BECN1	BTBD3	MAT2A
BEGAIN	BTBD9	MAX
BEND4	BTF3	MECOM
BEND7	BTF3L4	MECP2
BEST3	BTG2	MED6
BEST4	BTLA	MEIS2
BFAR	BTN1A1	MFGE8
BICD1	BTRC	MOCS1
BIN1	BZW1	MON2
BIN3	BZW2	MPZL3
BLOC1S1	C10orf11	MSL2
BLOC1S5	C10orf12	MST4
BLOC1S6	C10orf25	MTHFD2
BMP5	C11orf24	MTHFR
BMPR1A	C11orf68	MTMR2
BNC1	C11orf84	MUM1L1
BOLA3	C15orf39	MURC
BPIFA1	C15orf41	MYCBP
BPTF	C16orf72	NAA10
BRMS1L	C16orf87	NAA20
BRSK2	C17orf59	NAA25
BRWD3	C17orf78	NCKAP5
BSND	C19orf47	NCMAP
BTAF1	C1orf21	NCOA1
BTBD10	C1QL3	NECAP1
BTBD3	C20orf112	NET1
BTBD9	C20orf194	NETO2
BTF3	C21orf33	NFYA
BTF3L4	C2orf42	NHP2
BTG1	C2orf72	NPAS3
BTG2	C2orf88	NPNT
BTLA	C3orf27	NRXN1
BTN1A1	C3orf52	NTRK2
BTRC	C4orf19	NUDT4
BZW1	C5orf28	NUS1
BZW2	C5orf51	NXPH2
C10orf11	C6orf211	NXT2
C10orf12	C7orf43	NYAP2
C10orf25	C8orf4	ODF1
C11orf24	C8orf44-SGK3	OGN
C11orf68	C8orf58	OSM
C11orf84	C9orf41	PALD1
C15orf39	C9orf72	PALM
C15orf41	CA10	PCGF5
C16orf72	CA8	PCNP
C16orf87	CACFD1	PDAP1
C17orf58	CACHD1	PDIK1L
C17orf59	CACNA2D1	PDS5A
C17orf78	CACNB4	PDSS1
C17orf85	CACNG4	PFDN6
C19orf44	CACUL1	PHF13
C19orf47	CADM2	PHF8
C19orf70	CALB2	PLAGL2
C1orf21	CALCR	PLBD2
C1orf95	CALM1	PLCXD3
C1QL3	CALN1	POGK
C20orf112	CALU	POU2F3
C20orf194	CAMK2D	POU3F1
C21orf33	CAMK2G	POU5F1
C2orf42	CAMK2N1	PPM1K
C2orf72	CAMK2N2	PPM1L
C2orf88	CAMSAP1	PPP1R15B
C3orf27	CANT1	PRELP
C3orf52	CAPN3	PRKAA2
C4orf19	CAPN5	PRKAR2A
C5orf24	CAPZA1	PROX1
C5orf28	CAPZA2	PRPF38A
C5orf51	CARD10	PRPF38B
C6orf211	CARF	PSD3
C7orf43	CARM1	PTEN
C8orf4	CARS	PTGS1
C8orf44-SGK3	CASK	PYGO2
C8orf58	CASKIN1	RAB11B
C8orf86	CASP3	RAB3C
C9orf41	CASP5	RAP2B
C9orf72	CASR	RAPGEFL1
CA10	CAT	RASA1
CA7	CBFA2T3	RASL10B
CA8	CBLC	RBM15
CACFD1	CBX2	RCC2
CACHD1	CBX3	RFXANK
CACNA2D1	CBX4	RGP1
CACNB4	CCDC117	RGS14
CACNG3	CCDC144A	RGS2
CACNG4	CCDC148	RGS7BP
CACUL1	CCDC178	RIC8B
CADM2	CCDC19	RIMS4
CADM3	CCDC28A	RMDN3
CALB2	CCDC43	RNF141
CALCR	CCDC71L	RNF150
CALM1	CCDC85C	RNF215
CALN1	CCL1	RP11-204N11.1
CALU	CCL2	RPL14
CAMK2D	CCL22	RPL36A-HNRNPH2
CAMK2G	CCL3	RPRM
CAMK2N1	CCL3L1	RPS3
CAMK2N2	CCL3L3	RPS9
CAMSAP1	CCL7	RSBN1
CAMTA2	CCL8	SAMD12
CANT1	CCND1	SATB2
CAPN1	CCNE1	SCAMP1
CAPN3	CCNE2	SCYL3
CAPN5	CCNF	SEPHS1
CAPZA1	CCNJ	SH2D1B
CAPZA2	CCNJL	SIRT1
CARD10	CCNK	SLC16A14
CARF	CCNO	SLC16A2
CARM1	CCNT2	SLC2A1
CARS	CCNY	SLC35E4
CASK	CCNYL1	SLC48A1
CASKIN1	CCR7	SLC6A1
CASP3	CCSAP	SLC6A17
CASP5	CD163	SLC7A2
CASP7	CD164	SLC7A7
CASR	CD200R1	SMAP1
CAT	CD28	SMARCA2
CATSPERG	CD69	SMLR1
CAV3	CD80	SNAI1
CBFA2T3	CD86	SNAP91
CBLC	CDC14A	SNIP1
CBX2	CDC23	SNRK
CBX3	CDC25A	SPTSSA
CBX4	CDC27	SREK1IP1
CCDC117	CDC34	SRSF10
CCDC144A	CDC37L1	STAG2
CCDC148	CDC42EP2	STK39
CCDC178	CDC42SE1	STOX2
CCDC19	CDC42SE2	STX4
CCDC28A	CDCA4	SUCNR1
CCDC43	CDCA7	SV2A
CCDC67	CDCA8	SYNE1
CCDC71L	CDH20	TACR3
CCDC85C	CDH22	TAGLN
CCL1	CDK17	TESK2
CCL2	CDK5R1	TGFBR1
CCL22	CDK8	TGM6
CCL3	CDKN1A	THAP1
CCL3L1	CDKN1B	THSD7A
CCL3L3	CDKN2AIP	TIAM1
CCL7	CDV3	TMED4
CCL8	CEBPB	TMEM164
CCND1	CEBPD	TMEM229B
CCNE1	CECR6	TMEM55A
CCNE2	CELF3	TMOD3
CCNF	CELF4	TMPRSS11A
CCNJ	CEP135	TNFRSF1B
CCNJL	CEP164	TNFSF15
CCNK	CEP55	TNKS2
CCNO	CEP76	TP53
CCNT2	CEP85L	TRIB2
CCNY	CERCAM	TRIM5
CCNYL1	CFDP1	TRPM7
CCR3	CFL2	TRUB1
CCR7	CHAC1	TUB
CCSAP	CHD1	TYRO3
CD163	CHD2	UBE2G1
CD164	CHD7	UGCG
CD200R1	CHEK1	ULK2
CD207	CHIC1	UNC79
CD28	CHL1	UNK
CD69	CHORDC1	USP8
CD80	CHP1	USPL1
CD86	CHPT1	VASP
CDC14A	CHRD	VSNL1
CDC23	CHRNA7	WAPAL
CDC25A	CHST1	WARS2
CDC27	CHST2	WASF1
CDC34	CHSY3	WDR82
CDC37L1	CHUK	WDTC1
CDC42EP2	CIAPIN1	WNT10B
CDC42SE1	CIDEB	WRNIP1
CDC42SE2	CLASP2	WWC1
CDCA4	CLCN3	WWC2
CDCA7	CLCN4	YBX1
CDCA8	CLDN12	YWHAZ
CDH20	CLP1	ZBTB39
CDH22	CMPK1	ZCCHC14
CDK17	CNIH2	ZDHHC16
CDK5R1	CNIH3	ZMPSTE24
CDK8	CNOT6L	ZMYM4
CDKN1A	CNOT8	ZNF106
CDKN1B	CNPPD1	ZNF609
CDKN2AIP	CNTD1	ZNF618
CDV3	CNTFR	ZNF621
CDX2	CNTN4	ZNF654
CEBPB	CNTNAP1	ZNF740
CEBPD	CNTRL	ZNHIT6
CECR6	COBLL1
CELF3	COIL
CELF4	COL12A1
CENPB	COL13A1
CENPV	COL14A1
CEP135	COL15A1
CEP164	COL1A1
CEP55	COL1A2
CEP76	COL23A1
CEP85L	COL24A1
CEPT1	COL25A1
CERCAM	COL27A1
CERK	COL4A1
CFDP1	COL4A2
CFL2	COL4A3BP
CHAC1	COL4A6
CHD1	COL9A1
CHD2	COL9A3
CHD7	COPS2
CHD9	COTL1
CHEK1	CPA4
CHIC1	CPD
CHL1	CPEB1
CHORDC1	CPEB2
CHP1	CPEB3
CHPT1	CPEB4
CHRD	CPED1
CHRNA7	CPLX4
CHST1	CPNE8
CHST2	CPSF4
CHSY3	CRCT1
CHUK	CREBRF
CIAPIN1	CREBZF
CIDEB	CRIM1
CISH	CRK
CLASP2	CRKL
CLCN3	CRTAP
CLCN4	CRY2
CLDN12	CSAD
CLIP2	CSNK1A1
CLP1	CSRNP1
CMPK1	CSRNP3
CNIH2	CTDSPL2
CNIH3	CTHRC1
CNKSR2	CTNNBIP1
CNOT6L	CTNS
CNOT7	CTPS1
CNOT8	CUL2
CNPPD1	CXCL10
CNTD1	CXorf36
CNTFR	CYB561
CNTN4	CYB561D1
CNTNAP1	CYGB
CNTRL	CYP19A1
COBLL1	CYP24A1
COIL	CYP26A1
COL12A1	CYP26B1
COL13A1	CYP46A1
COL14A1	CYSLTR1
COL15A1	CYYR1
COL1A1	DACT1
COL1A2	DAGLA
COL23A1	DAPK1
COL24A1	DBF4
COL25A1	DCAF12
COL27A1	DCAF15
COL4A1	DCAF7
COL4A2	DCBLD1
COL4A3BP	DCP1A
COL4A6	DCUN1D1
COL9A1	DCUN1D2
COL9A3	DCUN1D4
COPS2	DDAH1
COPS7B	DDI2
COTL1	DDIT4
CPA4	DDX19A
CPD	DDX19B
CPEB1	DDX26B
CPEB2	DDX3Y
CPEB3	DESI1
CPEB4	DESI2
CPED1	DEXI
CPLX4	DGKZ
CPNE8	DHX57
CPSF4	DIAPH2
CPZ	DKK3
CRCT1	DLEU7
CREBRF	DLGAP1
CREBZF	DLGAP4
CRIM1	DLL1
CRK	DLL4
CRKL	DLST
CRTAP	DMP1
CRY2	DMRTC1B
CSAD	DMTF1
CSF1R	DNAJA2
CSNK1A1	DNAJB4
CSRNP1	DNAJB9
CSRNP3	DNAJC13
CTDSPL2	DNAJC16
CTHRC1	DNAJC25
CTNNBIP1	DNAJC25-GNG10
CTNS	DNPEP
CTPS1	DOCK7
CUL2	DOLPP1
CXCL10	DPF2
CXorf36	DPH1
CYB561	DPH3
CYB561D1	DPP3
CYGB	DPY19L4
CYP19A1	DPYSL3
CYP24A1	DR1
CYP26A1	DSTN
CYP26B1	DTX2
CYP46A1	DTX4
CYR61	DUSP1
CYSLTR1	DUSP16
CYTH3	DUSP22
CYYR1	DUSP4
DACT1	DUSP6
DAGLA	DUSP8
DAPK1	DUSP9
DAW1	DYNC1I1
DBF4	DYRK1A
DCAF10	DYRK1B
DCAF12	DZIP1
DCAF15	E2F2
DCAF7	E2F3
DCBLD1	E2F5
DCP1A	E2F6
DCUN1D1	E2F7
DCUN1D2	EAF1
DCUN1D4	EBI3
DDAH1	EDAR
DDI2	EDEM3
DDIT4	EDN1
DDX19A	EDNRA
DDX19B	EEA1
DDX26B	EED
DDX3Y	EEF2K
DESI1	EFCAB10
DESI2	EFHD2
DEXI	EFNB2
DGKE	EGLN1
DGKZ	EGLN2
DHX57	EIF2B5
DIAPH2	EIF3M
DKK3	EIF4B
DLEU7	EIF4E
DLGAP1	EIF4G2
DLGAP2	EIF5A
DLGAP4	ELAVL2
DLL1	ELAVL4
DLL4	ELF2
DLST	ELF4
DMP1	ELL2
DMRTC1B	ELMO1
DMTF1	ELMO2
DNAJA2	ELMOD1
DNAJB4	ELMOD2
DNAJB5	ELOVL4
DNAJB9	ELOVL5
DNAJC13	EMB
DNAJC16	EMC4
DNAJC25	EN1
DNAJC25-GNG10	ENAH
DNAJC27	ENTHD2
DNM3	ENTPD7
DNPEP	EPB41
DOCK7	EPC1
DOLPP1	EPC2
DPF2	EPG5
DPH1	EPHA1
DPH3	EPHA3
DPM2	EPHA4
DPP10	EPHA7
DPP3	EPS8
DPY19L4	EPT1
DPY30	ERCC4
DPYSL3	ERG
DR1	ERGIC1
DSTN	ERLEC1
DTX2	ERLIN1
DTX4	ERO1L
DUSP1	ESCO1
DUSP13	ESPL1
DUSP16	ESRP1
DUSP22	ESRRA
DUSP4	ESRRG
DUSP6	ESYT2
DUSP8	ETNK2
DUSP9	ETV3
DYNC1I1	EVX2
DYRK1A	EXOC3L2
DYRK1B	EXTL2
DZIP1	EXTL3
E2F2	EYA1
E2F3	EYA2
E2F5	FAM101B
E2F6	FAM103A1
E2F7	FAM104A
EAF1	FAM109B
EBI3	FAM110B
EDAR	FAM110C
EDEM3	FAM118A
EDN1	FAM122A
EDNRA	FAM133A
EEA1	FAM133B
EED	FAM135A
EEF2K	FAM13A
EFCAB10	FAM13C
EFHD2	FAM160B1
EFNB2	FAM169A
EGLN1	FAM189A1
EGLN2	FAM189B
EIF2B5	FAM210A
EIF3M	FAM214A
EIF4B	FAM214B
EIF4E	FAM222B
EIF4EBP2	FAM26E
EIF4EBP3	FAM43A
EIF4G2	FAM46A
EIF4G3	FAM49A
EIF5A	FAM58A
ELAVL2	FAM60A
ELAVL4	FAM63A
ELF2	FAM65B
ELF4	FAM72B
ELL2	FAM72D
ELMO1	FAM73A
ELMO2	FAM81A
ELMOD1	FAM91A1
ELMOD2	FANCF
ELOVL4	FAP
ELOVL5	FAS
ELOVL6	FASLG
EMB	FASN
EMC4	FAT4
EMILIN3	FBXL14
EMX2	FBXO11
EN1	FBXO17
ENAH	FBXO21
ENO1	FBXO32
ENTHD2	FBXO33
ENTPD7	FBXO45
EP300	FBXW2
EPB41	FBXW7
EPB41L2	FERMT2
EPC1	FGF18
EPC2	FGF20
EPG5	FGF7
EPHA1	FGFR1
EPHA3	FICD
EPHA4	FIGN
EPHA7	FKBP1A
EPS8	FKBP1C
EPT1	FKBP3
ERBB3	FKRP
ERCC4	FLJ20373
ERG	FLT3
ERGIC1	FMO2
ERI2	FNDC3A
ERLEC1	FNIP1
ERLIN1	FNIP2
ERO1L	FNTA
ESCO1	FOSL1
ESPL1	FOSL2
ESR1	FOXD1
ESRP1	FOXG1
ESRRA	FOXP2
ESRRG	FP15737
ESYT2	FRMD4B
ETNK2	FRMD6
ETV1	FRY
ETV3	FRYL
EVX2	FRZB
EXOC3L2	FSD1
EXOC5	FSD2
EXTL2	FUCA1
EXTL3	FURIN
EYA1	FXR1
EYA2	FZD3
EZH1	FZD4
FAM101B	FZD6
FAM103A1	G0S2
FAM104A	G2E3
FAM109B	GABARAPL1
FAM110B	GABPA
FAM110C	GABRA5
FAM117A	GABRA6
FAM118A	GABRB1
FAM122A	GABRB2
FAM133A	GADD45A
FAM133B	GADD45G
FAM135A	GALC
FAM13A	GALE
FAM13C	GALNT1
FAM160B1	GALNT15
FAM169A	GALNT2
FAM189A1	GALNT3
FAM189B	GALNT7
FAM210A	GALR1
FAM214A	GAN
FAM214B	GAS7
FAM222B	GATA5
FAM26E	GATM
FAM43A	GCC2
FAM46A	GCLC
FAM49A	GCNT4
FAM49B	GDF6
FAM58A	GDNF
FAM60A	GDPD1
FAM63A	GEMIN7
FAM65B	GFPT2
FAM72B	GHR
FAM72D	GIPC1
FAM73A	GJA1
FAM81A	GK5
FAM89B	GLCCI1
FAM91A1	GLDC
FAM96A	GLIS2
FANCA	GLRX
FANCF	GLS2
FAP	GLUD1
FAS	GLUD2
FASLG	GMNC
FASN	GNA12
FAT4	GNA13
FBRS	GNAI2
FBXL14	GNAI3
FBXL19	GNAL
FBXO11	GNAO1
FBXO17	GNAQ
FBXO21	GNB2
FBXO28	GNG10
FBXO32	GNG5
FBXO33	GNPDA1
FBXO45	GNPTAB
FBXO46	GNS
FBXW2	GOLGA1
FBXW7	GOLGA4
FERMT2	GOLGA7
FGF18	GORASP2
FGF20	GPATCH3
FGF7	GPATCH8
FGFR1	GPC6
FICD	GPCPD1
FIGN	GPN1
FKBP1A	GPR125
FKBP1B	GPR132
FKBP1C	GPR137
FKBP3	GPR150
FKRP	GPR156
FLJ20373	GPR157
FLT3	GPR26
FMNL2	GPR61
FMO2	GPR63
FNBP4	GPR64
FNDC3A	GPR75-ASB3
FNIP1	GPSM3
FNIP2	GRAMD2
FNTA	GRAMD3
FOSL1	GRB10
FOSL2	GREB1L
FOXD1	GRID2IP
FOXG1	GRM3
FOXP2	GRM7
FP15737	GRPEL2
FRAT2	GSG1L
FRMD4B	GSKIP
FRMD6	GSTCD
FRY	GTF2A2
FRYL	GTF2H1
FRZB	GTF2I
FSD1	GXYLT1
FSD2	GYG2
FTL	GYLTL1B
FUCA1	HABP4
FURIN	HAND1
FUT9	HAS2
FXR1	HAT1
FZD3	HBEGF
FZD4	HDGF
FZD6	HDX
G0S2	HECTD1
G2E3	HECTD2
GABARAPL1	HELZ
GABBR2	HEPHL1
GABPA	HIC1
GABRA5	HIC2
GABRA6	HIF3A
GABRB1	HIGD1A
GABRB2	HIPK3
GADD45A	HIVEP1
GADD45G	HLF
GALC	HLX
GALE	HMBOX1
GALNT1	HMGA1
GALNT15	HMGA2
GALNT2	HMGB3
GALNT3	HNRNPA1
GALNT7	HNRNPD
GALR1	HOOK1
GAN	HOXA1
GAS7	HOXA10
GATA5	HOXA11
GATM	HOXB1
GCC2	HOXB8
GCLC	HOXC11
GCNT4	HOXC8
GDE1	HOXD1
GDF6	HRK
GDNF	HS2ST1
GDPD1	HSBP1
GEMIN7	HSPA4L
GFPT2	HSPE1-MOB4
GHR	HTR1E
GHRHR	HTR2A
GIPC1	HTRA3
GJA1	IARS
GJA5	ICMT
GJA9	ICOS
GK5	IDH1
GLCCI1	IDH2
GLDC	IER5
GLIS2	IGDCC3
GLRX	IGDCC4
GLS2	IGF1R
GLUD1	IGF2BP1
GLUD2	IGF2BP2
GMNC	IGF2BP3
GNA12	IGLON5
GNA13	IGSF1
GNAI2	IHH
GNAI3	IKBKAP
GNAL	IKBKB
GNAO1	IKBKE
GNAQ	IL10
GNB2	IL10RA
GNG10	IL12A
GNG5	IL13
GNPDA1	IL1RAPL2
GNPTAB	IMMP2L
GNS	IMPG2
GOLGA1	INO80D
GOLGA4	INPP5A
GOLGA7	INSIG2
GORASP2	INSR
GPATCH3	INTS8
GPATCH8	IP6K3
GPC6	IPO7
GPCPD1	IPPK
GPN1	IQCB1
GPR107	IQCG
GPR125	IRAK1
GPR132	IRAK2
GPR137	IRF2BP1
GPR150	IRS1
GPR156	IRS2
GPR157	IRX4
GPR26	ISLR
GPR61	ISOC1
GPR63	IST1
GPR64	ITGA2
GPR75-ASB3	ITGA4
GPSM3	ITGA6
GRAMD2	ITGA8
GRAMD3	ITGB3
GRB10	ITGB8
GREB1L	ITPRIPL1
GRID2IP	ITSN1
GRM3	JAG1
GRM5	JAK1
GRM7	JAKMIP2
GRPEL2	JAKMIP3
GSG1L	JARID2
GSKIP	JDP2
GSTCD	JHDM1D
GTF2A2	JPH1
GTF2H1	JPH4
GTF2I	JUNB
GXYLT1	KANK1
GYG2	KBTBD2
GYLTL1B	KBTBD4
H2AFX	KBTBD6
H3F3B	KBTBD7
H3F3C	KCNC1
HABP4	KCNC2
HAND1	KCNJ11
HAS2	KCNJ2
HAT1	KCNJ3
HBEGF	KCNN4
HDGF	KCNQ4
HDX	KCNQ5
HECTD1	KCTD10
HECTD2	KCTD16
HELLS	KCTD17
HELZ	KCTD19
HEPHL1	KCTD21
HERPUD2	KCTD8
HIC1	KDM3A
HIC2	KDSR
HIF3A	KIAA0087
HIGD1A	KIAA0101
HIPK3	KIAA0226L
HIVEP1	KIAA1161
HLF	KIAA1328
HLX	KIAA1432
HMBOX1	KIAA1958
HMGA1	KIAA2022
HMGA2	KIAA2026
HMGB3	KIF21A
HNF1B	KIF23
HNRNPA1	KIF2A
HNRNPA3	KIF5A
HNRNPD	KIF5C
HNRNPR	KLC1
HOMER1	KLF10
HOOK1	KLF11
HOXA1	KLF5
HOXA10	KLF7
HOXA11	KLF9
HOXA4	KLHDC8B
HOXB1	KLHL13
HOXB8	KLHL15
HOXC11	KLHL18
HOXC8	KLHL20
HOXD1	KLHL23
HOXD8	KLHL31
HRK	KLHL42
HS2ST1	KLK10
HSBP1	KMT2C
HSPA4L	KPNA4
HSPE1-MOB4	KPNA5
HTR1E	KREMEN1
HTR2A	KRIT1
HTRA3	KRTAP4-4
IARS	KXD1
ICMT	LAMTOR3
ICOS	LANCL1
ICOSLG	LARGE
IDH1	LATS2
IDH2	LBH
IER5	LBR
IFT20	LCLAT1
IGDCC3	LCOR
IGDCC4	LDB1
IGF1R	LEMD3
IGF2BP1	LFNG
IGF2BP2	LGI1
IGF2BP3	LGR4
IGLON5	LHX1
IGSF1	LHX5
IHH	LHX8
IKBKAP	LHX9
IKBKB	LIFR
IKBKE	LIMCH1
IKZF4	LIMD1
IL10	LIMD2
IL10RA	LIMK2
IL12A	LIN28A
IL13	LIN28B
IL13RA1	LIN7C
IL1RAPL2	LIPE
IL31	LIPH
IMMP2L	LIPT2
IMPG2	LITAF
INO80D	LMAN2L
INO80E	LMBR1L
INPP5A	LMX1A
INSIG2	LOR
INSR	LOXL4
INTS8	LPGAT1
IP6K3	LPHN2
IPO7	LPPR4
IPPK	LRFN2
IQCB1	LRIG1
IQCG	LRIG2
IRAK1	LRIG3
IRAK2	LRP1B
IRF1	LRP6
IRF2BP1	LRRC17
IRF5	LRRC20
IRS1	LRRC57
IRS2	LRRC8B
IRX4	LRRC8D
ISL1	LRRN3
ISL2	LSM11
ISLR	LSM14B
ISOC1	LUC7L3
IST1	LURAP1
ITGA10	LURAP1L
ITGA2	LYN
ITGA4	LYSMD3
ITGA6	LYVE1
ITGA8	MAB21L1
ITGB3	MAB21L2
ITGB3BP	MAFK
ITGB8	MAML1
ITPRIPL1	MAMSTR
ITSN1	MAN1A2
JAG1	MAP1LC3B
JAK1	MAP2K1
JAKMIP2	MAP2K3
JAKMIP3	MAP3K1
JARID2	MAP3K12
JDP2	MAP3K13
JHDM1D	MAP3K2
JPH1	MAP3K5
JPH4	MAP4
JUNB	MAP4K3
KANK1	MAP7
KAT5	MAPK10
KAT6B	MAPK6
KAT7	MAPK8
KATNBL1	MARCH4
KBTBD2	MARCH5
KBTBD4	MARCH9
KBTBD6	MARS2
KBTBD7	MATN2
KCNC1	MBLAC2
KCNC2	MBNL1
KCNE1L	MBNL2
KCNE3	MBNL3
KCNJ11	MBOAT1
KCNJ2	MBTPS2
KCNJ3	MDM4
KCNK10	MED26
KCNN4	MED28
KCNQ4	MED6
KCNQ5	MED8
KCTD10	MEF2D
KCTD16	MEIS2
KCTD17	MEOX2
KCTD19	MESDC1
KCTD21	METAP2
KCTD8	MEX3B
KDM3A	MFAP3L
KDM4C	MFN2
KDM6B	MFSD11
KDSR	MFSD4
KHNYN	MGA
KIAA0040	MIA3
KIAA0087	MIB1
KIAA0101	MICAL1
KIAA0226L	MIEF1
KIAA1161	MINOS1
KIAA1211L	MINPP1
KIAA1328	MIOS
KIAA1432	MIPOL1
KIAA1958	MKNK1
KIAA2022	MKRN3
KIAA2026	MLK4
KIF21A	MLLT10
KIF23	MMD
KIF2A	MMP11
KIF5A	MOB3B
KIF5C	MOB4
KIRREL3	MPHOSPH9
KLC1	MRPL49
KLF10	MSANTD3-TMEFF1
KLF11	MSH2
KLF5	MSI2
KLF7	MSN
KLF9	MSX1
KLHDC10	MTDH
KLHDC8B	MTFR1L
KLHL13	MTUS1
KLHL15	MXD1
KLHL18	MYADM
KLHL20	MYB
KLHL23	MYBL1
KLHL31	MYBL2
KLHL42	MYCBP
KLK10	MYCN
KMT2C	MYLK
KPNA4	MYO1F
KPNA5	MYT1L
KREMEN1	MZT1
KRIT1	N4BP1
KRTAP4-4	NAA15
KXD1	NAA20
LAMTOR3	NAALADL2
LANCL1	NABP1
LARGE	NAGPA
LAS1L	NAP1L5
LATS2	NAPG
LBH	NAT8L
LBR	NAV1
LCLAT1	NBR1
LCOR	NCK1
LDB1	NDEL1
LEMD3	NDP
LFNG	NDST2
LGALS1	NEBL
LGI1	NECAP1
LGR4	NEFM
LHX1	NEK10
LHX5	NEK3
LHX8	NEK9
LHX9	NELL2
LIFR	NEUROD1
LIMCH1	NEUROD6
LIMD1	NEUROG2
LIMD2	NF2
LIMK2	NFATC3
LIN28A	NFE2L1
LIN28B	NFIA
LIN7C	NFIB
LIPE	NFIL3
LIPH	NFS1
LIPT2	NGF
LITAF	NHLH2
LMAN2L	NHLRC2
LMBR1L	NHLRC3
LMX1A	NID2
LOR	NIPAL1
LOXL4	NIPAL4
LPGAT1	NISCH
LPHN2	NKAIN2
LPPR4	NKD1
LRCH1	NKIRAS1
LRFN2	NKIRAS2
LRIG1	NKX2-2
LRIG2	NME4
LRIG3	NME6
LRP1B	NOVA1
LRP5	NPAS3
LRP6	NPEPL1
LRRC16A	NPPC
LRRC17	NR2F2
LRRC20	NR4A2
LRRC57	NR6A1
LRRC73	NRAS
LRRC8B	NRBF2
LRRC8D	NRBP1
LRRN3	NREP
LSM11	NRK
LSM14B	NRXN3
LTB4R	NSG1
LUC7L3	NSMCE2
LURAP1	NTF3
LURAP1L	NUDT17
LYN	NUMB
LYSMD3	NUP50
LYVE1	NUS1
LZIC	NXPH1
MAB21L1	NXT2
MAB21L2	OAZ2
MACROD2	OMG
MAFK	ONECUT3
MAGI2	ORC2
MALL	OSBPL3
MAML1	OSMR
MAMSTR	OSR1
MAN1A2	OSTF1
MAP1LC3B	OSTN
MAP2K1	OVOL1
MAP2K3	OXR1
MAP3K1	P2RX1
MAP3K12	P4HA1
MAP3K13	P4HA2
MAP3K2	PAAF1
MAP3K5	PABPC1L2B
MAP4	PAFAH1B1
MAP4K3	PAFAH1B2
MAP7	PAG1
MAPK1	PALD1
MAPK10	PALM3
MAPK14	PAM
MAPK6	PAN3
MAPK8	PANK1
MARCH4	PANX2
MARCH5	PAPD4
MARCH9	PAPPA
MARS2	PAQR3
MAT2A	PARD6B
MATN2	PARM1
MAX	PARP16
MBLAC2	PBRM1
MBNL1	PBX1
MBNL2	PBX2
MBNL3	PBX3
MBOAT1	PCBP1
MBTPS2	PCBP2
MDM4	PCDH17
MECOM	PCDH19
MECP2	PCDH20
MED26	PCDHA1
MED28	PCDHA10
MED6	PCDHA11
MED8	PCDHA12
MEF2D	PCDHA13
MEIS2	PCDHA2
MEOX2	PCDHA3
MESDC1	PCDHA4
METAP2	PCDHA5
MEX3B	PCDHA6
MFAP3L	PCDHA7
MFGE8	PCDHA8
MFN2	PCDHA9
MFSD11	PCDHAC1
MFSD4	PCDHAC2
MGA	PCGF3
MIA3	PCGF5
MIB1	PCMT1
MICAL1	PCSK6
MIEF1	PCTP
MINOS1	PDCD10
MINPP1	PDCD11
MIOS	PDCD4
MIPOL1	PDCD6IP
MKNK1	PDCL
MKRN3	PDE12
MLK4	PDE3B
MLLT10	PDE5A
MMD	PDE7A
MMP11	PDGFB
MOB3B	PDHB
MOB4	PDIA6
MOCS1	PDIK1L
MON2	PDK4
MPHOSPH9	PDP2
MPZL3	PDPR
MRPL49	PDSS1
MSANTD3-TMEFF1	PEG10
MSH2	PELI1
MSI2	PELI2
MSL2	PEX11B
MSN	PEX13
MST4	PEX5
MSX1	PEX5L
MTDH	PFKM
MTFR1L	PFN2
MTHFD2	PGGT1B
MTHFR	PGK1
MTMR2	PGM1
MTUS1	PGM3
MUM1L1	PGP
MURC	PGRMC1
MXD1	PHACTR2
MYADM	PHACTR4
MYB	PHF19
MYBL1	PHLDA3
MYBL2	PI15
MYCBP	PI4K2B
MYCN	PIAS2
MYLK	PIAS4
MYO1F	PICALM
MYT1L	PID1
MZT1	PIGA
N4BP1	PIGU
NAA10	PIGW
NAA15	PIGX
NAA20	PIM1
NAA25	PIP4K2A
NAALADL2	PIP4K2B
NABP1	PIP4K2C
NAGPA	PITPNM3
NAP1L5	PITX2
NAPG	PKIA
NAT8L	PKN2
NAV1	PLA2G15
NBR1	PLA2G3
NCK1	PLAG1
NCKAP5	PLAGL1
NCMAP	PLCD1
NCOA1	PLD3
NDEL1	PLEKHA1
NDP	PLEKHA5
NDST2	PLEKHA8
NEBL	PLEKHG7
NECAP1	PLEKHH1
NEFM	PLEKHO1
NEK10	PLRG1
NEK3	PLSCR4
NEK9	PLXNC1
NELL2	PLXND1
NET1	PMAIP1
NETO2	PMM1
NEUROD1	PNISR
NEUROD6	PNPLA6
NEUROG2	PNRC2
NF2	POGLUT1
NFATC3	POGZ
NFE2L1	POLE3
NFIA	POLE4
NFIB	POLR2D
NFIL3	POLR3D
NFS1	POLR3F
NFYA	POLR3G
NGF	PON2
NHLH2	POP1
NHLRC2	POTEG
NHLRC3	POTEM
NHP2	POU6F2
NID2	PPAP2A
NIPAL1	PPAP2B
NIPAL4	PPAPDC2
NISCH	PPARGC1B
NKAIN2	PPFIA2
NKD1	PPID
NKIRAS1	PPIF
NKIRAS2	PPIL3
NKX2-2	PPM1D
NME4	PPM1E
NME6	PPM1H
NOVA1	PPP1R11
NPAS3	PPP1R14C
NPEPL1	PPP1R15B
NPNT	PPP1R16B
NPPC	PPP1R3A
NR2F2	PPP1R3B
NR4A2	PPP2R1A
NR6A1	PPP2R2A
NRAS	PPP2R5C
NRBF2	PPP3CA
NRBP1	PPP3CB
NREP	PPP6C
NRK	PPT2
NRXN1	PPTC7
NRXN3	PQLC2
NSG1	PRDM1
NSMCE2	PRDM4
NTF3	PRDM5
NTRK2	PRKAA2
NUDT17	PRKAB2
NUDT4	PRKAR2A
NUMB	PRKRIR
NUP50	PRPF38A
NUS1	PRPF38B
NXPH1	PRPF40A
NXPH2	PRR15L
NXT2	PRR16
NYAP2	PRR18
OAZ2	PRR26
ODF1	PRRG4
OGN	PRRX1
OMG	PRSS12
ONECUT3	PRSS22
ORC2	PSAT1
OSBPL3	PSEN2
OSM	PSMA4
OSMR	PSMD7
OSR1	PSORS1C2
OSTF1	PSRC1
OSTN	PTAFR
OVOL1	PTCH1
OXR1	PTGFR
P2RX1	PTH
P4HA1	PTHLH
P4HA2	PTP4A1
PAAF1	PTPN13
PABPC1L2B	PTPN3
PAFAH1B1	PTPRA
PAFAH1B2	PTPRD
PAG1	PTPRJ
PALD1	PTPRR
PALM	PTPRU
PALM3	PUF60
PAM	PURA
PAN3	PWWP2B
PANK1	PXMP4
PANX2	PXT1
PAPD4	QARS
PAPPA	QKI
PAQR3	R3HDM1
PARD6B	RAB11FIP4
PARM1	RAB15
PARP16	RAB22A
PBRM1	RAB23
PBX1	RAB27B
PBX2	RAB32
PBX3	RAB38
PCBP1	RAB40A
PCBP2	RAB40AL
PCDH17	RAB40C
PCDH19	RAB4B
PCDH20	RAB7A
PCDHA1	RAB8A
PCDHA10	RAB9A
PCDHA11	RAB9B
PCDHA12	RABGAP1L
PCDHA13	RAD21
PCDHA2	RAD23B
PCDHA3	RAF1
PCDHA4	RAG1
PCDHA5	RALB
PCDHA6	RALGDS
PCDHA7	RALGPS2
PCDHA8	RANBP3
PCDHA9	RANBP9
PCDHAC1	RAP1B
PCDHAC2	RAP2B
PCGF3	RAP2C
PCGF5	RAPGEF2
PCMT1	RAPGEF4
PCNP	RARB
PCSK6	RARG
PCTP	RASA1
PDAP1	RASD1
PDCD10	RASEF
PDCD11	RASGEF1B
PDCD4	RASGRP1
PDCD6IP	RASL10B
PDCL	RASSF8
PDE12	RB1
PDE3B	RBBP6
PDE5A	RBFOX1
PDE7A	RBFOX2
PDGFB	RBM22
PDHB	RBM6
PDIA6	RBMS1
PDIK1L	RBPJ
PDK4	RCBTB1
PDP2	RCN1
PDPR	RCN2
PDS5A	RDH10
PDSS1	RDX
PEG10	RECK
PELI1	REEP3
PELI2	RELN
PEX11B	RELT
PEX13	RET
PEX5	REV1
PEX5L	RFTN2
PFDN6	RFWD2
PFKM	RFX3
PFN2	RFX6
PGGT1B	RGAG1
PGK1	RGPD6
PGM1	RGS14
PGM3	RGS16
PGP	RGS17
PGRMC1	RHEBL1
PHACTR2	RICTOR
PHACTR4	RIOK3
PHF13	RMND5A
PHF19	RNF122
PHF8	RNF125
PHLDA3	RNF138
PI15	RNF139
PI4K2B	RNF144B
PIAS2	RNF157
PIAS4	RNF165
PICALM	RNF183
PID1	RNF20
PIGA	RNF217
PIGU	RNF220
PIGW	RNF24
PIGX	RNF34
PIM1	RNF38
PIP4K2A	RNF44
PIP4K2B	RNF7
PIP4K2C	RNFT1
PITPNM3	RORA
PITX2	RORC
PKIA	RP11-160N1.10
PKN2	RP11-480I12.4
PLA2G15	RP11-497E19.2
PLA2G3	RP1-170O19.20
PLAG1	RP11-73M18.2
PLAGL1	RPL14
PLAGL2	RPP14
PLBD2	RPRD1A
PLCD1	RPS6KA3
PLCXD3	RPS6KA6
PLD3	RPUSD2
PLEKHA1	RRAD
PLEKHA5	RRAGA
PLEKHA8	RREB1
PLEKHG7	RRM2
PLEKHH1	RRP1B
PLEKHO1	RSAD2
PLRG1	RSPO2
PLSCR4	RSPO3
PLXNC1	RTCA
PLXND1	RTCB
PMAIP1	RTN4
PMM1	RTN4R
PNISR	RUFY3
PNPLA6	RUNDC3B
PNRC2	RUNX1T1
POGK	RUNX2
POGLUT1	RWDD4
POGZ	S100A10
POLE3	S100A8
POLE4	SALL1
POLR2D	SALL3
POLR3D	SALL4
POLR3F	SAMD12
POLR3G	SATB1
PON2	SBK1
POP1	SBSPON
POTEG	SCAF4
POTEM	SCD
POU2F3	SCML2
POU3F1	SCN1A
POU5F1	SCN2A
POU6F2	SCN3A
PPAP2A	SCN4B
PPAP2B	SCN8A
PPAPDC2	SCN9A
PPARGC1B	SCOC
PPFIA2	SCXA
PPID	SCXB
PPIF	SCYL3
PPIL3	SDAD1
PPM1D	SDK1
PPM1E	SEC14L1
PPM1H	SEC16B
PPM1K	SEC22C
PPM1L	SEC23A
PPP1R11	SEC23IP
PPP1R14C	SEC31B
PPP1R15B	SEC61A2
PPP1R16B	SECISBP2L
PPP1R3A	SEH1L
PPP1R3B	SEMA3A
PPP2R1A	SEMA4C
PPP2R2A	SEMA4G
PPP2R5C	SEMA5B
PPP3CA	SEMA6B
PPP3CB	SEMA6D
PPP6C	SENP2
PPT2	SENP5
PPTC7	SEPT11
PQLC2	SEPT2
PRDM1	SEPT7
PRDM4	SERBP1
PRDM5	SESN1
PRELP	SESTD1
PRKAA2	SETD3
PRKAB2	SF3B1
PRKAR2A	SGK1
PRKRIR	SGK3
PROX1	SH2B3
PRPF38A	SH2D2A
PRPF38B	SH3GL2
PRPF40A	SH3RF1
PRR15L	SHOC2
PRR16	SIAH1
PRR18	SIAH2
PRR26	SIDT2
PRRG4	SIPA1L2
PRRX1	SIRT1
PRSS12	SIRT4
PRSS22	SIX1
PSAT1	SIX6
PSD3	SKI
PSEN2	SKIDA1
PSMA4	SKIL
PSMD7	SKP1
PSORS1C2	SKP2
PSRC1	SLC10A2
PTAFR	SLC10A3
PTCH1	SLC10A7
PTEN	SLC12A9
PTGFR	SLC15A4
PTGS1	SLC16A10
PTH	SLC16A14
PTHLH	SLC1A4
PTP4A1	SLC20A1
PTPN13	SLC22A17
PTPN3	SLC22A5
PTPRA	SLC25A16
PTPRD	SLC25A18
PTPRJ	SLC25A22
PTPRR	SLC25A24
PTPRU	SLC25A27
PUF60	SLC25A32
PURA	SLC25A34
PWWP2B	SLC25A4
PXMP4	SLC29A3
PXT1	SLC2A12
PYGO2	SLC2A14
QARS	SLC2A3
QKI	SLC30A1
R3HDM1	SLC30A4
RAB11B	SLC30A6
RAB11FIP4	SLC35D2
RAB15	SLC35D3
RAB22A	SLC35F1
RAB23	SLC35F4
RAB27B	SLC35G1
RAB32	SLC38A7
RAB38	SLC39A9
RAB3C	SLC41A2
RAB40A	SLC4A4
RAB40AL	SLC52A3
RAB40C	SLC5A11
RAB4B	SLC5A6
RAB7A	SLC5A9
RAB8A	SLC6A1
RAB9A	SLC6A15
RAB9B	SLC6A4
RABGAP1L	SLC6A5
RAD21	SLC6A9
RAD23B	SLC7A10
RAF1	SLC7A2
RAG1	SLC8A2
RALB	SLC9A6
RALGDS	SLC9A9
RALGPS2	SLIT2
RANBP3	SLITRK6
RANBP9	SMAD1
RAP1B	SMAD3
RAP2B	SMAD4
RAP2C	SMAD5
RAPGEF2	SMAD7
RAPGEF4	SMAP1
RAPGEFL1	SMARCAD1
RARB	SMARCD1
RARG	SMC1A
RASA1	SMCR8
RASD1	SMIM14
RASEF	SMIM3
RASGEF1B	SMPD1
RASGRP1	SMUG1
RASL10B	SMURF2
RASSF8	SNAI1
RB1	SNAP23
RBBP6	SNAP25
RBFOX1	SNAPIN
RBFOX2	SNCG
RBM15	SNN
RBM22	SNRK
RBM6	SNX10
RBMS1	SNX11
RBPJ	SNX16
RCBTB1	SNX30
RCC2	SOBP
RCN1	SOCS1
RCN2	SOCS3
RDH10	SOCS4
RDX	SOCS5
RECK	SOCS6
REEP3	SOS1
RELN	SOS2
RELT	SOWAHA
RET	SOWAHC
REV1	SOX13
RFTN2	SOX2
RFWD2	SOX4
RFX3	SOX5
RFX6	SOX9
RFXANK	SP8
RGAG1	SPAG7
RGP1	SPHKAP
RGPD6	SPIRE1
RGS14	SPOCK3
RGS16	SPRED1
RGS17	SPRY1
RGS2	SPRY2
RGS7BP	SPRY3
RHEBL1	SPRYD4
RIC8B	SPTLC1
RICTOR	SREK1IP1
RIMS4	SRL
RIOK3	SRP72
RMDN3	SRPR
RMND5A	SRSF11
RNF122	SRSF3
RNF125	SRSF7
RNF138	SSBP2
RNF139	SSR1
RNF141	SSR3
RNF144B	SSTR3
RNF150	ST3GAL1
RNF157	ST3GAL6
RNF165	ST6GAL1
RNF183	ST8SIA3
RNF20	STAB2
RNF215	STAC
RNF217	STAG2
RNF220	STARD3NL
RNF24	STAT3
RNF34	STC1
RNF38	STEAP3
RNF44	STIM2
RNF7	STK33
RNFT1	STK38
RORA	STK39
RORC	STK40
RP11-160N1.10	STMN2
RP11-204N11.1	STOX2
RP11-480I12.4	STRA13
RP11-497E19.2	STRADB
RP1-170O19.20	STRBP
RP11-73M18.2	STRIP1
RPL14	STX17
RPL36A-HNRNPH2	STX2
RPP14	STX3
RPRD1A	SUCLG2
RPRM	SUCO
RPS3	SULF2
RPS6KA3	SUMO3
RPS6KA6	SURF4
RPS9	SVEP1
RPUSD2	SWAP70
RRAD	SWT1
RRAGA	SYDE2
RREB1	SYNCRIP
RRM2	SYNDIG1
RRP1B	SYNGR3
RSAD2	SYNRG
RSBN1	SYS1
RSPO2	SYT1
RSPO3	SYT10
RTCA	SYT2
RTCB	SYT3
RTN4	SYT4
RTN4R	TAB2
RUFY3	TAB3
RUNDC3B	TACC1
RUNX1T1	TADA2A
RUNX2	TAF15
RWDD4	TAF4B
S100A10	TAF7L
S100A8	TARBP2
SALL1	TASP1
SALL3	TBC1D10B
SALL4	TBC1D19
SAMD12	TBKBP1
SATB1	TBP
SATB2	TBPL1
SBK1	TBX5
SBSPON	TCAIM
SCAF4	TCERG1
SCAMP1	TCF7
SCD	TCTE1
SCML2	TDRKH
SCN1A	TEAD3
SCN2A	TECPR2
SCN3A	TENM2
SCN4B	TET3
SCN8A	TEX19
SCN9A	TEX2
SCOC	TFAP2D
SCXA	TFCP2L1
SCXB	TFDP1
SCYL3	TFRC
SDAD1	TGDS
SDK1	TGFBI
SEC14L1	TGFBR1
SEC16B	TGFBR3
SEC22C	TGIF2
SEC23A	THAP9
SEC23IP	THBS1
SEC31B	THRA
SEC61A2	THRSP
SECISBP2L	THUMPD1
SEH1L	TIA1
SEMA3A	TIMM17B
SEMA4C	TIMP3
SEMA4G	TLK1
SEMA5B	TLL1
SEMA6B	TMC7
SEMA6D	TMCC1
SENP2	TMED2
SENP5	TMED8
SEPHS1	TMEFF1
SEPT11	TMEM100
SEPT2	TMEM106B
SEPT7	TMEM110
SERBP1	TMEM120B
SESN1	TMEM121
SESTD1	TMEM135
SETD3	TMEM143
SF3B1	TMEM147
SGK1	TMEM154
SGK3	TMEM170A
SH2B3	TMEM170B
SH2D1B	TMEM178B
SH2D2A	TMEM181
SH3GL2	TMEM185A
SH3RF1	TMEM189
SHOC2	TMEM189-UBE2V1
SIAH1	TMEM194A
SIAH2	TMEM2
SIDT2	TMEM229A
SIPA1L2	TMEM234
SIRT1	TMEM248
SIRT4	TMEM255A
SIX1	TMEM26
SIX6	TMEM41A
SKI	TMEM55A
SKIDA1	TMEM55B
SKIL	TMEM65
SKP1	TMEM74B
SKP2	TMEM87A
SLC10A2	TMOD2
SLC10A3	TMPPE
SLC10A7	TMPRSS2
SLC12A9	TNFRSF1B
SLC15A4	TNFSF13B
SLC16A10	TNFSF9
SLC16A14	TP53
SLC16A2	TPD52L3
SLC1A4	TRABD
SLC20A1	TRABD2B
SLC22A17	TRAF3IP2
SLC22A5	TRANK1
SLC25A16	TRAPPC8
SLC25A18	TRIB1
SLC25A22	TRIM17
SLC25A24	TRIM23
SLC25A27	TRIM41
SLC25A32	TRIM71
SLC25A34	TRMT112
SLC25A4	TRO
SLC29A3	TRPC3
SLC2A1	TRPM7
SLC2A12	TSC1
SLC2A14	TSC22D2
SLC2A3	TSPAN18
SLC30A1	TSPAN5
SLC30A4	TSPEAR
SLC30A6	TSPYL2
SLC35D2	TTC14
SLC35D3	TTC31
SLC35E4	TTC39A
SLC35F1	TTL
SLC35F4	TTLL4
SLC35G1	TTLL7
SLC38A7	TTPA
SLC39A9	TUBA1A
SLC41A2	TUBGCP3
SLC48A1	TUSC3
SLC4A4	TVP23B
SLC52A3	TWF1
SLC5A11	TXLNA
SLC5A6	TXN2
SLC5A9	TXNDC5
SLC6A1	UBAC1
SLC6A15	UBE2D3
SLC6A17	UBE2F
SLC6A4	UBE2G2
SLC6A5	UBE2I
SLC6A9	UBE2J1
SLC7A10	UBE2V1
SLC7A2	UBE2V2
SLC7A7	UBE2W
SLC8A2	UBE4B
SLC9A6	UBFD1
SLC9A9	UBL3
SLIT2	UBQLNL
SLITRK6	UCP2
SMAD1	UCP3
SMAD3	UFM1
SMAD4	UGCG
SMAD5	UHRF2
SMAD7	ULK2
SMAP1	UNC5A
SMARCA2	USP19
SMARCAD1	USP21
SMARCD1	USP25
SMC1A	USP3
SMCR8	USP38
SMIM14	USP42
SMIM3	USP44
SMLR1	USP45
SMPD1	USP47
SMUG1	USP48
SMURF2	USP6
SNAI1	USP6NL
SNAP23	UTRN
SNAP25	VAMP1
SNAP91	VAMP7
SNAPIN	VAMP8
SNCG	VAPA
SNIP1	VAPB
SNN	VASH2
SNRK	VASN
SNX10	VAT1L
SNX11	VAV3
SNX16	VEGFA
SNX30	VGLL3
SOBP	VIM
SOCS1	VIP
SOCS3	VKORC1L1
SOCS4	VMA21
SOCS5	VOPP1
SOCS6	VPS26B
SOS1	VPS4A
SOS2	VSNL1
SOWAHA	VSTM5
SOWAHC	VTA1
SOX13	VTI1B
SOX2	VWC2L
SOX4	WAPAL
SOX5	WARS2
SOX9	WASL
SP8	WBP11
SPAG7	WDR44
SPHKAP	WDR82
SPIRE1	WEE1
SPOCK3	WIF1
SPRED1	WIPI2
SPRY1	WISP3
SPRY2	WNK3
SPRY3	WNT10B
SPRYD4	WNT3A
SPTLC1	WNT4
SPTSSA	WNT7A
SREK1IP1	WNT9A
SRL	WNT9B
SRP72	WWC2
SRPR	WWP1
SRSF10	XK
SRSF11	XKR4
SRSF3	XKR6
SRSF7	XKR7
SSBP2	XKR8
SSR1	XPO7
SSR3	XRN1
SSTR3	YAP1
ST3GAL1	YBX1
ST3GAL6	YBX2
ST6GAL1	YOD1
ST8SIA3	YPEL2
STAB2	YPEL5
STAC	YRDC
STAG2	YTHDC1
STARD3NL	YWHAH
STAT3	YWHAQ
STC1	YWHAZ
STEAP3	YY1
STIM2	ZBTB10
STK33	ZBTB11
STK38	ZBTB16
STK39	ZBTB18
STK40	ZBTB2
STMN2	ZBTB26
STOX2	ZBTB34
STRA13	ZBTB39
STRADB	ZBTB44
STRBP	ZBTB46
STRIP1	ZBTB47
STX17	ZBTB5
STX2	ZBTB7C
STX3	ZBTB8A
STX4	ZBTB8B
SUCLG2	ZBTB9
SUCNR1	ZC2HC1A
SUCO	ZC3H10
SULF2	ZC3H11A
SUMO3	ZC3H3
SURF4	ZC3H6
SV2A	ZC3HAV1L
SVEP1	ZCCHC2
SWAP70	ZCCHC3
SWT1	ZDHHC13
SYDE2	ZDHHC14
SYNCRIP	ZDHHC21
SYNDIG1	ZFAND5
SYNE1	ZFC3H1
SYNGR3	ZFP36L2
SYNRG	ZFYVE26
SYS1	ZHX1
SYT1	ZMAT3
SYT10	ZMYM2
SYT2	ZNF10
SYT3	ZNF200
SYT4	ZNF202
TAB2	ZNF275
TAB3	ZNF280B
TACC1	ZNF341
TACR3	ZNF362
TADA2A	ZNF367
TAF15	ZNF382
TAF4B	ZNF391
TAF7L	ZNF449
TAGLN	ZNF451
TARBP2	ZNF473
TASP1	ZNF512B
TBC1D10B	ZNF516
TBC1D19	ZNF521
TBKBP1	ZNF583
TBP	ZNF608
TBPL1	ZNF622
TBX5	ZNF641
TCAIM	ZNF644
TCERG1	ZNF689
TCF7	ZNF697
TCTE1	ZNF70
TDRKH	ZNF710
TEAD3	ZNF774
TECPR2	ZNF784
TENM2	ZNF879
TESK2	ZNRF1
TET3	ZNRF2
TEX19	ZPBP2
TEX2	ZPLD1
TFAP2D	ZSWIM3
TFCP2L1	ZSWIM6
TFDP1	ZYX
TFRC
TGDS
TGFBI
TGFBR1
TGFBR3
TGIF2
TGM6
THAP1
THAP9
THBS1
THRA
THRSP
THSD7A
THUMPD1
TIA1
TIAM1
TIMM17B
TIMP3
TLK1
TLL1
TMC7
TMCC1
TMED2
[truncated: 270 more rows]

## Sheet: Functional clustering
Annotation Cluster 1	Enrichment Score: 8.277449347943737
Category	Term	Count	%	PValue	List Total	Pop Hits	Pop Total	Fold Enrichment	Bonferroni	Benjamini		Genes
GOTERM_BP_FAT	GO:0007389~pattern specification process	71	3.35222	1.78985e-10	1642	267	13528	2.19082	7.12182e-07	7.12182e-07		GNA13, HNF1B, CDX2, WNT3A, EDN1, EDNRA, HOXC8, RAB23, NR2F2, CYR61, PITX2, ALX1, IHH, SATB2, YY1, LDB1, EMX2, CYP26A1, DLL1, CTNNBIP1, ASCL1, ACVR2A, MIB1, EYA1, ACVR2B, CRKL, HOXD8, EP300, HOXC11, BTG2, PSEN2, FOXG1, VEGFA, SIX1, RELN, ACVR1, HOXA11, ZBTB16, SF3B1, HOXA1, HOXA4, LHX1, CYP26B1, HOXA10, AXIN2, BCOR, PLXND1, LFNG, TBX5, TGFBR1, SMAD5, SMAD4, EN1, SMAD1, HOXB1, MEOX2, HOXB8, LRP6, N…
GOTERM_BP_FAT	GO:0048598~embryonic morphogenesis	76	3.58829	1.34119e-09	1642	307	13528	2.03956	5.33657e-06	2.66829e-06		WNT3A, GNA12, EDN1, PRRX1, SOBP, GJA5, SPRY2, KCNQ4, WNT4, PGP, HLX, RAB23, RARB, ALX1, RET, SATB2, RARG, LDB1, TP53, MBNL1, MECOM, PROX1, VASP, SLIT2, ACVR2A, MIB1, EYA1, ACVR2B, MSX1, HOXC11, EYA2, GNAQ, PSEN2, FOXG1, SIX1, WNT9A, ACVR1, HOXA11, SOX2, ZBTB16, HOXA1, CHD7, HOXA4, HAND1, LHX1, CYP26B1, HOXA10, PPAP2B, HECTD1, NF2, TBX5, TGFBR1, SMAD4, SMAD3, FZD3, EN1, SKI, SMAD1, FZD6, HOXB1, SA…
GOTERM_BP_FAT	GO:0009952~anterior/posterior pattern formation	42	1.983	3.93432e-08	1642	140	13528	2.47162	0.000156534	3.13088e-05		HNF1B, HOXA11, WNT3A, ZBTB16, HOXA1, SF3B1, HOXC8, HOXA4, LHX1, HOXA10, NR2F2, AXIN2, LFNG, ALX1, TGFBR1, LDB1, YY1, EMX2, SMAD4, CYP26A1, DLL1, EN1, CTNNBIP1, MIB1, ACVR2A, ACVR2B, HOXB1, CRKL, HOXD8, HOXC11, EP300, BTG2, MEOX2, HOXB8, PSEN2, LRP6, NEUROD1, PBX1, PBX3, RBPJ, LRP5, BMPR1A
GOTERM_BP_FAT	GO:0003002~regionalization	52	2.45515	8.22293e-08	1642	197	13528	2.17469	0.000327137	4.67404e-05		HNF1B, WNT3A, EDN1, HOXC8, RAB23, NR2F2, ALX1, LDB1, YY1, EMX2, CYP26A1, DLL1, CTNNBIP1, MIB1, ACVR2A, ACVR2B, CRKL, HOXD8, HOXC11, EP300, BTG2, FOXG1, PSEN2, RELN, HOXA11, ZBTB16, HOXA1, SF3B1, HOXA4, LHX1, CYP26B1, HOXA10, AXIN2, LFNG, TGFBR1, SMAD4, EN1, HOXB1, MEOX2, HOXB8, LRP6, NEUROD1, PBX1, PTCH1, SP8, RBPJ, PBX3, PBX2, WNT7A, CHRD, BMPR1A, LRP5
Annotation Cluster 2	Enrichment Score: 7.069099146707577
Category	Term	Count	%	PValue	List Total	Pop Hits	Pop Total	Fold Enrichment	Bonferroni	Benjamini		Genes
GOTERM_BP_FAT	GO:0048598~embryonic morphogenesis	76	3.58829	1.34119e-09	1642	307	13528	2.03956	5.33657e-06	2.66829e-06		WNT3A, GNA12, EDN1, PRRX1, SOBP, GJA5, SPRY2, KCNQ4, WNT4, PGP, HLX, RAB23, RARB, ALX1, RET, SATB2, RARG, LDB1, TP53, MBNL1, MECOM, PROX1, VASP, SLIT2, ACVR2A, MIB1, EYA1, ACVR2B, MSX1, HOXC11, EYA2, GNAQ, PSEN2, FOXG1, SIX1, WNT9A, ACVR1, HOXA11, SOX2, ZBTB16, HOXA1, CHD7, HOXA4, HAND1, LHX1, CYP26B1, HOXA10, PPAP2B, HECTD1, NF2, TBX5, TGFBR1, SMAD4, SMAD3, FZD3, EN1, SKI, SMAD1, FZD6, HOXB1, SA…
GOTERM_BP_FAT	GO:0060173~limb development	34	1.60529	7.85842e-08	1642	103	13528	2.71958	0.000312638	5.21131e-05		EVX2, HOXA11, GNA12, PRRX1, ZBTB16, GJA5, CHD7, CYP26B1, RAB23, HOXA10, RARB, NR2F2, ALX1, RARG, TBX5, SKI, EN1, MBNL1, MECOM, SALL4, HOXC11, MSX1, MEOX2, GNAQ, PSEN2, LRP6, PBX1, PTCH1, SP8, WNT9A, PBX2, WNT7A, BMPR1A, LRP5
GOTERM_BP_FAT	GO:0048736~appendage development	34	1.60529	7.85842e-08	1642	103	13528	2.71958	0.000312638	5.21131e-05		EVX2, HOXA11, GNA12, PRRX1, ZBTB16, GJA5, CHD7, CYP26B1, RAB23, HOXA10, RARB, NR2F2, ALX1, RARG, TBX5, SKI, EN1, MBNL1, MECOM, SALL4, HOXC11, MSX1, MEOX2, GNAQ, PSEN2, LRP6, PBX1, PTCH1, SP8, WNT9A, PBX2, WNT7A, BMPR1A, LRP5
GOTERM_BP_FAT	GO:0035113~embryonic appendage morphogenesis	30	1.41643	1.83287e-07	1642	87	13528	2.84094	0.000729033	5.20915e-05		HOXA11, GNA12, PRRX1, ZBTB16, GJA5, CHD7, CYP26B1, RAB23, HOXA10, RARB, ALX1, RARG, TBX5, EN1, SKI, MBNL1, MECOM, SALL4, HOXC11, MSX1, GNAQ, PSEN2, LRP6, PBX1, PTCH1, WNT9A, SP8, PBX2, WNT7A, LRP5
GOTERM_BP_FAT	GO:0030326~embryonic limb morphogenesis	30	1.41643	1.83287e-07	1642	87	13528	2.84094	0.000729033	5.20915e-05		HOXA11, GNA12, PRRX1, ZBTB16, GJA5, CHD7, CYP26B1, RAB23, HOXA10, RARB, ALX1, RARG, TBX5, EN1, SKI, MBNL1, MECOM, SALL4, HOXC11, MSX1, GNAQ, PSEN2, LRP6, PBX1, PTCH1, WNT9A, SP8, PBX2, WNT7A, LRP5
GOTERM_BP_FAT	GO:0035108~limb morphogenesis	32	1.51086	3.43511e-07	1642	99	13528	2.66302	0.0013659	6.50851e-05		EVX2, HOXA11, GNA12, PRRX1, ZBTB16, GJA5, CHD7, CYP26B1, RAB23, HOXA10, RARB, ALX1, RARG, TBX5, SKI, EN1, MBNL1, MECOM, SALL4, HOXC11, MSX1, GNAQ, PSEN2, LRP6, PBX1, PTCH1, WNT9A, SP8, PBX2, WNT7A, BMPR1A, LRP5
GOTERM_BP_FAT	GO:0035107~appendage morphogenesis	32	1.51086	3.43511e-07	1642	99	13528	2.66302	0.0013659	6.50851e-05		EVX2, HOXA11, GNA12, PRRX1, ZBTB16, GJA5, CHD7, CYP26B1, RAB23, HOXA10, RARB, ALX1, RARG, TBX5, SKI, EN1, MBNL1, MECOM, SALL4, HOXC11, MSX1, GNAQ, PSEN2, LRP6, PBX1, PTCH1, WNT9A, SP8, PBX2, WNT7A, BMPR1A, LRP5
Annotation Cluster 3	Enrichment Score: 6.436251630139092
Category	Term	Count	%	PValue	List Total	Pop Hits	Pop Total	Fold Enrichment	Bonferroni	Benjamini		Genes
GOTERM_CC_FAT	GO:0005624~membrane fraction	138	6.51558	2.04787e-07	1424	809	12782	1.53116	0.000123479	0.000123479		ITGB3BP, SEPT2, SLC9A6, SLC6A1, SCN3A, VAPA, VAPB, SYT2, PTGS1, UTRN, SLC6A4, LEMD3, CASK, SYNCRIP, PDE3B, ITSN1, GHRHR, APP, PGP, PRKAR2A, PGRMC1, SLC2A1, RAPGEF4, STK39, FNDC3A, INSR, RECK, MAGI2, KIF5A, STMN2, SCN2A, UGCG, LRP1B, PSD3, CYP26A1, CHPT1, IRS1, BCL2L11, TNKS2, VAMP8, ARRB1, BACE1, CPD, VAMP1, CAV3, FGFR1, SCN1A, GNAI3, CYSLTR1, GNAI2, NAPG, MMD, GIPC1, PEX5L, PCDHAC2, PCDHAC1, ADR…
GOTERM_CC_FAT	GO:0005626~insoluble fraction	142	6.70444	2.1047e-07	1424	839	12782	1.5192	0.000126905	6.34545e-05		ITGB3BP, LOR, SEPT2, SLC9A6, SLC6A1, SCN3A, VAPA, VAPB, SYT2, PTGS1, UTRN, SLC6A4, LEMD3, CASK, SYNCRIP, PDE3B, ITSN1, GHRHR, APP, PGP, PRKAR2A, PGRMC1, SLC2A1, RAPGEF4, STK39, FNDC3A, INSR, RECK, MAGI2, KIF5A, STMN2, SCN2A, LRP1B, UGCG, PSD3, CYP26A1, CHPT1, IRS1, BCL2L11, TNKS2, MAPK1, VAMP8, ARRB1, BACE1, CPD, VAMP1, CAV3, FGFR1, SCN1A, GNAI3, CYSLTR1, GNAI2, NAPG, MMD, GIPC1, PEX5L, PCDHAC2, …
GOTERM_CC_FAT	GO:0000267~cell fraction	171	8.07365	1.1396e-06	1424	1083	12782	1.41728	0.000686944	0.000229034		LOR, ITGB3BP, SEPT2, SLC9A6, SLC6A1, SCN3A, VAPA, VAPB, SYT2, SLC6A4, UTRN, PTGS1, IL13, LEMD3, CASK, SYNCRIP, PDE3B, ITSN1, GHRHR, APP, PGP, PRKAR2A, STAC, PGRMC1, SLC2A1, RAPGEF4, STK39, FAS, FNDC3A, INSR, RECK, MAGI2, KIF5A, STMN2, SCN2A, LRP1B, UGCG, PSD3, CYP26A1, FGF20, PKIA, CHPT1, IRS1, BCL2L11, TNKS2, MAPK1, ARRB1, VAMP8, BACE1, CPD, VAMP1, CAV3, FGFR1, CCL3, SCN1A, CCDC19, GNAI3, CYSLTR…
Annotation Cluster 4	Enrichment Score: 6.232635749672571
Category	Term	Count	%	PValue	List Total	Pop Hits	Pop Total	Fold Enrichment	Bonferroni	Benjamini		Genes
GOTERM_BP_FAT	GO:0006357~regulation of transcription from RNA polymerase II promoter	137	6.46837	9.53257e-08	1642	727	13528	1.55255	0.000379229	4.21437e-05		JDP2, CDX2, THRA, CBX4, CASK, CBX2, RORA, CNOT7, GDNF, EPC1, APP, HOXC8, MED26, SMARCD1, RARB, IKBKAP, SATB1, SATB2, RARG, YY1, GABPA, MECP2, MECOM, PKIA, PROX1, PPARGC1B, JUNB, ASCL1, MSX1, EP300, HOXD8, PIAS4, SIX1, VEGFA, PRDM1, SMARCA2, CAMTA2, LITAF, ONECUT3, TFCP2L1, SOX2, SOX5, SOX9, PLAGL1, HOXA1, MEIS2, OVOL1, SKIL, BCOR, RUNX2, NKX2-2, TFDP1, PLAGL2, ESRRA, TCF7, KLF7, MAP2K1, NTF3, KLF…
GOTERM_BP_FAT	GO:0045935~positive regulation of nucleobase, nucleoside, nucleotide and nucleic acid metabolic process	121	5.71294	1.21532e-07	1642	624	13528	1.59757	0.000483459	4.83564e-05		CDX2, THRA, PDGFB, GDF6, NAA15, CASK, TBP, RORA, CNOT7, GDNF, IL10, GHRHR, EPC1, APP, GATA5, SMARCD1, H2AFX, RARB, INSR, SATB2, RARG, MECOM, PROX1, PPARGC1B, JUNB, TNKS2, PTHLH, ASCL1, MAPK1, EP300, SIX1, VEGFA, PIAS2, SMARCA2, RNF20, CAMTA2, ADORA2B, SOX2, SOX5, SOX4, SOX9, PLAGL1, HOXA1, MEIS2, ASF1A, RUNX2, NKX2-2, PLAGL2, KLF5, ESRRA, KLF7, MAP2K1, NTF3, MAP2K3, MAML1, TGFBR1, SMAD5, NR4A2, S…
GOTERM_BP_FAT	GO:0010628~positive regulation of gene expression	114	5.38244	1.55827e-07	1642	581	13528	1.61655	0.000619842	5.63652e-05		CDX2, THRA, GDF6, NAA15, CASK, TBP, RORA, CNOT7, GDNF, IL10, EPC1, APP, GATA5, SMARCD1, RARB, SATB2, RARG, MECOM, PROX1, PPARGC1B, JUNB, MAPK1, ASCL1, EP300, SIX1, VEGFA, PIAS2, PRDM1, RNF20, SMARCA2, CAMTA2, SOX2, SOX5, SOX4, SOX9, PLAGL1, HOXA1, MEIS2, RUNX2, ASF1A, NKX2-2, PLAGL2, KLF5, ESRRA, KLF7, NTF3, MAP2K3, MAML1, TGFBR1, SMAD5, NR4A2, SMAD4, ESRRG, SMAD3, NEUROG2, TEAD3, SMAD1, KAT5, HO…
GOTERM_BP_FAT	GO:0010604~positive regulation of macromolecule metabolic process	155	7.31822	1.85017e-07	1642	857	13528	1.49009	0.000735913	4.90777e-05		CDX2, THRA, PDGFB, GDF6, BTRC, NAA15, EIF5A, CASK, TBP, RORA, CNOT7, GDNF, IL10, EPC1, APP, FNTA, GATA5, SMARCD1, H2AFX, RARB, INSR, EBI3, EIF2B5, ADAM9, IRS2, SATB2, RARG, ANAPC4, SKP1, MECOM, IRS1, PROX1, PPARGC1B, JUNB, TNKS2, ASCL1, MAPK1, EP300, PIAS4, PSMA4, SIX1, VEGFA, PIAS2, PRDM1, SMARCA2, RNF20, CAMTA2, GCLC, SOX2, SOX5, SOX4, SOX9, PLAGL1, HOXA1, MEIS2, ASF1A, RUNX2, NKX2-2, PLAGL2, K…
GOTERM_BP_FAT	GO:0051173~positive regulation of nitrogen compound metabolic process	123	5.80737	2.20651e-07	1642	644	13528	1.57355	0.000877584	4.87749e-05		CDX2, THRA, PDGFB, GDF6, EDN1, NAA15, CASK, TBP, RORA, CNOT7, GDNF, IL10, GHRHR, EPC1, APP, GATA5, SMARCD1, H2AFX, RARB, INSR, DDAH1, SATB2, RARG, MECOM, PROX1, PPARGC1B, JUNB, TNKS2, PTHLH, ASCL1, MAPK1, EP300, SIX1, VEGFA, PIAS2, SMARCA2, RNF20, CAMTA2, ADORA2B, SOX2, SOX5, SOX4, SOX9, PLAGL1, HOXA1, MEIS2, ASF1A, RUNX2, NKX2-2, PLAGL2, KLF5, ESRRA, KLF7, MAP2K1, NTF3, MAP2K3, MAML1, TGFBR1, SM…
GOTERM_BP_FAT	GO:0031328~positive regulation of cellular biosynthetic process	129	6.09065	2.41232e-07	1642	685	13528	1.55153	0.000959401	5.05177e-05		CDX2, THRA, PDGFB, GDF6, EDN1, NAA15, EIF5A, CASK, TBP, RORA, CNOT7, GDNF, IL10, GHRHR, EPC1, APP, GATA5, SMARCD1, RARB, INSR, DDAH1, EBI3, EIF2B5, IRS2, SATB2, RARG, MECOM, IRS1, PROX1, PPARGC1B, JUNB, TNKS2, PTHLH, ASCL1, MAPK1, EP300, SIX1, VEGFA, PIAS2, SMARCA2, RNF20, CAMTA2, ADORA2B, SOX2, SOX5, SOX4, SOX9, PLAGL1, HOXA1, MEIS2, ASF1A, RUNX2, NKX2-2, PLAGL2, KLF5, ESRRA, KLF7, NTF3, MAP2K3,…
GOTERM_BP_FAT	GO:0009891~positive regulation of biosynthetic process	130	6.13787	3.22241e-07	1642	695	13528	1.54106	0.00128138	6.41078e-05		CDX2, THRA, PDGFB, GDF6, EDN1, NAA15, EIF5A, CASK, TBP, RORA, CNOT7, GDNF, IL10, GHRHR, EPC1, APP, FNTA, GATA5, SMARCD1, RARB, INSR, DDAH1, EBI3, EIF2B5, IRS2, SATB2, RARG, MECOM, IRS1, PROX1, PPARGC1B, JUNB, TNKS2, PTHLH, ASCL1, MAPK1, EP300, SIX1, VEGFA, PIAS2, SMARCA2, RNF20, CAMTA2, ADORA2B, SOX2, SOX5, SOX4, SOX9, PLAGL1, HOXA1, MEIS2, ASF1A, RUNX2, NKX2-2, PLAGL2, KLF5, ESRRA, KLF7, NTF3, M…
GOTERM_BP_FAT	GO:0045941~positive regulation of transcription	110	5.19358	3.62876e-07	1642	564	13528	1.60685	0.00144284	6.5629e-05		THRA, CDX2, GDF6, NAA15, CASK, TBP, RORA, CNOT7, GDNF, IL10, EPC1, APP, GATA5, SMARCD1, RARB, SATB2, RARG, MECOM, PROX1, PPARGC1B, JUNB, MAPK1, ASCL1, EP300, SIX1, VEGFA, PIAS2, RNF20, SMARCA2, CAMTA2, SOX2, SOX5, SOX4, SOX9, PLAGL1, HOXA1, MEIS2, RUNX2, ASF1A, NKX2-2, PLAGL2, KLF5, ESRRA, KLF7, NTF3, MAP2K3, MAML1, TGFBR1, SMAD5, NR4A2, SMAD4, ESRRG, SMAD3, NEUROG2, TEAD3, SMAD1, KAT5, HOXB1, SA…
GOTERM_BP_FAT	GO:0010557~positive regulation of macromolecule biosynthetic process	123	5.80737	5.19641e-07	1642	654	13528	1.54949	0.00206552	8.27027e-05		CDX2, THRA, PDGFB, GDF6, NAA15, CASK, EIF5A, TBP, RORA, CNOT7, GDNF, IL10, EPC1, APP, FNTA, GATA5, SMARCD1, RARB, INSR, EBI3, EIF2B5, SATB2, IRS2, RARG, MECOM, PROX1, IRS1, PPARGC1B, JUNB, TNKS2, ASCL1, MAPK1, EP300, SIX1, VEGFA, PIAS2, SMARCA2, RNF20, CAMTA2, SOX2, SOX5, SOX4, SOX9, PLAGL1, HOXA1, MEIS2, ASF1A, RUNX2, NKX2-2, PLAGL2, KLF5, ESRRA, KLF7, NTF3, MAP2K3, MAML1, TGFBR1, SMAD5, NR4A2, …
GOTERM_BP_FAT	GO:0051254~positive regulation of RNA metabolic process	96	4.53258	7.67177e-07	1642	481	13528	1.64432	0.00304794	0.000105256		HNF1B, E2F3, CDX2, THRA, ELF4, NAA15, CASK, RORA, CNOT7, GDNF, IL10, EPC1, CCNE1, APP, SMARCD1, GTF2A2, RARB, YAP1, NR2F2, FOSL1, IHH, ALX1, SATB2, RARG, TP53, RB1, MECOM, PROX1, HMGA1, JUNB, PPARGC1B, GTF2H1, OSM, MED6, ASCL1, MURC, NCOA1, ADRB2, EP300, BPTF, VEGFA, SIX1, USP21, PIAS2, SMARCA2, CAMTA2, SOX2, SOX5, SOX4, NFYA, SOX9, PLAGL1, HOXA1, MEIS2, HAND1, POU2F3, MAP3K1, PTH, NFATC3, ASF1A,…
GOTERM_BP_FAT	GO:0045893~positive regulation of transcription, DNA-dependent	95	4.48536	9.70292e-07	1642	477	13528	1.64084	0.00385335	0.000110302		HNF1B, E2F3, CDX2, THRA, ELF4, NAA15, CASK, RORA, CNOT7, GDNF, IL10, EPC1, CCNE1, APP, SMARCD1, GTF2A2, RARB, YAP1, NR2F2, FOSL1, IHH, ALX1, SATB2, RARG, TP53, RB1, MECOM, PROX1, HMGA1, JUNB, PPARGC1B, GTF2H1, OSM, MED6, ASCL1, MURC, NCOA1, ADRB2, EP300, BPTF, VEGFA, SIX1, USP21, PIAS2, SMARCA2, CAMTA2, SOX2, SOX5, SOX4, NFYA, SOX9, PLAGL1, HOXA1, MEIS2, HAND1, POU2F3, MAP3K1, PTH, NFATC3, ASF1A,…
GOTERM_BP_FAT	GO:0045944~positive regulation of transcription from RNA polymerase II promoter	75	3.54108	8.86128e-06	1642	371	13528	1.66551	0.0346448	0.00062943		HNF1B, THRA, ELF4, CASK, RORA, CNOT7, GDNF, EPC1, APP, GTF2A2, YAP1, RARB, FOSL1, ALX1, IHH, SATB2, RARG, TP53, RB1, MECOM, JUNB, PPARGC1B, GTF2H1, OSM, MED6, MURC, ASCL1, NCOA1, ADRB2, EP300, VEGFA, SIX1, SMARCA2, CAMTA2, SOX2, SOX5, NFYA, SOX9, PLAGL1, HOXA1, MEIS2, HAND1, MAP3K1, POU2F3, PTH, NFATC3, RUNX2, NKX2-2, PLAGL2, ESRRA, CEBPB, NTF3, TBX5, MAML1, SMAD5, SMAD4, NR4A2, SMAD3, NEUROG2, S…
GOTERM_MF_FAT	GO:0016563~transcription activator activity	75	3.54108	0.00013271	1541	410	12983	1.54117	0.158135	0.0212872		HNF1B, E2F3, ELF2, THRA, TMEM189-UBE2V1, ELF4, PRRX1, CNOT7, MAX, CCNE1, EPC1, GATA5, MED26, GTF2A2, SMARCD1, RARB, YAP1, MYB, FOSL1, TBPL1, IRAK1, RREB1, YY1, GABPA, RB1, TMEM189, HMGA1, JUNB, PPARGC1B, MED6, MYT1L, NCOA1, CD86, EP300, CD80, PFDN6, USP21, TFAP2D, PIAS2, CARM1, SMARCA2, RNF20, GLIS2, ZBTB9, UBE2V1, NFYA, MYBL1, SOX9, TCERG1, HAND1, BCL2, HNRNPD, MYCBP, POU3F1, RUNX2, TFDP1, KLF7,…
Annotation Cluster 5	Enrichment Score: 6.07072274225801
Category	Term	Count	%	PValue	List Total	Pop Hits	Pop Total	Fold Enrichment	Bonferroni	Benjamini		Genes
SP_PIR_KEYWORDS	nucleus	581	27.4315	1.56684e-09	2113	4283	19235	1.23487	9.82411e-07	2.45603e-07		PPP2R5C, NAA15, RORC, SYNCRIP, RORA, WDR82, EPC1, INTS8, MAMSTR, EPC2, CDCA8, CDCA7, MED28, ZNF774, MED26, NAA10, TLK1, CDCA4, ZNF391, STAG2, LUC7L3, TBPL1, IKBKAP, ZNF641, ZNF644, TADA2A, RREB1, TAF4B, ZHX1, MECP2, ESPL1, MECOM, PROX1, MSX1, SPAG7, DCAF7, ZNF784, RCC2, NAA20, FOXG1, TGIF2, VGLL3, ZNF382, RAD23B, SDAD1, ZNF516, AHCTF1, BCL2L1, MYBL1, MYBL2, ZNF618, DUSP16, ZNF70, PRPF40A, ZNF622,…
GOTERM_BP_FAT	GO:0045449~regulation of transcription	406	19.169	3.46054e-09	1642	2601	13528	1.28602	1.37694e-05	4.58982e-06		NAA15, RORC, RORA, EPC1, MAMSTR, EPC2, APP, CDCA7, MED28, ZNF774, MED26, ZNF391, TBPL1, ZNF641, IKBKAP, TADA2A, ZNF644, RREB1, TAF4B, ZHX1, MECP2, PTPRU, MECOM, PROX1, MAPK1, MSX1, ZNF784, FOXG1, VGLL3, TGIF2, ZNF382, ZNF516, MYBL1, MYBL2, ZNF618, ZNF70, ESRRA, TCF7, MAP2K1, NTF3, MAP2K3, TGFBR1, KLF10, ZNF621, KLF11, ESRRG, ZNF521, TGFBR3, SMURF2, BACH1, HLF, HNF1B, ELF2, ELF4, EZH1, ZNF10, YBX1…
GOTERM_MF_FAT	GO:0030528~transcription regulator activity	251	11.8508	6.30707e-09	1541	1512	12983	1.3986	8.18024e-06	8.18024e-06		CDX2, RORC, RORA, TAF7L, EPC1, MED26, RARB, TBPL1, PITX2, IKBKAP, RARG, TADA2A, RREB1, YY1, TAF4B, EMX2, ZHX1, MECP2, MECOM, PROX1, PPARGC1B, MSX1, PIAS4, PRDM4, MLLT10, PRDM5, FOXG1, PIAS2, TGIF2, VGLL3, PRDM1, ZNF382, HOXA11, TFCP2L1, MYBL1, MYBL2, LHX1, HOXA10, LHX5, BCOR, LHX8, ZNF70, LHX9, NKX2-2, PLAGL2, KLF5, PLAG1, IKZF4, AEBP2, KLF7, TCF7, ESRRA, KLF9, SMAD7, KLF10, MAML1, SMAD5, KLF11, …
SP_PIR_KEYWORDS	transcription regulation	299	14.1171	2.87018e-08	2113	2026	19235	1.34346	1.79959e-05	3.5992e-06		ITGB3BP, CDX2, NAA15, RORC, RORA, TAF7L, EPC1, MAMSTR, EPC2, CDCA7, CRY2, MED28, ZNF774, MED26, RARB, ZNF391, IKBKAP, ZNF641, RARG, TADA2A, ZNF644, RREB1, YY1, TAF4B, ZHX1, MECP2, MECOM, PROX1, PPARGC1B, FRY, MSX1, ZNF784, PIAS4, PRDM4, MLLT10, PRDM5, FOXG1, PIAS2, VGLL3, TGIF2, PRDM1, ZNF382, ZNF516, HOXA11, TFCP2L1, MYBL1, MYBL2, ZNF618, PLAGL1, LHX1, HOXA10, LHX5, PBRM1, LHX8, BCOR, ZNF70, PLA…
GOTERM_MF_FAT	GO:0003700~transcription factor activity	171	8.07365	6.8498e-08	1541	975	12983	1.47762	8.88379e-05	4.44199e-05		JDP2, CDX2, THRA, CNOT8, RORC, TBP, HOXD1, RORA, CNOT7, HOXC8, GATA5, RARB, ZNF449, PITX2, SATB1, SATB2, RARG, TADA2A, YY1, TAF4B, GABPA, ZHX1, EMX2, MECOM, SIX6, PROX1, JUNB, ASCL1, MSX1, EP300, HOXD8, MLLT10, SIX1, FOXG1, MGA, NFE2L1, TFAP2D, TGIF2, PRDM1, HOXA11, TFCP2L1, ONECUT3, SOX2, SOX5, SOX4, MYBL2, SOX9, HOXA1, MEIS2, HOXA4, LHX1, HOXA10, LHX5, LHX8, ZNF70, RUNX2, LHX9, NKX2-2, TFDP1, P…
SP_PIR_KEYWORDS	Transcription	302	14.2587	7.30562e-08	2113	2071	19235	1.32745	4.58052e-05	7.63435e-06		ITGB3BP, CDX2, NAA15, RORC, RORA, TAF7L, EPC1, MAMSTR, EPC2, CDCA7, CRY2, MED28, ZNF774, MED26, RARB, ZNF391, IKBKAP, ZNF641, RARG, TADA2A, ZNF644, RREB1, TAF4B, YY1, ZHX1, MECP2, MECOM, PROX1, PPARGC1B, FRY, MSX1, ZNF784, PIAS4, PRDM4, MLLT10, PRDM5, FOXG1, PIAS2, VGLL3, TGIF2, PRDM1, ZNF382, ZNF516, HOXA11, TFCP2L1, MYBL1, MYBL2, ZNF618, PLAGL1, LHX1, HOXA10, LHX5, PBRM1, LHX8, BCOR, ZNF70, PLA…
SP_PIR_KEYWORDS	dna-binding	264	12.4646	7.26777e-06	2113	1868	19235	1.28653	0.00454654	0.000284766		CDX2, RORC, LEMD3, RORA, ZNF774, H2AFX, RARB, LUC7L3, ZNF391, TBPL1, PITX2, ZNF641, RARG, TADA2A, ZNF644, RREB1, YY1, TAF4B, EMX2, ZHX1, MECP2, MECOM, PROX1, STRA13, MSX1, UHRF2, ZNF784, PIAS4, PRDM4, MLLT10, PRDM5, FOXG1, PIAS2, TGIF2, PRDM1, ZNF382, ZNF516, HOXA11, TFCP2L1, AHCTF1, MYBL1, MYBL2, ZNF618, PLAGL1, LHX1, HOXA10, LHX5, PBRM1, LHX8, ZNF70, LHX9, NKX2-2, PLAGL2, KLF5, PLAG1, IKZF4, AE…
GOTERM_BP_FAT	GO:0051252~regulation of RNA metabolic process	277	13.0784	1.4725e-05	1642	1813	13528	1.25876	0.0569078	0.000960051		CDX2, SNIP1, NAA15, SYNCRIP, RORC, RORA, EPC1, APP, MED26, RARB, TBPL1, PITX2, ZNF641, IKBKAP, RARG, RREB1, YY1, TAF4B, EMX2, ZHX1, MECP2, MECOM, PROX1, PPARGC1B, MSX1, PIAS4, SERBP1, FOXG1, VEGFA, PIAS2, TGIF2, PRDM1, ZNF382, HOXA11, TFCP2L1, IGF2BP1, MYBL1, PLAGL1, LHX1, HOXA10, LHX5, BCOR, LHX8, ZNF70, LHX9, NKX2-2, PLAGL2, KLF5, AEBP2, KLF7, TCF7, ESRRA, KLF9, NTF3, MAP2K1, SMAD7, KLF10, MAML…
GOTERM_BP_FAT	GO:0006355~regulation of transcription, DNA-dependent	266	12.559	8.48664e-05	1642	1773	13528	1.23604	0.286589	0.00387406		CDX2, SNIP1, NAA15, RORC, RORA, EPC1, APP, MED26, RARB, TBPL1, PITX2, ZNF641, IKBKAP, RARG, RREB1, YY1, TAF4B, EMX2, ZHX1, MECP2, MECOM, PROX1, PPARGC1B, MSX1, PIAS4, FOXG1, VEGFA, PIAS2, TGIF2, PRDM1, ZNF382, HOXA11, TFCP2L1, MYBL1, PLAGL1, LHX1, HOXA10, LHX5, BCOR, LHX8, ZNF70, LHX9, NKX2-2, PLAGL2, KLF5, AEBP2, KLF7, TCF7, ESRRA, KLF9, NTF3, MAP2K1, SMAD7, KLF10, MAML1, MAP2K3, SMAD5, ZNF621, …
GOTERM_BP_FAT	GO:0006350~transcription	300	14.1643	0.000924221	1642	2101	13528	1.1764	0.974756	0.025756		ITGB3BP, CDX2, NAA15, RORC, RORA, TAF7L, EPC1, MAMSTR, EPC2, CDCA7, CRY2, MED28, ZNF774, MED26, RARB, ZNF391, TBPL1, IKBKAP, ZNF641, RARG, TADA2A, ZNF644, RREB1, TAF4B, YY1, ZHX1, MECP2, PROX1, PPARGC1B, FRY, MSX1, ZNF784, PIAS4, PRDM4, PRDM5, FOXG1, PIAS2, VGLL3, TGIF2, PRDM1, ZNF382, ZNF516, HOXA11, TFCP2L1, AHCTF1, MYBL1, MYBL2, ZNF618, PLAGL1, LHX1, HOXA10, LHX5, PBRM1, LHX8, BCOR, ZNF70, PLA…
GOTERM_MF_FAT	GO:0003677~DNA binding	316	14.9197	0.00404427	1541	2331	12983	1.14213	0.994784	0.176893		CDX2, RORC, LEMD3, RORA, APP, ZNF774, MED26, H2AFX, RARB, LUC7L3, ZNF391, TBPL1, PITX2, IKBKAP, ESCO1, ZNF641, RARG, TADA2A, ZNF644, RREB1, TAF4B, YY1, EMX2, ZHX1, MECP2, MECOM, PROX1, STRA13, MSX1, UHRF2, ZNF784, PIAS4, PRDM4, MLLT10, PRDM5, FOXG1, PIAS2, TGIF2, PRDM1, ZNF382, RAD23B, ZNF516, HOXA11, TFCP2L1, AHCTF1, MYBL1, MYBL2, ZNF618, PLAGL1, LHX1, HOXA10, LHX5, PBRM1, LHX8, LHX9, ZNF70, NKX…
Annotation Cluster 6	Enrichment Score: 5.526618936119929
Category	Term	Count	%	PValue	List Total	Pop Hits	Pop Total	Fold Enrichment	Bonferroni	Benjamini		Genes
GOTERM_BP_FAT	GO:0010605~negative regulation of macromolecule metabolic process	137	6.46837	1.68029e-07	1642	734	13528	1.53775	0.000668362	5.14284e-05		JDP2, CDX2, THRA, EDN1, CBX4, CBX3, CBX2, IL10, EIF4EBP3, EPC1, HOXC8, FNTA, EIF4EBP2, ATG5, WWP1, CLP1, TIA1, EED, RAB23, RARB, BCL7A, INSR, EIF2B5, SATB1, SATB2, RARG, GABPA, ZHX1, ANAPC4, SOCS1, HRK, SKP2, MECP2, PTPRU, PKIA, PROX1, MSX1, HOXD8, PIAS4, PSMA4, PRDM1, SMARCA2, ZNF382, GCLC, TFCP2L1, SOX2, IGF2BP1, GIPC1, IGF2BP2, ITGB3, BCL2L1, IGF2BP3, LIN28A, SOX9, TIMP3, LIN28B, MEIS2, OVOL1,…
GOTERM_BP_FAT	GO:0009890~negative regulation of biosynthetic process	111	5.24079	4.51271e-07	1642	573	13528	1.59598	0.001794	7.80669e-05		JDP2, CDX2, THRA, PDGFB, EDN1, CBX4, CBX3, CBX2, IL10, EIF4EBP3, EPC1, HOXC8, FNTA, EIF4EBP2, WWP1, TIA1, EED, RARB, BCL7A, EIF2B5, SATB1, SATB2, RARG, GABPA, ZHX1, MECP2, PTPRU, PROX1, PKIA, MSX1, HOXD8, PIAS4, PRDM1, SMARCA2, ZNF382, PALM, GCLC, TFCP2L1, SOX2, IGF2BP1, IGF2BP2, ITGB3, IGF2BP3, SOX9, MEIS2, OVOL1, SKIL, BCOR, RUNX2, PGGT1B, HELLS, CREBZF, SMAD7, KLF10, KLF11, SMAD4, SMAD3, SKI, …
GOTERM_BP_FAT	GO:0010558~negative regulation of macromolecule biosynthetic process	107	5.05194	4.61102e-07	1642	547	13528	1.6116	0.00183304	7.64439e-05		JDP2, THRA, CDX2, EDN1, CBX4, CBX3, CBX2, IL10, EIF4EBP3, EPC1, HOXC8, FNTA, EIF4EBP2, WWP1, TIA1, EED, RARB, BCL7A, EIF2B5, SATB1, SATB2, RARG, GABPA, ZHX1, MECP2, PTPRU, PROX1, PKIA, MSX1, HOXD8, PIAS4, PRDM1, SMARCA2, ZNF382, GCLC, TFCP2L1, SOX2, IGF2BP1, IGF2BP2, ITGB3, IGF2BP3, SOX9, MEIS2, OVOL1, SKIL, BCOR, RUNX2, PGGT1B, HELLS, CREBZF, SMAD7, KLF10, KLF11, SMAD4, SMAD3, SKI, KAT5, FOXP2, …
GOTERM_BP_FAT	GO:0031327~negative regulation of cellular biosynthetic process	108	5.09915	9.05713e-07	1642	561	13528	1.58607	0.00359735	0.00010599		JDP2, THRA, CDX2, PDGFB, EDN1, CBX4, CBX3, CBX2, IL10, EIF4EBP3, EPC1, HOXC8, EIF4EBP2, WWP1, TIA1, EED, RARB, BCL7A, EIF2B5, SATB1, SATB2, RARG, GABPA, ZHX1, MECP2, PTPRU, PROX1, PKIA, MSX1, HOXD8, PIAS4, PRDM1, SMARCA2, ZNF382, PALM, GCLC, TFCP2L1, SOX2, IGF2BP1, IGF2BP2, IGF2BP3, SOX9, MEIS2, OVOL1, SKIL, BCOR, RUNX2, HELLS, CREBZF, SMAD7, KLF10, KLF11, SMAD4, SMAD3, SKI, KAT5, FOXP2, SALL4, C…
GOTERM_BP_FAT	GO:0010629~negative regulation of gene expression	99	4.67422	1.07474e-06	1642	504	13528	1.61832	0.00426728	0.000118782		JDP2, THRA, CDX2, CBX4, CBX3, CBX2, EPC1, HOXC8, CLP1, WWP1, EED, RARB, BCL7A, INSR, SATB1, SATB2, RARG, ZHX1, GABPA, MECP2, HRK, SKP2, PTPRU, PROX1, PKIA, HOXD8, MSX1, PIAS4, PRDM1, SMARCA2, ZNF382, GCLC, TFCP2L1, SOX2, BCL2L1, LIN28A, SOX9, LIN28B, MEIS2, OVOL1, SKIL, BCOR, RUNX2, HELLS, CREBZF, SMAD7, KLF10, KLF11, SMAD4, SMAD3, SKI, SMAD1, KAT5, FOXP2, SALL4, CDKN1B, HIVEP1, SMURF2, RFX3, RBP…
GOTERM_BP_FAT	GO:0045934~negative regulation of nucleobase, nucleoside, nucleotide and nucleic acid metabolic process	100	4.72144	1.23255e-06	1642	512	13528	1.60913	0.00489232	0.000129053		JDP2, THRA, CDX2, EDN1, CBX4, CBX3, CBX2, EPC1, HOXC8, WWP1, EED, RARB, BCL7A, SATB1, SATB2, RARG, ZHX1, GABPA, MECP2, PTPRU, PROX1, PKIA, HOXD8, MSX1, PIAS4, PRDM1, SMARCA2, ZNF382, PALM, GCLC, TFCP2L1, SOX2, SOX9, MEIS2, OVOL1, SKIL, BCOR, RUNX2, HELLS, CREBZF, SMAD7, KLF10, KLF11, SMAD4, SMAD3, SKI, KAT5, FOXP2, SALL4, CDKN1B, HIVEP1, SMURF2, RFX3, RBPJ, COPS2, ARID4A, E2F6, NR6A1, ZNF202, HSB…
GOTERM_BP_FAT	GO:0051172~negative regulation of nitrogen compound metabolic process	101	4.76865	1.28102e-06	1642	519	13528	1.6033	0.0050842	0.000130688		JDP2, THRA, CDX2, EDN1, CBX4, CBX3, CBX2, IL10, EPC1, HOXC8, WWP1, EED, RARB, BCL7A, SATB1, SATB2, RARG, ZHX1, GABPA, MECP2, PTPRU, PROX1, PKIA, HOXD8, MSX1, PIAS4, PRDM1, SMARCA2, ZNF382, PALM, GCLC, TFCP2L1, SOX2, SOX9, MEIS2, OVOL1, SKIL, BCOR, RUNX2, HELLS, CREBZF, SMAD7, KLF10, KLF11, SMAD4, SMAD3, SKI, KAT5, FOXP2, SALL4, CDKN1B, HIVEP1, SMURF2, RFX3, RBPJ, COPS2, ARID4A, E2F6, NR6A1, ZNF20…
GOTERM_BP_FAT	GO:0045892~negative regulation of transcription, DNA-dependent	74	3.49386	3.66023e-06	1642	356	13528	1.71255	0.0144586	0.000338643		JDP2, CDX2, ARID4A, E2F6, NR6A1, CBX4, CBX3, CBX2, ZNF202, HSBP1, EPC1, HOXC8, RARB, NR2F2, ALX1, SATB1, SATB2, RARG, LDB1, GABPA, ZHX1, MECP2, TP53, UBE2I, RB1, PROX1, PKIA, PURA, CTNNBIP1, HOXD8, MSX1, PIAS4, BPTF, PRDM1, MDM4, LCOR, SMARCA2, RASD1, KDM6B, MTDH, TFCP2L1, SOX2, HAT1, ZBTB16, SOX9, HIC2, MEIS2, HAND1, OVOL1, SKIL, BCOR, HELLS, ETV3, ENO1, WDTC1, JARID2, SMAD7, KLF10, KLF11, SIRT4…
GOTERM_BP_FAT	GO:0016481~negative regulation of transcription	90	4.24929	3.77355e-06	1642	459	13528	1.61544	0.0149028	0.000341191		COPS2, JDP2, CDX2, THRA, ARID4A, E2F6, NR6A1, CBX4, CBX3, ZNF202, CBX2, HSBP1, PDCD4, PRR15L, EPC1, HOXC8, WWP1, EED, RARB, NR2F2, BCL7A, ALX1, SATB1, SATB2, RARG, LDB1, GABPA, ZHX1, MECP2, TP53, UBE2I, RB1, PTPRU, PROX1, PKIA, PURA, CTNNBIP1, HOXD8, MSX1, BPTF, PIAS4, PRDM1, MDM4, LCOR, SMARCA2, RASD1, ZNF382, KDM6B, BTAF1, GCLC, MTDH, GLIS2, TFCP2L1, SOX2, HAT1, ZBTB16, SOX9, HIC2, MEIS2, HAND1…
GOTERM_BP_FAT	GO:0051253~negative regulation of RNA metabolic process	74	3.49386	6.78457e-06	1642	362	13528	1.68416	0.0266348	0.000529191		JDP2, CDX2, ARID4A, E2F6, NR6A1, CBX4, CBX3, CBX2, ZNF202, HSBP1, EPC1, HOXC8, RARB, NR2F2, ALX1, SATB1, SATB2, RARG, LDB1, GABPA, ZHX1, MECP2, TP53, UBE2I, RB1, PROX1, PKIA, PURA, CTNNBIP1, HOXD8, MSX1, PIAS4, BPTF, PRDM1, MDM4, LCOR, SMARCA2, RASD1, KDM6B, MTDH, TFCP2L1, SOX2, HAT1, ZBTB16, SOX9, HIC2, MEIS2, HAND1, OVOL1, SKIL, BCOR, HELLS, ETV3, ENO1, WDTC1, JARID2, SMAD7, KLF10, KLF11, SIRT4…
GOTERM_BP_FAT	GO:0000122~negative regulation of transcription from RNA polymerase II promoter	56	2.644	4.43994e-05	1642	266	13528	1.73447	0.161943	0.00226243		JDP2, CDX2, E2F6, NR6A1, CBX4, CBX2, ZNF202, HSBP1, EPC1, HOXC8, RARB, NR2F2, ALX1, SATB1, SATB2, RARG, GABPA, TP53, MECP2, RB1, PKIA, PROX1, CTNNBIP1, HOXD8, MSX1, PIAS4, BPTF, MDM4, PRDM1, LCOR, SMARCA2, KDM6B, MTDH, TFCP2L1, SOX2, MEIS2, HAND1, OVOL1, SKIL, BCOR, ENO1, ETV3, WDTC1, JARID2, SMAD7, KLF10, KLF11, SMAD3, SKI, KAT5, STAT3, FOXP2, SALL4, DR1, HIVEP1, RBM15
GOTERM_MF_FAT	GO:0016564~transcription repressor activity	56	2.644	0.00214359	1541	316	12983	1.49305	0.938161	0.113974		COPS2, JDP2, THRA, ELF2, CDX2, ARID4A, E2F6, E2F7, CBX4, CBX3, CBX2, HSBP1, YBX1, EPC1, HOXC8, PLRG1, EED, NR2F2, NFIL3, ALX1, BATF3, LDB1, YY1, RUNX1T1, MECP2, UBE2I, RB1, MXD1, PROX1, JUNB, MSX1, PIAS4, PRDM5, SIAH2, ZNF382, TFCP2L1, ZBTB16, MEIS2, HAND1, LIMD1, SKIL, BCOR, ETV3, ENO1, IKZF4, AEBP2, CREBZF, JARID2, SMAD3, SKI, KAT5, SIRT1, FOXP2, DR1, HIVEP1, RFX3
Annotation Cluster 7	Enrichment Score: 5.343071635009606
Category	Term	Count	%	PValue	List Total	Pop Hits	Pop Total	Fold Enrichment	Bonferroni	Benjamini		Genes
SP_PIR_KEYWORDS	ubl conjugation pathway	106	5.00472	1.0031e-10	2113	509	19235	1.89575	6.28941e-08	3.1447e-08		TMEM189-UBE2V1, BTRC, CBX4, RNF217, ZNRF1, MKRN3, ZNRF2, CUL2, G2E3, WWP1, FBXO28, RNF34, FBXO21, SOCS3, ANAPC4, SOCS1, UBE2J1, SOCS6, SKP2, TRIM41, SOCS4, SKP1, SOCS5, MIB1, DCUN1D1, UHRF2, DCAF7, DCUN1D2, PIAS4, FBXO17, RNF139, RNF138, ASB3, PIAS2, RNF20, ASB7, ASB6, FBXO11, RAD23B, ZFAND5, RAB40C, UBE2V1, UBE2V2, CDC34, UBAC1, RAB40A, FBXW7, UBE2D3, HECTD2, FBXW2, FBXO45, HECTD1, FBXO46, CDC23…
GOTERM_BP_FAT	GO:0051603~proteolysis involved in cellular protein catabolic process	114	5.38244	8.70377e-07	1642	600	13528	1.56536	0.00345724	0.00010822		TMEM189-UBE2V1, BTRC, PPP2R5C, CBX4, RNF217, ZNRF1, ERLEC1, ZNRF2, CUL2, G2E3, WWP1, FBXO28, RNF34, FBXO21, ADAM9, SOCS3, ANAPC4, SOCS1, UBE2J1, SOCS6, SKP2, SOCS4, SOCS5, SKP1, MIB1, DCUN1D1, UHRF2, DCUN1D2, PIAS4, FBXO17, PSMA4, BACE1, RNF139, RNF138, ASB3, PIAS2, RNF20, ASB7, ASB6, FBXO11, RAD23B, RAB40C, UBE2V1, UBE2V2, CDC34, UBAC1, RAB40A, FBXW7, UBE2D3, HECTD2, FBXW2, ZMPSTE24, FBXO45, HEC…
GOTERM_BP_FAT	GO:0019941~modification-dependent protein catabolic process	110	5.19358	8.86773e-07	1642	574	13528	1.57885	0.00352225	0.000106918		TMEM189-UBE2V1, BTRC, PPP2R5C, CBX4, RNF217, ZNRF1, ERLEC1, ZNRF2, CUL2, G2E3, WWP1, FBXO28, RNF34, FBXO21, SOCS3, ANAPC4, SOCS1, UBE2J1, SOCS6, SKP2, SOCS4, SOCS5, SKP1, MIB1, DCUN1D1, UHRF2, DCUN1D2, PIAS4, FBXO17, PSMA4, RNF139, RNF138, ASB3, PIAS2, RNF20, ASB7, ASB6, FBXO11, RAD23B, RAB40C, UBE2V1, UBE2V2, CDC34, UBAC1, RAB40A, FBXW7, UBE2D3, HECTD2, FBXW2, ZMPSTE24, FBXO45, HECTD1, FBXO46, C…
GOTERM_BP_FAT	GO:0043632~modification-dependent macromolecule catabolic process	110	5.19358	8.86773e-07	1642	574	13528	1.57885	0.00352225	0.000106918		TMEM189-UBE2V1, BTRC, PPP2R5C, CBX4, RNF217, ZNRF1, ERLEC1, ZNRF2, CUL2, G2E3, WWP1, FBXO28, RNF34, FBXO21, SOCS3, ANAPC4, SOCS1, UBE2J1, SOCS6, SKP2, SOCS4, SOCS5, SKP1, MIB1, DCUN1D1, UHRF2, DCUN1D2, PIAS4, FBXO17, PSMA4, RNF139, RNF138, ASB3, PIAS2, RNF20, ASB7, ASB6, FBXO11, RAD23B, RAB40C, UBE2V1, UBE2V2, CDC34, UBAC1, RAB40A, FBXW7, UBE2D3, HECTD2, FBXW2, ZMPSTE24, FBXO45, HECTD1, FBXO46, C…
GOTERM_BP_FAT	GO:0044257~cellular protein catabolic process	114	5.38244	1.10288e-06	1642	603	13528	1.55757	0.00437873	0.000118597		TMEM189-UBE2V1, BTRC, PPP2R5C, CBX4, RNF217, ZNRF1, ERLEC1, ZNRF2, CUL2, G2E3, WWP1, FBXO28, RNF34, FBXO21, ADAM9, SOCS3, ANAPC4, SOCS1, UBE2J1, SOCS6, SKP2, SOCS4, SOCS5, SKP1, MIB1, DCUN1D1, UHRF2, DCUN1D2, PIAS4, FBXO17, PSMA4, BACE1, RNF139, RNF138, ASB3, PIAS2, RNF20, ASB7, ASB6, FBXO11, RAD23B, RAB40C, UBE2V1, UBE2V2, CDC34, UBAC1, RAB40A, FBXW7, UBE2D3, HECTD2, FBXW2, ZMPSTE24, FBXO45, HEC…
GOTERM_BP_FAT	GO:0030163~protein catabolic process	115	5.42965	3.00182e-06	1642	622	13528	1.52324	0.0118732	0.000284347		TMEM189-UBE2V1, BTRC, PPP2R5C, CBX4, RNF217, ZNRF1, ERLEC1, ZNRF2, CUL2, G2E3, WWP1, FBXO28, RNF34, FBXO21, ADAM9, SOCS3, ANAPC4, SOCS1, UBE2J1, SOCS6, SKP2, SOCS4, SOCS5, SKP1, MIB1, DCUN1D1, UHRF2, DCUN1D2, PIAS4, FBXO17, PSMA4, BACE1, RNF139, RNF138, ASB3, PIAS2, RNF20, ASB7, ASB6, FBXO11, RAD23B, RAB40C, UBE2V1, UBE2V2, CDC34, UBAC1, RAB40A, FBXW7, UBE2D3, HECTD2, FBXW2, ZMPSTE24, FBXO45, HEC…
GOTERM_BP_FAT	GO:0044265~cellular macromolecule catabolic process	128	6.04344	8.68766e-06	1642	725	13528	1.45456	0.0339777	0.00063995		TMEM189-UBE2V1, BTRC, PPP2R5C, CBX4, RNF217, ZNRF1, ERLEC1, ZNRF2, CUL2, G2E3, WWP1, FBXO28, RNF34, FBXO21, ADAM9, PAN3, SOCS3, ANAPC4, SOCS1, UBE2J1, SOCS6, SKP2, SOCS4, SOCS5, SKP1, MIB1, DCUN1D1, UHRF2, DCUN1D2, PIAS4, FBXO17, PSMA4, BACE1, RNF139, RNF138, ASB3, PIAS2, RNF20, ASB7, ASB6, FBXO11, RAD23B, RAB40C, UBE2V1, UBE2V2, CDC34, UBAC1, LIN28A, LIN28B, RAB40A, FBXW7, UBE2D3, HECTD2, HNRNPD…
GOTERM_BP_FAT	GO:0009057~macromolecule catabolic process	133	6.27951	3.48648e-05	1642	781	13528	1.40301	0.129536	0.00184802		TMEM189-UBE2V1, BTRC, PPP2R5C, CBX4, RNF217, ZNRF1, ERLEC1, ZNRF2, CUL2, G2E3, WWP1, FBXO28, RNF34, FBXO21, ADAM9, PAN3, SOCS3, ANAPC4, SOCS1, SOCS6, UBE2J1, SKP2, SOCS4, SOCS5, SKP1, GNS, MIB1, DCUN1D1, UHRF2, DCUN1D2, PIAS4, FBXO17, PSMA4, BACE1, RNF139, RNF138, ASB3, PIAS2, RNF20, ASB7, ASB6, FBXO11, RAD23B, RAB40C, UBE2V1, UBE2V2, CDC34, UBAC1, LIN28A, LIN28B, RAB40A, FBXW7, UBE2D3, HECTD2, H…
GOTERM_BP_FAT	GO:0006511~ubiquitin-dependent protein catabolic process	44	2.07743	0.00629788	1642	242	13528	1.49795	1	0.113328		RAD23B, USP6, USPL1, USP8, USP3, UBE2G1, BTRC, PPP2R5C, UBE2G2, RNF217, EDEM3, ERLEC1, USP19, CUL2, UBE2D3, MAP3K1, USP38, FBXO21, PSMD7, RNF144B, ANAPC4, UBE4B, SKP2, CDC23, ERLIN1, UBE2I, PCNP, SKP1, CDC27, CBLC, UHRF2, PSMA4, USP21, USP47, SIAH1, SMURF2, SIAH2, USP48, USP25, RNF20, USP42, USP45, USP44, FBXO11
GOTERM_BP_FAT	GO:0006508~proteolysis	154	7.27101	0.00855488	1642	1054	13528	1.20376	1	0.142721		TMEM189-UBE2V1, BTRC, PPP2R5C, CBX4, RNF217, ZNRF1, ERLEC1, ZNRF2, CUL2, G2E3, PAPPA, WWP1, FAP, FBXO28, HTRA3, RNF34, FBXO21, ADAM9, SOCS3, ANAPC4, SOCS1, SOCS6, UBE2J1, SKP2, SOCS4, ESPL1, SOCS5, SKP1, MIB1, DCUN1D1, DCUN1D2, UHRF2, ADAMTS8, PIAS4, FBXO17, PSMA4, BACE1, RNF139, RNF138, ASB3, TMPRSS11A, PIAS2, CPD, ADAMTS3, RNF20, ASB7, ADAMTS5, FBXO11, ASB6, NGF, RAD23B, RAB40C, UBE2V1, UBE2V2,…
Annotation Cluster 8	Enrichment Score: 5.091248169242797
Category	Term	Count	%	PValue	List Total	Pop Hits	Pop Total	Fold Enrichment	Bonferroni	Benjamini		Genes
GOTERM_BP_FAT	GO:0016055~Wnt receptor signaling pathway	37	1.74693	2.09859e-06	1642	133	13528	2.29198	0.00831552	0.000203645		NKD1, NDP, BTRC, WNT3A, SOX4, CPZ, WNT4, RSPO3, RSPO2, FRAT2, AXIN2, BCL9, CSNK1A1, WNT10B, TCF7, RARG, LDB1, FZD3, PTPRU, FRZB, FZD4, FZD6, SENP2, CTNNBIP1, DKK3, CCND1, DACT1, PIAS4, KREMEN1, LRP6, WNT9B, RNF138, PYGO2, WIF1, WNT9A, WNT7A, LRP5
SP_PIR_KEYWORDS	wnt signaling pathway	32	1.51086	5.73014e-06	2113	122	19235	2.38772	0.00358636	0.000239492		NKD1, NDP, BTRC, WNT3A, CPZ, WNT4, RSPO3, RSPO2, FRAT2, AXIN2, BCL9, CSNK1A1, WNT10B, TCF7, FZD3, FRZB, FZD4, FZD6, SENP2, CTNNBIP1, DKK3, DACT1, PIAS4, KREMEN1, WNT9B, LRP6, RNF138, PYGO2, WIF1, WNT9A, WNT7A, LRP5
KEGG_PATHWAY	hsa04310:Wnt signaling pathway	37	1.74693	4.42755e-05	623	151	5085	1.99999	0.0076745	0.000855645		NKD1, CAMK2G, BTRC, WNT3A, PPP2R5C, WNT4, PPP3CB, CAMK2D, FRAT2, PPP3CA, AXIN2, FOSL1, NFATC3, CSNK1A1, PPP2R1A, TCF7, WNT10B, SMAD4, TP53, SMAD3, FZD3, MAPK10, SKP1, FZD4, FZD6, SENP2, CTNNBIP1, CCND1, EP300, WNT9B, LRP6, SIAH1, MAPK8, WIF1, WNT9A, WNT7A, LRP5
Annotation Cluster 9	Enrichment Score: 4.795725723714391
Category	Term	Count	%	PValue	List Total	Pop Hits	Pop Total	Fold Enrichment	Bonferroni	Benjamini		Genes
GOTERM_BP_FAT	GO:0043009~chordate embryonic development	69	3.25779	7.34819e-06	1642	331	13528	1.71744	0.0288152	0.000562121		GNA13, HNF1B, CDX2, WNT3A, GNA12, EDN1, PRRX1, HOXD1, YBX1, EDNRA, ACVR1B, G2E3, COL4A3BP, ALX1, SATB2, GABPA, PTPRR, TP53, DLL1, MBNL1, MECOM, PROX1, JUNB, VASP, BCL2L11, MFN2, MIB1, ACVR2A, EYA1, MSX1, NDEL1, EP300, PSEN2, SIX1, PYGO2, PRDM1, WNT9A, COL1A1, ACVR1, ZFAND5, EGLN1, BCL2L1, CHD7, HOXA4, HAND1, SLC30A1, BTF3, ETNK2, AXIN2, HECTD1, WDTC1, CEBPB, MSH2, TGFBR1, FZD3, ICMT, EN1, FZD6, H…
GOTERM_BP_FAT	GO:0009792~embryonic development ending in birth or egg hatching	69	3.25779	1.00813e-05	1642	334	13528	1.70201	0.0393199	0.000703504		GNA13, HNF1B, CDX2, WNT3A, GNA12, EDN1, PRRX1, HOXD1, YBX1, EDNRA, ACVR1B, G2E3, COL4A3BP, ALX1, SATB2, GABPA, PTPRR, TP53, DLL1, MBNL1, MECOM, PROX1, JUNB, VASP, BCL2L11, MFN2, MIB1, ACVR2A, EYA1, MSX1, NDEL1, EP300, PSEN2, SIX1, PYGO2, PRDM1, WNT9A, COL1A1, ACVR1, ZFAND5, EGLN1, BCL2L1, CHD7, HOXA4, HAND1, SLC30A1, BTF3, ETNK2, AXIN2, HECTD1, WDTC1, CEBPB, MSH2, TGFBR1, FZD3, ICMT, EN1, FZD6, H…
GOTERM_BP_FAT	GO:0001701~in utero embryonic development	41	1.93579	5.53509e-05	1642	176	13528	1.91925	0.19768	0.00274931		GNA13, ZFAND5, HNF1B, CDX2, WNT3A, EDN1, GNA12, EGLN1, BCL2L1, YBX1, EDNRA, ACVR1B, G2E3, CHD7, HAND1, SLC30A1, COL4A3BP, BTF3, ETNK2, WDTC1, CEBPB, MSH2, TGFBR1, GABPA, PTPRR, TP53, ICMT, MBNL1, MECOM, JUNB, BCL2L11, MFN2, MIB1, SALL4, NDEL1, MSX1, AMOT, TGFBR3, PYGO2, PRDM1, ACVR1
Annotation Cluster 10	Enrichment Score: 4.035340064291989
Category	Term	Count	%	PValue	List Total	Pop Hits	Pop Total	Fold Enrichment	Bonferroni	Benjamini		Genes
UP_SEQ_FEATURE	domain:BTB	36	1.69972	3.52614e-06	2111	142	19113	2.29538	0.0164953	0.0027683		BACH1, ZBTB8B, ZBTB34, ZBTB10, ZBTB9, ZBTB11, ZBTB39, ZBTB16, HIC1, HIC2, KBTBD2, KBTBD4, KBTBD6, BTBD3, KBTBD7, KLHL23, KLHL20, ZBTB7C, ZBTB46, KCTD21, GAN, ZBTB26, ZBTB44, BTBD9, KCTD8, KCTD10, KLHL18, KLHL15, KLHL31, BTBD10, KCTD17, KLHL13, ZBTB5, ZBTB2, KCTD16, ZBTB8A
INTERPRO	IPR013069:BTB/POZ	32	1.51086	4.71834e-05	1950	127	16659	2.15259	0.094251	0.0244445		BACH1, ZBTB34, ZBTB8B, ZBTB10, ZBTB9, ZBTB11, ZBTB39, ZBTB16, HIC1, RCBTB1, HIC2, KBTBD2, KBTBD4, KBTBD6, BTBD3, KBTBD7, KLHL23, KLHL20, ZBTB47, ZBTB7C, ZBTB46, GAN, ZBTB26, ZBTB44, BTBD9, KLHL18, KLHL15, KLHL31, KLHL13, ZBTB5, ZBTB2, ZBTB8A
INTERPRO	IPR011333:BTB/POZ fold	41	1.93579	4.88622e-05	1950	181	16659	1.93517	0.0974357	0.0202943		KCNC2, BACH1, KCNC1, ZBTB8B, ZBTB34, ZBTB10, ZBTB9, ZBTB11, ZBTB16, HIC1, RCBTB1, HIC2, KBTBD2, KBTBD4, KBTBD6, BTBD3, KBTBD7, KLHL23, KLHL20, ZBTB47, ZBTB7C, ZBTB46, KCTD19, KCTD21, GAN, SKP1, ZBTB26, ZBTB44, BTBD9, KCTD8, KCTD10, KLHL18, KLHL15, KLHL31, KLHL13, BTBD10, KCTD17, ZBTB5, ZBTB2, KCTD16, ZBTB8A
INTERPRO	IPR000210:BTB/POZ-like	40	1.88857	8.36683e-05	1950	179	16659	1.90907	0.160999	0.0247658		KCNC2, BACH1, KCNC1, ZBTB8B, ZBTB34, ZBTB10, ZBTB9, ZBTB11, ZBTB39, ZBTB16, HIC1, RCBTB1, HIC2, KBTBD2, KBTBD4, KBTBD6, BTBD3, KBTBD7, KLHL23, KLHL20, ZBTB47, ZBTB7C, ZBTB46, KCTD21, GAN, ZBTB26, ZBTB44, BTBD9, KCTD8, KCTD10, KLHL18, KLHL15, KLHL31, BTBD10, KCTD17, KLHL13, ZBTB5, ZBTB2, KCTD16, ZBTB8A
INTERPRO	IPR013089:Kelch related	21	0.991501	0.000600524	1950	79	16659	2.27094	0.716425	0.0923936		BACH1, ZBTB8B, ZBTB10, ZBTB9, GAN, KLHDC8B, ZBTB44, BTBD9, KBTBD2, KLHL18, KBTBD4, KLHL15, KBTBD6, BTBD3, KLHL13, KLHL31, KBTBD7, NFE2L1, KLHL23, KLHL20, ZBTB8A
SMART	SM00225:BTB	40	1.88857	0.00150247	1230	179	9079	1.64945	0.421497	0.421497		KCNC2, BACH1, KCNC1, ZBTB8B, ZBTB34, ZBTB10, ZBTB9, ZBTB11, ZBTB39, ZBTB16, HIC1, RCBTB1, HIC2, KBTBD2, KBTBD4, KBTBD6, BTBD3, KBTBD7, KLHL23, KLHL20, ZBTB47, ZBTB7C, ZBTB46, KCTD21, GAN, ZBTB26, ZBTB44, BTBD9, KCTD8, KCTD10, KLHL18, KLHL15, KLHL31, BTBD10, KCTD17, KLHL13, ZBTB5, ZBTB2, KCTD16, ZBTB8A
Annotation Cluster 11	Enrichment Score: 3.8924574622901393
Category	Term	Count	%	PValue	List Total	Pop Hits	Pop Total	Fold Enrichment	Bonferroni	Benjamini		Genes
GOTERM_BP_FAT	GO:0006915~apoptosis	105	4.95751	0.000100379	1642	602	13528	1.43699	0.329295	0.00419566		ITGB3BP, TNFSF15, PMAIP1, ITSN1, CIAPIN1, G2E3, MAP3K5, APP, RAD21, ATG5, UNC5A, TIAM1, TIA1, C8ORF4, FAS, RNF34, LUC7L3, NET1, SCN2A, HRK, ESPL1, BCL2L11, DDIT4, NME6, EP300, MAPK8, PDCD6IP, NGF, LITAF, ERBB3, RRAGA, BCL2L2, BCL2L1, MST4, PEG10, VAV3, LGALS1, KLF11, CIDEB, SMAD3, DUSP22, FXR1, TRAF3IP2, BFAR, CSRNP3, P2RX1, CSRNP1, SLC5A11, PUF60, RTN4, STEAP3, E2F2, ZMAT3, GJA1, FASLG, PDCD4, P…
GOTERM_BP_FAT	GO:0012501~programmed cell death	106	5.00472	0.000114596	1642	611	13528	1.42931	0.366188	0.00469003		ITGB3BP, TNFSF15, PMAIP1, ITSN1, CIAPIN1, G2E3, MAP3K5, APP, RAD21, ATG5, UNC5A, TIAM1, TIA1, C8ORF4, FAS, RNF34, LUC7L3, NET1, SCN2A, HRK, ESPL1, BCL2L11, DDIT4, NME6, EP300, MAPK8, PDCD6IP, NGF, LITAF, ERBB3, RRAGA, BCL2L2, BCL2L1, MST4, PEG10, VAV3, LGALS1, KLF11, CIDEB, DUSP22, SMAD3, FXR1, TRAF3IP2, BFAR, CDKN1B, CSRNP3, P2RX1, CSRNP1, SLC5A11, PUF60, RTN4, STEAP3, E2F2, ZMAT3, GJA1, FASLG, …
SP_PIR_KEYWORDS	Apoptosis	67	3.16336	0.000118644	2113	381	19235	1.60082	0.0716942	0.00297134		STEAP3, ITGB3BP, ZMAT3, FASLG, PMAIP1, PDCD4, PTEN, CIAPIN1, ACVR1C, CASP5, G2E3, MAP3K5, APP, CASP3, NISCH, RAD21, BAG1, ATG5, UNC5A, TIA1, AEN, CASP7, C8ORF4, FAS, RNF34, SGK1, CHAC1, AIFM1, TP53, HRK, EDAR, MECOM, BCL2L11, ELMO2, ELMO1, DDIT4, DAPK1, NME6, ZDHHC16, HIPK3, GADD45G, SIAH1, SIAH2, PDCD6IP, DPF2, LITAF, RRAGA, BCL2L2, BCL2L1, MST4, TNFRSF1B, PEG10, BCL2, BCAP29, PHLDA3, RNF144B, P…
GOTERM_BP_FAT	GO:0016265~death	122	5.76015	0.00012304	1642	724	13528	1.38829	0.387133	0.00498354		ITGB3BP, VAPB, TNFSF15, TBP, PMAIP1, ITSN1, CIAPIN1, G2E3, MAP3K5, APP, RAD21, ATG5, TIAM1, UNC5A, TIA1, C8ORF4, FAS, RNF34, LUC7L3, NET1, KIF5A, SCN2A, HRK, ESPL1, BCL2L11, PNPLA6, DDIT4, NME6, EP300, MAPK8, PDCD6IP, NGF, LITAF, ERBB3, MMD, RRAGA, BCL2L2, BCL2L1, MST4, PEG10, AXIN2, VAV3, LGALS1, KLF11, NR4A2, CIDEB, DUSP22, SMAD3, FXR1, TRAF3IP2, BFAR, SYNE1, CDKN1B, CSRNP3, P2RX1, CSRNP1, PUF6…
GOTERM_BP_FAT	GO:0008219~cell death	120	5.66572	0.000205404	1642	719	13528	1.37503	0.558416	0.00775442		ITGB3BP, VAPB, TNFSF15, TBP, PMAIP1, ITSN1, CIAPIN1, G2E3, MAP3K5, APP, RAD21, ATG5, UNC5A, TIAM1, TIA1, C8ORF4, FAS, RNF34, LUC7L3, NET1, KIF5A, SCN2A, HRK, ESPL1, BCL2L11, PNPLA6, DDIT4, NME6, EP300, MAPK8, PDCD6IP, NGF, LITAF, ERBB3, MMD, RRAGA, BCL2L2, BCL2L1, MST4, PEG10, AXIN2, VAV3, LGALS1, KLF11, CIDEB, DUSP22, SMAD3, FXR1, TRAF3IP2, BFAR, SYNE1, CDKN1B, CSRNP3, P2RX1, CSRNP1, PUF60, SLC5…
Annotation Cluster 12	Enrichment Score: 3.864479483478618
Category	Term	Count	%	PValue	List Total	Pop Hits	Pop Total	Fold Enrichment	Bonferroni	Benjamini		Genes
GOTERM_BP_FAT	GO:0007178~transmembrane receptor protein serine/threonine kinase signaling pathway	29	1.36922	2.53511e-05	1642	103	13528	2.31964	0.0959523	0.00146086		CCL2, PDGFB, GDF6, FKBP1A, ACVR1B, UBE2D3, FNTA, MAP3K1, ADAM9, IRAK1, SMAD7, KLF10, TGFBR1, SMAD5, SMAD4, SMAD3, DUSP22, SKI, SMAD1, ACVR2A, ACVR2B, MSX1, COL1A2, TGFBR3, SMURF2, PPM1L, CHRD, BMPR1A, ACVR1
KEGG_PATHWAY	hsa04350:TGF-beta signaling pathway	24	1.13314	0.000212883	623	87	5085	2.25162	0.0363678	0.00308238		PPP2R1A, E2F5, SMAD7, GDF6, TGFBR1, SMAD5, SMAD4, SMAD3, SKP1, SMAD1, ACVR1C, MAPK1, ACVR1B, ACVR2A, ACVR2B, EP300, SMURF2, THBS1, CHRD, BMP5, TFDP1, PITX2, ACVR1, BMPR1A
GOTERM_BP_FAT	GO:0030509~BMP signaling pathway	15	0.708215	0.000472524	1642	44	13528	2.80866	0.847504	0.0150518		SMAD7, GDF6, SMAD5, SMAD4, SKI, SMAD1, ACVR2A, ACVR2B, UBE2D3, MSX1, TGFBR3, SMURF2, CHRD, BMPR1A, ACVR1
Annotation Cluster 13	Enrichment Score: 3.8291211172479818
Category	Term	Count	%	PValue	List Total	Pop Hits	Pop Total	Fold Enrichment	Bonferroni	Benjamini		Genes
GOTERM_MF_FAT	GO:0043565~sequence-specific DNA binding	113	5.33522	8.77942e-07	1541	607	12983	1.56842	0.00113804	0.000379492		JDP2, CDX2, THRA, RORC, HOXD1, RORA, HOXC8, GATA5, RARB, PITX2, SATB1, SATB2, RARG, GABPA, EMX2, ZHX1, PROX1, SIX6, JUNB, ASCL1, MSX1, HOXD8, SIX1, FOXG1, PRDM5, NFE2L1, TGIF2, ONECUT3, HOXA11, SOX2, SOX9, HOXA1, POLE4, MEIS2, HOXA4, LHX1, POLE3, HOXA10, HNRNPD, LHX5, LHX8, LHX9, NKX2-2, ESRRA, CREBZF, SMAD7, NR4A2, SMAD4, ESRRG, SMAD3, NEUROG2, EN1, MAFK, FOXP2, HOXB1, HOXB8, RFX3, BACH1, HLF, H…
INTERPRO	IPR012287:Homeodomain-related	50	2.36072	5.26516e-05	1950	238	16659	1.79476	0.104583	0.0182426		HNF1B, CDX2, EVX2, POU6F2, PRRX1, HOXD1, HOXC8, POU5F1, HLX, MYB, ALX1, PITX2, SATB2, TADA2A, POGZ, ZHX1, EMX2, SIX6, HOXD8, HOXC11, MSX1, POGK, SIX1, TGIF2, IRX4, HOXA11, ONECUT3, MYBL1, MYBL2, HOXA1, MEIS2, HOXA4, LHX1, CENPB, POU2F3, HOXA10, POU3F1, LHX9, NKX2-2, HMBOX1, EN1, LMX1A, ISL1, HOXB1, MEOX2, HOXB8, DMTF1, PBX1, PBX3, PBX2
SP_PIR_KEYWORDS	Homeobox	48	2.26629	7.08884e-05	2113	242	19235	1.80559	0.0434753	0.00193068		IRX4, HNF1B, CDX2, EVX2, POU6F2, ONECUT3, HOXA11, PRRX1, HOXD1, HDX, HOXA1, HOXC8, MEIS2, HOXA4, LHX1, POU5F1, POU2F3, HLX, HOXA10, LHX5, POU3F1, LHX8, LHX9, NKX2-2, ALX1, PITX2, SATB1, SATB2, EMX2, HMBOX1, ZHX1, EN1, LMX1A, ISL1, PROX1, SIX6, HOXB1, ISL2, HOXD8, MSX1, HOXC11, MEOX2, HOXB8, SIX1, PBX1, TGIF2, PBX3, PBX2
INTERPRO	IPR017970:Homeobox, conserved site	47	2.21907	0.000220526	1950	232	16659	1.73071	0.370428	0.0452173		IRX4, HNF1B, CDX2, EVX2, POU6F2, ONECUT3, HOXA11, PRRX1, HOXD1, HDX, HOXA1, HOXC8, MEIS2, HOXA4, LHX1, POU5F1, POU2F3, HLX, HOXA10, LHX5, POU3F1, LHX8, LHX9, NKX2-2, ALX1, PITX2, SATB1, SATB2, EMX2, HMBOX1, ZHX1, EN1, LMX1A, ISL1, SIX6, HOXB1, ISL2, HOXD8, MSX1, HOXC11, MEOX2, HOXB8, SIX1, PBX1, TGIF2, PBX3, PBX2
UP_SEQ_FEATURE	DNA-binding region:Homeobox	38	1.79415	0.000416891	2111	190	19113	1.8108	0.860108	0.163733		CDX2, EVX2, POU6F2, ONECUT3, HOXA11, PRRX1, HOXD1, HOXA1, HOXC8, HOXA4, LHX1, POU5F1, HLX, POU2F3, HOXA10, LHX5, POU3F1, LHX8, LHX9, NKX2-2, ALX1, PITX2, SATB1, SATB2, EMX2, HMBOX1, EN1, LMX1A, ISL1, SIX6, HOXB1, ISL2, HOXD8, MSX1, HOXC11, MEOX2, HOXB8, SIX1
INTERPRO	IPR001356:Homeobox	46	2.17186	0.000567066	1950	235	16659	1.67226	0.695791	0.0944114		IRX4, HNF1B, CDX2, EVX2, POU6F2, ONECUT3, HOXA11, PRRX1, HOXD1, HDX, HOXA1, HOXC8, MEIS2, HOXA4, LHX1, POU5F1, HLX, POU2F3, HOXA10, POU3F1, LHX8, LHX9, NKX2-2, ALX1, PITX2, SATB1, SATB2, EMX2, HMBOX1, ZHX1, EN1, LMX1A, ISL1, SIX6, HOXB1, ISL2, HOXD8, MSX1, HOXC11, MEOX2, HOXB8, SIX1, PBX1, TGIF2, PBX3, PBX2
SMART	SM00389:HOX	46	2.17186	0.00919566	1230	235	9079	1.44485	0.965359	0.381456		IRX4, HNF1B, CDX2, EVX2, POU6F2, ONECUT3, HOXA11, PRRX1, HOXD1, HDX, HOXA1, HOXC8, MEIS2, HOXA4, LHX1, POU5F1, HLX, POU2F3, HOXA10, POU3F1, LHX8, LHX9, NKX2-2, ALX1, PITX2, SATB1, SATB2, EMX2, HMBOX1, ZHX1, EN1, LMX1A, ISL1, SIX6, HOXB1, ISL2, HOXD8, MSX1, HOXC11, MEOX2, HOXB8, SIX1, PBX1, TGIF2, PBX3, PBX2
Annotation Cluster 14	Enrichment Score: 3.8127406233979833
Category	Term	Count	%	PValue	List Total	Pop Hits	Pop Total	Fold Enrichment	Bonferroni	Benjamini		Genes
GOTERM_BP_FAT	GO:0001944~vasculature development	56	2.644	7.78873e-06	1642	251	13528	1.83812	0.0305161	0.000584574		RTN4, GNA13, FGF18, CDX2, EDN1, NAA15, PRRX1, JAG1, PTEN, GJA5, EDNRA, ATG5, QKI, NR2F2, IHH, CYR61, PTPRJ, RECK, EFNB2, ARHGAP24, PROX1, JUNB, PNPLA6, SLIT2, MIB1, SH2D2A, CRKL, NUS1, DLL4, VEGFA, COL1A2, COL1A1, ACVR1, ZFAND5, WARS2, CHD7, HAND1, PLCD1, PLXND1, THBS1, PPAP2B, RASA1, B4GALT1, KLF5, SMAD7, TGFBR1, COL15A1, ITGA4, STAB2, ATP7A, MEOX2, MAPK14, NTRK2, AMOT, TGFBR3, RBPJ
GOTERM_BP_FAT	GO:0001568~blood vessel development	54	2.54958	1.65967e-05	1642	245	13528	1.81588	0.0639056	0.00103133		RTN4, GNA13, FGF18, CDX2, EDN1, NAA15, PRRX1, JAG1, PTEN, GJA5, EDNRA, ATG5, QKI, NR2F2, IHH, CYR61, RECK, PTPRJ, ARHGAP24, PROX1, JUNB, PNPLA6, SLIT2, MIB1, SH2D2A, CRKL, NUS1, DLL4, VEGFA, COL1A2, COL1A1, ACVR1, WARS2, CHD7, HAND1, PLCD1, PLXND1, THBS1, PPAP2B, RASA1, B4GALT1, KLF5, SMAD7, TGFBR1, COL15A1, ITGA4, STAB2, ATP7A, MEOX2, MAPK14, NTRK2, AMOT, TGFBR3, RBPJ
GOTERM_BP_FAT	GO:0048514~blood vessel morphogenesis	44	2.07743	0.000400396	1642	211	13528	1.71803	0.796786	0.0130831		GNA13, RTN4, FGF18, EDN1, NAA15, PRRX1, WARS2, JAG1, PTEN, EDNRA, ATG5, HAND1, QKI, PLCD1, NR2F2, THBS1, PLXND1, RASA1, IHH, CYR61, B4GALT1, PTPRJ, KLF5, SMAD7, TGFBR1, COL15A1, ITGA4, STAB2, ARHGAP24, PROX1, JUNB, SLIT2, PNPLA6, ATP7A, SH2D2A, NUS1, MEOX2, MAPK14, DLL4, VEGFA, NTRK2, AMOT, RBPJ, ACVR1
GOTERM_BP_FAT	GO:0001525~angiogenesis	29	1.36922	0.0108407	1642	148	13528	1.61435	1	0.165955		GNA13, RTN4, FGF18, EDN1, NAA15, JAG1, PTEN, EDNRA, HAND1, PLCD1, THBS1, PLXND1, IHH, CYR61, B4GALT1, KLF5, COL15A1, STAB2, ARHGAP24, SLIT2, PNPLA6, SH2D2A, MEOX2, NUS1, MAPK14, DLL4, VEGFA, RBPJ, ACVR1
Annotation Cluster 15	Enrichment Score: 3.513207765333605
Category	Term	Count	%	PValue	List Total	Pop Hits	Pop Total	Fold Enrichment	Bonferroni	Benjamini		Genes
GOTERM_BP_FAT	GO:0001501~skeletal system development	72	3.39943	2.06664e-07	1642	319	13528	1.85953	0.00082198	5.13935e-05		FGF18, CYP24A1, CASR, THRA, EDN1, PRRX1, HOXD1, GJA5, PGP, HOXC8, COL12A1, GHR, ALX1, IHH, MINPP1, SATB2, PRELP, PTHLH, ACVR2A, EYA1, ACVR2B, HOXD8, MSX1, HOXC11, GNAQ, SIX1, COL1A2, MAPK8, STC1, COL1A1, WNT9A, FGFR1, ZFAND5, OSTF1, HOXA11, SOX5, ZBTB16, OSTN, SOX9, AHSG, COL9A1, CHD7, HOXA4, BCL2, PTH, HOXA10, AXIN2, RUNX2, ESRRA, COL13A1, KLF10, TGFBR1, DMP1, SMAD5, SMAD3, EN1, SMAD1, FRZB, ATP…
GOTERM_BP_FAT	GO:0060348~bone development	29	1.36922	0.000667022	1642	123	13528	1.94247	0.929699	0.0200629		FGF18, CYP24A1, OSTF1, CASR, THRA, HOXA11, OSTN, SOX9, AHSG, BCL2, AXIN2, RUNX2, GHR, IHH, MINPP1, SATB2, COL13A1, KLF10, DMP1, SMAD5, SMAD3, SMAD1, PTHLH, MEF2D, STC1, MAPK8, COL1A1, CHRD, BMP5
GOTERM_BP_FAT	GO:0001503~ossification	26	1.22757	0.00248607	1642	115	13528	1.86267	0.99995	0.05792		CYP24A1, FGF18, MINPP1, OSTF1, SATB2, CASR, THRA, COL13A1, KLF10, SMAD5, DMP1, SMAD3, SMAD1, OSTN, AHSG, PTHLH, MEF2D, BCL2, STC1, MAPK8, COL1A1, AXIN2, CHRD, RUNX2, BMP5, IHH
GOTERM_BP_FAT	GO:0001649~osteoblast differentiation	11	0.519358	0.0258374	1642	42	13528	2.15776	1	0.30088		PTHLH, MEF2D, CYP24A1, SATB2, SMAD5, SMAD3, SMAD1, COL1A1, RUNX2, CHRD, IHH
Annotation Cluster 16	Enrichment Score: 3.5092999565712004
Category	Term	Count	%	PValue	List Total	Pop Hits	Pop Total	Fold Enrichment	Bonferroni	Benjamini		Genes
GOTERM_BP_FAT	GO:0060284~regulation of cell development	51	2.40793	7.84373e-07	1642	205	13528	2.04964	0.00311616	0.000100673		RTN4, EDN1, TTL, ACTR3, BDNF, TIAM1, SEMA3A, LYN, TP53, DLL1, PROX1, SLIT2, MIB1, ASCL1, EYA1, NDEL1, BTG1, FOXG1, SIX1, TGIF2, CNTN4, NGF, CAV3, CDK5R1, HOXA11, SOX2, SOX5, BCL2, NUMB, MBNL3, NEFM, NKX2-2, B4GALT1, NTF3, SMAD7, SMAD4, RTN4R, SMAD3, SMAD1, LMX1A, ISL1, RUFY3, ISL2, YWHAH, NTRK2, TGFBR3, NEUROD1, PBX1, OMG, WNT7A, BMPR1A
GOTERM_BP_FAT	GO:0045664~regulation of neuron differentiation	36	1.69972	5.77665e-06	1642	133	13528	2.23003	0.0227232	0.000459601		RTN4, CDK5R1, SOX2, SOX5, TTL, ACTR3, BDNF, TIAM1, BCL2, NUMB, SEMA3A, NEFM, NKX2-2, RTN4R, DLL1, SMAD1, LMX1A, ISL1, SLIT2, RUFY3, MIB1, ASCL1, ISL2, EYA1, NDEL1, YWHAH, NTRK2, SIX1, FOXG1, NEUROD1, PBX1, CNTN4, TGIF2, OMG, WNT7A, NGF
GOTERM_BP_FAT	GO:0050767~regulation of neurogenesis	40	1.88857	3.11609e-05	1642	166	13528	1.98524	0.116612	0.00172062		RTN4, CDK5R1, SOX2, SOX5, TTL, ACTR3, BDNF, TIAM1, BCL2, NUMB, SEMA3A, NEFM, NKX2-2, LYN, NTF3, RTN4R, TP53, DLL1, SMAD1, LMX1A, ISL1, SLIT2, RUFY3, MIB1, ASCL1, ISL2, EYA1, NDEL1, YWHAH, NTRK2, FOXG1, SIX1, NEUROD1, PBX1, CNTN4, TGIF2, OMG, WNT7A, BMPR1A, NGF
GOTERM_BP_FAT	GO:0051960~regulation of nervous system development	44	2.07743	4.29342e-05	1642	192	13528	1.88804	0.157043	0.00224536		RTN4, CDK5R1, SOX2, SOX5, TTL, ACTR3, BDNF, TIAM1, LHX1, BCL2, NUMB, LHX5, SEMA3A, SNAP25, NEFM, NKX2-2, LYN, NTF3, RTN4R, TP53, DLL1, LMX1A, SMAD1, ISL1, SLIT2, RUFY3, MIB1, ASCL1, ISL2, EYA1, NDEL1, YWHAH, NTRK2, FOXG1, SIX1, NEUROD1, PBX1, TGIF2, CNTN4, OMG, CHRD, WNT7A, BMPR1A, NGF
GOTERM_BP_FAT	GO:0022604~regulation of cell morphogenesis	31	1.46364	0.000391983	1642	131	13528	1.94962	0.789866	0.0129159		GNA13, RTN4, PALM, FERMT2, GNA12, CDC42SE1, TTL, ACTR3, CDC42EP2, TIAM1, NUMB, SEMA3A, NEFM, RASA1, SMAD7, SMAD4, RTN4R, SMAD3, SMAD1, GAS7, SLIT2, RUFY3, NDEL1, YWHAH, CDC42SE2, VEGFA, TGFBR3, CFDP1, OMG, WNT7A, NGF
GOTERM_BP_FAT	GO:0010769~regulation of cell morphogenesis involved in differentiation	20	0.944287	0.00173751	1642	77	13528	2.13993	0.999012	0.042586		RTN4, SMAD7, SMAD4, RTN4R, SMAD3, SMAD1, SLIT2, TTL, RUFY3, ACTR3, YWHAH, NDEL1, TIAM1, NUMB, TGFBR3, SEMA3A, OMG, WNT7A, NEFM, NGF
GOTERM_BP_FAT	GO:0010975~regulation of neuron projection development	17	0.802644	0.00852706	1642	70	13528	2.00084	1	0.142886		RTN4, RTN4R, SMAD1, SLIT2, TTL, RUFY3, ACTR3, YWHAH, NDEL1, TIAM1, NUMB, NTRK2, SEMA3A, OMG, WNT7A, NEFM, NGF
GOTERM_BP_FAT	GO:0031344~regulation of cell projection organization	20	0.944287	0.00943981	1642	89	13528	1.8514	1	0.15133		RTN4, TGFBR1, RTN4R, ITGA2, SMAD1, SLIT2, TTL, RUFY3, ACTR3, CDC42EP2, YWHAH, NDEL1, TIAM1, NTRK2, NUMB, SEMA3A, OMG, WNT7A, NEFM, NGF
GOTERM_BP_FAT	GO:0050770~regulation of axonogenesis	12	0.566572	0.0784748	1642	57	13528	1.73447	1	0.554659		RTN4, NDEL1, TIAM1, RTN4R, SEMA3A, OMG, WNT7A, SLIT2, NEFM, TTL, RUFY3, NGF
Annotation Cluster 17	Enrichment Score: 3.4579352046648273
Category	Term	Count	%	PValue	List Total	Pop Hits	Pop Total	Fold Enrichment	Bonferroni	Benjamini		Genes
GOTERM_BP_FAT	GO:0010941~regulation of cell death	136	6.42115	7.49191e-05	1642	815	13528	1.37481	0.257784	0.00346044		ITGB3BP, CBX4, TNFSF15, EIF5A, PMAIP1, ITSN1, GDNF, CIAPIN1, IL10, CUL2, G2E3, MAP3K5, BDNF, PGP, APP, FNTA, ATG5, TIAM1, TIA1, RARB, FAS, NET1, ADAM9, RARG, SOCS3, HRK, SKP2, PIM1, ACTN1, BCL2L11, NME6, MAPK1, MSX1, SSTR3, TXNDC5, VEGFA, MAPK8, NGF, CDK5R1, CCL2, GCLC, ERBB3, SOX4, RRAGA, BCL2L2, BCL2L1, SOX9, MST4, TIMP3, PLAGL1, HELLS, PLAGL2, B4GALT1, VAV3, NTF3, BECN1, LGALS1, KLF10, TGFBR1,…
GOTERM_BP_FAT	GO:0042981~regulation of apoptosis	134	6.32672	8.95177e-05	1642	804	13528	1.37312	0.299672	0.00395003		ITGB3BP, CBX4, TNFSF15, EIF5A, PMAIP1, ITSN1, GDNF, CIAPIN1, IL10, CUL2, G2E3, MAP3K5, BDNF, PGP, APP, FNTA, ATG5, TIAM1, TIA1, RARB, FAS, NET1, ADAM9, RARG, SOCS3, HRK, SKP2, PIM1, ACTN1, BCL2L11, NME6, MAPK1, MSX1, SSTR3, TXNDC5, VEGFA, MAPK8, NGF, CDK5R1, CCL2, GCLC, ERBB3, SOX4, BCL2L2, BCL2L1, SOX9, MST4, TIMP3, PLAGL1, HELLS, PLAGL2, B4GALT1, VAV3, NTF3, BECN1, LGALS1, KLF10, TGFBR1, CIDEB,…
GOTERM_BP_FAT	GO:0043067~regulation of programmed cell death	134	6.32672	0.000138812	1642	812	13528	1.35959	0.424416	0.00545409		ITGB3BP, CBX4, TNFSF15, EIF5A, PMAIP1, ITSN1, GDNF, CIAPIN1, IL10, CUL2, G2E3, MAP3K5, BDNF, PGP, APP, FNTA, ATG5, TIAM1, TIA1, RARB, FAS, NET1, ADAM9, RARG, SOCS3, HRK, SKP2, PIM1, ACTN1, BCL2L11, NME6, MAPK1, MSX1, SSTR3, TXNDC5, VEGFA, MAPK8, NGF, CDK5R1, CCL2, GCLC, ERBB3, SOX4, BCL2L2, BCL2L1, SOX9, MST4, TIMP3, PLAGL1, HELLS, PLAGL2, B4GALT1, VAV3, NTF3, BECN1, LGALS1, KLF10, TGFBR1, CIDEB,…
GOTERM_BP_FAT	GO:0060548~negative regulation of cell death	67	3.16336	0.000356105	1642	360	13528	1.53332	0.757607	0.0123546		CBX4, ITSN1, GDNF, PTEN, CIAPIN1, IL10, G2E3, BDNF, CASP3, FNTA, BAG1, ATG5, CAT, FAS, IHH, IRAK1, SGK3, SLC25A4, SOCS3, PIM1, ESR1, SKP2, HRK, TP53, DAPK1, NME6, EYA1, MSX1, BTG2, TNFSF13B, TXNDC5, HIPK3, PSEN2, VEGFA, MAPK8, ALOX12, ACVR1, NGF, YWHAZ, GCLC, CCL2, ERBB3, RAG1, SOX4, BCL2L2, BCL2L1, IGF1R, BCL2, PCSK6, THBS1, RASA1, HELLS, CEBPB, BECN1, MSH2, TGFBR1, NR4A2, SMAD3, STRADB, FURIN, …
GOTERM_BP_FAT	GO:0043066~negative regulation of apoptosis	66	3.11615	0.000372018	1642	354	13528	1.53604	0.772484	0.0126821		CBX4, ITSN1, GDNF, PTEN, CIAPIN1, IL10, G2E3, CASP3, BDNF, FNTA, BAG1, ATG5, CAT, FAS, IHH, IRAK1, SGK3, SOCS3, PIM1, ESR1, SKP2, HRK, TP53, DAPK1, NME6, EYA1, MSX1, BTG2, TNFSF13B, TXNDC5, HIPK3, PSEN2, VEGFA, MAPK8, ALOX12, ACVR1, NGF, YWHAZ, GCLC, CCL2, ERBB3, RAG1, SOX4, BCL2L2, BCL2L1, IGF1R, BCL2, PCSK6, THBS1, RASA1, HELLS, CEBPB, BECN1, MSH2, TGFBR1, NR4A2, SMAD3, STRADB, FURIN, NRAS, BFA…
GOTERM_BP_FAT	GO:0043069~negative regulation of programmed cell death	66	3.11615	0.000559611	1642	359	13528	1.51464	0.892183	0.017385		CBX4, ITSN1, GDNF, PTEN, CIAPIN1, IL10, G2E3, CASP3, BDNF, FNTA, BAG1, ATG5, CAT, FAS, IHH, IRAK1, SGK3, SOCS3, PIM1, ESR1, SKP2, HRK, TP53, DAPK1, NME6, EYA1, MSX1, BTG2, TNFSF13B, TXNDC5, HIPK3, PSEN2, VEGFA, MAPK8, ALOX12, ACVR1, NGF, YWHAZ, GCLC, CCL2, ERBB3, RAG1, SOX4, BCL2L2, BCL2L1, IGF1R, BCL2, PCSK6, THBS1, RASA1, HELLS, CEBPB, BECN1, MSH2, TGFBR1, NR4A2, SMAD3, STRADB, FURIN, NRAS, BFA…
GOTERM_BP_FAT	GO:0006916~anti-apoptosis	38	1.79415	0.00902603	1642	206	13528	1.51977	1	0.147546		YWHAZ, CCL2, GCLC, CBX4, BCL2L2, BCL2L1, CIAPIN1, GDNF, IL10, IGF1R, BDNF, BAG1, BCL2, FAS, THBS1, HELLS, IRAK1, CEBPB, SGK3, BECN1, SOCS3, TGFBR1, SKP2, HRK, ESR1, STRADB, DAPK1, NME6, BFAR, RNF7, TNFSF13B, TXNDC5, HIPK3, VEGFA, CFDP1, IKBKB, ALOX12, NGF
Annotation Cluster 18	Enrichment Score: 3.449836739773764
Category	Term	Count	%	PValue	List Total	Pop Hits	Pop Total	Fold Enrichment	Bonferroni	Benjamini		Genes
GOTERM_CC_FAT	GO:0012505~endomembrane system	130	6.13787	1.9745e-06	1424	782	12782	1.49219	0.00118992	0.000297612		SYT1, RAB9A, TUSC3, SLC9A6, NRBP1, AP4E1, VAPA, VAPB, SYT2, LMAN2L, PTGS1, EIF5A, CBX3, LEMD3, ITSN1, GHRHR, SSR1, ST3GAL1, EPC1, APP, MALL, PICALM, INSIG2, COL4A3BP, ST3GAL6, VMA21, ELOVL6, RAB27B, FNDC3A, SCAMP1, SPTLC1, CYP26A1, PNPLA6, TNKS2, NDEL1, VAMP8, ARRB1, VAMP7, AKAP6, KDSR, VPS26B, CLCN3, EXTL3, SNAP91, AHCTF1, GIPC1, ST8SIA3, ITGB3, EXTL2, CEPT1, MIA3, NUP50, B3GNT1, ERO1L, LFNG, SE…
GOTERM_CC_FAT	GO:0044432~endoplasmic reticulum part	61	2.88008	0.00033128	1424	347	12782	1.57794	0.181101	0.0124095		RTN4, JPH4, TUSC3, RAB9A, SLC9A6, VAPA, VAPB, LMAN2L, PDIA6, ERLEC1, SSR1, P4HA2, INSIG2, SRPR, P4HA1, CASP7, COL4A3BP, AGPAT9, VMA21, ELOVL6, JPH1, PIGA, MINPP1, SPTLC1, PIGX, AIFM1, PIGW, PIGU, CYP26A1, ERLIN1, CERCAM, PNPLA6, VAMP7, TXNDC5, PPM1L, KDSR, DOLPP1, EXTL3, SRL, FKBP1A, EDEM3, FKBP1C, EXTL2, FKBP1B, CALU, CEPT1, MIA3, FMO2, BCL2, CYP26B1, ERO1L, PPAP2B, SEC61A2, ACER3, ACER2, FURIN,…
GOTERM_CC_FAT	GO:0005789~endoplasmic reticulum membrane	48	2.26629	0.00111812	1424	269	12782	1.60169	0.490643	0.0277172		RTN4, JPH4, EXTL3, RAB9A, TUSC3, SLC9A6, VAPA, VAPB, LMAN2L, FKBP1A, FKBP1C, FKBP1B, EXTL2, SSR1, MIA3, CEPT1, INSIG2, SRPR, FMO2, CASP7, COL4A3BP, BCL2, CYP26B1, AGPAT9, VMA21, ERO1L, ELOVL6, PPAP2B, JPH1, PIGA, SEC61A2, ACER3, SPTLC1, PIGX, ACER2, PIGW, PIGU, CYP26A1, ERLIN1, FURIN, PNPLA6, ATP2A2, VAMP7, DPM2, PPM1L, KDSR, DOLPP1, SSR3
GOTERM_CC_FAT	GO:0042175~nuclear envelope-endoplasmic reticulum network	50	2.36072	0.00117555	1424	284	12782	1.5803	0.507999	0.0279723		RTN4, JPH4, EXTL3, RAB9A, TUSC3, SLC9A6, VAPA, VAPB, LMAN2L, EIF5A, FKBP1A, FKBP1C, FKBP1B, EXTL2, GHRHR, SSR1, MIA3, CEPT1, INSIG2, SRPR, FMO2, CASP7, COL4A3BP, BCL2, CYP26B1, AGPAT9, VMA21, ERO1L, ELOVL6, JPH1, PPAP2B, PIGA, SEC61A2, ACER3, SPTLC1, PIGX, ACER2, PIGW, PIGU, CYP26A1, ERLIN1, FURIN, PNPLA6, ATP2A2, VAMP7, DPM2, PPM1L, KDSR, DOLPP1, SSR3
GOTERM_CC_FAT	GO:0005783~endoplasmic reticulum	137	6.46837	0.0015142	1424	960	12782	1.28097	0.598984	0.0332765		PRR18, SEC31B, RAB9A, TUSC3, SLC9A6, VAPA, TMEM189-UBE2V1, VAPB, LMAN2L, PTGS1, EIF5A, SYNCRIP, PDE3B, ERLEC1, SSR1, OGN, INSIG2, ELOVL5, AQP11, PAPPA, ELOVL4, PGRMC1, COL4A3BP, VMA21, ELOVL6, PLD3, SPTLC1, UGCG, STIM2, UBE2J1, CYP26A1, CERCAM, ERGIC1, PNPLA6, TXNDC5, VAMP7, BACE1, SURF4, RNF139, LCLAT1, AKAP6, KDSR, EXTL3, NAPG, SRL, PPT2, UBE2V1, EXTL2, CALU, CEPT1, MIA3, STX17, ZMPSTE24, ERO1L…
SP_PIR_KEYWORDS	endoplasmic reticulum	105	4.95751	0.00153608	2113	713	19235	1.34058	0.618583	0.0257139		SEC31B, RAB9A, TUSC3, TMEM189-UBE2V1, LMAN2L, PTGS1, SYNCRIP, EIF5A, ERLEC1, SSR1, INSIG2, ELOVL5, PAPPA, ELOVL4, COL4A3BP, PGRMC1, VMA21, ELOVL6, PLD3, SPTLC1, UGCG, UBE2J1, STIM2, CYP26A1, CERCAM, ERGIC1, PNPLA6, TXNDC5, VAMP7, BACE1, RNF139, SURF4, LCLAT1, KDSR, EXTL3, UBE2V1, EXTL2, CALU, MIA3, CEPT1, ZMPSTE24, ERO1L, SEC23IP, FKRP, SEC61A2, CYP19A1, ACER3, ABCB9, GABARAPL1, CYP46A1, SCD, ICM…
Annotation Cluster 19	Enrichment Score: 3.2496546716101733
Category	Term	Count	%	PValue	List Total	Pop Hits	Pop Total	Fold Enrichment	Bonferroni	Benjamini		Genes
GOTERM_CC_FAT	GO:0005654~nucleoplasm	136	6.42115	5.58418e-05	1424	882	12782	1.38407	0.0331129	0.00373452		ITGB3BP, LOR, CDX2, STK38, DBF4, NAA15, SYNCRIP, TBP, CNOT7, TAF7L, EPC1, INTS8, MED26, SMARCD1, H2AFX, RNF34, LUC7L3, TBPL1, PITX2, IKBKAP, SATB2, RARG, TADA2A, RREB1, TAF4B, YY1, PRKAB2, ANAPC4, SKP1, HNRNPR, PPARGC1B, WEE1, ELL2, MAPK1, EP300, SIX1, TFAP2D, MAPK8, PIAS2, SMARCA2, RAD23B, ONECUT3, HOXA11, SOX2, AHCTF1, CHEK1, COIL, NUP50, HOXA10, RUNX2, TFDP1, PRPF40A, ZMYM2, SMAD7, MAML1, SMAD…
GOTERM_CC_FAT	GO:0031981~nuclear lumen	207	9.77337	7.4955e-05	1424	1450	12782	1.28142	0.0441933	0.00450975		ITGB3BP, CDX2, NAA15, SYNCRIP, TAF7L, INTS8, EPC1, G2E3, CDCA8, MED26, H2AFX, TBPL1, LUC7L3, OXR1, PITX2, IKBKAP, RARG, TADA2A, RREB1, YY1, TAF4B, ANAPC4, SKP1, PPARGC1B, MAPK1, PIAS4, RCC2, MAPK8, PIAS2, RAD23B, SDAD1, TXN2, HOXA11, AHCTF1, IGF2BP1, CHEK1, MYBL1, COIL, HNRNPA3, STX17, NUP50, HOXA10, NKX2-2, PRPF40A, SMAD7, MAML1, SMAD5, SMAD4, CDC23, SMAD3, RPS9, YTHDC1, SKI, SMAD1, HNRNPA1, CDC…
GOTERM_CC_FAT	GO:0044451~nucleoplasm part	90	4.24929	0.000222476	1424	555	12782	1.45559	0.125557	0.00953767		E2F2, HNF1B, E2F3, CDX2, STK38, ARID4A, E2F5, ELF4, E2F6, E2F7, NR6A1, NAA15, TBP, CNOT7, TAF7L, EPC1, INTS8, PLRG1, MED26, GTF2A2, YAP1, RNF34, TBPL1, LUC7L3, PITX2, ALX1, IKBKAP, ANKS1B, SATB2, RARG, TADA2A, RREB1, YY1, TAF4B, TP53, CDK8, UBE2I, RB1, HMGA1, PPARGC1B, ELL2, GTF2H1, MED6, RFWD2, EP300, MED8, SIX1, TFAP2D, PIAS2, NHP2, GLIS2, ONECUT3, HOXA11, SOX2, WBP11, ZBTB16, NFYA, POLR2D, COI…
GOTERM_CC_FAT	GO:0070013~intracellular organelle lumen	241	11.3787	0.000508296	1424	1779	12782	1.21599	0.264041	0.016888		ITGB3BP, CDX2, PDP2, NAA15, SYNCRIP, ERLEC1, TAF7L, EPC1, INTS8, G2E3, CDCA8, MED26, H2AFX, LUC7L3, TBPL1, OXR1, PITX2, PDPR, IKBKAP, RARG, TADA2A, SUCLG2, RREB1, YY1, TAF4B, ANAPC4, SKP1, PPARGC1B, MAPK1, RCC2, PIAS4, TXNDC5, PIAS2, MAPK8, RAD23B, SDAD1, TXN2, HOXA11, AHCTF1, IGF2BP1, WARS2, CHEK1, MYBL1, COIL, CALU, HNRNPA3, STX17, NUP50, HOXA10, NKX2-2, PRPF40A, SMAD7, MAML1, SMAD5, SMAD4, SMA…
GOTERM_CC_FAT	GO:0031974~membrane-enclosed lumen	250	11.8036	0.000535983	1424	1856	12782	1.20907	0.276232	0.016871		ITGB3BP, CDX2, PDP2, NAA15, SYNCRIP, ERLEC1, TAF7L, EPC1, INTS8, G2E3, CDCA8, APP, MED26, H2AFX, LUC7L3, TBPL1, OXR1, PITX2, PDPR, IKBKAP, RARG, TADA2A, GATM, SUCLG2, RREB1, YY1, TAF4B, ANAPC4, SKP1, PPARGC1B, NME4, MAPK1, RCC2, PIAS4, TXNDC5, VEGFA, PIAS2, MAPK8, RAD23B, SDAD1, TXN2, HOXA11, AHCTF1, IGF2BP1, WARS2, CHEK1, MYBL1, COIL, CALU, HNRNPA3, STX17, NUP50, HOXA10, NKX2-2, PRPF40A, SMAD7, …
GOTERM_CC_FAT	GO:0043233~organelle lumen	245	11.5675	0.000618252	1424	1820	12782	1.20832	0.31128	0.0184733		ITGB3BP, CDX2, PDP2, NAA15, SYNCRIP, ERLEC1, TAF7L, EPC1, INTS8, G2E3, CDCA8, APP, MED26, H2AFX, LUC7L3, TBPL1, OXR1, PITX2, PDPR, IKBKAP, RARG, TADA2A, SUCLG2, RREB1, YY1, TAF4B, ANAPC4, SKP1, PPARGC1B, MAPK1, RCC2, PIAS4, TXNDC5, VEGFA, PIAS2, MAPK8, RAD23B, SDAD1, TXN2, HOXA11, AHCTF1, IGF2BP1, WARS2, CHEK1, MYBL1, COIL, CALU, HNRNPA3, STX17, NUP50, HOXA10, NKX2-2, PRPF40A, SMAD7, MAML1, SMAD5…
GOTERM_CC_FAT	GO:0005730~nucleolus	89	4.20208	0.114009	1424	698	12782	1.14452	1	0.539994		CCNT2, BACH1, FGF18, COPS2, HNF1B, FOSL2, SEPT2, ZMAT3, EZH1, SENP5, CBFA2T3, TAF7L, G2E3, CASP3, CDCA8, OSR1, RRP1B, HLX, PGRMC1, AEN, SMARCD1, QKI, MSN, OXR1, ALX1, IKBKAP, GABPA, TP53, ACTN1, APTX, LAS1L, RBBP6, JUNB, MAPK1, ADRB2, EP300, PPM1E, RCC2, SIX1, WASL, ARL4D, RNF20, NHP2, ARL4A, SMARCAD1, ZNF275, SDAD1, MTDH, ZBTB10, TXN2, ZBTB11, YPEL2, IGF2BP1, ZBTB16, MYBL1, LIN28A, UBAC1, SOX9, …
Annotation Cluster 20	Enrichment Score: 3.1546503284696135
Category	Term	Count	%	PValue	List Total	Pop Hits	Pop Total	Fold Enrichment	Bonferroni	Benjamini		Genes
GOTERM_BP_FAT	GO:0019220~regulation of phosphate metabolic process	97	4.57979	6.05325e-07	1642	485	13528	1.64775	0.00240569	8.92031e-05		CCNT2, PDGFB, GDF6, EDN1, TNFSF15, PDCD4, PTEN, LATS2, CCNE2, EDNRA, SPRY2, MAP3K5, PRKAR2A, CASP3, APP, SPRY1, RAPGEF4, CHRNA7, SPRED1, PPP1R14C, INSR, GHR, ADAM9, PPP2R1A, IRAK1, CCNK, LYN, LIMK2, SOCS3, SOCS1, PIM1, RB1, PKIA, IRS1, GTF2H1, CARD10, OSM, ACVR2A, TARBP2, ACVR2B, CCND1, ADRB2, CD80, HIPK3, GADD45G, PSEN2, IL12A, RELN, MAP3K13, GADD45A, CAV3, CDK5R1, GNAI2, ADORA2B, FKBP1A, CHEK1,…
GOTERM_BP_FAT	GO:0051174~regulation of phosphorus metabolic process	97	4.57979	6.05325e-07	1642	485	13528	1.64775	0.00240569	8.92031e-05		CCNT2, PDGFB, GDF6, EDN1, TNFSF15, PDCD4, PTEN, LATS2, CCNE2, EDNRA, SPRY2, MAP3K5, PRKAR2A, CASP3, APP, SPRY1, RAPGEF4, CHRNA7, SPRED1, PPP1R14C, INSR, GHR, ADAM9, PPP2R1A, IRAK1, CCNK, LYN, LIMK2, SOCS3, SOCS1, PIM1, RB1, PKIA, IRS1, GTF2H1, CARD10, OSM, ACVR2A, TARBP2, ACVR2B, CCND1, ADRB2, CD80, HIPK3, GADD45G, PSEN2, IL12A, RELN, MAP3K13, GADD45A, CAV3, CDK5R1, GNAI2, ADORA2B, FKBP1A, CHEK1,…
GOTERM_BP_FAT	GO:0042325~regulation of phosphorylation	94	4.43815	6.21279e-07	1642	466	13528	1.66189	0.00246902	8.82843e-05		CCNT2, PDGFB, GDF6, EDN1, TNFSF15, PDCD4, PTEN, LATS2, CCNE2, EDNRA, SPRY2, MAP3K5, PRKAR2A, CASP3, APP, SPRY1, RAPGEF4, CHRNA7, SPRED1, PPP1R14C, INSR, GHR, ADAM9, PPP2R1A, IRAK1, CCNK, LYN, LIMK2, SOCS3, SOCS1, PIM1, RB1, PKIA, IRS1, GTF2H1, CARD10, OSM, ACVR2A, TARBP2, ACVR2B, CCND1, ADRB2, CD80, HIPK3, GADD45G, PSEN2, IL12A, RELN, MAP3K13, GADD45A, CAV3, CDK5R1, GNAI2, ADORA2B, FKBP1A, CHEK1,…
GOTERM_BP_FAT	GO:0043549~regulation of kinase activity	74	3.49386	4.00696e-06	1642	357	13528	1.70775	0.0158173	0.000354243		CCNT2, PDGFB, EDN1, TNFSF15, PDCD4, PTEN, LATS2, CCNE2, EDNRA, SPRY2, MAP3K5, PRKAR2A, CASP3, APP, SPRY1, CHRNA7, SPRED1, INSR, ADAM9, GHR, PPP2R1A, IRAK1, CCNK, PIM1, RB1, PKIA, IRS1, GTF2H1, CARD10, TARBP2, CCND1, ADRB2, ACVR2B, HIPK3, GADD45G, PSEN2, RELN, MAP3K13, GADD45A, CAV3, CDK5R1, GNAI2, ADORA2B, CHEK1, TRIB2, TRIB1, TSPYL2, DGKE, MAP3K2, MAP3K1, DUSP16, ADRA2A, CERK, THBS1, PPAP2A, VAV…
GOTERM_BP_FAT	GO:0045859~regulation of protein kinase activity	72	3.39943	4.35135e-06	1642	345	13528	1.71939	0.017165	0.000368316		CCNT2, PDGFB, EDN1, TNFSF15, PDCD4, PTEN, LATS2, CCNE2, EDNRA, SPRY2, MAP3K5, PRKAR2A, CASP3, APP, SPRY1, CHRNA7, SPRED1, INSR, ADAM9, GHR, PPP2R1A, IRAK1, CCNK, PIM1, RB1, PKIA, GTF2H1, CARD10, TARBP2, CCND1, ADRB2, ACVR2B, HIPK3, GADD45G, PSEN2, RELN, MAP3K13, GADD45A, CAV3, CDK5R1, GNAI2, ADORA2B, CHEK1, TRIB2, TRIB1, TSPYL2, DGKE, MAP3K2, MAP3K1, DUSP16, ADRA2A, CERK, THBS1, PPAP2A, NF2, MAP2…
GOTERM_BP_FAT	GO:0051338~regulation of transferase activity	74	3.49386	1.8133e-05	1642	372	13528	1.63889	0.0696103	0.00107631		CCNT2, PDGFB, EDN1, TNFSF15, PDCD4, PTEN, LATS2, CCNE2, EDNRA, SPRY2, MAP3K5, PRKAR2A, CASP3, APP, SPRY1, CHRNA7, SPRED1, INSR, ADAM9, GHR, PPP2R1A, IRAK1, CCNK, PIM1, RB1, PKIA, IRS1, GTF2H1, CARD10, TARBP2, CCND1, ADRB2, ACVR2B, HIPK3, GADD45G, PSEN2, RELN, MAP3K13, GADD45A, CAV3, CDK5R1, GNAI2, ADORA2B, CHEK1, TRIB2, TRIB1, TSPYL2, DGKE, MAP3K2, MAP3K1, DUSP16, ADRA2A, CERK, THBS1, PPAP2A, VAV…
GOTERM_BP_FAT	GO:0044093~positive regulation of molecular function	97	4.57979	0.00116532	1642	586	13528	1.36375	0.990338	0.030658		GNA13, CASR, TMEM189-UBE2V1, PDGFB, BTRC, EDN1, TNFSF15, PMAIP1, GDNF, GHRHR, IL10, PRKAR2A, MAP3K5, FNTA, GALR1, LTB4R, CHRNA7, INSR, ADAM9, ANAPC4, STIM2, PIM1, SKP1, IRS1, PTHLH, NDEL1, EP300, PSMA4, RELN, ADORA2B, GNAI2, UBE2V1, ADRB3, ADRA2A, RHEBL1, VAV3, MAP2K1, EPB41, TGFBR1, MAP2K3, NR4A2, ITGA2, CDC23, SMAD3, DOCK7, SKI, HOMER1, CDC27, SYNGR3, ATP7A, TSC1, P2RX1, NTRK2, TGFBR3, ABL1, IK…
GOTERM_BP_FAT	GO:0043405~regulation of MAP kinase activity	30	1.41643	0.0028534	1642	141	13528	1.75292	0.999988	0.0629053		CAV3, ADORA2B, PDGFB, EDN1, PDCD4, TRIB2, TRIB1, SPRY2, MAP3K5, SPRY1, MAP3K2, MAP3K1, DUSP16, ADRA2A, CHRNA7, SPRED1, THBS1, INSR, GHR, PPP2R1A, MAP2K1, MAP2K3, LRRN3, DUSP22, CBLC, HIPK3, DUSP9, DUSP8, DUSP6, HTR2A
GOTERM_BP_FAT	GO:0043085~positive regulation of catalytic activity	80	3.77715	0.0190495	1642	520	13528	1.2675	1	0.249208		GNA13, CASR, PDGFB, BTRC, EDN1, TNFSF15, PMAIP1, GDNF, GHRHR, RPS3, EDNRA, MAP3K5, PRKAR2A, FNTA, GALR1, LTB4R, CHRNA7, INSR, PSMD7, GHR, ADAM9, IRAK1, ANAPC4, PIM1, TP53, SKP1, IRS1, CARD10, GRM5, PTHLH, GNAL, CCND1, ADRB2, ACVR2B, ADRB1, NDEL1, GNAQ, PSMA4, GADD45G, PSEN2, RELN, MAP3K13, CALCR, GNAI2, ADORA2B, ADRB3, DGKE, MAP3K2, BCL2, MAP3K1, PTH, ADRA2A, CERK, THBS1, PPAP2A, GNAO1, VAV3, MAP…
GOTERM_BP_FAT	GO:0032147~activation of protein kinase activity	22	1.03872	0.032532	1642	114	13528	1.58993	1	0.345015		IRAK1, GNAI2, TGFBR1, EDN1, TNFSF15, STRADB, CISH, CARD10, EDNRA, ACVR2B, PRKAR2A, ADRB2, DGKE, MAP3K1, GADD45G, DGKZ, CERK, PPAP2A, INSR, MAP3K13, GHR, ADAM9
GOTERM_BP_FAT	GO:0033674~positive regulation of kinase activity	38	1.79415	0.0463187	1642	231	13528	1.35529	1	0.417664		ADORA2B, GNAI2, PDGFB, EDN1, TNFSF15, EDNRA, MAP3K5, PRKAR2A, DGKE, MAP3K2, MAP3K1, ADRA2A, CHRNA7, CERK, PPAP2A, THBS1, INSR, ADAM9, GHR, IRAK1, VAV3, MAP2K1, TGFBR1, MAP2K3, LRRN3, PIM1, STRADB, IRS1, CISH, CARD10, ACVR2B, ADRB2, CCND1, GADD45G, DGKZ, RELN, MAP3K13, HTR2A
GOTERM_BP_FAT	GO:0045860~positive regulation of protein kinase activity	36	1.69972	0.0653976	1642	223	13528	1.33002	1	0.504731		ADORA2B, GNAI2, PDGFB, EDN1, TNFSF15, EDNRA, MAP3K5, PRKAR2A, DGKE, MAP3K2, MAP3K1, ADRA2A, CHRNA7, CERK, PPAP2A, THBS1, INSR, ADAM9, GHR, IRAK1, MAP2K1, TGFBR1, MAP2K3, LRRN3, PIM1, STRADB, CISH, CARD10, ACVR2B, ADRB2, CCND1, GADD45G, DGKZ, RELN, MAP3K13, HTR2A
GOTERM_BP_FAT	GO:0051347~positive regulation of transferase activity	38	1.79415	0.073644	1642	240	13528	1.30447	1	0.54089		ADORA2B, GNAI2, PDGFB, EDN1, TNFSF15, EDNRA, MAP3K5, PRKAR2A, DGKE, MAP3K2, MAP3K1, ADRA2A, CHRNA7, CERK, PPAP2A, THBS1, INSR, ADAM9, GHR, IRAK1, VAV3, MAP2K1, TGFBR1, MAP2K3, LRRN3, PIM1, STRADB, IRS1, CISH, CARD10, ACVR2B, ADRB2, CCND1, GADD45G, DGKZ, RELN, MAP3K13, HTR2A
GOTERM_BP_FAT	GO:0043406~positive regulation of MAP kinase activity	15	0.708215	0.353363	1642	102	13528	1.21158	1	0.939065		ADORA2B, PDGFB, MAP2K1, MAP2K3, LRRN3, EDN1, MAP3K5, MAP3K2, MAP3K1, ADRA2A, CHRNA7, THBS1, INSR, GHR, HTR2A
GOTERM_BP_FAT	GO:0000187~activation of MAPK activity	12	0.566572	0.40963	1642	82	13528	1.20567	1	0.959098		MAP3K5, ADORA2B, MAP2K1, MAP3K2, MAP3K1, MAP2K3, LRRN3, ADRA2A, CHRNA7, THBS1, INSR, GHR
Annotation Cluster 21	Enrichment Score: 3.142532666870269
Category	Term	Count	%	PValue	List Total	Pop Hits	Pop Total	Fold Enrichment	Bonferroni	Benjamini		Genes
UP_SEQ_FEATURE	domain:Protein kinase	88	4.15486	7.50974e-07	2111	469	19113	1.69883	0.00353608	0.000885195		STK33, CDK17, NRBP1, STK38, CASK, LATS2, ACVR1C, ACVR1B, MAP3K5, STK39, TLK1, INSR, AKT3, CHUK, IRAK2, TYRO3, IRAK1, SGK1, RET, PAN3, SGK3, LYN, LIMK2, PIM1, CDK8, PKN2, NEK10, WNK3, SCYL3, WEE1, DAPK1, MAP4K3, MAPK1, PDIK1L, ACVR2A, ACVR2B, MAPK6, RIOK3, HIPK3, NEK9, TESK2, MAPK8, NRK, MAP3K13, MAP3K12, ACVR1, FGFR1, NEK3, ERBB3, CAMK2G, BRSK2, MKNK1, CHEK1, MST4, TRIB2, TRIB1, IGF1R, SNRK, STK4…
SP_PIR_KEYWORDS	kinase	118	5.57129	8.80783e-07	2113	688	19235	1.5613	0.000552098	5.52236e-05		STK33, STK38, NELL2, CASK, PI4K2B, MAP3K5, PRKAR2A, CLP1, TLK1, STK39, INSR, IKBKAP, TYRO3, RET, PIM1, WNK3, WEE1, NME6, MAP4K3, NME4, MAPK1, MAPK6, RIOK3, NEK9, TESK2, AKAP6, MAPK8, FGFR1, CDK5R1, NEK3, ERBB3, CHEK1, MST4, CMPK1, SBK1, CSF1R, CNKSR2, MAP2K1, MAP2K3, TGFBR1, AK2, EPHA1, EPHA3, IKBKE, EPHA4, EPHA7, CDKN1A, CDKN1B, EPS8, ULK2, DYRK1B, NTRK2, DYRK1A, IKBKB, ABL1, PIP4K2A, PRKRIR, AB…
UP_SEQ_FEATURE	binding site:ATP	96	4.53258	3.16247e-06	2111	542	19113	1.60366	0.0148067	0.00297904		STK33, CDK17, STK38, CASK, QARS, LATS2, ACVR1C, ACVR1B, MAP3K5, TLK1, STK39, INSR, AKT3, CHUK, TYRO3, IRAK1, SGK1, RET, CARS, SGK3, LYN, LIMK2, TRPM7, PIM1, CDK8, PKN2, NEK10, WNK3, WEE1, DAPK1, NME6, NME4, MAP4K3, MAPK1, PDIK1L, ACVR2A, ACVR2B, MAPK6, RIOK3, HIPK3, NEK9, TESK2, MAPK8, NRK, MAP3K13, MAP3K12, ACVR1, FGFR1, NEK3, ERBB3, CAMK2G, BRSK2, MKNK1, CHEK1, MST4, IARS, IGF1R, SNRK, STK40, S…
INTERPRO	IPR017441:Protein kinase, ATP binding site	87	4.10765	3.98455e-06	1950	455	16659	1.63351	0.00832476	0.00832476		STK33, CDK17, STK38, CASK, LATS2, ACVR1C, ACVR1B, MAP3K5, SLC35D2, STK39, TLK1, INSR, AKT3, CHUK, IRAK2, TYRO3, IRAK1, SGK1, RET, SGK3, LYN, LIMK2, PIM1, CDK8, PKN2, WNK3, WEE1, DAPK1, MAP4K3, MAPK1, PDIK1L, ACVR2A, ACVR2B, MAPK6, HIPK3, NEK9, TESK2, MAPK8, STC1, NRK, MAP3K13, MAP3K12, ACVR1, FGFR1, NEK3, ERBB3, CAMK2G, BRSK2, MKNK1, CHEK1, MST4, IGF1R, SNRK, STK40, SBK1, MAP3K2, MAP3K1, CAMK2D, …
GOTERM_BP_FAT	GO:0006468~protein amino acid phosphorylation	121	5.71294	4.20485e-06	1642	667	13528	1.49458	0.0165919	0.000363654		STK33, NRBP1, STK38, GDF6, CASK, MAP3K5, APP, COL4A3BP, TLK1, STK39, CHRNA7, INSR, ADAM9, IKBKAP, TYRO3, RET, TWF1, PAN3, PIM1, WNK3, SCYL3, WEE1, MAP4K3, MAPK1, MAPK6, RIOK3, NEK9, TESK2, MAPK8, RELN, FGFR1, CDK5R1, CCL2, NEK3, GNAI2, ADORA2B, ERBB3, CHEK1, MST4, SBK1, ADRA2A, CSF1R, MAP2K1, SMAD7, MAP2K3, TGFBR1, EPHA1, EPHA3, IKBKE, EPHA4, EPHA7, ULK2, DYRK1B, NTRK2, DYRK1A, TGFBR3, IKBKB, ABL…
GOTERM_MF_FAT	GO:0004672~protein kinase activity	109	5.14636	7.33697e-06	1541	606	12983	1.5154	0.00947095	0.00237619		STK33, NRBP1, STK38, CASK, MAP3K5, COL4A3BP, TLK1, STK39, INSR, IKBKAP, TYRO3, TWF1, RET, PAN3, PIM1, WNK3, SCYL3, IRS1, WEE1, MAP4K3, MAPK1, MAPK6, RIOK3, TESK2, NEK9, RELN, MAPK8, FGFR1, CDK5R1, CCL2, NEK3, ERBB3, CHEK1, MST4, SBK1, CSF1R, MAP2K1, MAP2K3, TGFBR1, EPHA1, EPHA3, IKBKE, EPHA4, EPHA7, ULK2, DYRK1B, NTRK2, DYRK1A, TGFBR3, WIF1, IKBKB, ABL1, ABL2, MYLK, CDK17, LATS2, ACVR1C, ACVR1B, …
INTERPRO	IPR000719:Protein kinase, core	89	4.20208	7.6956e-06	1950	476	16659	1.59734	0.0160158	0.00804022		STK33, CDK17, NRBP1, STK38, CASK, LATS2, ACVR1C, ACVR1B, MAP3K5, STK39, TLK1, INSR, CHUK, AKT3, IRAK2, IRAK1, TYRO3, SGK1, RET, PAN3, SGK3, LYN, LIMK2, PIM1, CDK8, PKN2, NEK10, WNK3, SCYL3, WEE1, DAPK1, MAP4K3, MAPK1, PDIK1L, ACVR2A, ACVR2B, MAPK6, HIPK3, NEK9, TESK2, MAPK8, NRK, MAP3K13, MAP3K12, ACVR1, FGFR1, NEK3, ERBB3, CAMK2G, BRSK2, MKNK1, CHEK1, MST4, TRIB2, TRIB1, IGF1R, SNRK, STK40, SBK1…
INTERPRO	IPR017442:Serine/threonine protein kinase-related	71	3.35222	1.04057e-05	1950	359	16659	1.68958	0.0215946	0.00725065		STK33, CDK17, NRBP1, STK38, CASK, LATS2, ACVR1C, ACVR1B, MAP3K5, STK39, TLK1, CHUK, AKT3, IRAK2, IRAK1, SGK1, SGK3, LIMK2, PIM1, PKN2, CDK8, NEK10, WNK3, WEE1, DAPK1, MAP4K3, MAPK1, PDIK1L, ACVR2A, ACVR2B, MAPK6, HIPK3, TESK2, NEK9, MAPK8, NRK, MAP3K13, MAP3K12, ACVR1, NEK3, CAMK2G, BRSK2, MKNK1, CHEK1, MST4, TRIB2, TRIB1, SNRK, SBK1, STK40, MAP3K2, MAP3K1, CAMK2D, PRKAA2, CSNK1A1, MAP2K1, TGFBR1…
GOTERM_BP_FAT	GO:0006793~phosphorus metabolic process	163	7.69594	1.04642e-05	1642	973	13528	1.38018	0.0407823	0.000717626		STK33, NRBP1, PDP2, STK38, GDF6, CASK, MAP3K5, APP, COL4A3BP, CHRNA7, STK39, TLK1, INSR, ADAM9, PTPRJ, IKBKAP, TYRO3, RET, TWF1, PAN3, PTPRR, PIM1, WNK3, SCYL3, PTPRU, WEE1, MAP4K3, MAPK1, MAPK6, RIOK3, NEK9, TESK2, MAPK8, RELN, FGFR1, CDK5R1, CCL2, LPPR4, ADORA2B, GNAI2, NEK3, ERBB3, CHEK1, MST4, DUSP13, SBK1, DUSP16, ADRA2A, CSF1R, MAP2K1, PTPN3, SMAD7, TGFBR1, MAP2K3, DUSP22, PTPN13, EPHA1, EP…
GOTERM_BP_FAT	GO:0006796~phosphate metabolic process	163	7.69594	1.04642e-05	1642	973	13528	1.38018	0.0407823	0.000717626		STK33, NRBP1, PDP2, STK38, GDF6, CASK, MAP3K5, APP, COL4A3BP, CHRNA7, STK39, TLK1, INSR, ADAM9, PTPRJ, IKBKAP, TYRO3, RET, TWF1, PAN3, PTPRR, PIM1, WNK3, SCYL3, PTPRU, WEE1, MAP4K3, MAPK1, MAPK6, RIOK3, NEK9, TESK2, MAPK8, RELN, FGFR1, CDK5R1, CCL2, LPPR4, ADORA2B, GNAI2, NEK3, ERBB3, CHEK1, MST4, DUSP13, SBK1, DUSP16, ADRA2A, CSF1R, MAP2K1, PTPN3, SMAD7, TGFBR1, MAP2K3, DUSP22, PTPN13, EPHA1, EP…
SP_PIR_KEYWORDS	serine/threonine-protein kinase	69	3.25779	3.65289e-05	2113	381	19235	1.64861	0.0226437	0.00120475		STK33, CDK17, STK38, CASK, LATS2, ACVR1C, ACVR1B, MAP3K5, EEF2K, STK39, TLK1, CHUK, AKT3, IRAK1, SGK1, SGK3, LIMK2, TRPM7, PIM1, PKN2, CDK8, NEK10, WNK3, WEE1, DAPK1, MAP4K3, MAPK1, PDIK1L, ACVR2A, ACVR2B, MAPK6, RIOK3, HIPK3, TESK2, NEK9, NRK, MAPK8, MAP3K13, MAP3K12, ACVR1, NEK3, CAMK2G, BRSK2, MKNK1, CHEK1, MST4, SNRK, SBK1, STK40, MAP3K2, MAP3K1, CAMK2D, PRKAA2, CSNK1A1, MAP2K1, TGFBR1, MAP2K…
SP_PIR_KEYWORDS	nucleotide-binding	233	11.0009	0.000117985	2113	1686	19235	1.25803	0.0713107	0.0030778		MAP3K5, ATP2B4, CRY2, RAB23, VPS4A, RAPGEF4, TLK1, RAB27B, TYRO3, SUCLG2, KIF5A, KIF5C, UBE2J1, PIM1, ABCC10, WNK3, NME6, NME4, MAPK1, MAPK6, NEK9, RAB15, MAPK8, CLCN3, GNAI3, GNAI2, NEK3, ERBB3, RAB40C, WARS2, CHEK1, CDC34, MST4, RAB40A, MOCS1, DHX57, MAP2K1, RASEF, TGFBR1, MAP2K3, EPHA1, SEPT11, EPHA3, EPHA4, EPHA7, ATP2A2, ARF4, NTRK2, CLCN4, ABCF1, SEPHS1, UBE2G1, UBE2G2, HELZ, QARS, LATS2, A…
INTERPRO	IPR008271:Serine/threonine protein kinase, active site	66	3.11615	0.000140312	1950	354	16659	1.59278	0.255018	0.0361305		STK33, CDK17, STK38, CASK, LATS2, ACVR1C, ACVR1B, MAP3K5, STK39, TLK1, CHUK, AKT3, IRAK2, IRAK1, SGK1, SGK3, LIMK2, PIM1, PKN2, CDK8, WNK3, WEE1, DAPK1, MAP4K3, MAPK1, PDIK1L, ACVR2A, ACVR2B, MAPK6, HIPK3, NEK9, NRK, MAPK8, MAP3K13, MAP3K12, ACVR1, NEK3, CAMK2G, BRSK2, MKNK1, CHEK1, MST4, SBK1, STK40, SNRK, MAP3K2, MAP3K1, CAMK2D, PRKAA2, CSNK1A1, MAP2K1, TGFBR1, MAP2K3, RAF1, MAPK10, STRADB, IKB…
SP_PIR_KEYWORDS	transferase	192	9.06516	0.000610294	2113	1394	19235	1.25381	0.318031	0.012678		STK33, STK38, CASK, EPT1, PI4K2B, HS2ST1, ST3GAL1, MAP3K5, FNTA, NAA10, CLP1, ST3GAL6, GXYLT1, STK39, TLK1, INSR, TYRO3, ESCO1, RET, SPTLC1, GATM, UGCG, PIM1, WNK3, CHPT1, WEE1, NME6, TNKS2, NME4, MAP4K3, PARP16, MAPK1, EP300, GYLTL1B, MAPK6, RIOK3, NAA20, NEK9, LCLAT1, TESK2, MAPK8, HAS2, GCNT4, FGFR1, EXTL3, NEK3, ERBB3, CHEK1, ST8SIA3, EXTL2, PDSS1, MST4, CMPK1, FICD, POLE4, CEPT1, SBK1, B3GNT…
GOTERM_MF_FAT	GO:0004674~protein serine/threonine kinase activity	74	3.49386	0.000932878	1541	430	12983	1.44989	0.701954	0.0728655		STK33, CDK17, STK38, CASK, LATS2, ACVR1C, ACVR1B, MAP3K5, EEF2K, STK39, TLK1, CHUK, AKT3, IRAK2, IRAK1, SGK1, SGK3, LIMK2, TRPM7, PIM1, PKN2, CDK8, NEK10, WNK3, WEE1, DAPK1, GTF2H1, MAP4K3, MAPK1, PDIK1L, ACVR2A, ACVR2B, MAPK6, RIOK3, HIPK3, TESK2, NEK9, MAPK8, NRK, MAP3K13, MAP3K12, ACVR1, CDK5R1, NEK3, CAMK2G, BRSK2, MKNK1, FKBP1A, CHEK1, MST4, SNRK, SBK1, STK40, MAP3K2, MAP3K1, CAMK2D, PRKAA2,…
GOTERM_BP_FAT	GO:0016310~phosphorylation	127	5.99622	0.00101487	1642	800	13528	1.3079	0.982406	0.0274789		STK33, NRBP1, STK38, GDF6, CASK, MAP3K5, APP, COL4A3BP, TLK1, STK39, CHRNA7, INSR, ADAM9, IKBKAP, TYRO3, RET, TWF1, PAN3, PIM1, WNK3, SCYL3, WEE1, MAP4K3, MAPK1, MAPK6, RIOK3, NEK9, TESK2, MAPK8, RELN, FGFR1, CDK5R1, CCL2, NEK3, GNAI2, ADORA2B, ERBB3, CHEK1, MST4, SBK1, ADRA2A, CSF1R, MAP2K1, SMAD7, MAP2K3, TGFBR1, EPHA1, EPHA3, IKBKE, EPHA4, EPHA7, ULK2, DYRK1B, NTRK2, DYRK1A, TGFBR3, PIP4K2A, I…
INTERPRO	IPR002290:Serine/threonine protein kinase	46	2.17186	0.00421419	1950	259	16659	1.5173	0.999858	0.271254		STK33, CDK17, NEK3, STK38, CAMK2G, BRSK2, CASK, MKNK1, CHEK1, MST4, LATS2, MAP3K5, SBK1, SNRK, MAP3K2, MAP3K1, CAMK2D, TLK1, STK39, PRKAA2, CHUK, AKT3, SGK1, MAP2K1, SGK3, MAP2K3, PIM1, PKN2, CDK8, WNK3, MAPK10, DAPK1, MAP4K3, MAPK1, RPS6KA6, RPS6KA3, MAPK6, MAPK14, DYRK1B, HIPK3, ULK2, DYRK1A, NEK9, NRK, MAPK8, MYLK
UP_SEQ_FEATURE	active site:Proton acceptor	95	4.48536	0.00518259	2111	658	19113	1.30719	1	0.546445		ACOX1, STK33, CDK17, STK38, PTGS1, LATS2, ACVR1C, ACVR1B, MAP3K5, TLK1, STK39, INSR, AKT3, CHUK, IRAK1, TYRO3, RET, SGK1, SGK3, LYN, TRPM7, PIM1, CDK8, PKN2, NEK10, WNK3, PFKM, WEE1, DAPK1, MAP4K3, MAPK1, PDIK1L, ACVR2A, ACVR2B, MAPK6, RIOK3, HIPK3, TGDS, NEK9, TESK2, MAPK8, KDSR, NRK, MAP3K13, MAP3K12, ACVR1, FGFR1, NEK3, ERBB3, CAMK2G, BRSK2, MKNK1, ERI2, CHEK1, MST4, IGF1R, SNRK, STK40, SBK1, …
SP_PIR_KEYWORDS	atp-binding	173	8.16808	0.0104859	2113	1326	19235	1.18767	0.998652	0.111325		STK33, STK38, CASK, PI4K2B, TTL, MAP3K5, ATP2B4, CLP1, VPS4A, STK39, TLK1, INSR, TYRO3, RET, CARS, KIF5A, KIF5C, UBE2J1, PIM1, ABCC10, WNK3, WEE1, NME6, NME4, MAP4K3, MAPK1, MAPK6, RIOK3, NEK9, TESK2, MAPK8, SMARCA2, GPN1, FGFR1, CLCN3, GCLC, NEK3, ERBB3, GLUD1, WARS2, CHEK1, CDC34, MST4, CMPK1, UBE2D3, SBK1, DDX3Y, ACTR3C, HELLS, DHX57, CSF1R, ABCB9, MAP2K1, TGFBR1, MAP2K3, AK2, MYO1F, EPHA1, EP…
GOTERM_MF_FAT	GO:0032555~purine ribonucleotide binding	246	11.6147	0.0202003	1541	1836	12983	1.12885	1	0.376648		MAP3K5, ATP2B4, RAB23, VPS4A, RAPGEF4, TLK1, RAB27B, TYRO3, IKBKAP, PAN3, SUCLG2, KIF5A, KIF5C, UBE2J1, PIM1, ABCC10, WNK3, SCYL3, NME6, NME4, MAPK1, MAPK6, NEK9, RAB15, MAPK8, CLCN3, GNAI3, GNAI2, NEK3, ERBB3, RAB40C, WARS2, CHEK1, CDC34, MST4, RAB40A, MOCS1, DHX57, MAP2K1, RASEF, TGFBR1, MAP2K3, EPHA1, SEPT11, EPHA3, EPHA4, EPHA7, ATP2A2, ARF4, NTRK2, CLCN4, ABCF1, SEPHS1, UBE2G1, UBE2G2, HELZ,…
GOTERM_MF_FAT	GO:0032553~ribonucleotide binding	246	11.6147	0.0202003	1541	1836	12983	1.12885	1	0.376648		MAP3K5, ATP2B4, RAB23, VPS4A, RAPGEF4, TLK1, RAB27B, TYRO3, IKBKAP, PAN3, SUCLG2, KIF5A, KIF5C, UBE2J1, PIM1, ABCC10, WNK3, SCYL3, NME6, NME4, MAPK1, MAPK6, NEK9, RAB15, MAPK8, CLCN3, GNAI3, GNAI2, NEK3, ERBB3, RAB40C, WARS2, CHEK1, CDC34, MST4, RAB40A, MOCS1, DHX57, MAP2K1, RASEF, TGFBR1, MAP2K3, EPHA1, SEPT11, EPHA3, EPHA4, EPHA7, ATP2A2, ARF4, NTRK2, CLCN4, ABCF1, SEPHS1, UBE2G1, UBE2G2, HELZ,…
UP_SEQ_FEATURE	nucleotide phosphate-binding region:ATP	127	5.99622	0.0217657	2111	962	19113	1.19528	1	0.858935		STK33, STK38, CASK, MAP3K5, CLP1, VPS4A, TLK1, STK39, INSR, TYRO3, RET, KIF5A, KIF5C, PIM1, WNK3, WEE1, MAP4K3, MAPK1, MAPK6, RIOK3, NEK9, TESK2, MAPK8, SMARCA2, FGFR1, CLCN3, NEK3, ERBB3, CHEK1, MST4, CMPK1, SBK1, DDX3Y, HELLS, CSF1R, DHX57, ABCB9, MAP2K1, MAP2K3, TGFBR1, AK2, MYO1F, EPHA1, EPHA3, IKBKE, EPHA4, EPHA7, ULK2, DYRK1B, NTRK2, DYRK1A, SCN8A, SMC1A, IKBKB, ABL1, ABL2, CLCN4, MYLK, KIF…
GOTERM_MF_FAT	GO:0000166~nucleotide binding	294	13.881	0.0316126	1541	2245	12983	1.10332	1	0.463047		SYNCRIP, LEMD3, MAP3K5, ATP2B4, CRY2, LTB4R, RAB23, VPS4A, RAPGEF4, TLK1, RAB27B, TYRO3, IKBKAP, PAN3, SUCLG2, KIF5A, KIF5C, PIM1, UBE2J1, ABCC10, WNK3, SCYL3, PPARGC1B, NME6, NME4, MAPK1, NAV1, MAPK6, RAB15, NEK9, MAPK8, CLCN3, GNAI3, NEK3, GNAI2, ERBB3, IGF2BP1, RAB40C, WARS2, IGF2BP2, CHEK1, CDC34, IGF2BP3, MST4, RAB40A, HNRNPA3, IDH2, IDH1, MOCS1, DHX57, MAP2K1, RASEF, TGFBR1, MAP2K3, SKI, HN…
GOTERM_MF_FAT	GO:0017076~purine nucleotide binding	252	11.898	0.0415485	1541	1918	12983	1.10694	1	0.519951		MAP3K5, ATP2B4, RAB23, VPS4A, RAPGEF4, TLK1, RAB27B, TYRO3, IKBKAP, PAN3, SUCLG2, KIF5A, KIF5C, UBE2J1, PIM1, ABCC10, WNK3, SCYL3, NME6, NME4, MAPK1, MAPK6, RAB15, NEK9, MAPK8, CLCN3, GNAI3, GNAI2, NEK3, ERBB3, RAB40C, WARS2, CHEK1, CDC34, MST4, RAB40A, MOCS1, DHX57, MAP2K1, RASEF, TGFBR1, MAP2K3, EPHA1, SEPT11, EPHA3, EPHA4, EPHA7, ATP2A2, ARF4, NTRK2, CLCN4, ABCF1, STEAP3, SEPHS1, UBE2G1, UBE2G…
SMART	SM00220:S_TKc	46	2.17186	0.0443543	1230	259	9079	1.31096	1	0.580695		STK33, CDK17, NEK3, STK38, CAMK2G, BRSK2, CASK, MKNK1, CHEK1, MST4, LATS2, MAP3K5, SBK1, SNRK, MAP3K2, MAP3K1, CAMK2D, TLK1, STK39, PRKAA2, CHUK, AKT3, SGK1, MAP2K1, SGK3, MAP2K3, PIM1, PKN2, CDK8, WNK3, MAPK10, DAPK1, MAP4K3, MAPK1, RPS6KA6, RPS6KA3, MAPK6, MAPK14, DYRK1B, HIPK3, ULK2, DYRK1A, NEK9, NRK, MAPK8, MYLK
GOTERM_MF_FAT	GO:0032559~adenyl ribonucleotide binding	190	8.97073	0.177253	1541	1497	12983	1.06931	1	0.889248		STK33, NRBP1, STK38, CASK, PI4K2B, TTL, MAP3K5, PRKAR2A, ATP2B4, CLP1, VPS4A, RAPGEF4, STK39, TLK1, INSR, TYRO3, IKBKAP, RET, CARS, PAN3, SUCLG2, KIF5A, KIF5C, PIM1, UBE2J1, ABCC10, WNK3, SCYL3, WEE1, NME6, NME4, MAP4K3, MAPK1, MAPK6, RIOK3, NEK9, TESK2, MAPK8, SMARCA2, GPN1, FGFR1, CLCN3, GCLC, NEK3, GLUD2, ERBB3, GLUD1, WARS2, CHEK1, CDC34, MST4, CMPK1, UBE2D3, SBK1, DDX3Y, ACTR3C, RUNX2, HELLS…
GOTERM_MF_FAT	GO:0005524~ATP binding	187	8.82908	0.196122	1541	1477	12983	1.06668	1	0.905537		STK33, NRBP1, STK38, CASK, PI4K2B, TTL, MAP3K5, ATP2B4, CLP1, VPS4A, STK39, TLK1, INSR, TYRO3, IKBKAP, RET, CARS, PAN3, SUCLG2, KIF5A, KIF5C, PIM1, UBE2J1, ABCC10, WNK3, SCYL3, WEE1, NME6, NME4, MAP4K3, MAPK1, MAPK6, RIOK3, NEK9, TESK2, MAPK8, SMARCA2, GPN1, FGFR1, CLCN3, GCLC, NEK3, ERBB3, GLUD1, WARS2, CHEK1, CDC34, MST4, CMPK1, UBE2D3, SBK1, DDX3Y, ACTR3C, RUNX2, HELLS, DHX57, CSF1R, ABCB9, MA…
GOTERM_MF_FAT	GO:0001883~purine nucleoside binding	200	9.44287	0.238356	1541	1601	12983	1.05247	1	0.931115		MAP3K5, ATP2B4, VPS4A, RAPGEF4, TLK1, TYRO3, IKBKAP, PAN3, KIF5A, SUCLG2, KIF5C, UBE2J1, PIM1, ABCC10, WNK3, SCYL3, NME6, NME4, MAPK1, MAPK6, NEK9, MAPK8, CLCN3, NEK3, ERBB3, RAB40C, CHEK1, WARS2, CDC34, MST4, DHX57, MAP2K1, TGFBR1, MAP2K3, EPHA1, EPHA3, EPHA4, EPHA7, ATP2A2, NTRK2, CLCN4, ABCF1, STEAP3, SEPHS1, UBE2G1, UBE2G2, QARS, HELZ, KCNJ11, LATS2, ACTR3, ANKRD17, ACTR2, EEF2K, SLC22A5, IP6…
GOTERM_MF_FAT	GO:0030554~adenyl nucleotide binding	196	9.25401	0.255826	1541	1577	12983	1.04712	1	0.936525		MAP3K5, ATP2B4, VPS4A, TLK1, RAPGEF4, TYRO3, IKBKAP, PAN3, KIF5A, SUCLG2, KIF5C, UBE2J1, PIM1, ABCC10, WNK3, SCYL3, NME6, NME4, MAPK1, MAPK6, NEK9, MAPK8, CLCN3, NEK3, ERBB3, CHEK1, WARS2, CDC34, MST4, DHX57, MAP2K1, TGFBR1, MAP2K3, EPHA1, EPHA3, EPHA4, EPHA7, ATP2A2, NTRK2, CLCN4, ABCF1, STEAP3, SEPHS1, UBE2G1, UBE2G2, QARS, HELZ, KCNJ11, LATS2, ACTR3, ANKRD17, ACTR2, EEF2K, SLC22A5, IP6K3, LYN,…
GOTERM_MF_FAT	GO:0001882~nucleoside binding	200	9.44287	0.267671	1541	1612	12983	1.04529	1	0.939547		MAP3K5, ATP2B4, VPS4A, RAPGEF4, TLK1, TYRO3, IKBKAP, PAN3, KIF5A, SUCLG2, KIF5C, UBE2J1, PIM1, ABCC10, WNK3, SCYL3, NME6, NME4, MAPK1, MAPK6, NEK9, MAPK8, CLCN3, NEK3, ERBB3, RAB40C, CHEK1, WARS2, CDC34, MST4, DHX57, MAP2K1, TGFBR1, MAP2K3, EPHA1, EPHA3, EPHA4, EPHA7, ATP2A2, NTRK2, CLCN4, ABCF1, STEAP3, SEPHS1, UBE2G1, UBE2G2, QARS, HELZ, KCNJ11, LATS2, ACTR3, ANKRD17, ACTR2, EEF2K, SLC22A5, IP6…
Annotation Cluster 22	Enrichment Score: 3.095444339642268
Category	Term	Count	%	PValue	List Total	Pop Hits	Pop Total	Fold Enrichment	Bonferroni	Benjamini		Genes
GOTERM_BP_FAT	GO:0001656~metanephros development	17	0.802644	3.03448e-05	1642	44	13528	3.18315	0.113739	0.00169917		RET, HOXA11, SMAD4, GDNF, SLIT2, BDNF, EYA1, SPRY1, HOXC11, OSR1, LHX1, BCL2, ITGA8, SALL1, SIX1, PBX1, RARB
GOTERM_BP_FAT	GO:0001822~kidney development	27	1.27479	5.22126e-05	1642	96	13528	2.31714	0.187597	0.00262641		HNF1B, HOXA11, ZBTB16, GDNF, BDNF, SPRY1, OSR1, LHX1, AQP11, BCL2, RARB, RET, TGFBR1, SMAD4, SMAD1, PROX1, SLIT2, BCL2L11, ACVR2B, EYA1, HOXC11, TSC1, ITGA8, SALL1, SIX1, PYGO2, PBX1
GOTERM_BP_FAT	GO:0001655~urogenital system development	29	1.36922	9.09637e-05	1642	110	13528	2.17203	0.30369	0.00392663		HNF1B, HOXA11, ZBTB16, GDNF, BDNF, SPRY1, OSR1, LHX1, AQP11, BCL2, RARB, HELLS, RET, TGFBR1, SMAD4, SMAD1, PROX1, SLIT2, BCL2L11, ACVR2B, EYA1, HOXC11, TSC1, ITGA8, SALL1, SIX1, PYGO2, PBX1, ACVR1
GOTERM_BP_FAT	GO:0001657~ureteric bud development	14	0.661001	0.000130674	1642	35	13528	3.29549	0.405471	0.00518637		RET, SPRY1, EYA1, BDNF, LHX1, HOXA11, SALL1, BCL2, SIX1, SMAD4, PBX1, RARB, GDNF, SLIT2
GOTERM_BP_FAT	GO:0001658~branching involved in ureteric bud morphogenesis	6	0.283286	0.119181	1642	22	13528	2.24693	1	0.67522		EYA1, BCL2, HOXA11, SIX1, SMAD4, PBX1
GOTERM_BP_FAT	GO:0060675~ureteric bud morphogenesis	6	0.283286	0.119181	1642	22	13528	2.24693	1	0.67522		EYA1, BCL2, HOXA11, SIX1, SMAD4, PBX1
Annotation Cluster 23	Enrichment Score: 3.0821540431558407
Category	Term	Count	%	PValue	List Total	Pop Hits	Pop Total	Fold Enrichment	Bonferroni	Benjamini		Genes
GOTERM_CC_FAT	GO:0044459~plasma membrane part	293	13.8338	0.000369594	1424	2203	12782	1.19383	0.19981	0.0130265		KCNE1L, SYT1, CADM3, SEC31B, ATP1B1, GPR125, SCN3A, VAPA, SYT4, OSMR, SYT2, SYT3, UTRN, ZNRF1, ITSN1, AMOTL2, ZNRF2, APP, ATP2B4, LTB4R, RAB23, CHRNA7, FAS, RAPGEF2, GNG5, ADAM9, HTR1E, PTPRJ, TYRO3, MAGI2, SCN2A, EFNB2, LIFR, PTPRU, CCR7, SSTR3, CCR3, BACE1, RAB15, HAS2, TMPRSS11A, ADD3, PALM, CDK5R1, SCN1A, CLCN3, LPPR4, ERBB3, MMD, ITGA10, RAB40C, CACNB4, BCL2L1, KCNJ2, KCNJ3, RIMS4, RAB40A, A…
GOTERM_CC_FAT	GO:0005887~integral to plasma membrane	167	7.8848	0.000886867	1424	1188	12782	1.2618	0.414341	0.0240257		KCNC2, KCNE1L, KCNC1, ATP1B1, CASR, SLC6A1, SCN3A, GABRB2, OSMR, GABRB1, SLC6A4, TNFSF15, JAG1, SLC7A7, APP, ATP2B4, LTB4R, CHRNA7, RAPGEF2, SLC4A4, INSR, HTR1E, PTPRJ, TYRO3, SCN2A, EFNB2, LIFR, DLL1, PTPRU, IRS1, CCR7, SSTR3, CCR3, BACE1, TMPRSS11A, HAS2, VAMP1, PALM, FGFR1, SCN1A, LPPR4, CYSLTR1, ADORA2B, ERBB3, MMD, ITGA10, ITGB3, KCNJ2, KCNJ3, PCDHAC2, PCDHAC1, ADRB3, ITGB8, CD69, TRO, ICOS,…
GOTERM_CC_FAT	GO:0031226~intrinsic to plasma membrane	168	7.93201	0.00172964	1424	1215	12782	1.24114	0.647912	0.0365948		KCNC2, KCNE1L, KCNC1, ATP1B1, CASR, SLC6A1, SCN3A, GABRB2, OSMR, GABRB1, SLC6A4, TNFSF15, JAG1, SLC7A7, APP, ATP2B4, LTB4R, CHRNA7, RAPGEF2, SLC4A4, INSR, HTR1E, ADAM9, PTPRJ, TYRO3, SCN2A, EFNB2, LIFR, DLL1, PTPRU, IRS1, CCR7, SSTR3, CCR3, BACE1, TMPRSS11A, HAS2, VAMP1, PALM, FGFR1, SCN1A, LPPR4, CYSLTR1, ADORA2B, ERBB3, MMD, ITGA10, ITGB3, KCNJ2, KCNJ3, PCDHAC2, PCDHAC1, ADRB3, ITGB8, CD69, TRO…
Annotation Cluster 24	Enrichment Score: 3.007971442718265
Category	Term	Count	%	PValue	List Total	Pop Hits	Pop Total	Fold Enrichment	Bonferroni	Benjamini		Genes
GOTERM_BP_FAT	GO:0006469~negative regulation of protein kinase activity	24	1.13314	0.000205193	1642	87	13528	2.27275	0.558044	0.00782065		CAV3, PPP2R1A, NF2, DUSP22, RB1, PKIA, PDCD4, LATS2, TRIB1, TARBP2, SPRY2, CBLC, CASP3, SPRY1, CDKN1A, CDKN1B, HIPK3, DUSP16, GADD45G, SPRED1, DUSP9, DUSP8, GADD45A, DUSP6
GOTERM_BP_FAT	GO:0033673~negative regulation of kinase activity	24	1.13314	0.000351247	1642	90	13528	2.197	0.752874	0.0122942		CAV3, PPP2R1A, NF2, DUSP22, RB1, PKIA, PDCD4, LATS2, TRIB1, TARBP2, SPRY2, CBLC, CASP3, SPRY1, CDKN1A, CDKN1B, HIPK3, DUSP16, GADD45G, SPRED1, DUSP9, DUSP8, GADD45A, DUSP6
GOTERM_BP_FAT	GO:0044092~negative regulation of molecular function	63	2.9745	0.00037922	1642	334	13528	1.55401	0.778914	0.0128163		THRA, GABBR2, PDCD4, LATS2, YBX2, RPS3, SPRY2, SPRY1, CASP3, GALR1, CAT, SPRED1, PSMD7, INSR, IRAK2, IRAK1, PPP2R1A, ANAPC4, PIM1, TP53, STIM2, RB1, PROX1, PKIA, PTHLH, GNAL, TARBP2, GRM3, ADRB2, HIPK3, PSMA4, GRM7, GADD45G, GADD45A, CAV3, PALM, GNAI3, GNAI2, RAG1, EGLN1, FKBP1A, FKBP1B, TRIB1, ADRB3, FICD, ARG2, DUSP16, ADRA2A, NF2, SMAD7, DUSP22, CDC23, CDC27, SIRT1, ATP7A, CBLC, CDKN1A, CDKN1B…
GOTERM_BP_FAT	GO:0043407~negative regulation of MAP kinase activity	13	0.613787	0.000742747	1642	36	13528	2.9751	0.947999	0.021984		CAV3, PPP2R1A, DUSP22, PDCD4, CBLC, SPRY2, SPRY1, HIPK3, DUSP16, SPRED1, DUSP9, DUSP8, DUSP6
GOTERM_BP_FAT	GO:0051348~negative regulation of transferase activity	24	1.13314	0.000933298	1642	96	13528	2.05968	0.975653	0.025825		CAV3, PPP2R1A, NF2, DUSP22, RB1, PKIA, PDCD4, LATS2, TRIB1, TARBP2, SPRY2, CBLC, CASP3, SPRY1, CDKN1A, CDKN1B, HIPK3, DUSP16, GADD45G, SPRED1, DUSP9, DUSP8, GADD45A, DUSP6
GOTERM_BP_FAT	GO:0043405~regulation of MAP kinase activity	30	1.41643	0.0028534	1642	141	13528	1.75292	0.999988	0.0629053		CAV3, ADORA2B, PDGFB, EDN1, PDCD4, TRIB2, TRIB1, SPRY2, MAP3K5, SPRY1, MAP3K2, MAP3K1, DUSP16, ADRA2A, CHRNA7, SPRED1, THBS1, INSR, GHR, PPP2R1A, MAP2K1, MAP2K3, LRRN3, DUSP22, CBLC, HIPK3, DUSP9, DUSP8, DUSP6, HTR2A
GOTERM_BP_FAT	GO:0043086~negative regulation of catalytic activity	47	2.21907	0.0162671	1642	277	13528	1.39791	1	0.223487		CAV3, PALM, GNAI3, GNAI2, RAG1, FKBP1A, GABBR2, PDCD4, FKBP1B, LATS2, TRIB1, SPRY2, SPRY1, FICD, CASP3, GALR1, ARG2, DUSP16, ADRA2A, SPRED1, PSMD7, PPP2R1A, NF2, SMAD7, ANAPC4, TP53, DUSP22, CDC23, RB1, CDC27, SIRT1, PKIA, ATP7A, TARBP2, GNAL, CBLC, GRM3, CDKN1A, CDKN1B, PSMA4, GRM7, HIPK3, GADD45G, DUSP9, DUSP8, GADD45A, DUSP6
Annotation Cluster 25	Enrichment Score: 2.9865467611825625
Category	Term	Count	%	PValue	List Total	Pop Hits	Pop Total	Fold Enrichment	Bonferroni	Benjamini		Genes
UP_SEQ_FEATURE	repeat:PXXP 1	10	0.472144	2.1613e-08	2111	10	19113	9.054	0.000101943	5.0973e-05		PCDHA6, PCDHA7, PCDHA8, PCDHA9, PCDHA2, PCDHA3, PCDHA4, PCDHA5, PCDHA1, PCDHAC2, PCDHAC1, PCDHA10, PCDHA11, PCDHA12, PCDHA13
UP_SEQ_FEATURE	repeat:PXXP 2	10	0.472144	2.1613e-08	2111	10	19113	9.054	0.000101943	5.0973e-05		PCDHA6, PCDHA7, PCDHA8, PCDHA9, PCDHA2, PCDHA3, PCDHA4, PCDHA5, PCDHA1, PCDHAC2, PCDHAC1, PCDHA10, PCDHA11, PCDHA12, PCDHA13
UP_SEQ_FEATURE	repeat:PXXP 3	10	0.472144	2.1613e-08	2111	10	19113	9.054	0.000101943	5.0973e-05		PCDHA6, PCDHA7, PCDHA8, PCDHA9, PCDHA2, PCDHA3, PCDHA4, PCDHA5, PCDHA1, PCDHAC2, PCDHAC1, PCDHA10, PCDHA11, PCDHA12, PCDHA13
UP_SEQ_FEATURE	repeat:PXXP 4	10	0.472144	2.1613e-08	2111	10	19113	9.054	0.000101943	5.0973e-05		PCDHA6, PCDHA7, PCDHA8, PCDHA9, PCDHA2, PCDHA3, PCDHA4, PCDHA5, PCDHA1, PCDHAC2, PCDHAC1, PCDHA10, PCDHA11, PCDHA12, PCDHA13
UP_SEQ_FEATURE	repeat:PXXP 5	10	0.472144	2.1613e-08	2111	10	19113	9.054	0.000101943	5.0973e-05		PCDHA6, PCDHA7, PCDHA8, PCDHA9, PCDHA2, PCDHA3, PCDHA4, PCDHA5, PCDHA1, PCDHAC2, PCDHAC1, PCDHA10, PCDHA11, PCDHA12, PCDHA13
UP_SEQ_FEATURE	region of interest:5 X 4 AA repeats of P-X-X-P	7	0.3305	1.14029e-05	2111	7	19113	9.054	0.0523666	0.00765449		PCDHA6, PCDHA7, PCDHA8, PCDHA9, PCDHA2, PCDHA4, PCDHA5, PCDHA1, PCDHA12
UP_SEQ_FEATURE	region of interest:6 X 4 AA repeats of P-X-X-P	4	0.188857	0.00493045	2111	4	19113	9.054	1	0.552441		PCDHA3, PCDHA4, PCDHA10, PCDHA11, PCDHA1, PCDHA13, PCDHAC2, PCDHAC1
UP_SEQ_FEATURE	repeat:PXXP 6	4	0.188857	0.00493045	2111	4	19113	9.054	1	0.552441		PCDHA3, PCDHA4, PCDHA10, PCDHA11, PCDHA1, PCDHA13, PCDHAC2, PCDHAC1
INTERPRO	IPR013164:Cadherin, N-terminal	13	0.613787	0.0339864	1950	58	16659	1.91483	1	0.672429		PCDHA6, PCDHA7, PCDHA8, PCDHA9, PCDHA2, PCDHA3, PCDH20, PCDHA4, PCDHA5, PCDHA1, PCDH17, PCDH19, PCDHAC2, PCDHAC1, PCDHA10, PCDHA11, PCDHA12, PCDHA13
UP_SEQ_FEATURE	domain:Cadherin 6	14	0.661001	0.0551064	2111	73	19113	1.73638	1	0.968957		PCDHA6, PCDHA7, PCDHA8, PCDHA9, PCDHA2, PCDHA3, PCDH20, PCDHA4, PCDHA5, PCDHA1, PCDH17, PCDH19, PCDHAC2, PCDHAC1, FAT4, PCDHA10, PCDHA11, PCDHA12, PCDHA13
UP_SEQ_FEATURE	domain:Cadherin 5	16	0.75543	0.0979553	2111	95	19113	1.52488	1	0.994017		PCDHA6, PCDHA7, PCDHA8, PCDHA9, PCDHA2, PCDHA3, PCDH20, PCDHA4, PCDHA5, PCDHA1, PCDH17, PCDHAC2, PCDH19, PCDHAC1, CDH22, CDH20, FAT4, PCDHA10, PCDHA11, PCDHA12, PCDHA13
UP_SEQ_FEATURE	domain:Cadherin 4	16	0.75543	0.152251	2111	102	19113	1.42024	1	0.998789		PCDHA6, PCDHA7, PCDHA8, PCDHA9, PCDHA2, PCDHA3, PCDH20, PCDHA4, PCDHA5, PCDHA1, PCDH17, PCDHAC2, PCDH19, PCDHAC1, CDH22, CDH20, FAT4, PCDHA10, PCDHA11, PCDHA12, PCDHA13
UP_SEQ_FEATURE	domain:Cadherin 3	16	0.75543	0.152251	2111	102	19113	1.42024	1	0.998789		PCDHA6, PCDHA7, PCDHA8, PCDHA9, PCDHA2, PCDHA3, PCDH20, PCDHA4, PCDHA5, PCDHA1, PCDH17, PCDHAC2, PCDH19, PCDHAC1, CDH22, CDH20, FAT4, PCDHA10, PCDHA11, PCDHA12, PCDHA13
UP_SEQ_FEATURE	domain:Cadherin 2	16	0.75543	0.179638	2111	105	19113	1.37966	1	0.999465		PCDHA6, PCDHA7, PCDHA8, PCDHA9, PCDHA2, PCDHA3, PCDH20, PCDHA4, PCDHA5, PCDHA1, PCDH17, PCDHAC2, PCDH19, PCDHAC1, CDH22, CDH20, FAT4, PCDHA10, PCDHA11, PCDHA12, PCDHA13
UP_SEQ_FEATURE	domain:Cadherin 1	16	0.75543	0.179638	2111	105	19113	1.37966	1	0.999465		PCDHA6, PCDHA7, PCDHA8, PCDHA9, PCDHA2, PCDHA3, PCDH20, PCDHA4, PCDHA5, PCDHA1, PCDH17, PCDHAC2, PCDH19, PCDHAC1, CDH22, CDH20, FAT4, PCDHA10, PCDHA11, PCDHA12, PCDHA13
INTERPRO	IPR002126:Cadherin	17	0.802644	0.191804	1950	108	16659	1.34474	1	0.966974		PCDHA6, PCDHA7, PCDHA8, RET, PCDHA9, PCDHA2, PCDHA3, PCDH20, PCDHA4, PCDHA5, PCDHA1, PCDH17, PCDHAC2, PCDH19, PCDHAC1, CDH22, CDH20, FAT4, PCDHA10, PCDHA11, PCDHA12, PCDHA13
GOTERM_BP_FAT	GO:0007156~homophilic cell adhesion	19	0.897073	0.322915	1642	131	13528	1.19493	1	0.923709		PCDHA6, PCDHA7, PCDHA8, RET, CADM3, PCDHA9, PCDHA2, PCDHA3, PCDH20, PCDHA4, PCDHA5, PCDHA1, PCDH17, PCDHAC2, PCDH19, PCDHAC1, CDH22, CDH20, FAT4, TRO, PCDHA10, PCDHA11, PCDHA12, PCDHA13
SMART	SM00112:CA	17	0.802644	0.389566	1230	108	9079	1.16187	1	0.931544		PCDHA6, PCDHA7, PCDHA8, RET, PCDHA9, PCDHA2, PCDHA3, PCDH20, PCDHA4, PCDHA5, PCDHA1, PCDH17, PCDHAC2, PCDH19, PCDHAC1, CDH22, CDH20, FAT4, PCDHA10, PCDHA11, PCDHA12, PCDHA13
GOTERM_BP_FAT	GO:0016337~cell-cell adhesion	36	1.69972	0.416168	1642	276	13528	1.07462	1	0.960622		PCDHA6, PCDHA7, PCDHA8, CDK5R1, CADM3, THRA, PCDHA9, PCDHA2, PCDHA3, PCDHA4, PCDH20, PCDHA5, PCDHA1, SOX9, CLDN12, PCDHAC2, PCDHAC1, CDH22, CDH20, FAT4, TRO, BCL2, PCDHA10, PCDHA11, PCDHA12, MSN, PCDHA13, FNDC3A, ALX1, ADAM9, RET, COL13A1, ITGA4, PTPRU, PCDH17, CD164, CERCAM, PCDH19, COL14A1, ITGA8, CNTN4
Annotation Cluster 26	Enrichment Score: 2.8945874177675446
Category	Term	Count	%	PValue	List Total	Pop Hits	Pop Total	Fold Enrichment	Bonferroni	Benjamini		Genes
UP_SEQ_FEATURE	lipid moiety-binding region:S-palmitoyl cysteine	36	1.69972	0.000671938	2111	181	19113	1.8008	0.958022	0.190528		GNA13, PALM, SYT1, GNAI3, TACR3, ADORA2B, GNAI2, RGS7BP, WNT3A, GNA12, RAB40C, CDC42SE1, RAB40A, ADRB3, GOLGA7, GALR1, ADRA2A, PALM3, SNAP25, PAG1, GNAO1, LYN, RFTN2, RGS16, RAB40AL, GNAL, NRAS, ADRB2, ADRB1, TFRC, PLSCR4, GNAQ, CDC42SE2, CPD, RAB38, ADRA1D
SP_PIR_KEYWORDS	palmitate	40	1.88857	0.000935702	2113	213	19235	1.70952	0.443985	0.0171154		GNA13, SYT1, PALM, GNAI3, TACR3, ADORA2B, GNAI2, RGS7BP, WNT3A, GNA12, RAB40C, CDC42SE1, RAB40A, ADRB3, GOLGA7, CHIC1, GALR1, GORASP2, ADRA2A, PALM3, SNAP25, PAG1, IHH, GNAO1, LYN, RGS17, RFTN2, RGS16, RAB40AL, GNAL, NRAS, ADRB2, ADRB1, TFRC, PLSCR4, GNAQ, CDC42SE2, RAB38, CPD, ADRA1D
SP_PIR_KEYWORDS	lipoprotein	94	4.43815	0.00329436	2113	642	19235	1.33286	0.873685	0.0480676		GNA13, SYT1, DNAJC25-GNG10, RAB9A, TACR3, RGS7BP, RAB9B, WNT3A, GNA12, ZNRF1, ZNRF2, ARL5A, CHIC1, GOLGA7, GALR1, TIAM1, MAP1LC3B, GPC6, RASL10B, RALB, RAB23, NR2F2, RAB27B, GNG5, PAG1, IHH, ARL2, RAP2B, RECK, RAP2C, LYN, LRP1B, RAB4B, SCYL3, RFTN2, ARL3, GNAL, ADRB2, ADRB1, GNAQ, VSNL1, DNAJC25, RAB15, CNTN4, CPD, ARL4D, RASD1, ARL4A, CPLX4, PALM, RAB7A, NKD1, GNAI3, RAB3C, GNAI2, ADORA2B, RAB40…
Annotation Cluster 27	Enrichment Score: 2.885538147802695
Category	Term	Count	%	PValue	List Total	Pop Hits	Pop Total	Fold Enrichment	Bonferroni	Benjamini		Genes
GOTERM_BP_FAT	GO:0051384~response to glucocorticoid stimulus	21	0.991501	0.00079496	1642	78	13528	2.21812	0.957761	0.0226696		CALCR, CCL2, MAP2K1, PTGS1, PTPRU, JUNB, IL10, PPARGC1B, GHRHR, CCNE1, CCND1, CDKN1A, EP300, DUSP1, BCL2, FAS, INSR, FOSL1, NGF, GHR, ADAM9
GOTERM_BP_FAT	GO:0031960~response to corticosteroid stimulus	22	1.03872	0.00100359	1642	85	13528	2.13238	0.981598	0.0273638		CALCR, CCL2, MAP2K1, PTGS1, PTPRU, JUNB, IL10, PPARGC1B, GHRHR, CCNE1, CCND1, CDKN1A, EP300, DUSP1, BCL2, FAS, COL1A1, INSR, FOSL1, NGF, GHR, ADAM9
GOTERM_BP_FAT	GO:0048545~response to steroid hormone stimulus	38	1.79415	0.00276364	1642	192	13528	1.63058	0.999983	0.0616683		CALCR, CCL2, TACR3, SLC6A1, PDGFB, PTGS1, TIMP3, PTEN, GHRHR, IL10, CCNE1, BCL2, IDH1, FAS, THBS1, FOSL1, INSR, ADAM9, GHR, IHH, MAP2K1, SOCS3, TGFBR1, SOCS1, ESR1, MFGE8, PTPRU, JUNB, PPARGC1B, STAT3, MAPK1, CDKN1A, CCND1, EP300, DUSP1, PTCH1, COL1A1, NGF
Annotation Cluster 28	Enrichment Score: 2.82550861064188
Category	Term	Count	%	PValue	List Total	Pop Hits	Pop Total	Fold Enrichment	Bonferroni	Benjamini		Genes
GOTERM_BP_FAT	GO:0051270~regulation of cell motion	45	2.12465	2.21718e-05	1642	193	13528	1.92095	0.084443	0.00129655		GNA13, RTN4, PDGFB, EDN1, ITGB3, JAG1, PTEN, CXCL10, TRIB1, IGF1R, MIA3, NISCH, BCL2, MAP3K1, SEMA3A, THBS1, INSR, ADAM9, B4GALT1, PARD6B, IRS2, MAP2K1, LYN, NF2, SMAD7, TBX5, TGFBR1, SMAD3, ITGA2, MYO1F, ACTN1, PTPRU, FURIN, IRS1, MAPK1, CDKN1B, PTP4A1, DLL4, VEGFA, AMOT, TGFBR3, HBEGF, WDR44, CHRD, RNF20
GOTERM_BP_FAT	GO:0030334~regulation of cell migration	39	1.84136	0.00010687	1642	169	13528	1.90125	0.346399	0.00441998		GNA13, RTN4, PDGFB, EDN1, ITGB3, JAG1, PTEN, CXCL10, TRIB1, IGF1R, MIA3, NISCH, BCL2, MAP3K1, THBS1, INSR, ADAM9, PARD6B, IRS2, MAP2K1, NF2, SMAD7, TBX5, SMAD3, MYO1F, ITGA2, PTPRU, FURIN, IRS1, MAPK1, PTP4A1, DLL4, VEGFA, AMOT, TGFBR3, HBEGF, WDR44, CHRD, RNF20
GOTERM_BP_FAT	GO:0040012~regulation of locomotion	40	1.88857	0.000777657	1642	192	13528	1.7164	0.954748	0.0223415		GNA13, RTN4, PDGFB, EDN1, ITGB3, JAG1, PTEN, CXCL10, TRIB1, IGF1R, MIA3, NISCH, BCL2, MAP3K1, THBS1, INSR, ADAM9, PARD6B, IRS2, MAP2K1, NF2, SMAD7, TBX5, SMAD3, MYO1F, ITGA2, PTPRU, FURIN, IRS1, SLIT2, MAPK1, PTP4A1, DLL4, VEGFA, AMOT, TGFBR3, HBEGF, WDR44, CHRD, RNF20
GOTERM_BP_FAT	GO:0051271~negative regulation of cell motion	17	0.802644	0.00284844	1642	63	13528	2.22315	0.999988	0.0631486		NF2, PDGFB, SMAD7, TBX5, ACTN1, PTPRU, PTEN, TRIB1, MIA3, NISCH, CDKN1B, DLL4, BCL2, TGFBR3, THBS1, RNF20, CHRD
GOTERM_BP_FAT	GO:0051272~positive regulation of cell motion	23	1.08593	0.00288969	1642	98	13528	1.93358	0.99999	0.0633304		IRS2, MAP2K1, LYN, PDGFB, TGFBR1, EDN1, SMAD3, ITGA2, MYO1F, FURIN, IRS1, CXCL10, MAPK1, IGF1R, MIA3, PTP4A1, BCL2, VEGFA, AMOT, HBEGF, THBS1, INSR, ADAM9
GOTERM_BP_FAT	GO:0030335~positive regulation of cell migration	21	0.991501	0.00432669	1642	89	13528	1.94397	1	0.0859416		IRS2, MAP2K1, PDGFB, EDN1, SMAD3, ITGA2, MYO1F, FURIN, IRS1, CXCL10, MAPK1, IGF1R, MIA3, PTP4A1, BCL2, VEGFA, AMOT, HBEGF, THBS1, INSR, ADAM9
GOTERM_BP_FAT	GO:0040017~positive regulation of locomotion	22	1.03872	0.00628652	1642	98	13528	1.84951	1	0.113647		IRS2, MAP2K1, PDGFB, EDN1, SMAD3, ITGA2, MYO1F, FURIN, IRS1, SLIT2, CXCL10, MAPK1, IGF1R, MIA3, PTP4A1, BCL2, VEGFA, AMOT, HBEGF, THBS1, INSR, ADAM9
GOTERM_BP_FAT	GO:0030336~negative regulation of cell migration	15	0.708215	0.00698811	1642	57	13528	2.16809	1	0.121714		NF2, PDGFB, SMAD7, TBX5, PTPRU, PTEN, TRIB1, MIA3, NISCH, DLL4, BCL2, TGFBR3, THBS1, RNF20, CHRD
GOTERM_BP_FAT	GO:0040013~negative regulation of locomotion	15	0.708215	0.0129001	1642	61	13528	2.02592	1	0.190121		NF2, PDGFB, SMAD7, TBX5, PTPRU, PTEN, TRIB1, MIA3, NISCH, DLL4, BCL2, TGFBR3, THBS1, RNF20, CHRD
Annotation Cluster 29	Enrichment Score: 2.8178336207766943
Category	Term	Count	%	PValue	List Total	Pop Hits	Pop Total	Fold Enrichment	Bonferroni	Benjamini		Genes
INTERPRO	IPR013763:Cyclin-related	13	0.613787	0.000709261	1950	37	16659	3.00162	0.774302	0.0944721		CCNT2, CCNK, CDK5R1, CCNJ, CCNF, RB1, FAM58A, CCNJL, CCNE2, CCNE1, CCND1, CCNYL1, CCNO
SP_PIR_KEYWORDS	cyclin	15	0.708215	0.000725693	2113	50	19235	2.73095	0.365663	0.0145758		CCNT2, CCNK, CDK5R1, CCNJ, CCNF, RUNX1T1, FAM58A, CCNJL, CCNE2, CCNE1, CCND1, CDKN1A, CDKN1B, CCNY, CCNYL1
INTERPRO	IPR006671:Cyclin, N-terminal	12	0.566572	0.000907903	1950	33	16659	3.10657	0.851274	0.106042		CCNT2, CCNE2, CCNE1, CCND1, CCNK, CCNJ, CCNY, CCNF, CCNYL1, FAM58A, CCNO, CCNJL
INTERPRO	IPR006670:Cyclin	13	0.613787	0.00153285	1950	40	16659	2.7765	0.959981	0.14864		CCNT2, CCNK, CCNJ, CCNF, RB1, FAM58A, CCNJL, CCNE2, CCNE1, CCND1, CCNY, CCNYL1, CCNO
INTERPRO	IPR004367:Cyclin, C-terminal	7	0.3305	0.00331646	1950	14	16659	4.27154	0.99906	0.235136		CCNE2, CCNE1, CCND1, CCNJ, CCNF, CCNO, CCNJL
SMART	SM00385:CYCLIN	13	0.613787	0.00521463	1230	40	9079	2.39892	0.850893	0.469727		CCNT2, CCNK, CCNJ, CCNF, RB1, FAM58A, CCNJL, CCNE2, CCNE1, CCND1, CCNY, CCNYL1, CCNO
Annotation Cluster 30	Enrichment Score: 2.807406285504192
Category	Term	Count	%	PValue	List Total	Pop Hits	Pop Total	Fold Enrichment	Bonferroni	Benjamini		Genes
GOTERM_BP_FAT	GO:0043487~regulation of RNA stability	11	0.519358	0.000262687	1642	24	13528	3.77609	0.648438	0.00963265		CALCR, ZFP36L2, TNFRSF1B, SERBP1, VEGFA, HNRNPD, SYNCRIP, IGF2BP1, GDNF, YBX1, YBX2
GOTERM_BP_FAT	GO:0043488~regulation of mRNA stability	10	0.472144	0.000629533	1642	22	13528	3.74488	0.918382	0.0192366		CALCR, ZFP36L2, SERBP1, VEGFA, HNRNPD, SYNCRIP, IGF2BP1, GDNF, YBX1, YBX2
GOTERM_BP_FAT	GO:0043489~RNA stabilization	7	0.3305	0.00596979	1642	15	13528	3.84474	1	0.10972		VEGFA, HNRNPD, SYNCRIP, IGF2BP1, GDNF, YBX1, YBX2
GOTERM_BP_FAT	GO:0048255~mRNA stabilization	7	0.3305	0.00596979	1642	15	13528	3.84474	1	0.10972		VEGFA, HNRNPD, SYNCRIP, IGF2BP1, GDNF, YBX1, YBX2
Annotation Cluster 31	Enrichment Score: 2.7943759209666954
Category	Term	Count	%	PValue	List Total	Pop Hits	Pop Total	Fold Enrichment	Bonferroni	Benjamini		Genes
GOTERM_BP_FAT	GO:0007264~small GTPase mediated signal transduction	70	3.305	1.59134e-07	1642	305	13528	1.89086	0.000632993	5.27647e-05		GNA13, RAB9A, RAB9B, GNA12, RASGEF1B, RRAD, SHOC2, ITSN1, RFXANK, ARL5A, NISCH, TIAM1, RASL10B, RAB23, RALB, RAPGEF4, RAB27B, RAPGEF2, RAP2B, ARL2, RAP2C, RREB1, ARHGEF7, RAB4B, ELMO1, ARL3, MAPK1, DNAJC27, CRKL, KRIT1, COL1A2, RAB15, SIAH2, ARL4D, RAPGEFL1, RASD1, NKIRAS1, NKIRAS2, ARL4A, NGF, GPN1, RAB7A, RALGPS2, RAB3C, USP8, RAB40C, RAB40A, RASGRP1, SOS1, SOS2, PTH, RAB11B, ADRA2A, RHEBL1, RA…
SP_PIR_KEYWORDS	prenylation	34	1.60529	0.000156944	2113	156	19235	1.98402	0.0937241	0.0037779		CPLX4, RAB7A, PALM, DNAJC25-GNG10, RAB9A, RAB3C, RAB9B, RAB40C, RAB40A, PPP1R16B, RASL10B, RALB, RAB23, RAB11B, PALM3, RAB27B, GNG5, INPP5A, RHEBL1, DNAJA2, RAP2B, RAB8A, RAP2C, RAB4B, UBL3, RAB40AL, NRAS, RAB32, GNG10, PTP4A1, DNAJC25, RAB22A, RAB15, RAP1B, RAB38, RASD1
INTERPRO	IPR005225:Small GTP-binding protein	36	1.69972	0.000411511	1950	167	16659	1.84162	0.578328	0.0755002		RAB7A, RAB9A, RAB3C, RAB9B, RAB40C, RRAD, RAB40A, ARL5A, RASL10B, RALB, RAB23, RAB11B, RAB27B, RHEBL1, ARL2, RAP2B, RAB8A, RAP2C, RASEF, RAB4B, TRIM23, ARL3, RAB40AL, DNAJC27, RAB32, NRAS, ARF4, RAB22A, RAB15, RAP1B, RAB38, ARL4D, NKIRAS1, RASD1, NKIRAS2, ARL4A
UP_SEQ_FEATURE	nucleotide phosphate-binding region:GTP	53	2.50236	0.000438222	2111	295	19113	1.62665	0.873504	0.158269		GNA13, RAB7A, GNAI3, RAB3C, SEPT2, RAB9A, ATL2, GNAI2, RAB9B, GNA12, RAB40C, RRAD, RRAGA, RAB40A, ARL5A, SRPR, ARL15, RASL10B, RAB11B, RALB, RAB23, TUBA1A, RAB27B, RHEBL1, ARL2, RAP2B, DNM3, RAB8A, GNAO1, RAP2C, RASEF, RAB4B, TRIM23, SEPT11, RAB40AL, ARL3, MFN2, GNAL, DNAJC27, RAB32, NRAS, GNAQ, RAB22A, ARF4, RAB15, RAP1B, RAB38, ARL4D, NKIRAS1, SEPT7, RASD1, NKIRAS2, ARL4A
SP_PIR_KEYWORDS	gtp-binding	57	2.69122	0.000585152	2113	329	19235	1.57715	0.307189	0.0125754		GNA13, RAB9A, SEPT2, RAB9B, ATL2, GNA12, RRAD, ARL5A, SRPR, ARL15, RASL10B, RAB23, RALB, RAB27B, TUBA1A, RAP2B, ARL2, RAP2C, SUCLG2, RAB4B, ARL3, MFN2, GNAL, DNAJC27, GNAQ, RAB15, ARL4D, RASD1, SEPT7, NKIRAS1, NKIRAS2, ARL4A, GPN1, RAB7A, GNAI3, RAB3C, GNAI2, GLUD1, RAB40C, RRAGA, RAB40A, RAB11B, RHEBL1, MOCS1, DNM3, RAB8A, GNAO1, RASEF, TRIM23, SEPT11, RAB40AL, NRAS, RAB32, ARF4, RAB22A, RAP1B, …
UP_SEQ_FEATURE	lipid moiety-binding region:S-geranylgeranyl cysteine	24	1.13314	0.000625749	2111	102	19113	2.13035	0.947795	0.190144		RAB7A, DNAJC25-GNG10, RAB9A, RAB3C, RAB9B, RAB40C, RAB40A, RASL10B, RALB, RAB11B, RAB23, RAB27B, GNG5, RAP2B, RAB8A, RAP2C, RAB4B, UBL3, RAB40AL, RAB32, GNG10, DNAJC25, RAB22A, RAB15, RAP1B, RAB38
INTERPRO	IPR001806:Ras GTPase	30	1.41643	0.000819094	1950	135	16659	1.89846	0.820784	0.101877		RAB7A, RAB3C, RAB9A, RAB9B, RAB40C, RRAD, RAB40A, RASL10B, RALB, RAB23, RAB11B, RAB27B, RHEBL1, RAP2B, RAB8A, RAP2C, RASEF, RAB4B, RAB40AL, DNAJC27, RAB32, NRAS, RAB22A, RAB15, RAP1B, RAB38, NKIRAS1, RASD1, NKIRAS2, ARL4A
INTERPRO	IPR003579:Ras small GTPase, Rab type	17	0.802644	0.00136732	1950	61	16659	2.38086	0.943335	0.140225		RAB7A, RAB8A, RAB9A, RAB3C, RAB9B, RASEF, RAB4B, RAB40C, RAB40AL, RAB40A, RAB32, RAB22A, RAB23, RAB11B, RAB15, RAB38, RAB27B
UP_SEQ_FEATURE	short sequence motif:Effector region	22	1.03872	0.00138141	2111	95	19113	2.09672	0.998527	0.290496		RAP2B, RAB7A, RAB8A, RAB3C, RAB9A, RAP2C, RAB9B, RAB4B, NRAS, RAB32, RASL10B, RAB22A, RAB23, RAB11B, RALB, RAP1B, RAB38, RAB27B, NKIRAS1, RASD1, NKIRAS2, RHEBL1
INTERPRO	IPR013753:Ras	27	1.27479	0.00239821	1950	125	16659	1.8453	0.99351	0.204653		RAB7A, RAB3C, RAB9A, RAB9B, RAB40C, RRAD, RAB40A, RALB, RAB23, RAB11B, RAB27B, RHEBL1, RAP2B, RAB8A, RAP2C, RASEF, RAB4B, RAB40AL, RAB32, NRAS, DNAJC27, RAB22A, RAB15, RAP1B, RAB38, NKIRAS1, RASD1
GOTERM_MF_FAT	GO:0005525~GTP binding	62	2.92729	0.00523976	1541	372	12983	1.40417	0.998902	0.191789		GNA13, RAB9A, SEPT2, SEPHS1, RAB9B, ATL2, GNA12, RRAD, ARL5A, SRPR, ARL15, CLP1, RASL10B, RAB23, RALB, RAB27B, TUBA1A, INSR, RAP2B, ARL2, RAP2C, SUCLG2, RAB4B, ARL3, MFN2, GNAL, DNAJC27, GNAQ, RAB15, ARL4D, RASD1, SEPT7, NKIRAS1, NKIRAS2, ARL4A, GPN1, RAB7A, GNAI3, RAB3C, GNAI2, GLUD2, GLUD1, RAB40C, RRAGA, RAB40A, RAB11B, MOCS1, RHEBL1, DNM3, RAB8A, GNAO1, RASEF, DOCK7, TRIM23, SEPT11, RAB40AL, …
SMART	SM00175:RAB	17	0.802644	0.00596778	1230	61	9079	2.05708	0.886821	0.419981		RAB7A, RAB8A, RAB9A, RAB3C, RAB9B, RASEF, RAB4B, RAB40C, RAB40AL, RAB40A, RAB32, RAB22A, RAB23, RAB11B, RAB15, RAB38, RAB27B
GOTERM_MF_FAT	GO:0032561~guanyl ribonucleotide binding	63	2.9745	0.00620449	1541	382	12983	1.38947	0.999688	0.200869		GNA13, RAB9A, SEPT2, SEPHS1, RAB9B, ATL2, GNA12, RRAD, ARL5A, SRPR, ARL15, CLP1, RASL10B, RAB23, RALB, RAB27B, TUBA1A, INSR, RAP2B, ARL2, RAP2C, SUCLG2, RAB4B, ARL3, MFN2, GNAL, DNAJC27, GNAQ, PDE5A, RAB15, ARL4D, RASD1, SEPT7, NKIRAS1, NKIRAS2, ARL4A, GPN1, RAB7A, GNAI3, RAB3C, GNAI2, GLUD2, GLUD1, RAB40C, RRAGA, RAB40A, RAB11B, MOCS1, RHEBL1, DNM3, RAB8A, GNAO1, RASEF, DOCK7, TRIM23, SEPT11, RA…
GOTERM_MF_FAT	GO:0019001~guanyl nucleotide binding	63	2.9745	0.00620449	1541	382	12983	1.38947	0.999688	0.200869		GNA13, RAB9A, SEPT2, SEPHS1, RAB9B, ATL2, GNA12, RRAD, ARL5A, SRPR, ARL15, CLP1, RASL10B, RAB23, RALB, RAB27B, TUBA1A, INSR, RAP2B, ARL2, RAP2C, SUCLG2, RAB4B, ARL3, MFN2, GNAL, DNAJC27, GNAQ, PDE5A, RAB15, ARL4D, RASD1, SEPT7, NKIRAS1, NKIRAS2, ARL4A, GPN1, RAB7A, GNAI3, RAB3C, GNAI2, GLUD2, GLUD1, RAB40C, RRAGA, RAB40A, RAB11B, MOCS1, RHEBL1, DNM3, RAB8A, GNAO1, RASEF, DOCK7, TRIM23, SEPT11, RA…
GOTERM_MF_FAT	GO:0003924~GTPase activity	36	1.69972	0.0247804	1541	211	12983	1.43745	1	0.408399		GNA13, RAB7A, DNAJC25-GNG10, GNAI3, RAB9A, ATL2, GNAI2, GNA12, RRAD, SRPR, RASL10B, RALB, RAB11B, RAB27B, TUBA1A, GNG5, RHEBL1, RAP2B, DNM3, GNAO1, RAP2C, RAB4B, TRIM23, MFN2, GNAL, NRAS, GNB2, GNAQ, GNG10, ARF4, DNAJC25, RAB22A, RAP1B, RAB38, ARL4D, RASD1, NKIRAS1, NKIRAS2
SP_PIR_KEYWORDS	methylation	37	1.74693	0.036436	2113	242	19235	1.39181	1	0.266768		CPLX4, RAB7A, DNAJC25-GNG10, RAB3C, RAB40A, HNRNPA3, GORASP2, RASL10B, HNRNPD, RALB, RAB23, RAB11B, PALM3, QKI, RAB27B, GNG5, RHEBL1, RAP2B, RAB8A, ACTC1, RAP2C, RAB4B, TP53, ELAVL4, HMGA1, UBL3, HNRNPA1, FXR1, NRAS, EP300, TAF15, GNG10, DNAJC25, RAB15, H3F3B, RAP1B, H3F3C, RASD1, CALM1
UP_SEQ_FEATURE	propeptide:Removed in mature form	27	1.27479	0.470728	2111	229	19113	1.0675	1	1		CPLX4, DNAJC25-GNG10, PDGFB, CNTFR, RAB40A, UFM1, MAP1LC3B, GPC6, RASL10B, RALB, RAB23, RAB11B, PALM3, GNG5, RHEBL1, RECK, RAP2B, RAB8A, ACTC1, RAP2C, RTN4R, UBL3, NRAS, GNG10, DNAJC25, CNTN4, RAP1B, OMG, RASD1
Annotation Cluster 32	Enrichment Score: 2.7099629298644867
Category	Term	Count	%	PValue	List Total	Pop Hits	Pop Total	Fold Enrichment	Bonferroni	Benjamini		Genes
GOTERM_BP_FAT	GO:0010033~response to organic substance	125	5.90179	2.7049e-05	1642	721	13528	1.42835	0.10204	0.00153638		THRA, SLC6A1, PDGFB, VAPB, OSMR, PTGS1, PDE3B, PMAIP1, IL10, GHRHR, PRKAR2A, FNTA, EIF4EBP2, CHRNA7, FAS, GNG5, INSR, EIF2B5, ADAM9, IRS2, GATM, SOCS3, SOCS1, LIFR, MFGE8, PTPRU, IRS1, PPARGC1B, JUNB, MAPK1, GRB10, MSX1, EP300, COL1A1, NGF, CCL2, GCLC, TXN2, ERBB3, BCL2L1, LIN28A, TIMP3, LIN28B, AHSG, IDH1, ERO1L, PGGT1B, MAP2K1, KLF10, TGFBR1, NR4A2, SMAD3, ITGA2, SMAD1, HERPUD2, EPHA3, CDKN1A, …
GOTERM_BP_FAT	GO:0009719~response to endogenous stimulus	77	3.63551	6.03601e-05	1642	405	13528	1.56638	0.213514	0.00288955		DNAJC25-GNG10, THRA, TACR3, SLC6A1, PDGFB, PTGS1, PDE3B, AP3S1, PTEN, GHRHR, LATS2, IL10, ACVR1C, CCNE1, PRKAR2A, EIF4EBP2, FAS, GNG5, FOSL1, INSR, EIF2B5, ADAM9, IHH, GHR, IRS2, LYN, GATM, SOCS3, SOCS1, ESR1, ADIPOR2, MFGE8, PTPRU, IRS1, JUNB, PPARGC1B, MAPK1, GNAL, GRB10, CCND1, EP300, BTG2, GNB2, DNAJC25, COL1A1, NGF, CALCR, GCLC, CCL2, ERBB3, TXN2, BCL2L1, TIMP3, AHSG, IGF1R, BCL2, IDH1, KDM3…
GOTERM_BP_FAT	GO:0009725~response to hormone stimulus	71	3.35222	6.87445e-05	1642	367	13528	1.59387	0.239321	0.00321299		DNAJC25-GNG10, THRA, TACR3, SLC6A1, PDGFB, PTGS1, PDE3B, AP3S1, PTEN, GHRHR, LATS2, IL10, ACVR1C, CCNE1, PRKAR2A, EIF4EBP2, FAS, GNG5, FOSL1, INSR, EIF2B5, ADAM9, IHH, GHR, IRS2, LYN, GATM, SOCS3, SOCS1, ESR1, ADIPOR2, MFGE8, PTPRU, IRS1, JUNB, PPARGC1B, MAPK1, GRB10, CCND1, EP300, BTG2, GNB2, DNAJC25, COL1A1, NGF, CALCR, GCLC, CCL2, ERBB3, TXN2, BCL2L1, TIMP3, AHSG, IGF1R, BCL2, IDH1, KDM3A, THB…
GOTERM_BP_FAT	GO:0043434~response to peptide hormone stimulus	31	1.46364	0.00561683	1642	154	13528	1.65845	1	0.105019		ERBB3, AP3S1, PDE3B, BCL2L1, IL10, GHRHR, ACVR1C, AHSG, IGF1R, EIF4EBP2, BCL2, INSR, GHR, EIF2B5, IRS2, WDTC1, LYN, GATM, SOCS3, PTPRA, SOCS1, APPL1, IRS1, JUNB, STAT3, GRB10, BTG2, TSC1, COL1A1, ABCC5, NGF
GOTERM_BP_FAT	GO:0032870~cellular response to hormone stimulus	27	1.27479	0.00905176	1642	133	13528	1.67252	1	0.147334		DNAJC25-GNG10, THRA, ERBB3, AP3S1, PDE3B, LATS2, GHRHR, AHSG, IGF1R, PRKAR2A, EIF4EBP2, KDM3A, INSR, GNG5, GHR, IRS2, WDTC1, PTPRA, ADIPOR2, ITGA2, APPL1, IRS1, JUNB, STAT3, GRB10, DUSP1, GNB2, GNG10, DNAJC25
GOTERM_BP_FAT	GO:0032868~response to insulin stimulus	21	0.991501	0.0160466	1642	100	13528	1.73013	1	0.223082		IRS2, WDTC1, LYN, ERBB3, SOCS3, PTPRA, PDE3B, AP3S1, APPL1, IRS1, IL10, GHRHR, ACVR1C, AHSG, IGF1R, GRB10, EIF4EBP2, TSC1, INSR, ABCC5, GHR
GOTERM_BP_FAT	GO:0032869~cellular response to insulin stimulus	15	0.708215	0.0317059	1642	68	13528	1.81737	1	0.339588		IRS2, WDTC1, ERBB3, PTPRA, PDE3B, AP3S1, APPL1, IRS1, GHRHR, AHSG, IGF1R, GRB10, EIF4EBP2, INSR, GHR
GOTERM_BP_FAT	GO:0008286~insulin receptor signaling pathway	9	0.424929	0.0720128	1642	37	13528	2.00402	1	0.533507		IGF1R, IRS2, GRB10, EIF4EBP2, PTPRA, AP3S1, APPL1, INSR, IRS1
Annotation Cluster 33	Enrichment Score: 2.6738348258883637
Category	Term	Count	%	PValue	List Total	Pop Hits	Pop Total	Fold Enrichment	Bonferroni	Benjamini		Genes
GOTERM_BP_FAT	GO:0010941~regulation of cell death	136	6.42115	7.49191e-05	1642	815	13528	1.37481	0.257784	0.00346044		ITGB3BP, CBX4, TNFSF15, EIF5A, PMAIP1, ITSN1, GDNF, CIAPIN1, IL10, CUL2, G2E3, MAP3K5, BDNF, PGP, APP, FNTA, ATG5, TIAM1, TIA1, RARB, FAS, NET1, ADAM9, RARG, SOCS3, HRK, SKP2, PIM1, ACTN1, BCL2L11, NME6, MAPK1, MSX1, SSTR3, TXNDC5, VEGFA, MAPK8, NGF, CDK5R1, CCL2, GCLC, ERBB3, SOX4, RRAGA, BCL2L2, BCL2L1, SOX9, MST4, TIMP3, PLAGL1, HELLS, PLAGL2, B4GALT1, VAV3, NTF3, BECN1, LGALS1, KLF10, TGFBR1,…
GOTERM_BP_FAT	GO:0042981~regulation of apoptosis	134	6.32672	8.95177e-05	1642	804	13528	1.37312	0.299672	0.00395003		ITGB3BP, CBX4, TNFSF15, EIF5A, PMAIP1, ITSN1, GDNF, CIAPIN1, IL10, CUL2, G2E3, MAP3K5, BDNF, PGP, APP, FNTA, ATG5, TIAM1, TIA1, RARB, FAS, NET1, ADAM9, RARG, SOCS3, HRK, SKP2, PIM1, ACTN1, BCL2L11, NME6, MAPK1, MSX1, SSTR3, TXNDC5, VEGFA, MAPK8, NGF, CDK5R1, CCL2, GCLC, ERBB3, SOX4, BCL2L2, BCL2L1, SOX9, MST4, TIMP3, PLAGL1, HELLS, PLAGL2, B4GALT1, VAV3, NTF3, BECN1, LGALS1, KLF10, TGFBR1, CIDEB,…
GOTERM_BP_FAT	GO:0043067~regulation of programmed cell death	134	6.32672	0.000138812	1642	812	13528	1.35959	0.424416	0.00545409		ITGB3BP, CBX4, TNFSF15, EIF5A, PMAIP1, ITSN1, GDNF, CIAPIN1, IL10, CUL2, G2E3, MAP3K5, BDNF, PGP, APP, FNTA, ATG5, TIAM1, TIA1, RARB, FAS, NET1, ADAM9, RARG, SOCS3, HRK, SKP2, PIM1, ACTN1, BCL2L11, NME6, MAPK1, MSX1, SSTR3, TXNDC5, VEGFA, MAPK8, NGF, CDK5R1, CCL2, GCLC, ERBB3, SOX4, BCL2L2, BCL2L1, SOX9, MST4, TIMP3, PLAGL1, HELLS, PLAGL2, B4GALT1, VAV3, NTF3, BECN1, LGALS1, KLF10, TGFBR1, CIDEB,…
GOTERM_BP_FAT	GO:0010942~positive regulation of cell death	71	3.35222	0.00776835	1642	435	13528	1.34471	1	0.132677		ITGB3BP, SH3RF1, ZMAT3, FASLG, EIF5A, PMAIP1, ITSN1, PTEN, IL10, RPS3, ACVR1B, CUL2, MAP3K5, CASP3, APP, TIAM1, AEN, TIA1, FAS, RARB, FOSL1, NET1, PPP2R1A, RARG, ARHGEF7, AIFM1, TP53, SKP2, HRK, ARHGEF12, BCL2L11, DAPK1, MAPK1, ADRB2, SSTR3, PSEN2, IL12A, MAPK8, NGF, DPF2, CDK5R1, RRAGA, SOX4, BCL2L1, ZBTB16, TIMP3, PLAGL1, SOS1, DDX19B, BCL2, MAP3K1, SOS2, PTH, PHLDA3, PLAGL2, B4GALT1, CEBPB, VA…
GOTERM_BP_FAT	GO:0043065~positive regulation of apoptosis	70	3.305	0.00872623	1642	430	13528	1.34119	1	0.144174		ITGB3BP, SH3RF1, ZMAT3, FASLG, EIF5A, PMAIP1, ITSN1, PTEN, IL10, RPS3, ACVR1B, CUL2, MAP3K5, CASP3, APP, TIAM1, AEN, TIA1, FAS, RARB, FOSL1, NET1, PPP2R1A, RARG, ARHGEF7, AIFM1, TP53, SKP2, HRK, ARHGEF12, BCL2L11, DAPK1, MAPK1, ADRB2, SSTR3, PSEN2, IL12A, MAPK8, NGF, DPF2, CDK5R1, SOX4, BCL2L1, ZBTB16, TIMP3, PLAGL1, SOS1, DDX19B, BCL2, MAP3K1, SOS2, PTH, PHLDA3, PLAGL2, B4GALT1, CEBPB, VAV3, TBX…
GOTERM_BP_FAT	GO:0043068~positive regulation of programmed cell death	70	3.305	0.0101842	1642	433	13528	1.3319	1	0.157903		ITGB3BP, SH3RF1, ZMAT3, FASLG, EIF5A, PMAIP1, ITSN1, PTEN, IL10, RPS3, ACVR1B, CUL2, MAP3K5, CASP3, APP, TIAM1, AEN, TIA1, FAS, RARB, FOSL1, NET1, PPP2R1A, RARG, ARHGEF7, AIFM1, TP53, SKP2, HRK, ARHGEF12, BCL2L11, DAPK1, MAPK1, ADRB2, SSTR3, PSEN2, IL12A, MAPK8, NGF, DPF2, CDK5R1, SOX4, BCL2L1, ZBTB16, TIMP3, PLAGL1, SOS1, DDX19B, BCL2, MAP3K1, SOS2, PTH, PHLDA3, PLAGL2, B4GALT1, CEBPB, VAV3, TBX…
GOTERM_BP_FAT	GO:0006917~induction of apoptosis	52	2.45515	0.0245106	1642	320	13528	1.33879	1	0.295419		ITGB3BP, SH3RF1, ZMAT3, FASLG, EIF5A, PMAIP1, ITSN1, PTEN, RPS3, ACVR1B, CUL2, APP, CASP3, MAP3K5, TIAM1, TIA1, AEN, FAS, NET1, PPP2R1A, AIFM1, ARHGEF7, HRK, TP53, ARHGEF12, BCL2L11, DAPK1, MAPK1, SSTR3, PSEN2, MAPK8, NGF, DPF2, TIMP3, PLAGL1, DDX19B, SOS1, PTH, SOS2, PHLDA3, PLAGL2, VAV3, CEBPB, TBX5, TGFBR1, KLF10, CIDEB, SMAD3, CDKN1A, RNF7, CDKN1B, ABL1
GOTERM_BP_FAT	GO:0012502~induction of programmed cell death	52	2.45515	0.02582	1642	321	13528	1.33462	1	0.301571		ITGB3BP, SH3RF1, ZMAT3, FASLG, EIF5A, PMAIP1, ITSN1, PTEN, RPS3, ACVR1B, CUL2, APP, CASP3, MAP3K5, TIAM1, TIA1, AEN, FAS, NET1, PPP2R1A, AIFM1, ARHGEF7, HRK, TP53, ARHGEF12, BCL2L11, DAPK1, MAPK1, SSTR3, PSEN2, MAPK8, NGF, DPF2, TIMP3, PLAGL1, DDX19B, SOS1, PTH, SOS2, PHLDA3, PLAGL2, VAV3, CEBPB, TBX5, TGFBR1, KLF10, CIDEB, SMAD3, CDKN1A, RNF7, CDKN1B, ABL1
Annotation Cluster 34	Enrichment Score: 2.661677288980019
Category	Term	Count	%	PValue	List Total	Pop Hits	Pop Total	Fold Enrichment	Bonferroni	Benjamini		Genes
GOTERM_BP_FAT	GO:0035239~tube morphogenesis	31	1.46364	0.000221524	1642	127	13528	2.01103	0.585855	0.00828193		GNA13, HOXA11, WNT3A, EDN1, LGR4, EDNRA, SPRY2, WNT4, HAND1, BCL2, PLXND1, ALX1, IHH, HECTD1, CYR61, B4GALT1, RET, SMAD4, FZD3, BCL2L11, VASP, FZD6, MYCN, MIB1, EYA1, TSC1, VEGFA, SIX1, PBX1, PTCH1, ACVR1
GOTERM_BP_FAT	GO:0001763~morphogenesis of a branching structure	19	0.897073	0.00268933	1642	74	13528	2.11535	0.999978	0.0603972		B4GALT1, GNA13, COL13A1, HOXA11, EDN1, SMAD4, MYCN, EDNRA, SPRY2, EPHA7, EYA1, BCL2, VEGFA, SIX1, PBX1, PLXND1, CYR61, IHH, ACVR1
GOTERM_BP_FAT	GO:0048754~branching morphogenesis of a tube	17	0.802644	0.00398846	1642	65	13528	2.15475	1	0.0832269		B4GALT1, GNA13, HOXA11, EDN1, SMAD4, MYCN, EDNRA, SPRY2, EYA1, BCL2, VEGFA, SIX1, PBX1, PLXND1, CYR61, IHH, ACVR1
GOTERM_BP_FAT	GO:0001569~patterning of blood vessels	8	0.377715	0.00949338	1642	21	13528	3.13857	1	0.150916		GNA13, EDNRA, VEGFA, EDN1, PLXND1, CYR61, IHH, ACVR1
Annotation Cluster 35	Enrichment Score: 2.6456491196512655
Category	Term	Count	%	PValue	List Total	Pop Hits	Pop Total	Fold Enrichment	Bonferroni	Benjamini		Genes
UP_SEQ_FEATURE	zinc finger region:C3H1-type 3	10	0.472144	0.000128885	2111	20	19113	4.527	0.455557	0.0589878		ZC3H3, ZC3H10, MBNL2, ZC3H11A, MBNL3, CPSF4, UNK, MBNL1, ZC3H6, MKRN3
UP_SEQ_FEATURE	zinc finger region:C3H1-type 1	11	0.519358	0.000984921	2111	30	19113	3.3198	0.990421	0.239228		ZC3H3, ZFP36L2, ZC3H10, MBNL2, ZC3H11A, MBNL3, CPSF4, UNK, MBNL1, ZC3H6, MKRN3
UP_SEQ_FEATURE	zinc finger region:C3H1-type 2	11	0.519358	0.000984921	2111	30	19113	3.3198	0.990421	0.239228		ZC3H3, ZFP36L2, ZC3H10, MBNL2, ZC3H11A, MBNL3, CPSF4, UNK, MBNL1, ZC3H6, MKRN3
INTERPRO	IPR000571:Zinc finger, CCCH-type	14	0.661001	0.00581812	1950	52	16659	2.30006	0.999995	0.31789		RBM22, ZC3H3, ZC3H10, HELZ, MBNL2, MBNL1, ZC3H6, MKRN3, ZFP36L2, ZC3H11A, MBNL3, UNK, CPSF4, DHX57
UP_SEQ_FEATURE	zinc finger region:C3H1-type 4	6	0.283286	0.00980827	2111	13	19113	4.17877	1	0.715378		ZC3H3, MBNL2, MBNL3, CPSF4, UNK, MBNL1
SMART	SM00356:ZnF_C3H1	14	0.661001	0.018738	1230	52	9079	1.98727	0.998977	0.497688		RBM22, ZC3H3, ZC3H10, HELZ, MBNL2, MBNL1, ZC3H6, MKRN3, ZFP36L2, ZC3H11A, MBNL3, UNK, CPSF4, DHX57
Annotation Cluster 36	Enrichment Score: 2.6410056431380236
Category	Term	Count	%	PValue	List Total	Pop Hits	Pop Total	Fold Enrichment	Bonferroni	Benjamini		Genes
GOTERM_BP_FAT	GO:0040008~regulation of growth	70	3.305	1.07462e-05	1642	341	13528	1.69124	0.0418579	0.000724469		RTN4, ZMAT3, NELL2, PEX5, GHRHR, TTL, ACVR1C, ACVR1B, EPC1, AGPAT6, APP, WISP3, HLX, HTRA3, SEMA3A, INSR, NET1, GHR, CYR61, PPP2R1A, SOCS3, SOCS1, SOCS6, ADIPOR2, TP53, SOCS4, RB1, SOCS5, HMGA2, PROX1, CHPT1, BCL2L11, TNKS2, OSM, ADRB2, EP300, ADRB1, PRDM4, BTG1, NPPC, ALOX12, NGF, EXTL3, TFCP2L1, EGLN2, ADRB3, CHD7, TSPYL2, TRO, BCL2, CAMK2D, BRMS1L, CRIM1, ENO1, TBX5, TGFBR1, ARMC10, PSRC1, SMA…
GOTERM_BP_FAT	GO:0032535~regulation of cellular component size	55	2.59679	0.000144038	1642	271	13528	1.67207	0.436264	0.00560354		RTN4, PDGFB, CAPZA2, EDN1, CAPZA1, DSTN, ACTR3, ACVR1B, APP, SEMA3A, PPP2R1A, RARG, ADIPOR2, TP53, RB1, SOCS5, FGF20, NEBL, EP300, PRDM4, BTG1, ARPC5L, NCK1, BIN3, ALOX12, NGF, CAV3, FGFR1, EXTL3, RDX, ARPC5, PFN2, CDC42EP2, TSPYL2, BCL2, MAP3K1, TRO, ACTR3C, RASA1, NEFM, ENO1, WDTC1, TGFBR1, PSRC1, SMAD4, SMAD3, RICTOR, CDKN1A, CDKN1B, TSC1, CDKN2AIP, AMOT, TGFBR3, HBEGF, WNT7A
GOTERM_BP_FAT	GO:0045926~negative regulation of growth	24	1.13314	0.00598926	1642	110	13528	1.79754	1	0.109555		RTN4, PPP2R1A, PSRC1, ADIPOR2, TP53, SMAD4, SMAD3, RB1, ATXN2, ACVR1B, ADRB3, CDKN1A, ADRB2, TSPYL2, ADRB1, CDKN1B, PRDM4, BTG1, CDKN2AIP, TRO, BCL2, PTCH1, SEMA3A, ENO1
GOTERM_BP_FAT	GO:0008361~regulation of cell size	38	1.79415	0.00902603	1642	206	13528	1.51977	1	0.147546		CAV3, RTN4, FGFR1, EXTL3, PDGFB, EDN1, ACVR1B, APP, TSPYL2, TRO, BCL2, SEMA3A, ENO1, PPP2R1A, WDTC1, RARG, TGFBR1, PSRC1, SMAD4, ADIPOR2, TP53, SMAD3, RB1, SOCS5, FGF20, CDKN1A, CDKN1B, EP300, PRDM4, TSC1, BTG1, CDKN2AIP, AMOT, TGFBR3, HBEGF, BIN3, ALOX12, NGF
GOTERM_BP_FAT	GO:0001558~regulation of cell growth	36	1.69972	0.0101681	1642	194	13528	1.52884	1	0.158284		RTN4, EXTL3, EGLN2, TTL, ACVR1B, TSPYL2, WISP3, BCL2, TRO, CAMK2D, SEMA3A, HTRA3, CRIM1, NET1, CYR61, ENO1, PPP2R1A, TGFBR1, PSRC1, SMAD4, ADIPOR2, TP53, SMAD3, RB1, LMX1A, CHPT1, CISH, CDKN1A, CDKN1B, EP300, PRDM4, BTG1, CDKN2AIP, HBEGF, ALOX12, NGF
GOTERM_BP_FAT	GO:0045792~negative regulation of cell size	21	0.991501	0.0144327	1642	99	13528	1.74761	1	0.206565		RTN4, CAV3, PPP2R1A, PSRC1, ADIPOR2, TP53, SMAD4, SMAD3, RB1, ACVR1B, CDKN1A, TSPYL2, CDKN1B, PRDM4, TSC1, BTG1, CDKN2AIP, TRO, BCL2, SEMA3A, ENO1
GOTERM_BP_FAT	GO:0030308~negative regulation of cell growth	19	0.897073	0.0265324	1642	92	13528	1.70148	1	0.304209		RTN4, PPP2R1A, PSRC1, ADIPOR2, TP53, SMAD4, SMAD3, RB1, ACVR1B, CDKN1A, TSPYL2, CDKN1B, PRDM4, BTG1, CDKN2AIP, TRO, BCL2, SEMA3A, ENO1
Annotation Cluster 37	Enrichment Score: 2.638941161364435
Category	Term	Count	%	PValue	List Total	Pop Hits	Pop Total	Fold Enrichment	Bonferroni	Benjamini		Genes
GOTERM_BP_FAT	GO:0000082~G1/S transition of mitotic cell cycle	23	1.08593	2.13987e-07	1642	56	13528	3.38377	0.000851093	5.00844e-05		BCAT1, PPP6C, E2F6, DBF4, CAMK2G, PIM1, SKP2, GPR132, RB1, CDC34, CDC25A, LATS2, CCNE1, CUL2, ACVR1B, CCND1, CDKN1A, CDKN1B, BCL2, PPP3CB, CAMK2D, PPP3CA, ACVR1
SP_PIR_KEYWORDS	cell cycle	85	4.01322	2.00618e-06	2113	461	19235	1.67846	0.00125708	0.000114346		CCNT2, STEAP3, KIF23, E2F2, E2F3, SEPT2, CDC14A, E2F6, E2F7, DBF4, SENP5, LATS2, RCBTB1, CCNE2, CCNE1, CDCA8, RAD21, SEH1L, VPS4A, KLK10, H2AFX, TLK1, STAG2, ARL2, ESCO1, CCNK, ANAPC4, CCNF, PIM1, TP53, UBE2I, RB1, HMGA2, WEE1, TACC1, ARL3, MAPK1, PPM1D, CCND1, EP300, UHRF2, MAPK6, RCC2, NEK9, BIN3, G0S2, TMPRSS11A, SIAH1, PDCD6IP, SIAH2, SEPT7, GADD45A, PPP6C, NEK3, AHCTF1, ANLN, CEP164, CHEK1, …
GOTERM_BP_FAT	GO:0051329~interphase of mitotic cell cycle	30	1.41643	8.74464e-06	1642	103	13528	2.39963	0.0341967	0.000632438		BCAT1, PPP6C, E2F6, DBF4, CAMK2G, CHEK1, CDC34, LATS2, CCNE1, CUL2, ACVR1B, APP, BCL2, CAMK2D, PPP3CB, PPP3CA, ANAPC4, PIM1, SKP2, CDC23, GPR132, RB1, CDC25A, CDKN1A, CCND1, PPM1D, CDKN1B, ABL1, GADD45A, ACVR1
GOTERM_BP_FAT	GO:0051325~interphase	30	1.41643	1.6025e-05	1642	106	13528	2.33172	0.0617736	0.00102792		BCAT1, PPP6C, E2F6, DBF4, CAMK2G, CHEK1, CDC34, LATS2, CCNE1, CUL2, ACVR1B, APP, BCL2, CAMK2D, PPP3CB, PPP3CA, ANAPC4, PIM1, SKP2, CDC23, GPR132, RB1, CDC25A, CDKN1A, CCND1, PPM1D, CDKN1B, ABL1, GADD45A, ACVR1
GOTERM_BP_FAT	GO:0007049~cell cycle	125	5.90179	0.000646324	1642	776	13528	1.32712	0.92366	0.0195944		SEPT2, DBF4, BTRC, RCBTB1, CUL2, CDCA8, APP, RAD21, VPS4A, H2AFX, TLK1, STAG2, ESCO1, ANAPC4, SKP2, PIM1, ESPL1, GPR132, SKP1, WEE1, TACC1, MAPK1, EP300, UHRF2, RCC2, MAPK6, PSMA4, PRDM5, NEK9, TMPRSS11A, BIN3, PDCD6IP, SEPT7, NEK3, CHEK1, ANLN, CEP164, CDC34, SESN1, PLAGL1, DUSP13, OVOL1, PBRM1, CLASP2, LFNG, HELLS, TFDP1, PARD6B, MAP2K1, CDC23, SMAD3, PCNP, GAS7, CDC27, SEPT11, CDKN1A, CDKN1B, …
GOTERM_BP_FAT	GO:0000278~mitotic cell cycle	66	3.11615	0.00124992	1642	370	13528	1.46961	0.993102	0.0320031		KIF23, SEPT2, E2F6, DBF4, BTRC, LATS2, ACVR1B, CCNE1, CUL2, APP, CDCA8, RAD21, SEH1L, PSMD7, STAG2, CCNK, ANAPC4, CCNF, PIM1, SKP2, GPR132, UBE2I, ESPL1, RB1, SKP1, HMGA2, WEE1, PPM1D, CCND1, RCC2, PSMA4, PRDM5, NEK9, SEPT7, GADD45A, ACVR1, BCAT1, PPP6C, NEK3, CAMK2G, ANLN, CEP164, CHEK1, CDC34, CEP55, BCL2, CAMK2D, PPP3CB, PBRM1, PAFAH1B1, PPP3CA, CLASP2, HELLS, MAP2K1, PDS5A, CDC23, CDC27, RGS1…
SP_PIR_KEYWORDS	cell division	45	2.12465	0.00318711	2113	264	19235	1.55168	0.864869	0.0476449		KIF23, CCNT2, SEPT2, NEK3, CDC14A, AHCTF1, ANLN, CEP164, CEP55, SENP5, LATS2, CCNE2, CCNE1, CDCA8, RAD21, SEH1L, VPS4A, PAFAH1B1, CLASP2, STAG2, HELLS, CSNK1A1, PARD6B, CCNK, PDS5A, ANAPC4, CCNF, CDC23, UBE2I, HMGA2, CDC25A, WEE1, SEPT11, TACC1, ARL3, FSD1, CCND1, RCC2, ANXA11, CENPV, NEK9, BIN3, PDCD6IP, SMC1A, SEPT7
GOTERM_BP_FAT	GO:0051301~cell division	52	2.45515	0.00549714	1642	295	13528	1.45225	1	0.103868		CCNT2, KIF23, SEPT2, CDC14A, WNT3A, SENP5, LATS2, DSTN, CCNE2, CCNE1, CDCA8, RAD21, SEH1L, VPS4A, STAG2, CCNK, STX2, ANAPC4, CCNF, UBE2I, ESPL1, RB1, HMGA2, TACC1, WEE1, ARL3, CCND1, RCC2, NEK9, BIN3, PDCD6IP, SEPT7, NEK3, DIAPH2, AHCTF1, CEP164, ANLN, CEP55, ZBTB16, PAFAH1B1, CLASP2, RASA1, HELLS, PARD6B, PDS5A, CDC23, CDC25A, SEPT11, FSD1, ANXA11, CENPV, SMC1A
GOTERM_BP_FAT	GO:0022403~cell cycle phase	67	3.16336	0.0118426	1642	414	13528	1.33332	1	0.177226		KIF23, SEPT2, E2F6, DBF4, LATS2, ACVR1B, CCNE1, CUL2, APP, CDCA8, RAD21, SEH1L, H2AFX, FANCA, STAG2, CCNK, ANAPC4, CCNF, PIM1, SKP2, GPR132, UBE2I, ESPL1, RB1, HMGA2, WEE1, PPM1D, CCND1, RCC2, NEK9, SEPT7, GADD45A, ACVR1, BCAT1, PPP6C, NEK3, CAMK2G, ANLN, CEP164, CHEK1, CDC34, CEP55, DUSP13, BCL2, OVOL1, CYP26B1, CAMK2D, PPP3CB, PBRM1, PAFAH1B1, PPP3CA, CLASP2, LFNG, HELLS, MAP2K1, PDS5A, CDC23, …
SP_PIR_KEYWORDS	mitosis	30	1.41643	0.027279	2113	183	19235	1.49232	1	0.219435		KIF23, SEPT2, NEK3, CEP164, ANLN, CEP55, LATS2, CDCA8, RAD21, SEH1L, PAFAH1B1, CLASP2, HELLS, STAG2, CSNK1A1, CCNK, PDS5A, CCNF, ANAPC4, CDC23, UBE2I, HMGA2, CDC25A, WEE1, FSD1, RCC2, CENPV, NEK9, SMC1A, SEPT7
GOTERM_BP_FAT	GO:0022402~cell cycle process	84	3.96601	0.0353228	1642	565	13528	1.22487	1	0.358781		KIF23, SEPT2, E2F6, BTRC, DBF4, RPRM, LATS2, CUL2, ACVR1B, CCNE1, CDCA8, APP, RAD21, SEH1L, H2AFX, FANCA, PSMD7, STAG2, CCNK, ANAPC4, CCNF, PIM1, TP53, SKP2, ESPL1, UBE2I, GPR132, RB1, SKP1, HMGA2, WEE1, MFN2, EIF4G2, PPM1D, CCND1, RCC2, PSMA4, IL12A, NEK9, MDM4, SEPT7, GADD45A, ACVR1, BCAT1, PPP6C, NEK3, CAMK2G, ANLN, CEP164, CHEK1, CDC34, CEP55, SESN1, PLAGL1, DUSP13, BCL2, OVOL1, CYP26B1, CAMK…
GOTERM_BP_FAT	GO:0000087~M phase of mitotic cell cycle	35	1.6525	0.0983699	1642	224	13528	1.2873	1	0.62072		KIF23, SEPT2, NEK3, CEP164, ANLN, CEP55, LATS2, CDCA8, RAD21, SEH1L, PBRM1, PAFAH1B1, CLASP2, STAG2, HELLS, CCNK, PDS5A, MAP2K1, CCNF, ANAPC4, CDC23, UBE2I, ESPL1, HMGA2, CDC27, CDC25A, WEE1, RGS14, FSD1, MPHOSPH9, RCC2, CENPV, NEK9, SMC1A, SEPT7
GOTERM_BP_FAT	GO:0000280~nuclear division	34	1.60529	0.114947	1642	220	13528	1.27326	1	0.666051		KIF23, SEPT2, NEK3, CEP164, ANLN, CEP55, LATS2, CDCA8, RAD21, SEH1L, PBRM1, PAFAH1B1, CLASP2, STAG2, HELLS, CCNK, PDS5A, MAP2K1, CCNF, ANAPC4, CDC23, ESPL1, UBE2I, HMGA2, CDC27, CDC25A, WEE1, RGS14, FSD1, RCC2, CENPV, NEK9, SMC1A, SEPT7
GOTERM_BP_FAT	GO:0007067~mitosis	34	1.60529	0.114947	1642	220	13528	1.27326	1	0.666051		KIF23, SEPT2, NEK3, CEP164, ANLN, CEP55, LATS2, CDCA8, RAD21, SEH1L, PBRM1, PAFAH1B1, CLASP2, STAG2, HELLS, CCNK, PDS5A, MAP2K1, CCNF, ANAPC4, CDC23, ESPL1, UBE2I, HMGA2, CDC27, CDC25A, WEE1, RGS14, FSD1, RCC2, CENPV, NEK9, SMC1A, SEPT7
GOTERM_BP_FAT	GO:0048285~organelle fission	35	1.6525	0.122884	1642	229	13528	1.2592	1	0.683092		KIF23, SEPT2, NEK3, CEP164, ANLN, CEP55, LATS2, CDCA8, RAD21, SEH1L, PBRM1, PAFAH1B1, CLASP2, STAG2, HELLS, CCNK, PDS5A, MAP2K1, CCNF, ANAPC4, CDC23, UBE2I, ESPL1, HMGA2, CDC27, CDC25A, WEE1, RGS14, FSD1, PEX11B, RCC2, CENPV, NEK9, SMC1A, SEPT7
GOTERM_BP_FAT	GO:0000279~M phase	43	2.03022	0.385559	1642	329	13528	1.07679	1	0.95044		KIF23, SEPT2, NEK3, CHEK1, ANLN, CEP164, CEP55, LATS2, CDCA8, RAD21, DUSP13, SEH1L, CYP26B1, OVOL1, PBRM1, PAFAH1B1, H2AFX, CLASP2, LFNG, FANCA, STAG2, HELLS, CCNK, PDS5A, MAP2K1, ANAPC4, CCNF, CDC23, UBE2I, ESPL1, RB1, HMGA2, CDC27, CDC25A, WEE1, RGS14, FSD1, MPHOSPH9, RCC2, CENPV, NEK9, SMC1A, SEPT7
Annotation Cluster 38	Enrichment Score: 2.5864638990658007
Category	Term	Count	%	PValue	List Total	Pop Hits	Pop Total	Fold Enrichment	Bonferroni	Benjamini		Genes
KEGG_PATHWAY	hsa05220:Chronic myeloid leukemia	27	1.27479	3.2822e-07	623	75	5085	2.93836	5.71086e-05	1.42775e-05		E2F2, E2F3, BCL2L1, ACVR1C, ACVR1B, SOS1, SOS2, CHUK, AKT3, MAP2K1, TGFBR1, TP53, SMAD4, RAF1, SMAD3, RB1, MECOM, CBLC, NRAS, MAPK1, CDKN1A, CCND1, CRKL, CDKN1B, IKBKB, ABL1, CRK
KEGG_PATHWAY	hsa05215:Prostate cancer	25	1.18036	0.00011127	623	89	5085	2.29273	0.0191759	0.00193434		E2F2, FGFR1, E2F3, TCF7, MAP2K1, PDGFB, TP53, RAF1, RB1, PTEN, CCNE2, CCNE1, MAPK1, IGF1R, NRAS, CDKN1A, CCND1, CDKN1B, EP300, SOS1, BCL2, SOS2, IKBKB, CHUK, AKT3
KEGG_PATHWAY	hsa05214:Glioma	19	0.897073	0.00036702	623	63	5085	2.46159	0.0618761	0.00490127		E2F2, E2F3, MAP2K1, PDGFB, CAMK2G, TP53, RAF1, RB1, PTEN, MAPK1, NRAS, IGF1R, CCND1, CDKN1A, SOS1, SOS2, CAMK2D, AKT3, CALM1
KEGG_PATHWAY	hsa05221:Acute myeloid leukemia	16	0.75543	0.00330286	623	58	5085	2.25162	0.437661	0.0332948		TCF7, MAP2K1, FLT3, PIM1, RUNX1T1, RAF1, ZBTB16, STAT3, MAPK1, NRAS, CCND1, SOS1, SOS2, IKBKB, CHUK, AKT3
KEGG_PATHWAY	hsa05219:Bladder cancer	13	0.613787	0.00343819	623	42	5085	2.52637	0.45079	0.032745		E2F2, MAPK1, NRAS, CDKN1A, E2F3, CCND1, MAP2K1, VEGFA, TP53, RAF1, RB1, THBS1, DAPK1
KEGG_PATHWAY	hsa05218:Melanoma	18	0.849858	0.00434801	623	71	5085	2.06927	0.531492	0.0338767		E2F2, FGF18, FGFR1, E2F3, FGF7, MAP2K1, PDGFB, TP53, RAF1, RB1, FGF20, PTEN, NRAS, IGF1R, MAPK1, CCND1, CDKN1A, AKT3
KEGG_PATHWAY	hsa05223:Non-small cell lung cancer	13	0.613787	0.0271524	623	54	5085	1.96495	0.991686	0.139019		E2F2, E2F3, MAP2K1, TP53, RAF1, RB1, NRAS, MAPK1, CCND1, SOS1, SOS2, RARB, AKT3
KEGG_PATHWAY	hsa05213:Endometrial cancer	12	0.566572	0.0465107	623	52	5085	1.88357	0.999748	0.183007		MAPK1, NRAS, TCF7, CCND1, MAP2K1, SOS1, SOS2, TP53, RAF1, AXIN2, PTEN, AKT3
KEGG_PATHWAY	hsa04662:B cell receptor signaling pathway	14	0.661001	0.121187	623	75	5085	1.5236	1	0.350964		VAV3, MAP2K1, LYN, RAF1, NRAS, MAPK1, SOS1, SOS2, PPP3CB, PPP3CA, IKBKB, NFATC3, CHUK, AKT3
KEGG_PATHWAY	hsa05216:Thyroid cancer	7	0.3305	0.134834	623	29	5085	1.97017	1	0.362384		MAPK1, NRAS, RET, TCF7, CCND1, MAP2K1, TP53
Annotation Cluster 39	Enrichment Score: 2.5818456308599886
Category	Term	Count	%	PValue	List Total	Pop Hits	Pop Total	Fold Enrichment	Bonferroni	Benjamini		Genes
GOTERM_BP_FAT	GO:0032940~secretion by cell	45	2.12465	0.000128725	1642	207	13528	1.79103	0.400841	0.00516066		CPLX4, SYT1, HNF1B, CCL3, YWHAZ, SYT4, CAMK2G, EDN1, CCL8, GIPC1, TXLNA, PEX5L, FKBP1B, GHRHR, RIMS4, CXCL10, BDNF, MIA3, NISCH, GNPTAB, RAPGEF4, EXOC5, PCSK6, SNAP25, SEC61A2, SCAMP1, RAB8A, STX4, STX2, LYN, NRXN3, LIN7C, MYO1F, VTI1B, SNAPIN, FURIN, TRAF3IP2, ACVR2B, TNFSF13B, P2RX1, VAMP7, NTRK2, NEUROD1, ARL4D, WNT7A
GOTERM_BP_FAT	GO:0003001~generation of a signal involved in cell-cell signaling	23	1.08593	0.000386512	1642	85	13528	2.2293	0.785239	0.0129512		SYT1, HNF1B, STX4, YWHAZ, LYN, SYT4, NRXN3, CAMK2G, EDN1, LIN7C, SNAPIN, GIPC1, CACNB4, FKBP1B, GHRHR, ACVR2B, BDNF, P2RX1, NTRK2, NEUROD1, RAPGEF4, WNT7A, SNAP25
GOTERM_BP_FAT	GO:0046903~secretion	49	2.3135	0.0267037	1642	300	13528	1.34566	1	0.305002		CPLX4, VIP, SYT1, HNF1B, YWHAZ, CCL3, SYT4, ADORA2B, CAMK2G, EDN1, CCL8, GIPC1, CACNB4, TXLNA, FKBP1B, PEX5L, RIMS4, GHRHR, CXCL10, BDNF, MIA3, NISCH, GNPTAB, RAPGEF4, EXOC5, PCSK6, SNAP25, SEC61A2, SCAMP1, STX4, RAB8A, STX2, LYN, NRXN3, VTI1B, LIN7C, MYO1F, SNAPIN, FURIN, TRAF3IP2, KCNN4, ACVR2B, P2RX1, TNFSF13B, VAMP7, NTRK2, NEUROD1, ARL4D, WNT7A
GOTERM_BP_FAT	GO:0006887~exocytosis	22	1.03872	0.0354178	1642	115	13528	1.57611	1	0.358677		SCAMP1, CPLX4, STX4, YWHAZ, CCL3, RAB8A, STX2, LYN, CCL8, MYO1F, LIN7C, VTI1B, SNAPIN, TXLNA, PEX5L, RIMS4, MIA3, P2RX1, VAMP7, RAPGEF4, EXOC5, SNAP25
Annotation Cluster 40	Enrichment Score: 2.5813196826693114
Category	Term	Count	%	PValue	List Total	Pop Hits	Pop Total	Fold Enrichment	Bonferroni	Benjamini		Genes
GOTERM_BP_FAT	GO:0007178~transmembrane receptor protein serine/threonine kinase signaling pathway	29	1.36922	2.53511e-05	1642	103	13528	2.31964	0.0959523	0.00146086		CCL2, PDGFB, GDF6, FKBP1A, ACVR1B, UBE2D3, FNTA, MAP3K1, ADAM9, IRAK1, SMAD7, KLF10, TGFBR1, SMAD5, SMAD4, SMAD3, DUSP22, SKI, SMAD1, ACVR2A, ACVR2B, MSX1, COL1A2, TGFBR3, SMURF2, PPM1L, CHRD, BMPR1A, ACVR1
GOTERM_MF_FAT	GO:0046332~SMAD binding	14	0.661001	0.00204897	1541	46	12983	2.56415	0.930068	0.113895		SMAD7, TGFBR1, SMAD4, SMAD3, SKI, FKBP1A, SMAD1, PURA, ACVR1B, COL1A2, TGFBR3, SKIL, BMPR1A, ACVR1
GOTERM_BP_FAT	GO:0007179~transforming growth factor beta receptor signaling pathway	16	0.75543	0.00446786	1642	60	13528	2.197	1	0.0877512		CCL2, PDGFB, KLF10, TGFBR1, SMAD5, SMAD4, SMAD3, DUSP22, SMAD1, FNTA, MAP3K1, COL1A2, TGFBR3, ACVR1, BMPR1A, ADAM9
BIOCARTA	h_alkPathway:ALK in cardiac myocytes	9	0.424929	0.203747	244	34	1437	1.55894	1	0.839558		TGFBR1, SMAD5, SMAD4, TGFBR3, SMAD1, CHRD, BMP5, BMPR1A, ACVR1
Annotation Cluster 41	Enrichment Score: 2.5614257265791327
Category	Term	Count	%	PValue	List Total	Pop Hits	Pop Total	Fold Enrichment	Bonferroni	Benjamini		Genes
GOTERM_BP_FAT	GO:0006366~transcription from RNA polymerase II promoter	48	2.26629	0.000312568	1642	234	13528	1.69	0.711743	0.0111438		CCNT2, E2F2, HLF, COPS2, E2F3, THRA, CDX2, ARID4A, POU6F2, SOX5, TBP, NFYA, POLR2D, YBX1, TAF7L, YBX2, MAX, TCERG1, HAND1, MED26, GTF2A2, BTF3, ETV1, SKIL, NFIL3, FOSL1, NFATC3, TBPL1, ALX1, BATF3, KLF5, CCNK, CEBPB, TADA2A, RREB1, CEBPD, TAF4B, GABPA, KLF11, ELL2, GTF2H1, PRDM4, GTF2I, ASH1L, HIF3A, IRF1, NFE2L1, LCOR
GOTERM_BP_FAT	GO:0006351~transcription, DNA-dependent	51	2.40793	0.00714958	1642	292	13528	1.43896	1	0.123815		CCNT2, E2F2, HLF, COPS2, E2F3, THRA, CDX2, ARID4A, POU6F2, TBP, YBX1, TAF7L, YBX2, MAX, MED26, GTF2A2, NFIL3, FOSL1, TBPL1, ALX1, BATF3, CCNK, TADA2A, RREB1, TAF4B, GABPA, TP53, ESR1, GTF2H1, ELL2, PRDM4, GTF2I, ASH1L, NFE2L1, LCOR, SOX5, NFYA, POLR2D, TCERG1, HAND1, ETV1, BTF3, SKIL, NFATC3, KLF5, CEBPB, CEBPD, KLF11, POLR3D, HIF3A, IRF1
GOTERM_BP_FAT	GO:0032774~RNA biosynthetic process	51	2.40793	0.00925759	1642	296	13528	1.41951	1	0.149826		CCNT2, E2F2, HLF, COPS2, E2F3, THRA, CDX2, ARID4A, POU6F2, TBP, YBX1, TAF7L, YBX2, MAX, MED26, GTF2A2, NFIL3, FOSL1, TBPL1, ALX1, BATF3, CCNK, TADA2A, RREB1, TAF4B, GABPA, TP53, ESR1, GTF2H1, ELL2, PRDM4, GTF2I, ASH1L, NFE2L1, LCOR, SOX5, NFYA, POLR2D, TCERG1, HAND1, ETV1, BTF3, SKIL, NFATC3, KLF5, CEBPB, CEBPD, KLF11, POLR3D, HIF3A, IRF1
Annotation Cluster 42	Enrichment Score: 2.543737874683017
Category	Term	Count	%	PValue	List Total	Pop Hits	Pop Total	Fold Enrichment	Bonferroni	Benjamini		Genes
SP_PIR_KEYWORDS	metal-binding	400	18.8857	3.25984e-06	2113	2972	19235	1.22519	0.00204184	0.000157212		PDP2, PTGS1, TMPPE, RORC, RORA, MAP3K5, APP, ZNF774, DDAH1, ZNF391, ADAM9, ZNF641, ZNF644, RREB1, ZHX1, MECOM, NME6, NME4, ADAMTS8, PITPNM3, ZNF784, ZNHIT6, ADAMTS3, CHORDC1, ADAMTS5, ZNF382, ZNF516, PDSS1, ZNF618, MST4, DAGLA, ARG2, ZNF70, DHX57, ZNF622, ESRRA, CYP46A1, TGFBR1, KLF10, ZNF621, KLF11, ESRRG, ZNF521, BFAR, TLL1, DPP3, SH3RF1, ZNF10, LATS2, RNF183, FBXL19, USP19, SMAP1, P4HA2, P4HA1…
SP_PIR_KEYWORDS	zinc	286	13.5033	0.000808697	2113	2189	19235	1.18936	0.397856	0.0157268		ALAD, DZIP1, UTRN, RNF217, RORC, RNF215, RORA, ZNRF1, ZNRF2, G2E3, APP, STAC, ZNF774, RARB, DDAH1, ZNF391, ADAM9, ESCO1, ZNF641, RNF220, RARG, ZNF644, RREB1, YY1, ZHX1, MECOM, ADAMTS8, UHRF2, ZNF784, PIAS4, PRDM4, MLLT10, PRDM5, PIAS2, PRDM1, ZNHIT6, ADAMTS3, CHORDC1, ADAMTS5, ZNF382, ZNF516, ASAP1, ZNF618, PLAGL1, LHX1, LHX5, ZMPSTE24, LHX8, LHX9, ZNF70, PLAGL2, DHX57, KLF5, PLAG1, ZNF622, IKZF4…
SP_PIR_KEYWORDS	zinc-finger	228	10.7649	0.00134307	2113	1718	19235	1.2081	0.56944	0.0231356		DZIP1, UTRN, RORC, RNF217, RNF215, RORA, ZNRF1, ZNRF2, G2E3, STAC, ZNF774, RARB, ZNF391, ESCO1, ZNF641, RARG, RNF220, ZNF644, RREB1, YY1, ZHX1, MECOM, UHRF2, ZNF784, PRDM4, PIAS4, MLLT10, PRDM5, PIAS2, PRDM1, ZNHIT6, ZNF382, ZNF516, ASAP1, ZNF618, PLAGL1, ZNF70, DHX57, PLAGL2, KLF5, ZNF622, PLAG1, IKZF4, AEBP2, KLF7, ESRRA, ZBTB47, ZBTB46, KLF9, KLF10, KLF11, ZNF621, ESRRG, ZNF521, ZBTB44, BFAR, …
GOTERM_MF_FAT	GO:0046872~metal ion binding	536	25.3069	0.00590751	1541	4140	12983	1.09078	0.99954	0.197132		SLC9A9, PDP2, SLC9A6, SCN3A, PTGS1, TMPPE, RORC, RORA, ITSN1, SSR1, CDH22, CDH20, APP, MAP3K5, ZNF774, DDAH1, ZNF391, ADAM9, ZNF641, ZNF644, TADA2A, RREB1, SCN2A, ZHX1, MECOM, NME6, NME4, PITPNM3, ADAMTS8, ZNF784, ADAMTS3, ZNHIT6, CHORDC1, ZNF382, ADAMTS5, ZNF516, SCN1A, PCDH20, CACNB4, KCNJ2, MST4, ZNF618, KCNJ3, DAGLA, ARG2, SEC23IP, ZNF70, DHX57, ZNF622, ESRRA, CYP46A1, RASEF, TGFBR1, KLF10, K…
GOTERM_MF_FAT	GO:0043169~cation binding	538	25.4013	0.00917933	1541	4179	12983	1.08463	0.999994	0.242819		SLC9A9, PDP2, SLC9A6, SCN3A, PTGS1, TMPPE, RORC, RORA, ITSN1, SSR1, CDH22, CDH20, APP, MAP3K5, ZNF774, DDAH1, ZNF391, ADAM9, ZNF641, ZNF644, TADA2A, RREB1, SCN2A, ZHX1, MECOM, NME6, NME4, PITPNM3, ADAMTS8, ZNF784, ADAMTS3, ZNHIT6, CHORDC1, ZNF382, ADAMTS5, ZNF516, SCN1A, PCDH20, CACNB4, KCNJ2, MST4, ZNF618, KCNJ3, DAGLA, ARG2, SEC23IP, ZNF70, DHX57, ZNF622, ESRRA, CYP46A1, RASEF, TGFBR1, KLF10, K…
GOTERM_MF_FAT	GO:0043167~ion binding	545	25.7318	0.0100653	1541	4241	12983	1.08268	0.999998	0.252913		SLC9A9, PDP2, SLC9A6, SCN3A, PTGS1, TMPPE, RORC, RORA, ITSN1, SSR1, CDH22, CDH20, APP, MAP3K5, ZNF774, DDAH1, ZNF391, ADAM9, ZNF641, ZNF644, TADA2A, RREB1, SCN2A, ZHX1, MECOM, NME6, NME4, PITPNM3, ADAMTS8, ZNF784, ADAMTS3, ZNHIT6, CHORDC1, ZNF382, ADAMTS5, ZNF516, SCN1A, PCDH20, CACNB4, KCNJ2, MST4, ZNF618, KCNJ3, DAGLA, ARG2, SEC23IP, ZNF70, DHX57, ZNF622, ESRRA, CYP46A1, RASEF, TGFBR1, KLF10, K…
GOTERM_MF_FAT	GO:0046914~transition metal ion binding	361	17.0444	0.0284051	1541	2785	12983	1.09208	1	0.437293		CYP24A1, ALAD, PDP2, DZIP1, PTGS1, UTRN, RNF217, RORC, EPT1, RORA, RNF215, ZNRF1, ZNRF2, G2E3, APP, STAC, ZNF774, RARB, DDAH1, ZNF391, ADAM9, FTL, NUDT17, ZNF641, ESCO1, RNF220, RARG, TADA2A, ZNF644, RREB1, YY1, ZHX1, PIM1, CYP26A1, MECOM, UHRF2, ADAMTS8, ZNF784, PIAS4, PRDM4, MLLT10, PRDM5, PIAS2, PRDM1, ZNHIT6, ADAMTS3, CHORDC1, ADAMTS5, ZNF382, ZNF516, ASAP1, ZNF618, PLAGL1, LHX1, ARG2, IDH2, …
GOTERM_MF_FAT	GO:0008270~zinc ion binding	295	13.9282	0.0813915	1541	2311	12983	1.07546	1	0.7018		ALAD, DZIP1, UTRN, RNF217, RORC, RNF215, RORA, ZNRF1, ZNRF2, G2E3, APP, STAC, ZNF774, RARB, DDAH1, ZNF391, ADAM9, ESCO1, ZNF641, RNF220, RARG, TADA2A, ZNF644, RREB1, YY1, ZHX1, MECOM, UHRF2, ADAMTS8, ZNF784, PIAS4, PRDM4, MLLT10, PRDM5, PIAS2, PRDM1, ZNHIT6, ADAMTS3, CHORDC1, ADAMTS5, ZNF382, ZNF516, ASAP1, ZNF618, PLAGL1, LHX1, LHX5, ZMPSTE24, LHX8, LHX9, ZNF70, PLAGL2, DHX57, KLF5, PLAG1, ZNF62…
Annotation Cluster 43	Enrichment Score: 2.5255182071507853
Category	Term	Count	%	PValue	List Total	Pop Hits	Pop Total	Fold Enrichment	Bonferroni	Benjamini		Genes
SP_PIR_KEYWORDS	Signal transduction inhibitor	12	0.566572	0.00120534	2113	36	19235	3.03439	0.530554	0.021374		RGS7BP, RGS2, SOCS3, ARRB1, SOCS1, SOCS6, SOCS4, RGS17, SOCS5, RGS16, RGS14, CISH
UP_SEQ_FEATURE	domain:SOCS box	12	0.566572	0.0020522	2111	38	19113	2.85916	0.999938	0.384001		SOCS3, SOCS1, SOCS6, RAB40C, ASB3, SOCS4, SOCS5, ASB7, CISH, ASB6, RAB40AL, RAB40A
INTERPRO	IPR001496:SOCS protein, C-terminal	12	0.566572	0.00325502	1950	38	16659	2.69781	0.99893	0.247991		SOCS3, SOCS1, SOCS6, RAB40C, ASB3, SOCS4, SOCS5, ASB7, CISH, ASB6, RAB40AL, RAB40A
SMART	SM00253:SOCS	12	0.566572	0.0098185	1230	38	9079	2.33094	0.972446	0.361702		SOCS3, SOCS1, SOCS6, RAB40C, ASB3, SOCS4, SOCS5, ASB7, CISH, ASB6, RAB40AL, RAB40A
Annotation Cluster 44	Enrichment Score: 2.4715297280463293
Category	Term	Count	%	PValue	List Total	Pop Hits	Pop Total	Fold Enrichment	Bonferroni	Benjamini		Genes
GOTERM_BP_FAT	GO:0030182~neuron differentiation	82	3.87158	5.85714e-05	1642	438	13528	1.54241	0.207896	0.00287318		SEPT2, WNT3A, PEX5, GJA1, RORA, JAG1, GDNF, PTEN, BDNF, HOXC8, APP, BAG1, UNC5A, SEMA3A, RET, STX3, STMN2, NRXN3, LDB1, EMX2, KIF5C, LIFR, PTPRR, NRXN1, FGF20, VASP, SLIT2, ASCL1, NDEL1, BTG2, GNAQ, FOXG1, VEGFA, CNTN4, RELN, SIAH1, SLITRK6, NGF, FGFR1, CDK5R1, LPPR4, ERBB3, SOX2, SOX5, BRSK2, HOXA1, IGF1R, LHX1, BCL2, NUMB, B3GNT1, LHX5, PAFAH1B1, LHX8, SNAP25, NKX2-2, PARD6B, KLF7, GNAO1, CEBPB…
GOTERM_BP_FAT	GO:0031175~neuron projection development	51	2.40793	0.000408303	1642	256	13528	1.64131	0.803082	0.0132311		SEPT2, WNT3A, GJA1, PTEN, GDNF, APP, BDNF, UNC5A, SEMA3A, STX3, NRXN3, KIF5C, LIFR, NRXN1, VASP, SLIT2, NDEL1, FOXG1, RELN, SIAH1, CNTN4, SLITRK6, NGF, FGFR1, CDK5R1, LPPR4, ERBB3, IGF1R, HOXA1, BCL2, NUMB, B3GNT1, PAFAH1B1, SNAP25, PARD6B, KLF7, GNAO1, MAP2K1, NTF3, NR4A2, RTN4R, DOCK7, NEUROG2, LMX1A, ISL1, GAS7, ATP7A, EPHA4, ISL2, EPHA7, ULK2
GOTERM_BP_FAT	GO:0048812~neuron projection morphogenesis	44	2.07743	0.000493186	1642	213	13528	1.7019	0.859545	0.0155803		CDK5R1, LPPR4, ERBB3, WNT3A, GJA1, IGF1R, HOXA1, APP, BDNF, UNC5A, BCL2, NUMB, B3GNT1, PAFAH1B1, SEMA3A, SNAP25, PARD6B, KLF7, MAP2K1, NTF3, NRXN3, KIF5C, RTN4R, LIFR, NR4A2, DOCK7, NEUROG2, LMX1A, NRXN1, ISL1, GAS7, SLIT2, VASP, ATP7A, EPHA4, ISL2, EPHA7, NDEL1, ULK2, FOXG1, RELN, SIAH1, CNTN4, SLITRK6
GOTERM_BP_FAT	GO:0007409~axonogenesis	39	1.84136	0.00164199	1642	193	13528	1.66482	0.998554	0.0405404		CDK5R1, LPPR4, ERBB3, WNT3A, IGF1R, HOXA1, APP, BDNF, UNC5A, BCL2, NUMB, B3GNT1, PAFAH1B1, SEMA3A, SNAP25, PARD6B, KLF7, NTF3, NRXN3, KIF5C, RTN4R, NR4A2, DOCK7, NEUROG2, NRXN1, LMX1A, ISL1, SLIT2, VASP, EPHA4, ISL2, EPHA7, NDEL1, ULK2, FOXG1, RELN, CNTN4, SIAH1, SLITRK6
GOTERM_BP_FAT	GO:0048666~neuron development	60	2.83286	0.00255361	1642	339	13528	1.45818	0.999962	0.0584239		SEPT2, WNT3A, GJA1, GDNF, PTEN, APP, BDNF, UNC5A, SEMA3A, RET, STX3, NRXN3, KIF5C, LIFR, NRXN1, VASP, SLIT2, ASCL1, NDEL1, GNAQ, FOXG1, VEGFA, RELN, SIAH1, CNTN4, SLITRK6, NGF, FGFR1, CDK5R1, LPPR4, ERBB3, IGF1R, HOXA1, BCL2, NUMB, B3GNT1, PAFAH1B1, LHX8, SNAP25, PARD6B, KLF7, GNAO1, NTF3, MAP2K1, RTN4R, NR4A2, NEUROG2, DOCK7, EN1, LMX1A, ISL1, GAS7, SALL3, ATP7A, EPHA4, ISL2, EPHA7, ULK2, NTRK2,…
GOTERM_BP_FAT	GO:0032990~cell part morphogenesis	47	2.21907	0.00390096	1642	256	13528	1.51258	1	0.0823362		CDK5R1, LPPR4, ERBB3, WNT3A, GJA1, IGF1R, HOXA1, BDNF, APP, UNC5A, COL4A3BP, BCL2, NUMB, B3GNT1, PAFAH1B1, SEMA3A, SNAP25, PARD6B, KLF7, RAB8A, MAP2K1, NTF3, NRXN3, KIF5C, RTN4R, LIFR, NR4A2, DOCK7, NEUROG2, LMX1A, NRXN1, ISL1, GAS7, SLIT2, VASP, ATP7A, MFN2, EPHA4, ISL2, EPHA7, NDEL1, ULK2, FOXG1, RELN, SIAH1, CNTN4, SLITRK6
GOTERM_BP_FAT	GO:0007411~axon guidance	24	1.13314	0.00419948	1642	107	13528	1.84794	1	0.0847861		KLF7, CDK5R1, NTF3, NRXN3, KIF5C, NEUROG2, NRXN1, LMX1A, ISL1, SLIT2, VASP, HOXA1, EPHA4, APP, ISL2, BDNF, EPHA7, UNC5A, FOXG1, B3GNT1, CNTN4, RELN, SIAH1, SEMA3A
GOTERM_BP_FAT	GO:0030030~cell projection organization	63	2.9745	0.00433308	1642	368	13528	1.41044	1	0.0856369		SEPT2, PDGFB, WNT3A, GJA1, GDNF, PTEN, BDNF, APP, UNC5A, IFT20, SEMA3A, STX3, STX2, NRXN3, KIF5C, LIFR, NRXN1, VASP, SLIT2, NDEL1, NCK1, FOXG1, RELN, SIAH1, CNTN4, SLITRK6, NGF, FGFR1, CDK5R1, LPPR4, ERBB3, RDX, IGF1R, HOXA1, BCL2, NUMB, B3GNT1, PAFAH1B1, SNAP25, KLF5, PARD6B, DNM3, KLF7, RAB8A, GNAO1, VAV3, MAP2K1, NTF3, RTN4R, NR4A2, DOCK7, NEUROG2, LMX1A, ISL1, GAS7, ATP7A, EPHA4, ISL2, EPHA7,…
GOTERM_BP_FAT	GO:0048858~cell projection morphogenesis	45	2.12465	0.00473593	1642	245	13528	1.51324	1	0.0923232		CDK5R1, LPPR4, ERBB3, WNT3A, GJA1, IGF1R, HOXA1, BDNF, APP, UNC5A, BCL2, NUMB, B3GNT1, PAFAH1B1, SEMA3A, SNAP25, PARD6B, KLF7, RAB8A, MAP2K1, NTF3, NRXN3, KIF5C, RTN4R, LIFR, NR4A2, DOCK7, NEUROG2, LMX1A, NRXN1, ISL1, GAS7, SLIT2, VASP, ATP7A, EPHA4, ISL2, EPHA7, NDEL1, ULK2, FOXG1, RELN, SIAH1, CNTN4, SLITRK6
GOTERM_BP_FAT	GO:0048667~cell morphogenesis involved in neuron differentiation	39	1.84136	0.00672963	1642	209	13528	1.53737	1	0.117988		CDK5R1, LPPR4, ERBB3, WNT3A, IGF1R, HOXA1, APP, BDNF, UNC5A, BCL2, NUMB, B3GNT1, PAFAH1B1, SEMA3A, SNAP25, PARD6B, KLF7, NTF3, NRXN3, KIF5C, RTN4R, NR4A2, DOCK7, NEUROG2, NRXN1, LMX1A, ISL1, SLIT2, VASP, EPHA4, ISL2, EPHA7, NDEL1, ULK2, FOXG1, RELN, CNTN4, SIAH1, SLITRK6
GOTERM_BP_FAT	GO:0000904~cell morphogenesis involved in differentiation	42	1.983	0.0186371	1642	244	13528	1.41814	1	0.245286		CDK5R1, LPPR4, ERBB3, WNT3A, SOX9, IGF1R, HOXA1, APP, BDNF, UNC5A, BCL2, NUMB, B3GNT1, PAFAH1B1, SEMA3A, SNAP25, PARD6B, KLF7, NTF3, NRXN3, KIF5C, RTN4R, NR4A2, DOCK7, NEUROG2, NRXN1, LMX1A, ISL1, PROX1, SLIT2, VASP, EPHA4, ISL2, EPHA7, NDEL1, ULK2, FOXG1, TGFBR3, RELN, SIAH1, CNTN4, SLITRK6
GOTERM_BP_FAT	GO:0000902~cell morphogenesis	55	2.59679	0.0477982	1642	356	13528	1.27284	1	0.42425		WNT3A, GJA1, APP, BDNF, UNC5A, COL4A3BP, SEMA3A, NRXN3, KIF5C, LIFR, NRXN1, PROX1, VASP, SLIT2, NDEL1, FOXG1, RELN, BIN3, SIAH1, CNTN4, SLITRK6, CDK5R1, LPPR4, ERBB3, TFCP2L1, BRSK2, SOX9, IGF1R, HOXA1, BCL2, NUMB, B3GNT1, PAFAH1B1, CLASP2, SNAP25, PARD6B, KLF7, RAB8A, NTF3, MAP2K1, RTN4R, NR4A2, NEUROG2, DOCK7, STRADB, LMX1A, ISL1, GAS7, ATP7A, EPHA4, ISL2, EPHA7, ULK2, TGFBR3, MAP7
GOTERM_BP_FAT	GO:0032989~cellular component morphogenesis	59	2.78565	0.0743974	1642	397	13528	1.2244	1	0.54013		WNT3A, GJA1, BDNF, APP, UNC5A, COL4A3BP, SEMA3A, TBPL1, NRXN3, KIF5C, LIFR, NRXN1, PROX1, VASP, SLIT2, MFN2, NDEL1, FOXG1, BIN3, RELN, SIAH1, CNTN4, SLITRK6, CDK5R1, LPPR4, ERBB3, TFCP2L1, BRSK2, SOX9, IGF1R, HOXA1, BCL2, NUMB, B3GNT1, PAFAH1B1, CLASP2, SNAP25, PARD6B, KLF7, RAB8A, ACTC1, NTF3, MAP2K1, RTN4R, NR4A2, NEUROG2, DOCK7, LMX1A, STRADB, ISL1, CAPN3, GAS7, ATP7A, EPHA4, ISL2, EPHA7, ULK2…
Annotation Cluster 45	Enrichment Score: 2.4576613028492114
Category	Term	Count	%	PValue	List Total	Pop Hits	Pop Total	Fold Enrichment	Bonferroni	Benjamini		Genes
GOTERM_MF_FAT	GO:0008134~transcription factor binding	88	4.15486	0.000327771	1541	513	12983	1.44523	0.346353	0.0461445		E2F2, COPS2, CDX2, E2F5, E2F6, PRRX1, CBX4, TBP, HSBP1, RFXANK, RPS3, MAX, CCNE1, PLRG1, MED26, GTF2A2, SMARCD1, YAP1, NR2F2, NFIL3, TBPL1, PITX2, ALX1, BATF3, RARG, TADA2A, YY1, LDB1, TAF4B, GABPA, PIM1, MECP2, TP53, RB1, MXD1, PROX1, HMGA1, JUNB, PPARGC1B, PURA, MED6, NCOA1, EP300, BPTF, PIAS4, PFDN6, BTG1, USP21, NFE2L1, PIAS2, SIAH2, CARM1, LCOR, SMARCA2, RNF20, CAMTA2, YWHAZ, MTDH, ZBTB9, TF…
GOTERM_MF_FAT	GO:0003712~transcription cofactor activity	63	2.9745	0.00189016	1541	363	12983	1.4622	0.914039	0.110282		COPS2, CDX2, E2F6, CBX4, PRRX1, HSBP1, RFXANK, MAX, CCNE1, PLRG1, MED26, GTF2A2, SMARCD1, YAP1, NR2F2, NFIL3, TBPL1, ALX1, BATF3, TADA2A, LDB1, YY1, GABPA, MECP2, RB1, MXD1, PROX1, HMGA1, JUNB, PPARGC1B, MED6, NCOA1, EP300, PIAS4, PFDN6, BTG1, USP21, NFE2L1, PIAS2, SIAH2, CARM1, RNF20, SMARCA2, ZBTB9, TFCP2L1, MEIS2, TCERG1, HAND1, MYCBP, SKIL, BCOR, ENO1, TFDP1, AEBP2, KLF7, MAML1, SKI, ICMT, KA…
GOTERM_MF_FAT	GO:0003713~transcription coactivator activity	34	1.60529	0.0683828	1541	214	12983	1.33856	1	0.665025		ZBTB9, PRRX1, CCNE1, MAX, TCERG1, HAND1, MED26, GTF2A2, SMARCD1, MYCBP, YAP1, TBPL1, TFDP1, KLF7, YY1, MAML1, GABPA, ICMT, RB1, KAT5, HMGA1, JUNB, PPARGC1B, ATXN7L3, MED6, NCOA1, EP300, PFDN6, DYRK1B, USP21, PIAS2, CARM1, RNF20, SMARCA2
Annotation Cluster 46	Enrichment Score: 2.418761162604254
Category	Term	Count	%	PValue	List Total	Pop Hits	Pop Total	Fold Enrichment	Bonferroni	Benjamini		Genes
GOTERM_MF_FAT	GO:0046983~protein dimerization activity	91	4.29651	0.000531951	1541	542	12983	1.41454	0.498486	0.0558879		BACH1, HLF, GRPEL2, JDP2, HNF1B, CADM3, FOSL2, NRBP1, THRA, VAPA, PDGFB, VAPB, SLC6A4, NR6A1, GDNF, MAX, TRIM5, MAP3K5, FAP, GTF2A2, CHRNA7, CAT, NFIL3, FOSL1, GHR, ALX1, BATF3, IRAK2, PPP2R1A, IRAK1, CARS, LIMK2, LDB1, TP53, ADIPOR2, RUNX1T1, JUNB, TARBP2, ADRB2, PFDN6, VEGFA, IL12A, NPPC, NFE2L1, BIN1, MAP3K13, MAP3K12, ACVR1, CLCN3, GCLC, ERBB3, ZBTB9, SOX5, NFS1, RRAGA, EEA1, GIPC1, BCL2L1, Z…
GOTERM_MF_FAT	GO:0042802~identical protein binding	99	4.67422	0.00431012	1541	640	12983	1.30325	0.996311	0.175669		GRPEL2, SYT1, ALAD, CADM3, NRBP1, THRA, PDGFB, VAPB, SLC6A4, AMOTL2, GDNF, HOOK1, DPY30, APP, MAP3K5, FAP, EED, CHRNA7, FAS, FTL, CARS, TMEFF1, GCC2, PSMA4, VEGFA, COL1A2, COL1A1, ZNHIT6, SH3GL2, CLCN3, OSTF1, ERBB3, GLUD1, RRAGA, GIPC1, BCL2L1, ITGB3, MST4, ADRB3, GALE, CSF1R, B4GALT1, LGALS1, SMAD4, ARID3A, SMAD3, ITGA2, ITGA4, SMAD1, FOXP2, P2RX1, POP1, KCTD17, PON2, SMURF2, IKBKB, PIP4K2C, HN…
GOTERM_MF_FAT	GO:0042803~protein homodimerization activity	53	2.50236	0.0241744	1541	334	12983	1.33691	1	0.405669		GRPEL2, HNF1B, CADM3, THRA, NRBP1, PDGFB, VAPB, NR6A1, SLC6A4, GDNF, TRIM5, MAP3K5, FAP, GTF2A2, CHRNA7, CAT, GHR, IRAK2, IRAK1, CARS, LDB1, RUNX1T1, TARBP2, ADRB2, VEGFA, NPPC, MAP3K13, MAP3K12, ACVR1, CLCN3, ERBB3, NFS1, RRAGA, GIPC1, EEA1, ZBTB16, MTMR2, ADRB3, HAND1, BCL2, GALE, PAFAH1B1, CSF1R, B4GALT1, CEBPB, MSH2, LGALS1, ARID3A, SMAD4, SMAD3, FOXP2, P2RX1, BMPR1A
Annotation Cluster 47	Enrichment Score: 2.3855111103570503
Category	Term	Count	%	PValue	List Total	Pop Hits	Pop Total	Fold Enrichment	Bonferroni	Benjamini		Genes
GOTERM_MF_FAT	GO:0019900~kinase binding	37	1.74693	0.000973315	1541	179	12983	1.74149	0.717197	0.0716017		VIM, PDE3B, CHEK1, TRIB1, RPS3, IGF1R, MAP3K1, SLC2A1, FAS, AXIN2, INSR, ADAM9, GHR, IRAK1, TYRO3, IRS2, MAP2K1, FLT3, SOCS1, PRKAB2, PTPRR, SMAD3, SKI, RB1, SMAD1, PFKM, APPL1, IRS1, CAMK2N1, STAT3, MAPK1, CCND1, BTG1, RNF138, MAP3K13, ADD3, MAP3K12
GOTERM_MF_FAT	GO:0019901~protein kinase binding	29	1.36922	0.00736314	1541	147	12983	1.66208	0.999931	0.228226		VIM, PDE3B, CHEK1, TRIB1, RPS3, MAP3K1, AXIN2, INSR, ADAM9, GHR, IRAK1, IRS2, MAP2K1, PRKAB2, SOCS1, PTPRR, SMAD3, SKI, SMAD1, APPL1, IRS1, CAMK2N1, STAT3, MAPK1, CCND1, RNF138, ADD3, MAP3K13, MAP3K12
GOTERM_MF_FAT	GO:0019899~enzyme binding	81	3.82436	0.00973083	1541	523	12983	1.30484	0.999997	0.250421		VAPB, CBX4, PDE3B, CBX3, SHOC2, RPS3, CUL2, ACVR1B, RANBP9, SLC2A1, RANBP3, VPS4A, H2AFX, FAS, INSR, ADAM9, GHR, FMNL2, TYRO3, IRAK1, STX4, IRS2, MAGI2, LYN, SOCS1, PRKAB2, TP53, PTPRR, UBE2I, RB1, PFKM, IRS1, HMGA1, MAPK1, ADRB2, CCND1, IPO7, BTG1, RNF138, WDR44, BIN1, MAP3K13, ADD3, RNF20, MAP3K12, CAV3, CAMTA2, DIAPH2, VIM, CHEK1, PEX5L, TRIB1, IGF1R, PPP1R16B, CDC42EP2, ARG2, MAP3K1, BCL2, PA…
Annotation Cluster 48	Enrichment Score: 2.363203984679823
Category	Term	Count	%	PValue	List Total	Pop Hits	Pop Total	Fold Enrichment	Bonferroni	Benjamini		Genes
UP_SEQ_FEATURE	domain:KH 1	9	0.424929	0.00232013	2111	23	19113	3.54287	0.999983	0.40652		PCBP1, MEX3B, PCBP2, TDRKH, IGF2BP1, IGF2BP2, IGF2BP3, NOVA1, FXR1
UP_SEQ_FEATURE	domain:KH 2	9	0.424929	0.00232013	2111	23	19113	3.54287	0.999983	0.40652		PCBP1, MEX3B, PCBP2, TDRKH, IGF2BP1, IGF2BP2, IGF2BP3, NOVA1, FXR1
INTERPRO	IPR004087:K Homology	12	0.566572	0.00258127	1950	37	16659	2.77073	0.995584	0.210031		MEX3B, ANKHD1-EIF4EBP3, IGF2BP1, IGF2BP2, IGF2BP3, FXR1, RPS3, EIF4EBP3, ANKRD17, TDRKH, PCBP2, QKI, NOVA1
INTERPRO	IPR004088:K Homology, type 1	11	0.519358	0.00342837	1950	33	16659	2.84769	0.999257	0.234215		EIF4EBP3, ANKRD17, PCBP1, MEX3B, PCBP2, TDRKH, ANKHD1-EIF4EBP3, IGF2BP1, IGF2BP2, IGF2BP3, NOVA1, FXR1
INTERPRO	IPR018111:K Homology, type 1, subgroup	11	0.519358	0.00547062	1950	35	16659	2.68497	0.99999	0.318616		EIF4EBP3, ANKRD17, PCBP1, MEX3B, PCBP2, TDRKH, ANKHD1-EIF4EBP3, IGF2BP1, IGF2BP2, IGF2BP3, NOVA1, FXR1
SMART	SM00322:KH	12	0.566572	0.00792249	1230	37	9079	2.39394	0.944716	0.439572		MEX3B, ANKHD1-EIF4EBP3, IGF2BP1, IGF2BP2, IGF2BP3, FXR1, RPS3, EIF4EBP3, ANKRD17, TDRKH, PCBP2, QKI, NOVA1
UP_SEQ_FEATURE	domain:KH 3	6	0.283286	0.0138908	2111	14	19113	3.88029	1	0.784431		PCBP1, PCBP2, IGF2BP1, IGF2BP2, IGF2BP3, NOVA1
Annotation Cluster 49	Enrichment Score: 2.301040961491847
Category	Term	Count	%	PValue	List Total	Pop Hits	Pop Total	Fold Enrichment	Bonferroni	Benjamini		Genes
GOTERM_BP_FAT	GO:0043583~ear development	23	1.08593	0.00190778	1642	95	13528	1.99464	0.999499	0.0460981		WNT3A, SOX2, EDN1, PRRX1, SOBP, DLL1, FZD3, JAG1, FGF20, PROX1, BCL2L11, FZD6, SPRY2, HOXA1, EYA1, KCNQ4, BDNF, CDKN1B, CHD7, BCL2, ITGA8, SIX1, FOXG1
GOTERM_BP_FAT	GO:0048839~inner ear development	20	0.944287	0.00238806	1642	79	13528	2.08576	0.999926	0.0563583		WNT3A, SOX2, PRRX1, SOBP, DLL1, FZD3, JAG1, FGF20, PROX1, FZD6, HOXA1, SPRY2, KCNQ4, BDNF, EYA1, CDKN1B, CHD7, ITGA8, SIX1, FOXG1
GOTERM_BP_FAT	GO:0048568~embryonic organ development	35	1.6525	0.00261772	1642	172	13528	1.67649	0.99997	0.0591688		WNT3A, SOX2, EDN1, PRRX1, SOBP, EGLN1, SPRY2, HOXA1, KCNQ4, CHD7, HOXA4, HAND1, HLX, SH2B3, RARB, ALX1, SATB2, RARG, CEBPB, TGFBR1, FZD3, PROX1, JUNB, FZD6, HOXB1, EYA1, HOXB8, ITGA8, VEGFA, SIX1, FOXG1, NEUROD1, PBX1, WNT9A, PRDM1
GOTERM_BP_FAT	GO:0042472~inner ear morphogenesis	15	0.708215	0.00591688	1642	56	13528	2.2068	1	0.109303		WNT3A, SOX2, PRRX1, SOBP, FZD3, PROX1, FZD6, HOXA1, SPRY2, KCNQ4, EYA1, CHD7, ITGA8, SIX1, FOXG1
GOTERM_BP_FAT	GO:0048562~embryonic organ morphogenesis	27	1.27479	0.00905176	1642	133	13528	1.67252	1	0.147334		WNT3A, SOX2, EDN1, PRRX1, SOBP, HOXA1, SPRY2, KCNQ4, CHD7, HOXA4, HLX, RARB, ALX1, SATB2, RARG, TGFBR1, FZD3, PROX1, FZD6, EYA1, HOXB1, HOXB8, ITGA8, SIX1, FOXG1, NEUROD1, WNT9A
GOTERM_BP_FAT	GO:0007423~sensory organ development	41	1.93579	0.0108724	1642	229	13528	1.47506	1	0.165767		ERBB3, WNT3A, SOX2, EDN1, PRRX1, FASLG, SOBP, JAG1, SPRY2, HOXA1, BDNF, KCNQ4, MEIS2, CHD7, MAP3K1, BCL2, RARB, RARG, YY1, FZD3, DLL1, FGF20, PROX1, STAT3, BCL2L11, FOXP2, FZD6, MFN2, ASCL1, EYA1, CDKN1B, ITGA8, VEGFA, NTRK2, FOXG1, SIX1, NEUROD1, PYGO2, TGIF2, MAB21L1, MAB21L2
GOTERM_BP_FAT	GO:0042471~ear morphogenesis	16	0.75543	0.0112477	1642	66	13528	1.99727	1	0.169714		WNT3A, SOX2, EDN1, PRRX1, SOBP, FZD3, PROX1, FZD6, HOXA1, SPRY2, KCNQ4, EYA1, CHD7, ITGA8, SIX1, FOXG1
Annotation Cluster 50	Enrichment Score: 2.297671421387954
Category	Term	Count	%	PValue	List Total	Pop Hits	Pop Total	Fold Enrichment	Bonferroni	Benjamini		Genes
GOTERM_BP_FAT	GO:0006928~cell motion	92	4.34372	4.92473e-06	1642	475	13528	1.59571	0.0194048	0.000399829		GNA13, CTHRC1, PDGFB, CAPZA2, WASF1, CAPZA1, IL13, PEX5, GDNF, PTEN, IL10, DSTN, ACTR3, ACTR2, BDNF, APP, UNC5A, LTB4R, SEMA3A, MSN, NR2F2, RET, SATB2, ARHGEF7, NRXN3, EMX2, KIF5C, SCYL3, NRXN1, CERCAM, VASP, SLIT2, ELMO1, ASCL1, NDEL1, BTG1, NCK1, FOXG1, SIX1, CELF3, IL12A, MAPK8, CNTN4, SIAH1, RELN, WASL, ALOX12, ACVR1, PALM, ZFAND5, CDK5R1, CCL3, CCL2, VIM, GIPC1, ARPC5, HOXA1, CCL22, B3GNT1, …
GOTERM_BP_FAT	GO:0016477~cell migration	46	2.17186	0.0232631	1642	276	13528	1.37312	1	0.283446		CTHRC1, ZFAND5, CDK5R1, CCL2, PDGFB, PEX5, GIPC1, GDNF, PTEN, IL10, CCL22, PAFAH1B1, PEX13, CLASP2, MSN, PPAP2A, NR2F2, THBS1, PPAP2B, B4GALT1, RET, SATB2, VAV3, ARHGEF7, TGFBR1, EMX2, NR4A2, NEUROG2, SCYL3, ITGA4, ISL1, SLIT2, ASCL1, NDEL1, ITGA6, BTG1, NCK1, SIX1, IL12A, LRP6, AMOT, TGFBR3, HBEGF, RELN, ACVR1, LRP5
GOTERM_BP_FAT	GO:0051674~localization of cell	47	2.21907	0.0750122	1642	307	13528	1.2613	1	0.540491		CTHRC1, ZFAND5, CDK5R1, CCL2, PDGFB, PEX5, GIPC1, GDNF, PTEN, IL10, CCL22, PAFAH1B1, PEX13, CLASP2, MSN, PPAP2A, NR2F2, THBS1, PPAP2B, B4GALT1, RET, SATB2, VAV3, ARHGEF7, TGFBR1, EMX2, NR4A2, NEUROG2, SCYL3, ITGA4, ISL1, SLIT2, ASCL1, NDEL1, ITGA6, BTG1, NCK1, SIX1, IL12A, CELF3, LRP6, AMOT, TGFBR3, HBEGF, RELN, ACVR1, LRP5
GOTERM_BP_FAT	GO:0048870~cell motility	47	2.21907	0.0750122	1642	307	13528	1.2613	1	0.540491		CTHRC1, ZFAND5, CDK5R1, CCL2, PDGFB, PEX5, GIPC1, GDNF, PTEN, IL10, CCL22, PAFAH1B1, PEX13, CLASP2, MSN, PPAP2A, NR2F2, THBS1, PPAP2B, B4GALT1, RET, SATB2, VAV3, ARHGEF7, TGFBR1, EMX2, NR4A2, NEUROG2, SCYL3, ITGA4, ISL1, SLIT2, ASCL1, NDEL1, ITGA6, BTG1, NCK1, SIX1, IL12A, CELF3, LRP6, AMOT, TGFBR3, HBEGF, RELN, ACVR1, LRP5
Annotation Cluster 51	Enrichment Score: 2.213245675252323
Category	Term	Count	%	PValue	List Total	Pop Hits	Pop Total	Fold Enrichment	Bonferroni	Benjamini		Genes
GOTERM_MF_FAT	GO:0019787~small conjugating protein ligase activity	36	1.69972	0.000463927	1541	166	12983	1.82712	0.452204	0.0584099		TMEM189-UBE2V1, UBE2G1, UBE2G2, UBE2V1, RNF217, UBE2V2, CDC34, SUMO3, UBE2D3, G2E3, WWP1, MAP3K1, FBXW2, FBXO21, BCOR, HECTD1, RNF144B, ANAPC4, UBE4B, UBE2J1, UBE2F, CDC23, UBE2I, TMEM189, TRIM23, RBBP6, MIB1, CBLC, UHRF2, RNF7, PIAS4, UBE2W, PIAS2, SIAH1, SMURF2, SIAH2, RNF20, FBXO11
GOTERM_MF_FAT	GO:0016881~acid-amino acid ligase activity	41	1.93579	0.000654003	1541	201	12983	1.71854	0.571952	0.0588084		GCLC, TMEM189-UBE2V1, UBE2G1, UBE2G2, TTLL4, UBE2V1, RNF217, UBE2V2, CDC34, TTLL7, TTL, SUMO3, UBE2D3, G2E3, WWP1, MAP3K1, HECTD2, FBXW2, FBXO21, BCOR, HECTD1, RNF144B, ANAPC4, UBE4B, UBE2J1, UBE2F, CDC23, UBE2I, TMEM189, TRIM23, RBBP6, MIB1, CBLC, UHRF2, RNF7, PIAS4, UBE2W, PIAS2, SMURF2, SIAH1, SIAH2, RNF20, FBXO11
KEGG_PATHWAY	hsa04120:Ubiquitin mediated proteolysis	29	1.36922	0.00382482	623	137	5085	1.72775	0.486648	0.0312533		UBE2G1, BTRC, UBE2G2, CDC34, CUL2, UBE2D3, FBXW7, MAP3K1, WWP1, SOCS3, SOCS1, UBE4B, ANAPC4, UBE2J1, SKP2, UBE2F, CDC23, UBE2I, SKP1, CDC27, RFWD2, CBLC, RNF7, PIAS4, KLHL13, UBE2W, SIAH1, SMURF2, PIAS2
SP_PIR_KEYWORDS	ligase	50	2.36072	0.0041174	2113	305	19235	1.49232	0.92475	0.0558664		SH3RF1, UBE2G1, BTRC, UBE2G2, TTLL4, RNF217, QARS, TTLL7, ZNRF1, TTL, MKRN3, ZNRF2, TRIM5, G2E3, WWP1, NSMCE2, RNF34, CARS, SUCLG2, TRIM41, UBE2J1, UBE2F, UBE2I, RFWD2, MIB1, UHRF2, RNF139, RNF138, UBE2W, SIAH1, SIAH2, RNF20, GCLC, TRIM17, WARS2, CDC34, RNF125, IARS, UBE2D3, HECTD2, MARS2, LIPT2, ACSL3, ACSL6, HECTD1, RNF144B, MARCH9, MARCH5, MARCH4, SMURF2
GOTERM_MF_FAT	GO:0016879~ligase activity, forming carbon-nitrogen bonds	41	1.93579	0.00874039	1541	231	12983	1.49535	0.999989	0.242484		GCLC, TMEM189-UBE2V1, UBE2G1, UBE2G2, TTLL4, UBE2V1, RNF217, UBE2V2, CDC34, TTLL7, TTL, SUMO3, UBE2D3, G2E3, WWP1, MAP3K1, HECTD2, FBXW2, FBXO21, BCOR, HECTD1, RNF144B, ANAPC4, UBE4B, UBE2J1, UBE2F, CDC23, UBE2I, TMEM189, TRIM23, RBBP6, MIB1, CBLC, UHRF2, RNF7, PIAS4, UBE2W, PIAS2, SMURF2, SIAH1, SIAH2, RNF20, FBXO11
GOTERM_MF_FAT	GO:0004842~ubiquitin-protein ligase activity	28	1.322	0.0134658	1541	147	12983	1.60477	1	0.291625		UBE2G1, UBE2G2, RNF217, CDC34, G2E3, UBE2D3, WWP1, MAP3K1, FBXW2, BCOR, FBXO21, HECTD1, RNF144B, UBE4B, ANAPC4, UBE2J1, CDC23, TRIM23, RBBP6, CBLC, MIB1, UHRF2, UBE2W, SIAH1, SMURF2, SIAH2, RNF20, FBXO11
GOTERM_BP_FAT	GO:0032446~protein modification by small protein conjugation	26	1.22757	0.0152442	1642	132	13528	1.62278	1	0.214627		TMEM189-UBE2V1, UBE2V1, RNF217, UBE2V2, CDC34, SUMO3, FBXW7, G2E3, UBE2D3, MAP3K1, WWP1, HECTD1, RNF144B, UBE4B, UBE2F, PCNP, TMEM189, TRIM23, RBBP6, CBLC, MIB1, RNF7, UHRF2, PIAS4, SIAH1, SIAH2, RNF20, FBXO11
GOTERM_BP_FAT	GO:0070647~protein modification by small protein conjugation or removal	29	1.36922	0.0287451	1642	160	13528	1.49327	1	0.318196		TMEM189-UBE2V1, UBE2V1, RNF217, UBE2V2, CDC34, SUMO3, UBE2D3, FBXW7, G2E3, MAP3K1, WWP1, HECTD1, RNF144B, UBE4B, UBE2F, PCNP, TMEM189, TRIM23, RBBP6, ATXN7L3, SENP2, CBLC, MIB1, UHRF2, RNF7, PIAS4, USP21, SIAH1, SIAH2, RNF20, FBXO11
GOTERM_BP_FAT	GO:0016567~protein ubiquitination	22	1.03872	0.0488756	1642	119	13528	1.52313	1	0.428838		RNF144B, TMEM189-UBE2V1, UBE4B, UBE2V1, RNF217, UBE2V2, PCNP, CDC34, TMEM189, TRIM23, RBBP6, CBLC, MIB1, UBE2D3, G2E3, FBXW7, UHRF2, MAP3K1, WWP1, SIAH1, SIAH2, RNF20, FBXO11, HECTD1
Annotation Cluster 52	Enrichment Score: 2.179053706544549
Category	Term	Count	%	PValue	List Total	Pop Hits	Pop Total	Fold Enrichment	Bonferroni	Benjamini		Genes
GOTERM_BP_FAT	GO:0032412~regulation of ion transmembrane transporter activity	11	0.519358	0.000262687	1642	24	13528	3.77609	0.648438	0.00963265		CAV3, JPH4, ADRB2, GNAI2, STIM2, FKBP1A, CACNB4, HOMER1, JPH1, FKBP1B, CALM1
GOTERM_BP_FAT	GO:0032409~regulation of transporter activity	13	0.613787	0.000297917	1642	33	13528	3.24556	0.694434	0.0107202		CAV3, JPH4, ADRB2, GNAI2, STIM2, FKBP1A, CACNB4, HOMER1, JPH1, INSR, FKBP1B, SYNGR3, CALM1
GOTERM_BP_FAT	GO:0034765~regulation of ion transmembrane transport	11	0.519358	0.000390519	1642	25	13528	3.62504	0.788637	0.0129754		CAV3, JPH4, ADRB2, GNAI2, STIM2, FKBP1A, CACNB4, HOMER1, JPH1, FKBP1B, CALM1
GOTERM_BP_FAT	GO:0022898~regulation of transmembrane transporter activity	11	0.519358	0.000566131	1642	26	13528	3.48562	0.894945	0.0174496		CAV3, JPH4, ADRB2, GNAI2, STIM2, FKBP1A, CACNB4, HOMER1, JPH1, FKBP1B, CALM1
GOTERM_BP_FAT	GO:0034762~regulation of transmembrane transport	11	0.519358	0.000802269	1642	27	13528	3.35652	0.958972	0.022713		CAV3, JPH4, ADRB2, GNAI2, STIM2, FKBP1A, CACNB4, HOMER1, JPH1, FKBP1B, CALM1
GOTERM_BP_FAT	GO:0051924~regulation of calcium ion transport	19	0.897073	0.00114972	1642	69	13528	2.26864	0.989718	0.0304547		CAV3, JPH4, CASR, CACNA2D1, GNAO1, GNAI2, LYN, STIM2, GJA1, FKBP1A, CACNB4, HOMER1, FKBP1B, EDNRA, ADRB2, P2RX1, BCL2, JPH1, CALM1
GOTERM_BP_FAT	GO:0010959~regulation of metal ion transport	21	0.991501	0.00131994	1642	81	13528	2.13597	0.994781	0.0333382		CAV3, JPH4, CASR, CACNA2D1, GNAO1, GNAI2, LYN, STIM2, GJA1, FKBP1A, CACNB4, HOMER1, FKBP1B, EDNRA, ADRB2, P2RX1, BCL2, JPH1, KCNE3, CALM1, HTR2A
GOTERM_BP_FAT	GO:0043269~regulation of ion transport	24	1.13314	0.00145559	1642	99	13528	1.99727	0.99696	0.0364721		CAV3, JPH4, CASR, CACNA2D1, GNAO1, SEPT2, GNAI2, LYN, STIM2, IL13, GJA1, FKBP1A, CACNB4, HOMER1, FKBP1B, EDNRA, BEST3, ADRB2, P2RX1, BCL2, JPH1, KCNE3, CALM1, HTR2A
GOTERM_BP_FAT	GO:0060314~regulation of ryanodine-sensitive calcium-release channel activity	5	0.236072	0.0100814	1642	8	13528	5.14921	1	0.157653		JPH4, FKBP1A, JPH1, FKBP1B, CALM1
GOTERM_BP_FAT	GO:0051926~negative regulation of calcium ion transport	5	0.236072	0.0479564	1642	12	13528	3.43281	1	0.424427		ADRB2, GNAO1, GNAI2, BCL2, STIM2
GOTERM_BP_FAT	GO:0043271~negative regulation of ion transport	7	0.3305	0.0517483	1642	23	13528	2.50744	1	0.445078		BEST3, ADRB2, GNAO1, GNAI2, BCL2, STIM2, HTR2A
GOTERM_BP_FAT	GO:0032413~negative regulation of ion transmembrane transporter activity	4	0.188857	0.0624107	1642	8	13528	4.11937	1	0.493464		ADRB2, GNAI2, STIM2, CALM1
GOTERM_BP_FAT	GO:0032410~negative regulation of transporter activity	5	0.236072	0.0797984	1642	14	13528	2.9424	1	0.559158		ADRB2, GNAI2, STIM2, INSR, CALM1
GOTERM_BP_FAT	GO:0051925~regulation of calcium ion transport via voltage-gated calcium channel activity	4	0.188857	0.0854055	1642	9	13528	3.66166	1	0.577764		CAV3, ADRB2, GNAI2, CACNB4
GOTERM_BP_FAT	GO:0060402~calcium ion transport into cytosol	5	0.236072	0.191712	1642	19	13528	2.16809	1	0.806259		JPH4, FKBP1A, FKBP1C, JPH1, FKBP1B
GOTERM_BP_FAT	GO:0060401~cytosolic calcium ion transport	5	0.236072	0.218219	1642	20	13528	2.05968	1	0.841933		JPH4, FKBP1A, FKBP1C, JPH1, FKBP1B
Annotation Cluster 53	Enrichment Score: 2.1706181633847947
Category	Term	Count	%	PValue	List Total	Pop Hits	Pop Total	Fold Enrichment	Bonferroni	Benjamini		Genes
GOTERM_BP_FAT	GO:0009967~positive regulation of signal transduction	56	2.644	0.000708863	1642	295	13528	1.56396	0.940487	0.0211487		FGF18, TMEM189-UBE2V1, VAPA, SLC20A1, GDF6, PRRX1, GJA1, FASLG, SHOC2, JAG1, ITSN1, GHRHR, CANT1, ACVR1B, CAT, INSR, GHR, LYN, ESR1, TMEM189, IRS1, OSM, ACVR2A, ASCL1, ADRB2, ACVR2B, CD80, ZDHHC13, VEGFA, SEMA4C, IL12A, RELN, WNT9A, LITAF, ERBB3, SOX2, UBE2V1, SOX4, GIPC1, FKBP1A, ADRB3, SOS1, PTH, THBS1, TGFBR1, LGALS1, SMAD4, DUSP22, RICTOR, FURIN, TAB2, TRAF3IP2, NRAS, IKBKE, ITGA8, CDKN2AIP, …
GOTERM_BP_FAT	GO:0010647~positive regulation of cell communication	61	2.88008	0.000743806	1642	329	13528	1.52755	0.948218	0.0218525		FGF18, TMEM189-UBE2V1, VAPA, SLC20A1, GDF6, PRRX1, GJA1, FASLG, SHOC2, JAG1, ITSN1, GHRHR, CANT1, ACVR1B, CAT, LGI1, INSR, GHR, LYN, ESR1, TMEM189, IRS1, OSM, ACVR2A, ASCL1, ADRB2, ACVR2B, CD80, ZDHHC13, VEGFA, SEMA4C, IL12A, RELN, WNT9A, CCL2, LITAF, ERBB3, SOX2, UBE2V1, SOX4, GIPC1, FKBP1A, ADRB3, SOS1, PTH, THBS1, BECN1, TGFBR1, LGALS1, SMAD4, DUSP22, ITGA2, RICTOR, FURIN, TAB2, TRAF3IP2, NRAS…
GOTERM_BP_FAT	GO:0010627~regulation of protein kinase cascade	42	1.983	0.0253102	1642	249	13528	1.38967	1	0.299992		CAV3, SH3RF1, TMEM189-UBE2V1, VAPA, SLC20A1, LITAF, ERBB3, EDN1, UBE2V1, GJA1, FASLG, FKBP1A, ITSN1, PDCD4, PTEN, CANT1, ADRB3, MAP3K5, MAP3K2, MAP3K1, CAT, PHLDA3, INSR, GHR, PPP2R1A, LYN, NF2, TGFBR1, LGALS1, SOCS1, PIGU, DUSP22, RICTOR, TMEM189, TAB2, OSM, TRAF3IP2, IKBKE, ADRB2, ZDHHC13, HIPK3, IL12A, SEMA4C, IKBKB
GOTERM_BP_FAT	GO:0010740~positive regulation of protein kinase cascade	26	1.22757	0.155672	1642	167	13528	1.28268	1	0.74835		TMEM189-UBE2V1, LITAF, SLC20A1, VAPA, ERBB3, UBE2V1, GJA1, FASLG, FKBP1A, ITSN1, CANT1, ADRB3, CAT, INSR, GHR, LYN, TGFBR1, LGALS1, DUSP22, TMEM189, TAB2, OSM, TRAF3IP2, IKBKE, ADRB2, ZDHHC13, SEMA4C, IL12A
Annotation Cluster 54	Enrichment Score: 2.1448575885602152
Category	Term	Count	%	PValue	List Total	Pop Hits	Pop Total	Fold Enrichment	Bonferroni	Benjamini		Genes
GOTERM_BP_FAT	GO:0051098~regulation of binding	37	1.74693	5.98332e-05	1642	153	13528	1.99237	0.211863	0.00289925		THRA, MTDH, TMEM189-UBE2V1, UBE2V1, FKBP1A, EGLN1, DPH3, IL10, YBX2, TRIB1, RPS3, ADRB3, BCL2, GTF2A2, CAT, NR2F2, RHEBL1, IRAK2, IRAK1, CREBZF, EPB41, SMAD7, PIM1, RUNX1T1, SMAD4, SMAD3, ITGA2, SKI, TMEM189, SIRT1, PROX1, PTHLH, ADRB2, EP300, TGFBR3, PBX1, IKBKB, MAP3K13, CALM1
GOTERM_BP_FAT	GO:0051101~regulation of DNA binding	28	1.322	0.00113679	1642	121	13528	1.90648	0.989175	0.030319		MTDH, THRA, TMEM189-UBE2V1, UBE2V1, EGLN1, IL10, RPS3, TRIB1, GTF2A2, CAT, NR2F2, RHEBL1, IRAK2, IRAK1, CREBZF, SMAD7, PIM1, RUNX1T1, ITGA2, SKI, TMEM189, SIRT1, PROX1, PTHLH, EP300, TGFBR3, PBX1, IKBKB, MAP3K13, CALM1
GOTERM_BP_FAT	GO:0051090~regulation of transcription factor activity	24	1.13314	0.00252641	1642	103	13528	1.9197	0.999957	0.058491		IRAK2, IRAK1, THRA, MTDH, TMEM189-UBE2V1, CREBZF, SMAD7, PIM1, UBE2V1, EGLN1, TMEM189, SIRT1, PROX1, IL10, RPS3, TRIB1, PTHLH, EP300, GTF2A2, TGFBR3, PBX1, CAT, NR2F2, IKBKB, MAP3K13, RHEBL1
GOTERM_BP_FAT	GO:0051100~negative regulation of binding	16	0.75543	0.003764	1642	59	13528	2.23423	1	0.0804105		IRAK2, IRAK1, THRA, SMAD7, PIM1, EGLN1, SIRT1, PROX1, RPS3, TRIB1, YBX2, PTHLH, ADRB3, ADRB2, PBX1, CAT
GOTERM_BP_FAT	GO:0043433~negative regulation of transcription factor activity	13	0.613787	0.00606685	1642	45	13528	2.38008	1	0.110391		IRAK2, IRAK1, THRA, SMAD7, PIM1, EGLN1, PROX1, SIRT1, TRIB1, RPS3, PTHLH, PBX1, CAT
GOTERM_BP_FAT	GO:0051099~positive regulation of binding	18	0.849858	0.0110966	1642	78	13528	1.90125	1	0.168257		IRAK2, IRAK1, MTDH, TMEM189-UBE2V1, EPB41, UBE2V1, ITGA2, FKBP1A, SKI, DPH3, TMEM189, IL10, EP300, GTF2A2, TGFBR3, CAT, IKBKB, MAP3K13, CALM1, RHEBL1
GOTERM_BP_FAT	GO:0043392~negative regulation of DNA binding	13	0.613787	0.016915	1642	51	13528	2.10007	1	0.229779		IRAK2, IRAK1, THRA, SMAD7, PIM1, EGLN1, PROX1, SIRT1, TRIB1, RPS3, PTHLH, PBX1, CAT
GOTERM_BP_FAT	GO:0043388~positive regulation of DNA binding	15	0.708215	0.0396047	1642	70	13528	1.76544	1	0.383881		IRAK2, IRAK1, MTDH, TMEM189-UBE2V1, UBE2V1, ITGA2, SKI, TMEM189, IL10, EP300, GTF2A2, TGFBR3, CAT, IKBKB, MAP3K13, CALM1, RHEBL1
GOTERM_BP_FAT	GO:0051091~positive regulation of transcription factor activity	12	0.566572	0.104816	1642	60	13528	1.64775	1	0.638504		IRAK2, IRAK1, MTDH, TMEM189-UBE2V1, UBE2V1, TMEM189, IL10, EP300, GTF2A2, TGFBR3, CAT, IKBKB, MAP3K13, RHEBL1
GOTERM_BP_FAT	GO:0051092~positive regulation of NF-kappaB transcription factor activity	9	0.424929	0.116426	1642	41	13528	1.8085	1	0.667741		IRAK2, IRAK1, MTDH, TMEM189-UBE2V1, UBE2V1, TGFBR3, CAT, TMEM189, IKBKB, MAP3K13, RHEBL1
Annotation Cluster 55	Enrichment Score: 2.144754112078055
Category	Term	Count	%	PValue	List Total	Pop Hits	Pop Total	Fold Enrichment	Bonferroni	Benjamini		Genes
SP_PIR_KEYWORDS	protein phosphatase	32	1.51086	2.26173e-05	2113	130	19235	2.24078	0.0140811	0.000833842		PPP6C, PDP2, CDC14A, PTEN, DUSP13, DUSP16, PPP3CB, PPP3CA, PPTC7, PTPRJ, PTPRD, PTPN3, PTPRA, PTPRR, DUSP22, PTPN13, PTPRU, CDC25A, CTDSPL2, DUSP4, PPM1D, EYA1, EYA2, PPM1E, DUSP1, PPM1K, PPM1H, PTP4A1, PPM1L, DUSP9, DUSP8, DUSP6
GOTERM_MF_FAT	GO:0004721~phosphoprotein phosphatase activity	38	1.79415	8.6804e-05	1541	165	12983	1.94031	0.106483	0.0159556		PPP6C, PDP2, CDC14A, CAMK2G, PTEN, MTMR2, DUSP13, DUSP16, PPP3CB, PPP3CA, PPAP2B, PPTC7, PTPRJ, PTPRD, MAP2K1, PTPN3, PTPRA, PTPRR, PTPN13, DUSP22, PTPRU, CDC25A, CTDSPL2, DUSP4, EYA1, PPM1D, EYA2, PPM1E, DUSP1, PPM1K, PPM1H, PTP4A1, PPM1L, DUSP9, PPP1R15B, DUSP8, DUSP6, PPP2R2A
GOTERM_BP_FAT	GO:0006470~protein amino acid dephosphorylation	33	1.55807	9.60018e-05	1642	133	13528	2.0442	0.317512	0.00405569		PPP6C, PDP2, CDC14A, PTEN, MTMR2, DUSP13, BCL2, DUSP16, PPP3CB, PPP3CA, PTPRJ, PPP2R1A, PTPRD, PTPN3, PTPRA, PTPRR, PTPN13, DUSP22, PTPRU, CDC25A, DUSP4, PPM1D, EYA1, EYA2, PPM1E, DUSP1, PPM1K, PTP4A1, PPM1L, DUSP9, DUSP8, DUSP6, PPP2R2A
GOTERM_BP_FAT	GO:0016311~dephosphorylation	35	1.6525	0.000345804	1642	154	13528	1.87244	0.747462	0.0122123		PPP6C, LPPR4, PDP2, CDC14A, PTEN, MTMR2, DUSP13, BCL2, DUSP16, PPP3CB, PPP3CA, PPAP2A, PTPRJ, PPP2R1A, PTPRD, PTPN3, PTPRA, PTPRR, PTPN13, DUSP22, PTPRU, CDC25A, DUSP4, EYA1, PPM1D, EYA2, PPM1E, DUSP1, PPM1K, PTP4A1, PPM1L, DUSP9, DUSP8, DUSP6, PPP2R2A
GOTERM_MF_FAT	GO:0016791~phosphatase activity	46	2.17186	0.00248902	1541	249	12983	1.55643	0.960533	0.121282		PPP6C, LPPR4, PDP2, CDC14A, CAMK2G, PTEN, MTMR2, PGP, DUSP13, DUSP16, PPP3CB, PPP3CA, PPAP2A, PPAP2B, INPP5A, PPTC7, PTPRJ, MINPP1, PTPRD, MAP2K1, PTPN3, PTPRA, PTPRR, PTPN13, DUSP22, APTX, PTPRU, ACPP, CDC25A, CTDSPL2, DUSP4, EYA1, PPM1D, EYA2, PPM1E, DUSP1, PPM1K, PTP4A1, PPM1H, PON2, PPM1L, PPP1R15B, DUSP9, DUSP8, DUSP6, PPP2R2A
BIOCARTA	h_dspPathway:Regulation of MAP Kinase Pathways Through Dual Specificity Phosphatases	7	0.3305	0.00253476	244	10	1437	4.12254	0.479133	0.479133		DUSP4, DUSP1, MAPK14, MAPK8, DUSP9, DUSP8, DUSP6
INTERPRO	IPR008343:MAP kinase phosphatase	6	0.283286	0.0033073	1950	10	16659	5.12585	0.999042	0.242709		DUSP4, DUSP1, DUSP16, DUSP9, DUSP8, DUSP6
UP_SEQ_FEATURE	active site:Phosphocysteine intermediate	19	0.897073	0.00365629	2111	83	19113	2.0726	1	0.485496		PTPRJ, PTPRD, PTPN3, CDC14A, PTPRA, PTPRR, DUSP22, PTPN13, PTPRU, PTEN, MTMR2, DUSP4, DUSP1, DUSP13, PTP4A1, DUSP16, DUSP9, DUSP8, DUSP6
GOTERM_MF_FAT	GO:0004725~protein tyrosine phosphatase activity	23	1.08593	0.004708	1541	104	12983	1.86323	0.997803	0.184556		PTPRJ, PTPRD, PTPN3, MAP2K1, CDC14A, PTPRA, PTPRR, DUSP22, PTPN13, PTPRU, PTEN, CDC25A, MTMR2, DUSP4, EYA1, EYA2, DUSP1, DUSP13, PTP4A1, DUSP16, DUSP9, DUSP8, DUSP6
UP_SEQ_FEATURE	domain:Rhodanese	8	0.377715	0.00567629	2111	21	19113	3.44914	1	0.567903		DUSP4, USP8, DUSP1, DUSP16, DUSP9, DUSP8, CDC25A, DUSP6
INTERPRO	IPR000387:Protein-tyrosine phosphatase	18	0.849858	0.0115002	1950	81	16659	1.89846	1	0.446716		PTPRJ, PTPRD, PTPN3, CDC14A, PTPRA, PTPRR, DUSP22, PTPN13, PTPRU, MTMR2, DUSP4, DUSP1, DUSP13, PTP4A1, DUSP16, DUSP9, DUSP8, DUSP6
INTERPRO	IPR000387:Dual-specific/protein-tyrosine phosphatase, conserved region	18	0.849858	0.0129709	1950	82	16659	1.87531	1	0.471122		PTPRJ, PTPRD, PTPN3, CDC14A, PTPRA, PTPRR, DUSP22, PTPN13, PTPRU, MTMR2, DUSP4, DUSP1, DUSP13, PTP4A1, DUSP16, DUSP9, DUSP8, DUSP6
GOTERM_MF_FAT	GO:0033549~MAP kinase phosphatase activity	6	0.283286	0.0132295	1541	13	12983	3.88848	1	0.292108		DUSP4, DUSP1, DUSP16, DUSP9, DUSP8, DUSP6
GOTERM_MF_FAT	GO:0017017~MAP kinase tyrosine/serine/threonine phosphatase activity	6	0.283286	0.0132295	1541	13	12983	3.88848	1	0.292108		DUSP4, DUSP1, DUSP16, DUSP9, DUSP8, DUSP6
INTERPRO	IPR001763:Rhodanese-like	8	0.377715	0.0170033	1950	24	16659	2.84769	1	0.53491		DUSP4, USP8, DUSP1, DUSP16, DUSP9, DUSP8, CDC25A, DUSP6
GOTERM_BP_FAT	GO:0000188~inactivation of MAPK activity	7	0.3305	0.0272005	1642	20	13528	2.88356	1	0.308036		PPP2R1A, DUSP16, DUSP22, SPRED1, DUSP9, DUSP8, DUSP6
INTERPRO	IPR016130:Protein-tyrosine phosphatase, active site	18	0.849858	0.0277816	1950	89	16659	1.72781	1	0.651998		PTPRJ, PTPRD, PTPN3, CDC14A, PTPRA, PTPRR, DUSP22, PTPN13, PTPRU, MTMR2, DUSP4, DUSP1, DUSP13, PTP4A1, DUSP16, DUSP9, DUSP8, DUSP6
GOTERM_MF_FAT	GO:0008138~protein tyrosine/serine/threonine phosphatase activity	11	0.519358	0.0304514	1541	44	12983	2.10626	1	0.455407		MTMR2, DUSP4, DUSP1, CDC14A, DUSP13, DUSP16, DUSP22, DUSP9, DUSP8, PTEN, DUSP6
INTERPRO	IPR000340:Dual specificity phosphatase, catalytic domain	10	0.472144	0.0330367	1950	39	16659	2.19053	1	0.667554		DUSP4, DUSP1, CDC14A, DUSP13, DUSP16, DUSP22, DUSP9, DUSP8, PTEN, DUSP6
SMART	SM00450:RHOD	8	0.377715	0.0351163	1230	24	9079	2.46043	0.999998	0.55659		DUSP4, USP8, DUSP1, DUSP16, DUSP9, DUSP8, CDC25A, DUSP6
UP_SEQ_FEATURE	domain:Tyrosine-protein phosphatase	13	0.613787	0.0367151	2111	62	19113	1.89842	1	0.925337		PTPRJ, DUSP4, DUSP1, PTPN3, DUSP13, PTP4A1, DUSP16, PTPRR, PTPN13, DUSP22, DUSP9, DUSP8, DUSP6
PIR_SUPERFAMILY	PIRSF000939:MAPK_Ptase	4	0.188857	0.0380311	859	7	7396	4.92001	1	0.994971		DUSP4, DUSP1, DUSP9, DUSP6
PIR_SUPERFAMILY	PIRSF000939:dual specificity protein phosphatase (MAP kinase phosphatase)	4	0.188857	0.0380311	859	7	7396	4.92001	1	0.994971		DUSP4, DUSP1, DUSP9, DUSP6
INTERPRO	IPR014393:Dual specificity protein phosphatase (MAP kinase phosphatase)	4	0.188857	0.0389286	1950	7	16659	4.88176	1	0.680551		DUSP4, DUSP1, DUSP9, DUSP6
INTERPRO	IPR000340:Protein-tyrosine phosphatase, dual specificity	9	0.424929	0.060618	1950	37	16659	2.07805	1	0.782491		DUSP4, DUSP1, CDC14A, DUSP13, DUSP16, DUSP22, DUSP9, DUSP8, DUSP6
SMART	SM00195:DSPc	8	0.377715	0.0873351	1230	29	9079	2.03622	1	0.68243		DUSP4, DUSP1, DUSP13, DUSP16, DUSP22, DUSP9, DUSP8, DUSP6
Annotation Cluster 56	Enrichment Score: 2.1366675743421775
Category	Term	Count	%	PValue	List Total	Pop Hits	Pop Total	Fold Enrichment	Bonferroni	Benjamini		Genes
GOTERM_BP_FAT	GO:0051384~response to glucocorticoid stimulus	21	0.991501	0.00079496	1642	78	13528	2.21812	0.957761	0.0226696		CALCR, CCL2, MAP2K1, PTGS1, PTPRU, JUNB, IL10, PPARGC1B, GHRHR, CCNE1, CCND1, CDKN1A, EP300, DUSP1, BCL2, FAS, INSR, FOSL1, NGF, GHR, ADAM9
GOTERM_BP_FAT	GO:0051412~response to corticosterone stimulus	7	0.3305	0.00858452	1642	16	13528	3.60445	1	0.142587		CCNE1, CDKN1A, CCND1, BCL2, PTGS1, FOSL1, JUNB
BIOCARTA	h_p53Pathway:p53 Signaling Pathway	8	0.377715	0.0153	244	17	1437	2.77146	0.980984	0.628655		CCNE1, CDKN1A, CCND1, BCL2, TP53, RB1, TIMP3, GADD45A
GOTERM_BP_FAT	GO:0051385~response to mineralocorticoid stimulus	7	0.3305	0.0272005	1642	20	13528	2.88356	1	0.308036		CCNE1, CDKN1A, CCND1, BCL2, PTGS1, FOSL1, JUNB
Annotation Cluster 57	Enrichment Score: 2.090044618158392
Category	Term	Count	%	PValue	List Total	Pop Hits	Pop Total	Fold Enrichment	Bonferroni	Benjamini		Genes
GOTERM_BP_FAT	GO:0032925~regulation of activin receptor signaling pathway	8	0.377715	3.28158e-05	1642	10	13528	6.59099	0.122411	0.00178712		ACVR2A, ACVR1B, ACVR2B, SMAD7, LEMD3, SKI, FKBP1A, ACVR1
GOTERM_BP_FAT	GO:0030278~regulation of ossification	22	1.03872	0.00029091	1642	78	13528	2.32375	0.685792	0.0105649		CALCR, ESRRA, SOX2, SMAD5, SMAD3, RSAD2, SKI, SMAD1, OSTN, SOX9, AHSG, ACVR2A, ACVR2B, ADRB2, BCL2, NPPC, PBX1, AXIN2, RUNX2, CHRD, ACVR1, BMPR1A
GOTERM_MF_FAT	GO:0004675~transmembrane receptor protein serine/threonine kinase activity	9	0.424929	0.000561149	1541	18	12983	4.21252	0.517133	0.0544619		ACVR2A, ACVR1B, ACVR2B, TGFBR1, TGFBR3, FKBP1A, BMPR1A, ACVR1C, ACVR1
GOTERM_MF_FAT	GO:0005024~transforming growth factor beta receptor activity	9	0.424929	0.000561149	1541	18	12983	4.21252	0.517133	0.0544619		ACVR2A, ACVR1B, ACVR2B, TGFBR1, TGFBR3, FKBP1A, BMPR1A, ACVR1C, ACVR1
INTERPRO	IPR000472:TGF-beta receptor/activin receptor, type I/II	7	0.3305	0.000696584	1950	11	16659	5.4365	0.768215	0.0991572		ACVR2A, ACVR1B, ACVR2B, TGFBR1, BMPR1A, ACVR1C, ACVR1
GOTERM_MF_FAT	GO:0048185~activin binding	7	0.3305	0.000749798	1541	11	12983	5.36139	0.621997	0.0627984		ACVR2A, ACVR1B, ACVR2B, SMAD7, FKBP1A, ACVR1C, ACVR1
GOTERM_MF_FAT	GO:0017002~activin receptor activity	5	0.236072	0.00242652	1541	6	12983	7.02087	0.957192	0.123039		ACVR2A, ACVR1B, ACVR2B, ACVR1C, ACVR1
UP_SEQ_FEATURE	domain:GS	5	0.236072	0.0039358	2111	7	19113	6.46714	1	0.4979		ACVR1B, TGFBR1, BMPR1A, ACVR1C, ACVR1
INTERPRO	IPR003605:TGF beta receptor, GS motif	5	0.236072	0.00487891	1950	7	16659	6.1022	0.999965	0.298004		ACVR1B, TGFBR1, BMPR1A, ACVR1C, ACVR1
SMART	SM00467:GS	5	0.236072	0.00832122	1230	7	9079	5.27236	0.952241	0.39766		ACVR1B, TGFBR1, BMPR1A, ACVR1C, ACVR1
PIR_SUPERFAMILY	PIRSF037391:type I serine/threonine-protein kinase receptor, Activin/BMP/TGF-beta types	4	0.188857	0.012989	859	5	7396	6.88801	0.999978	0.99527		ACVR1B, TGFBR1, ACVR1C, ACVR1
GOTERM_MF_FAT	GO:0005025~transforming growth factor beta receptor activity, type I	4	0.188857	0.0252564	1541	6	12983	5.6167	1	0.404534		ACVR1B, TGFBR1, ACVR1C, ACVR1
GOTERM_BP_FAT	GO:0045669~positive regulation of osteoblast differentiation	8	0.377715	0.0254894	1642	25	13528	2.63639	1	0.300906		ACVR2A, ACVR2B, SMAD5, NPPC, SMAD1, RUNX2, BMPR1A, ACVR1
GOTERM_CC_FAT	GO:0048179~activin receptor complex	3	0.141643	0.0344044	1424	3	12782	8.97612	1	0.273753		ACVR1B, ACVR1C, ACVR1
GOTERM_BP_FAT	GO:0032927~positive regulation of activin receptor signaling pathway	3	0.141643	0.0405562	1642	3	13528	8.23873	1	0.38755		ACVR2A, ACVR1B, ACVR2B
GOTERM_BP_FAT	GO:0030501~positive regulation of bone mineralization	6	0.283286	0.0579285	1642	18	13528	2.74624	1	0.475456		ACVR2A, ACVR2B, ADRB2, SMAD3, BMPR1A, ACVR1
GOTERM_BP_FAT	GO:0045778~positive regulation of ossification	7	0.3305	0.0621863	1642	24	13528	2.40296	1	0.493096		ACVR2A, ACVR2B, ADRB2, SMAD3, RUNX2, BMPR1A, ACVR1
GOTERM_BP_FAT	GO:0030500~regulation of bone mineralization	8	0.377715	0.063373	1642	30	13528	2.197	1	0.496182		ACVR2A, ACVR2B, ADRB2, SMAD3, SOX9, BMPR1A, AHSG, ACVR1
GOTERM_BP_FAT	GO:0070169~positive regulation of biomineral formation	6	0.283286	0.0710612	1642	19	13528	2.60171	1	0.530427		ACVR2A, ACVR2B, ADRB2, SMAD3, BMPR1A, ACVR1
GOTERM_MF_FAT	GO:0016361~activin receptor activity, type I	3	0.141643	0.0716345	1541	4	12983	6.31879	1	0.678316		ACVR1B, ACVR1C, ACVR1
GOTERM_BP_FAT	GO:0070167~regulation of biomineral formation	8	0.377715	0.0848651	1642	32	13528	2.05968	1	0.576233		ACVR2A, ACVR2B, ADRB2, SMAD3, SOX9, BMPR1A, AHSG, ACVR1
INTERPRO	IPR000333:Activin type II receptor	3	0.141643	0.14915	1950	6	16659	4.27154	1	0.940626		ACVR2A, ACVR2B, ACVR1
Annotation Cluster 58	Enrichment Score: 2.0684744120846146
Category	Term	Count	%	PValue	List Total	Pop Hits	Pop Total	Fold Enrichment	Bonferroni	Benjamini		Genes
GOTERM_BP_FAT	GO:0060350~endochondral bone morphogenesis	9	0.424929	0.000240792	1642	16	13528	4.63429	0.616427	0.00891539		PTHLH, MEF2D, FGF18, COL13A1, HOXA11, COL1A1, SOX9, RUNX2, GHR
GOTERM_BP_FAT	GO:0060349~bone morphogenesis	9	0.424929	0.00150709	1642	20	13528	3.70743	0.997524	0.0375031		PTHLH, MEF2D, FGF18, COL13A1, HOXA11, COL1A1, SOX9, RUNX2, GHR
GOTERM_BP_FAT	GO:0001958~endochondral ossification	6	0.283286	0.00990934	1642	12	13528	4.11937	1	0.155779		PTHLH, MEF2D, FGF18, COL13A1, COL1A1, RUNX2
GOTERM_BP_FAT	GO:0032330~regulation of chondrocyte differentiation	5	0.236072	0.0797984	1642	14	13528	2.9424	1	0.559158		PTHLH, HOXA11, SOX9, RUNX2, IHH
GOTERM_BP_FAT	GO:0060351~cartilage development involved in endochondral bone morphogenesis	3	0.141643	0.158419	1642	6	13528	4.11937	1	0.752133		HOXA11, COL1A1, GHR
Annotation Cluster 59	Enrichment Score: 2.0644288274314957
Category	Term	Count	%	PValue	List Total	Pop Hits	Pop Total	Fold Enrichment	Bonferroni	Benjamini		Genes
GOTERM_CC_FAT	GO:0045202~synapse	68	3.21058	9.04931e-06	1424	355	12782	1.71937	0.0054419	0.00109076		SYT1, ENAH, SYT4, GABRB2, SYT2, GABRB1, UTRN, SYT3, CASK, GABBR2, CPEB1, ITSN1, ZNRF1, ZNRF2, ACTR3, APP, CHRNA7, SV2A, LGI1, INSR, FOSL1, SCAMP1, ANKS1B, MAGI2, LYN, PSD3, NRXN1, GRM3, GRM7, SEMA4C, SIAH1, BIN1, VAMP1, CPLX4, CAV3, CDK5R1, YWHAZ, SNAP91, RAB3C, ERBB3, GIPC1, CACNB4, RIMS4, SOS1, GRID2IP, SNAP23, SNAP25, NEFM, PRSS12, DNM3, DLGAP1, DLGAP2, SYT10, GABRA6, GABRA5, DLGAP4, LIN7C, SN…
GOTERM_CC_FAT	GO:0044456~synapse part	48	2.26629	0.000140953	1424	246	12782	1.75144	0.0814882	0.00705835		SYT1, YWHAZ, RAB3C, SNAP91, SYT4, GABRB2, ERBB3, GABRB1, SYT2, UTRN, SYT3, GIPC1, CPEB1, GABBR2, SOS1, GRID2IP, CHRNA7, SV2A, FOSL1, PRSS12, SCAMP1, ANKS1B, DNM3, DLGAP1, LYN, DLGAP2, SYT10, GABRA6, GABRA5, DLGAP4, PSD3, LIN7C, SNAPIN, NRXN1, HOMER1, SYNGR3, CAMK2N1, GRM3, EPHA7, SYNE1, P2RX1, EPS8, ITGA8, GRM7, NTRK2, SEMA4C, SIAH1, BIN1
SP_PIR_KEYWORDS	synapse	36	1.69972	0.00978756	2113	213	19235	1.53856	0.997903	0.109844		CPLX4, SYT1, ENAH, SYT4, GABRB2, GABRB1, SYT2, UTRN, SYT3, CPEB1, GABBR2, ZNRF1, ITSN1, RIMS4, ZNRF2, GRID2IP, CHRNA7, SV2A, SNAP23, LGI1, SNAP25, ANKS1B, DLGAP1, MAGI2, DLGAP2, SYT10, GABRA6, GABRA5, PSD3, LIN7C, SNAPIN, HOMER1, SEPT11, SYNGR3, CAMK2N1, VAMP1
GOTERM_CC_FAT	GO:0045211~postsynaptic membrane	23	1.08593	0.0428468	1424	135	12782	1.52927	1	0.321812		ANKS1B, DLGAP1, ERBB3, GABRB2, DLGAP2, GABRA6, GABRB1, DLGAP4, GABRA5, UTRN, PSD3, LIN7C, GABBR2, CPEB1, HOMER1, CAMK2N1, GRM3, SYNE1, EPHA7, P2RX1, GRM7, GRID2IP, CHRNA7
GOTERM_CC_FAT	GO:0030054~cell junction	66	3.11615	0.164096	1424	518	12782	1.14368	1	0.629012		SYT1, GJA9, ENAH, CADM3, VAPA, SYT4, GABRB2, SYT2, GABRB1, FERMT2, UTRN, SYT3, GJA1, GABBR2, CPEB1, ZNRF1, ITSN1, GJA5, AMOTL2, CALB2, ZNRF2, ACTR3, SLC2A1, CHRNA7, ZYX, SV2A, PTPRJ, ANKS1B, STX3, MAGI2, ARHGEF7, SCN2A, PSD3, ACTN1, PTPRU, ARHGAP24, VASP, ASH1L, VAMP1, ADD3, CPLX4, SCN1A, MTDH, PANX2, CLDN12, RIMS4, GRID2IP, SNAP23, SNAP25, B4GALT1, PARD6B, DLGAP1, NF2, DLGAP2, COL13A1, SYT10, SM…
SP_PIR_KEYWORDS	cell junction	51	2.40793	0.180087	2113	399	19235	1.16356	1	0.674236		GJA9, SYT1, ENAH, CADM3, SYT4, GABRB2, SYT2, GABRB1, UTRN, SYT3, FERMT2, GJA1, GABBR2, CPEB1, ZNRF1, ITSN1, GJA5, ZNRF2, CHRNA7, ZYX, SV2A, LGI1, ANKS1B, MAGI2, PSD3, PTPRU, ARHGAP24, VASP, ASH1L, VAMP1, CPLX4, MTDH, PANX2, CLDN12, RIMS4, GRID2IP, SNAP23, SNAP25, PARD6B, DLGAP1, SYT10, DLGAP2, GABRA6, GABRA5, LIN7C, SNAPIN, HOMER1, SEPT11, SYNGR3, CAMK2N1, AMOT
SP_PIR_KEYWORDS	postsynaptic cell membrane	16	0.75543	0.223942	2113	110	19235	1.3241	1	0.711162		ANKS1B, DLGAP1, GABRB2, DLGAP2, GABRB1, GABRA6, GABRA5, UTRN, PSD3, GRID2IP, LIN7C, CHRNA7, GABBR2, CPEB1, HOMER1, CAMK2N1
Annotation Cluster 60	Enrichment Score: 1.9075053224868201
Category	Term	Count	%	PValue	List Total	Pop Hits	Pop Total	Fold Enrichment	Bonferroni	Benjamini		Genes
GOTERM_BP_FAT	GO:0048545~response to steroid hormone stimulus	38	1.79415	0.00276364	1642	192	13528	1.63058	0.999983	0.0616683		CALCR, CCL2, TACR3, SLC6A1, PDGFB, PTGS1, TIMP3, PTEN, GHRHR, IL10, CCNE1, BCL2, IDH1, FAS, THBS1, FOSL1, INSR, ADAM9, GHR, IHH, MAP2K1, SOCS3, TGFBR1, SOCS1, ESR1, MFGE8, PTPRU, JUNB, PPARGC1B, STAT3, MAPK1, CDKN1A, CCND1, EP300, DUSP1, PTCH1, COL1A1, NGF
GOTERM_BP_FAT	GO:0032355~response to estradiol stimulus	13	0.613787	0.0260302	1642	54	13528	1.9834	1	0.301908		CCNE1, TACR3, DUSP1, SLC6A1, PDGFB, SOCS3, SOCS1, PTCH1, INSR, PTEN, STAT3, GHR, IHH
GOTERM_BP_FAT	GO:0043627~response to estrogen stimulus	21	0.991501	0.0263345	1642	105	13528	1.64775	1	0.304011		TACR3, SLC6A1, PDGFB, SOCS3, TGFBR1, SOCS1, ESR1, MFGE8, TIMP3, PTEN, GHRHR, STAT3, CCNE1, MAPK1, CCND1, DUSP1, BCL2, PTCH1, INSR, IHH, GHR
Annotation Cluster 61	Enrichment Score: 1.8998580983437363
Category	Term	Count	%	PValue	List Total	Pop Hits	Pop Total	Fold Enrichment	Bonferroni	Benjamini		Genes
GOTERM_CC_FAT	GO:0031982~vesicle	96	4.53258	0.00716729	1424	670	12782	1.28613	0.98693	0.113509		GNA13, SYT1, SEC31B, VAPA, SYT4, PDGFB, AP4E1, AP1AR, SYT2, LMAN2L, SYT3, AP3S1, FASLG, GJA1, PDIA6, ITSN1, ZNRF1, GHRHR, SLC1A4, BDNF, CHIC1, AP2B1, APP, AP1S1, PICALM, MALL, MAP1LC3B, SLC2A1, VMA21, NECAP1, SV2A, RAB27B, FNDC3A, SCAMP1, SEC23A, SYNRG, STX4, STX3, ATG9A, STX2, SGK3, CACNG4, ACTN1, CACNG3, DLL1, ACRV1, MIB1, NCK1, VAMP7, BACE1, VEGFA, SEMA4C, SIAH1, PDCD6IP, BIN1, VAMP1, CALCR, P…
GOTERM_CC_FAT	GO:0031410~cytoplasmic vesicle	92	4.34372	0.00853168	1424	642	12782	1.2863	0.994296	0.127127		GNA13, SYT1, SEC31B, SYT4, PDGFB, AP4E1, AP1AR, SYT2, LMAN2L, SYT3, AP3S1, FASLG, GJA1, PDIA6, ITSN1, ZNRF1, GHRHR, SLC1A4, BDNF, CHIC1, AP2B1, APP, AP1S1, PICALM, MALL, MAP1LC3B, SLC2A1, VMA21, NECAP1, SV2A, RAB27B, FNDC3A, SCAMP1, SEC23A, SYNRG, STX4, STX3, ATG9A, STX2, SGK3, CACNG4, ACTN1, CACNG3, DLL1, ACRV1, MIB1, VAMP7, BACE1, VEGFA, SEMA4C, SIAH1, PDCD6IP, BIN1, VAMP1, CALCR, PAM, PALM, RA…
GOTERM_CC_FAT	GO:0031988~membrane-bounded vesicle	81	3.82436	0.015387	1424	568	12782	1.28005	0.999913	0.173724		GNA13, SYT1, SYT4, AP4E1, PDGFB, AP1AR, SYT2, LMAN2L, SYT3, GJA1, PDIA6, FASLG, AP3S1, ITSN1, GHRHR, SLC1A4, BDNF, CHIC1, AP2B1, APP, AP1S1, PICALM, MALL, SLC2A1, VMA21, NECAP1, SV2A, RAB27B, FNDC3A, SCAMP1, SEC23A, SYNRG, STX4, STX3, STX2, SGK3, CACNG4, ACTN1, CACNG3, ACRV1, NCK1, VAMP7, VEGFA, SEMA4C, SIAH1, PDCD6IP, BIN1, CALCR, PALM, PAM, RAB7A, CLCN3, YWHAZ, GNAI3, RAB3C, CAMK2G, GIPC1, ITGB…
GOTERM_CC_FAT	GO:0016023~cytoplasmic membrane-bounded vesicle	77	3.63551	0.0267315	1424	550	12782	1.25666	1	0.241887		GNA13, SYT1, SYT4, AP4E1, PDGFB, AP1AR, SYT2, LMAN2L, SYT3, GJA1, PDIA6, FASLG, AP3S1, ITSN1, GHRHR, SLC1A4, BDNF, CHIC1, AP2B1, APP, AP1S1, PICALM, MALL, SLC2A1, VMA21, NECAP1, SV2A, RAB27B, FNDC3A, SCAMP1, SEC23A, SYNRG, STX4, STX3, STX2, SGK3, CACNG4, ACTN1, CACNG3, ACRV1, VAMP7, VEGFA, SEMA4C, SIAH1, PDCD6IP, BIN1, CALCR, PALM, PAM, RAB7A, YWHAZ, GNAI3, RAB3C, CAMK2G, GIPC1, ITGB3, CALU, TMED…
Annotation Cluster 62	Enrichment Score: 1.8648572651377193
Category	Term	Count	%	PValue	List Total	Pop Hits	Pop Total	Fold Enrichment	Bonferroni	Benjamini		Genes
GOTERM_MF_FAT	GO:0005072~transforming growth factor beta receptor, cytoplasmic mediator activity	7	0.3305	0.000749798	1541	11	12983	5.36139	0.621997	0.0627984		CDKN1B, SMAD7, SMAD5, SMAD4, SMAD3, SMAD1, SKIL
INTERPRO	IPR003619:MAD homology 1, Dwarfin-type	7	0.3305	0.00125548	1950	12	16659	4.98346	0.928328	0.13621		SMAD7, SMAD5, SMAD4, SMAD3, SMAD1, NFIA, NFIB
SMART	SM00523:DWA	7	0.3305	0.00270736	1230	12	9079	4.30576	0.627238	0.389458		SMAD7, SMAD5, SMAD4, SMAD3, SMAD1, NFIA, NFIB
UP_SEQ_FEATURE	domain:MH1	5	0.236072	0.00718605	2111	8	19113	5.65875	1	0.632326		SMAD7, SMAD5, SMAD4, SMAD3, SMAD1
UP_SEQ_FEATURE	domain:MH2	5	0.236072	0.00718605	2111	8	19113	5.65875	1	0.632326		SMAD7, SMAD5, SMAD4, SMAD3, SMAD1
INTERPRO	IPR013019:MAD homology, MH1	5	0.236072	0.00885806	1950	8	16659	5.33942	1	0.396201		SMAD7, SMAD5, SMAD4, SMAD3, SMAD1
INTERPRO	IPR001132:SMAD domain, Dwarfin-type	5	0.236072	0.00885806	1950	8	16659	5.33942	1	0.396201		SMAD7, SMAD5, SMAD4, SMAD3, SMAD1
INTERPRO	IPR013790:Dwarfin	5	0.236072	0.00885806	1950	8	16659	5.33942	1	0.396201		SMAD7, SMAD5, SMAD4, SMAD3, SMAD1
SMART	SM00524:DWB	5	0.236072	0.0148726	1230	8	9079	4.61331	0.995722	0.45449		SMAD7, SMAD5, SMAD4, SMAD3, SMAD1
INTERPRO	IPR017855:SMAD domain-like	6	0.283286	0.023917	1950	15	16659	3.41723	1	0.609572		IRF5, SMAD7, SMAD5, SMAD4, SMAD3, SMAD1
BIOCARTA	h_tgfbPathway:TGF beta signaling pathway	7	0.3305	0.0525121	244	17	1437	2.42502	0.999999	0.603148		EP300, MAP2K1, SMAD7, TGFBR1, SMAD4, SMAD3, SKIL
GOTERM_BP_FAT	GO:0007183~SMAD protein complex assembly	4	0.188857	0.0624107	1642	8	13528	4.11937	1	0.493464		SMAD4, SMAD3, FKBP1A, SMAD1
GOTERM_BP_FAT	GO:0010717~regulation of epithelial to mesenchymal transition	4	0.188857	0.0854055	1642	9	13528	3.66166	1	0.577764		SMAD7, SMAD4, SMAD3, TGFBR3
BIOCARTA	h_ctcfPathway:CTCF: First Multivalent Nuclear Factor	7	0.3305	0.106098	244	20	1437	2.06127	1	0.699119		CDKN1B, SMAD5, SMAD4, TP53, TGFBR3, SMAD1, PTEN
GOTERM_MF_FAT	GO:0030618~transforming growth factor beta receptor, pathway-specific cytoplasmic mediator activity	3	0.141643	0.110163	1541	5	12983	5.05503	1	0.783272		SMAD5, SMAD3, SMAD1
Annotation Cluster 63	Enrichment Score: 1.8644871438625543
Category	Term	Count	%	PValue	List Total	Pop Hits	Pop Total	Fold Enrichment	Bonferroni	Benjamini		Genes
GOTERM_BP_FAT	GO:0007369~gastrulation	20	0.944287	0.0004978	1642	70	13528	2.35392	0.862102	0.0156011		NF2, WNT3A, LDB1, TP53, SMAD4, SMAD3, SMAD1, SLIT2, ACVR2A, ACVR2B, EYA2, HAND1, LHX1, LRP6, AMOT, PPAP2B, CHRD, ACVR1, LRP5, BMPR1A
GOTERM_BP_FAT	GO:0001704~formation of primary germ layer	11	0.519358	0.0185989	1642	40	13528	2.26565	1	0.245646		EYA2, HAND1, NF2, LHX1, WNT3A, SMAD3, SMAD1, CHRD, SLIT2, BMPR1A, ACVR1
GOTERM_BP_FAT	GO:0001707~mesoderm formation	10	0.472144	0.0249537	1642	36	13528	2.28854	1	0.298161		EYA2, HAND1, NF2, WNT3A, SMAD3, SMAD1, CHRD, SLIT2, BMPR1A, ACVR1
GOTERM_BP_FAT	GO:0048332~mesoderm morphogenesis	10	0.472144	0.0346793	1642	38	13528	2.16809	1	0.357908		EYA2, HAND1, NF2, WNT3A, SMAD3, SMAD1, CHRD, SLIT2, BMPR1A, ACVR1
GOTERM_BP_FAT	GO:0007498~mesoderm development	15	0.708215	0.0594041	1642	74	13528	1.67001	1	0.481503		ACVR2A, ACVR2B, EYA2, OSR1, NF2, HAND1, WNT3A, VEGFA, OVOL1, SMAD3, SMAD1, CHRD, SLIT2, ACVR1, BMPR1A
Annotation Cluster 64	Enrichment Score: 1.8433456663813566
Category	Term	Count	%	PValue	List Total	Pop Hits	Pop Total	Fold Enrichment	Bonferroni	Benjamini		Genes
GOTERM_CC_FAT	GO:0005581~collagen	13	0.613787	0.000249224	1424	35	12782	3.33399	0.139551	0.00997001		COL4A2, COL4A1, COL13A1, COL15A1, COL4A6, COL9A1, COL14A1, COL9A3, COL27A1, COL1A2, COL12A1, COL1A1, COL24A1
UP_SEQ_FEATURE	domain:TSP N-terminal	8	0.377715	0.00982987	2111	23	19113	3.14922	1	0.706605		COL9A1, COL14A1, COL27A1, NELL2, COL15A1, COL12A1, COL24A1, THBS1
INTERPRO	IPR003129:Laminin G, thrombospondin-type, N-terminal	8	0.377715	0.0103171	1950	22	16659	3.10657	1	0.435926		COL9A1, COL14A1, COL27A1, NELL2, COL15A1, COL12A1, COL24A1, THBS1
GOTERM_CC_FAT	GO:0005593~FACIT collagen	4	0.188857	0.0212507	1424	6	12782	5.98408	0.999998	0.209822		COL9A1, COL9A3, COL14A1, COL12A1
SMART	SM00210:TSPN	8	0.377715	0.0220158	1230	22	9079	2.68411	0.999697	0.490983		COL9A1, COL14A1, COL27A1, NELL2, COL15A1, COL12A1, COL24A1, THBS1
GOTERM_CC_FAT	GO:0030934~anchoring collagen	4	0.188857	0.0692112	1424	9	12782	3.98939	1	0.417608		COL9A1, COL9A3, COL14A1, COL12A1
GOTERM_MF_FAT	GO:0030020~extracellular matrix structural constituent conferring tensile strength	3	0.141643	0.152617	1541	6	12983	4.21252	1	0.865655		COL9A1, COL9A3, COL12A1
Annotation Cluster 65	Enrichment Score: 1.8072378368330035
Category	Term	Count	%	PValue	List Total	Pop Hits	Pop Total	Fold Enrichment	Bonferroni	Benjamini		Genes
GOTERM_BP_FAT	GO:0035295~tube development	53	2.50236	1.32511e-06	1642	220	13528	1.98479	0.00525872	0.000131806		GNA13, FGF18, FGF7, WNT3A, EDN1, GJA5, GDNF, LGR4, EDNRA, SPRY2, SPRY1, WNT4, BDNF, RARB, ALX1, IHH, CYR61, RET, MAN1A2, PROX1, VASP, SLIT2, BCL2L11, MYCN, PTHLH, MIB1, EYA1, ACVR2B, EP300, VEGFA, SIX1, PSEN2, ACVR1, HOXA11, HAND1, LHX1, BCL2, PLXND1, HECTD1, B4GALT1, TBX5, TGFBR1, SMAD4, FZD3, FOXP2, FZD6, ATP7A, TSC1, SALL1, PTCH1, PBX1, NFIB, BMPR1A
GOTERM_BP_FAT	GO:0048729~tissue morphogenesis	41	1.93579	9.37478e-05	1642	180	13528	1.8766	0.311362	0.00400315		FGF7, HOXA11, WNT3A, FKBP1A, JAG1, PGP, WNT4, HAND1, BCL2, CHUK, ALX1, HECTD1, RET, ACTC1, NF2, SMAD7, TBX5, SMAD4, SMAD3, FZD3, SMAD1, PROX1, SNAI1, SLIT2, VASP, FZD6, ATP7A, MIB1, EYA1, EYA2, TSC1, SIX1, COL1A2, TGFBR3, PBX1, PTCH1, COL1A1, CHRD, WNT7A, ACVR1, BMPR1A
GOTERM_BP_FAT	GO:0035239~tube morphogenesis	31	1.46364	0.000221524	1642	127	13528	2.01103	0.585855	0.00828193		GNA13, HOXA11, WNT3A, EDN1, LGR4, EDNRA, SPRY2, WNT4, HAND1, BCL2, PLXND1, ALX1, IHH, HECTD1, CYR61, B4GALT1, RET, SMAD4, FZD3, BCL2L11, VASP, FZD6, MYCN, MIB1, EYA1, TSC1, VEGFA, SIX1, PBX1, PTCH1, ACVR1
GOTERM_BP_FAT	GO:0060562~epithelial tube morphogenesis	16	0.75543	0.0129122	1642	67	13528	1.96746	1	0.189587		RET, HOXA11, SMAD4, FZD3, VASP, FZD6, MIB1, WNT4, EYA1, TSC1, BCL2, SIX1, PBX1, PTCH1, HECTD1, ALX1
GOTERM_BP_FAT	GO:0002009~morphogenesis of an epithelium	21	0.991501	0.0177986	1642	101	13528	1.713	1	0.237921		RET, TBX5, HOXA11, SMAD4, FZD3, JAG1, PROX1, VASP, FZD6, MIB1, WNT4, EYA1, PGP, TSC1, BCL2, SIX1, PBX1, PTCH1, CHUK, ALX1, HECTD1
GOTERM_BP_FAT	GO:0035148~tube lumen formation	11	0.519358	0.0348963	1642	44	13528	2.05968	1	0.357925		MIB1, WNT4, RET, TSC1, FZD3, PTCH1, VASP, BCL2L11, FZD6, HECTD1, ALX1
GOTERM_BP_FAT	GO:0001838~embryonic epithelial tube formation	10	0.472144	0.0695338	1642	43	13528	1.91598	1	0.524274		MIB1, WNT4, RET, TSC1, FZD3, PTCH1, VASP, FZD6, HECTD1, ALX1
GOTERM_BP_FAT	GO:0060429~epithelium development	35	1.6525	0.112656	1642	227	13528	1.27029	1	0.661533		LOR, TFCP2L1, HOXA11, JAG1, AGPAT6, WNT4, PGP, CASP3, BCL2, POU2F3, POU3F1, NR2F2, CHUK, ALX1, ADAM9, HECTD1, B4GALT1, RET, STX2, MAP2K1, TBX5, SMAD4, FZD3, MECOM, PROX1, VASP, FZD6, PTHLH, MIB1, EYA1, TSC1, VEGFA, SIX1, PBX1, PTCH1
GOTERM_BP_FAT	GO:0001843~neural tube closure	7	0.3305	0.148273	1642	30	13528	1.92237	1	0.732704		TSC1, FZD3, PTCH1, VASP, FZD6, HECTD1, ALX1
GOTERM_BP_FAT	GO:0060606~tube closure	7	0.3305	0.148273	1642	30	13528	1.92237	1	0.732704		TSC1, FZD3, PTCH1, VASP, FZD6, HECTD1, ALX1
GOTERM_BP_FAT	GO:0016331~morphogenesis of embryonic epithelium	11	0.519358	0.159261	1642	58	13528	1.56252	1	0.752729		MIB1, PGP, WNT4, RET, TSC1, FZD3, PTCH1, VASP, FZD6, HECTD1, ALX1
GOTERM_BP_FAT	GO:0021915~neural tube development	12	0.566572	0.196683	1642	68	13528	1.45389	1	0.814655		MIB1, TSC1, PSEN2, FZD3, EN1, PTCH1, PROX1, CHRD, VASP, FZD6, HECTD1, ALX1
GOTERM_BP_FAT	GO:0014020~primary neural tube formation	7	0.3305	0.204493	1642	33	13528	1.74761	1	0.823406		TSC1, FZD3, PTCH1, VASP, FZD6, HECTD1, ALX1
GOTERM_BP_FAT	GO:0001841~neural tube formation	8	0.377715	0.205232	1642	40	13528	1.64775	1	0.823482		MIB1, TSC1, FZD3, PTCH1, VASP, FZD6, HECTD1, ALX1
Annotation Cluster 66	Enrichment Score: 1.786670039326526
Category	Term	Count	%	PValue	List Total	Pop Hits	Pop Total	Fold Enrichment	Bonferroni	Benjamini		Genes
SP_PIR_KEYWORDS	GTP binding	15	0.708215	0.0128618	2113	67	19235	2.03802	0.999701	0.130592		RAB7A, RAB8A, DNAJC25-GNG10, RAB9A, GNAI3, GNAO1, GNAI2, TRIM23, GNAL, GNAQ, GNB2, SRPR, GNG10, ARF4, DNAJC25, ARL4D, SEPT7
SP_PIR_KEYWORDS	P-loop	22	1.03872	0.0145085	2113	116	19235	1.72646	0.999895	0.139482		ARL2, KIF23, RAB7A, RAB8A, GNAO1, GNAI3, RAB9A, GNAI2, MAT2A, KIF5A, MYO1F, AK2, TRIM23, ARL3, GNAL, GNAQ, SRPR, ARF4, ARL4D, SEPT7, MAP3K12, ABCC5
SP_PIR_KEYWORDS	nucleotide binding	20	0.944287	0.0233919	2113	107	19235	1.70153	1	0.193529		ARL2, KIF23, RAB7A, RAB8A, GNAO1, RAB9A, GNAI3, GNAI2, KIF5A, MYO1F, TRIM23, ARL3, GNAL, GNAQ, SRPR, ARF4, ARL4D, SEPT7, ABCC5, MAP3K12
Annotation Cluster 67	Enrichment Score: 1.7834738870283242
Category	Term	Count	%	PValue	List Total	Pop Hits	Pop Total	Fold Enrichment	Bonferroni	Benjamini		Genes
INTERPRO	IPR003316:Transcription factor E2F/dimerisation partner (TDP)	6	0.283286	0.00548289	1950	11	16659	4.65986	0.99999	0.310707		E2F2, E2F3, E2F5, E2F6, E2F7, TFDP1
INTERPRO	IPR015633:E2F Family	5	0.236072	0.00885806	1950	8	16659	5.33942	1	0.396201		E2F2, E2F3, E2F5, E2F6, E2F7
UP_SEQ_FEATURE	short sequence motif:DEF box	5	0.236072	0.0118132	2111	9	19113	5.03	1	0.745177		E2F2, E2F3, E2F5, E2F6, TFDP1
UP_SEQ_FEATURE	region of interest:Dimerization	6	0.283286	0.0189765	2111	15	19113	3.6216	1	0.835927		E2F2, HNF1B, E2F3, E2F5, E2F6, TFDP1
PIR_SUPERFAMILY	PIRSF019596:transcription factor E2F	3	0.141643	0.0372196	859	3	7396	8.61001	1	0.997997		E2F2, E2F3, E2F6
UP_SEQ_FEATURE	region of interest:Transactivation	4	0.188857	0.0491422	2111	8	19113	4.527	1	0.959727		E2F2, ZNF641, E2F3, E2F5
Annotation Cluster 68	Enrichment Score: 1.783433599584591
Category	Term	Count	%	PValue	List Total	Pop Hits	Pop Total	Fold Enrichment	Bonferroni	Benjamini		Genes
GOTERM_BP_FAT	GO:0018210~peptidyl-threonine modification	10	0.472144	0.00041655	1642	21	13528	3.92321	0.809442	0.0133876		GALNT3, GALNT2, ACVR1B, GALNT1, SBK1, BCL2, HIPK3, TGFBR1, MAPK8, MAP3K12
GOTERM_BP_FAT	GO:0018107~peptidyl-threonine phosphorylation	7	0.3305	0.0160904	1642	18	13528	3.20395	1	0.222854		ACVR1B, SBK1, BCL2, HIPK3, TGFBR1, MAPK8, MAP3K12
GOTERM_BP_FAT	GO:0018209~peptidyl-serine modification	10	0.472144	0.0404038	1642	39	13528	2.1125	1	0.38729		GALNT3, GALNT2, GALNT1, SPOCK3, SBK1, MAP3K1, BCL2, HIPK3, TGFBR1, MAP3K12
GOTERM_BP_FAT	GO:0018105~peptidyl-serine phosphorylation	6	0.283286	0.2714	1642	29	13528	1.70457	1	0.887352		SBK1, MAP3K1, BCL2, HIPK3, TGFBR1, MAP3K12
Annotation Cluster 69	Enrichment Score: 1.777923577352571
Category	Term	Count	%	PValue	List Total	Pop Hits	Pop Total	Fold Enrichment	Bonferroni	Benjamini		Genes
GOTERM_BP_FAT	GO:0032925~regulation of activin receptor signaling pathway	8	0.377715	3.28158e-05	1642	10	13528	6.59099	0.122411	0.00178712		ACVR2A, ACVR1B, ACVR2B, SMAD7, LEMD3, SKI, FKBP1A, ACVR1
GOTERM_BP_FAT	GO:0030510~regulation of BMP signaling pathway	6	0.283286	0.296025	1642	30	13528	1.64775	1	0.907014		ACVR2A, SMAD7, LEMD3, SKI, PCSK6, CHRD
GOTERM_BP_FAT	GO:0030514~negative regulation of BMP signaling pathway	4	0.188857	0.477328	1642	21	13528	1.56928	1	0.975762		SMAD7, LEMD3, SKI, CHRD
Annotation Cluster 70	Enrichment Score: 1.7527007814364832
Category	Term	Count	%	PValue	List Total	Pop Hits	Pop Total	Fold Enrichment	Bonferroni	Benjamini		Genes
GOTERM_BP_FAT	GO:0022037~metencephalon development	12	0.566572	0.0021031	1642	35	13528	2.82471	0.99977	0.0500946		ATP7A, HOXA1, HOXB1, LHX1, LDB1, BCL2, LHX5, NEUROD1, LMX1A, RORA, WNT7A, FOXP2
GOTERM_BP_FAT	GO:0030902~hindbrain development	16	0.75543	0.00446786	1642	60	13528	2.197	1	0.0877512		HNF1B, LDB1, EN1, RORA, LMX1A, SMAD1, FOXP2, ATP7A, HOXA1, HOXB1, LHX1, BCL2, LHX5, NEUROD1, WNT7A, NFIB
GOTERM_BP_FAT	GO:0021697~cerebellar cortex formation	6	0.283286	0.00990934	1642	12	13528	4.11937	1	0.155779		ATP7A, LHX1, LDB1, LHX5, RORA, WNT7A
GOTERM_BP_FAT	GO:0021702~cerebellar Purkinje cell differentiation	5	0.236072	0.0100814	1642	8	13528	5.14921	1	0.157653		ATP7A, LHX1, LDB1, LHX5, RORA
GOTERM_BP_FAT	GO:0021692~cerebellar Purkinje cell layer morphogenesis	5	0.236072	0.0100814	1642	8	13528	5.14921	1	0.157653		ATP7A, LHX1, LDB1, LHX5, RORA
GOTERM_BP_FAT	GO:0021694~cerebellar Purkinje cell layer formation	5	0.236072	0.0100814	1642	8	13528	5.14921	1	0.157653		ATP7A, LHX1, LDB1, LHX5, RORA
GOTERM_BP_FAT	GO:0021533~cell differentiation in hindbrain	6	0.283286	0.0145174	1642	13	13528	3.80249	1	0.206916		ATP7A, LHX1, LDB1, LHX5, RORA, WNT7A
GOTERM_BP_FAT	GO:0021549~cerebellum development	9	0.424929	0.0232576	1642	30	13528	2.47162	1	0.284241		ATP7A, LHX1, LDB1, LHX5, NEUROD1, LMX1A, RORA, WNT7A, FOXP2
GOTERM_BP_FAT	GO:0021680~cerebellar Purkinje cell layer development	5	0.236072	0.0247796	1642	10	13528	4.11937	1	0.297277		ATP7A, LHX1, LDB1, LHX5, RORA
GOTERM_BP_FAT	GO:0021696~cerebellar cortex morphogenesis	6	0.283286	0.0361952	1642	16	13528	3.08952	1	0.363238		ATP7A, LHX1, LDB1, LHX5, RORA, WNT7A
GOTERM_BP_FAT	GO:0021695~cerebellar cortex development	6	0.283286	0.0579285	1642	18	13528	2.74624	1	0.475456		ATP7A, LHX1, LDB1, LHX5, RORA, WNT7A
GOTERM_BP_FAT	GO:0021587~cerebellum morphogenesis	6	0.283286	0.0710612	1642	19	13528	2.60171	1	0.530427		ATP7A, LHX1, LDB1, LHX5, RORA, WNT7A
GOTERM_BP_FAT	GO:0021575~hindbrain morphogenesis	6	0.283286	0.137913	1642	23	13528	2.14923	1	0.715305		ATP7A, LHX1, LDB1, LHX5, RORA, WNT7A
Annotation Cluster 71	Enrichment Score: 1.746457804206004
Category	Term	Count	%	PValue	List Total	Pop Hits	Pop Total	Fold Enrichment	Bonferroni	Benjamini		Genes
GOTERM_BP_FAT	GO:0032956~regulation of actin cytoskeleton organization	23	1.08593	0.000763655	1642	89	13528	2.12911	0.952153	0.0221031		CAV3, NF2, CAPZA2, EDN1, CAPZA1, SMAD3, MYO1F, RDX, RICTOR, ARPC5, PROX1, DSTN, NEBL, ACTR3, PFN2, CDC42EP2, TSC1, NCK1, ARPC5L, MAP3K1, AMOT, ACTR3C, RASA1
GOTERM_BP_FAT	GO:0032970~regulation of actin filament-based process	23	1.08593	0.00122516	1642	92	13528	2.05968	0.992387	0.0319962		CAV3, NF2, CAPZA2, EDN1, CAPZA1, SMAD3, MYO1F, RDX, RICTOR, ARPC5, PROX1, DSTN, NEBL, ACTR3, PFN2, CDC42EP2, TSC1, NCK1, ARPC5L, MAP3K1, AMOT, ACTR3C, RASA1
GOTERM_BP_FAT	GO:0051495~positive regulation of cytoskeleton organization	14	0.661001	0.00202141	1642	45	13528	2.56316	0.999681	0.0484847		CAV3, NF2, PSRC1, EDN1, SMAD3, RICTOR, PROX1, DSTN, ACTR3, CDC42EP2, CDKN1B, MAP3K1, NCK1, AMOT
GOTERM_BP_FAT	GO:0051493~regulation of cytoskeleton organization	28	1.322	0.00642469	1642	136	13528	1.69621	1	0.114963		CAV3, CEP76, CAPZA2, CAPZA1, EDN1, RDX, ARPC5, DSTN, ACTR3, CDC42EP2, PFN2, MAP3K1, CLASP2, ACTR3C, RASA1, NF2, PSRC1, SMAD3, MYO1F, RICTOR, PROX1, NEBL, CDKN1B, TSC1, NCK1, ARPC5L, AMOT, MAP4
GOTERM_BP_FAT	GO:0051130~positive regulation of cellular component organization	34	1.60529	0.0105659	1642	181	13528	1.54761	1	0.162711		CAV3, EDN1, EIF5A, DSTN, AHSG, ACTR3, CDC42EP2, TIAM1, MAP3K1, NUMB, INSR, CD28, ADAM9, NF2, TGFBR1, PSRC1, SMAD4, SMAD3, ITGA2, ESPL1, MFGE8, SMAD1, RICTOR, PROX1, SLIT2, TNKS2, MIB1, NDEL1, CDKN1B, TSC1, NCK1, AMOT, WNT7A, NGF
GOTERM_BP_FAT	GO:0030832~regulation of actin filament length	15	0.708215	0.0170304	1642	63	13528	1.9616	1	0.230388		CAPZA2, CAPZA1, RDX, RICTOR, ARPC5, DSTN, NEBL, ACTR3, PFN2, CDC42EP2, MAP3K1, ARPC5L, NCK1, ACTR3C, RASA1
GOTERM_BP_FAT	GO:0010638~positive regulation of organelle organization	18	0.849858	0.0201732	1642	83	13528	1.78671	1	0.259428		CAV3, NF2, EDN1, PSRC1, SMAD3, ESPL1, RICTOR, PROX1, DSTN, TNKS2, ACTR3, CDC42EP2, CDKN1B, MAP3K1, NCK1, AMOT, INSR, CD28
GOTERM_BP_FAT	GO:0032273~positive regulation of protein polymerization	8	0.377715	0.0254894	1642	25	13528	2.63639	1	0.300906		CAV3, ACTR3, CDC42EP2, CDKN1B, MAP3K1, NCK1, PSRC1, RICTOR
GOTERM_BP_FAT	GO:0008064~regulation of actin polymerization or depolymerization	14	0.661001	0.0290742	1642	61	13528	1.89086	1	0.320358		ACTR3, PFN2, CDC42EP2, ARPC5L, NCK1, MAP3K1, CAPZA2, CAPZA1, RDX, ACTR3C, ARPC5, RICTOR, RASA1, DSTN
GOTERM_BP_FAT	GO:0032271~regulation of protein polymerization	15	0.708215	0.0317059	1642	68	13528	1.81737	1	0.339588		CAV3, CAPZA2, PSRC1, CAPZA1, RDX, RICTOR, ARPC5, ACTR3, CDC42EP2, CDKN1B, ARPC5L, MAP3K1, NCK1, ACTR3C, RASA1
GOTERM_BP_FAT	GO:0044087~regulation of cellular component biogenesis	26	1.22757	0.0348761	1642	142	13528	1.5085	1	0.358651		CAV3, NF2, TGFBR1, CAPZA2, PSRC1, EDN1, CAPZA1, SMAD3, RDX, ARPC5, RICTOR, PROX1, PTEN, ACTR3, CDC42EP2, CDKN1B, TSC1, ARPC5L, MAP3K1, NCK1, AMOT, ACTR3C, THBS1, WNT7A, SNAP25, RASA1
GOTERM_BP_FAT	GO:0033043~regulation of organelle organization	36	1.69972	0.0472926	1642	217	13528	1.36679	1	0.421692		CAV3, CEP76, CAPZA2, CAPZA1, EDN1, RDX, ARPC5, DSTN, ACTR3, CDC42EP2, PFN2, MAP3K1, TLK1, CLASP2, ACTR3C, ERCC4, INSR, RASA1, CD28, NF2, PSRC1, SMAD3, MYO1F, CDC23, ESPL1, RICTOR, PROX1, NEBL, TNKS2, CDKN1B, TSC1, ARPC5L, NCK1, CENPV, AMOT, MAP4
GOTERM_BP_FAT	GO:0030838~positive regulation of actin filament polymerization	5	0.236072	0.0479564	1642	12	13528	3.43281	1	0.424427		ACTR3, CDC42EP2, MAP3K1, NCK1, RICTOR
GOTERM_BP_FAT	GO:0030833~regulation of actin filament polymerization	12	0.566572	0.0567265	1642	54	13528	1.83083	1	0.470006		ACTR3, CDC42EP2, MAP3K1, CAPZA2, NCK1, ARPC5L, CAPZA1, RDX, ARPC5, ACTR3C, RICTOR, RASA1
GOTERM_BP_FAT	GO:0031334~positive regulation of protein complex assembly	8	0.377715	0.123915	1642	35	13528	1.88314	1	0.684742		CAV3, ACTR3, CDC42EP2, CDKN1B, MAP3K1, NCK1, PSRC1, RICTOR
GOTERM_BP_FAT	GO:0043254~regulation of protein complex assembly	15	0.708215	0.197737	1642	90	13528	1.37312	1	0.815917		CAV3, CAPZA2, PSRC1, CAPZA1, RDX, RICTOR, ARPC5, ACTR3, CDC42EP2, CDKN1B, ARPC5L, MAP3K1, NCK1, ACTR3C, RASA1
Annotation Cluster 72	Enrichment Score: 1.7274438859497818
Category	Term	Count	%	PValue	List Total	Pop Hits	Pop Total	Fold Enrichment	Bonferroni	Benjamini		Genes
GOTERM_BP_FAT	GO:0035137~hindlimb morphogenesis	9	0.424929	0.00962012	1642	26	13528	2.85187	1	0.152175		RARG, CHD7, LRP6, PTCH1, ZBTB16, RARB, MECOM, WNT7A, BMPR1A
GOTERM_BP_FAT	GO:0035116~embryonic hindlimb morphogenesis	7	0.3305	0.0160904	1642	18	13528	3.20395	1	0.222854		RARG, CHD7, LRP6, ZBTB16, RARB, MECOM, WNT7A
GOTERM_BP_FAT	GO:0035136~forelimb morphogenesis	7	0.3305	0.0424542	1642	22	13528	2.62142	1	0.398118		TBX5, LRP6, EN1, ZBTB16, WNT9A, MECOM, WNT7A
Annotation Cluster 73	Enrichment Score: 1.686566828369826
Category	Term	Count	%	PValue	List Total	Pop Hits	Pop Total	Fold Enrichment	Bonferroni	Benjamini		Genes
GOTERM_CC_FAT	GO:0005581~collagen	13	0.613787	0.000249224	1424	35	12782	3.33399	0.139551	0.00997001		COL4A2, COL4A1, COL13A1, COL15A1, COL4A6, COL9A1, COL14A1, COL9A3, COL27A1, COL1A2, COL12A1, COL1A1, COL24A1
SP_PIR_KEYWORDS	triple helix	10	0.472144	0.00485425	2113	31	19235	2.93651	0.95269	0.0615851		COL9A1, COL4A2, COL14A1, COL4A1, COL13A1, UTRN, COL1A2, COL12A1, COL1A1, COL4A6
GOTERM_MF_FAT	GO:0005201~extracellular matrix structural constituent	19	0.897073	0.0111292	1541	86	12983	1.86135	1	0.270616		COL4A2, COL4A1, COL13A1, WNT3A, COL15A1, COL4A6, PRELP, COL9A1, WNT4, COL14A1, COL9A3, COL27A1, IMPG2, COL1A2, WNT9B, COL12A1, COL1A1, WNT9A, COL24A1
SP_PIR_KEYWORDS	collagen	19	0.897073	0.0144846	2113	95	19235	1.82063	0.999894	0.141416		CTHRC1, COL4A2, COL23A1, COL4A1, COL13A1, COL15A1, COL25A1, COL4A6, COL9A1, COL14A1, COL9A3, P4HA1, COL27A1, COL4A3BP, COL1A2, COL12A1, C1QL3, COL1A1, COL24A1
SP_PIR_KEYWORDS	hydroxylysine	9	0.424929	0.0162924	2113	31	19235	2.64286	0.999966	0.15082		COL9A1, COL4A2, COL14A1, COL4A1, COL13A1, COL1A2, COL12A1, COL1A1, COL4A6
SP_PIR_KEYWORDS	trimer	8	0.377715	0.0191369	2113	26	19235	2.80098	0.999995	0.165417		COL14A1, COL4A1, COL13A1, COL1A2, COL12A1, COL1A1, THBS1, COL4A6
INTERPRO	IPR008160:Collagen triple helix repeat	17	0.802644	0.0328831	1950	84	16659	1.72896	1	0.671582		CTHRC1, COL4A2, COL23A1, COL4A1, COL13A1, COL15A1, COL25A1, COL4A6, COL9A1, COL14A1, COL9A3, COL27A1, COL1A2, COL12A1, C1QL3, COL1A1, COL24A1
SP_PIR_KEYWORDS	hydroxyproline	9	0.424929	0.0443237	2113	37	19235	2.21428	1	0.308688		COL9A1, COL4A2, COL14A1, COL4A1, COL13A1, COL1A2, COL12A1, COL1A1, COL4A6
SP_PIR_KEYWORDS	hydroxylation	13	0.613787	0.0849301	2113	71	19235	1.66678	1	0.461154		COL4A2, COL4A1, CRTAP, COL15A1, COL25A1, COL4A6, COL9A1, COL14A1, COL9A3, COL1A2, HIF3A, COL12A1, COL1A1
GOTERM_CC_FAT	GO:0044420~extracellular matrix part	18	0.849858	0.152378	1424	117	12782	1.38094	1	0.613032		COL4A2, COL4A1, COL13A1, GABRA6, COL15A1, NID2, TIMP3, COL4A6, COL9A1, COL14A1, COL9A3, COL27A1, VEGFA, COL1A2, COL12A1, COL1A1, COL24A1, PRSS12
UP_SEQ_FEATURE	region of interest:Triple-helical region	5	0.236072	0.244472	2111	23	19113	1.96826	1	0.999915		COL4A2, COL4A1, COL27A1, COL1A1, COL4A6
Annotation Cluster 74	Enrichment Score: 1.6739098917463548
Category	Term	Count	%	PValue	List Total	Pop Hits	Pop Total	Fold Enrichment	Bonferroni	Benjamini		Genes
GOTERM_MF_FAT	GO:0008201~heparin binding	24	1.13314	0.00188265	1541	103	12983	1.96312	0.913196	0.115033		FGFR1, FGF7, CCL2, COL13A1, HDGF, CCL8, COL25A1, CCL7, PRELP, APP, ADAMTS8, RSPO3, VEGFA, RSPO2, IMPG2, HBEGF, TGFBR3, PAFAH1B1, PTCH1, ADAMTS3, PCSK6, THBS1, CHRD, CYR61
SP_PIR_KEYWORDS	heparin-binding	16	0.75543	0.00392479	2113	65	19235	2.24078	0.915049	0.0557284		FGFR1, COL13A1, HDGF, CCL8, COL25A1, CCL7, APP, ADAMTS8, RSPO3, VEGFA, RSPO2, IMPG2, HBEGF, ADAMTS3, THBS1, CYR61
GOTERM_MF_FAT	GO:0005539~glycosaminoglycan binding	27	1.27479	0.0131767	1541	140	12983	1.62483	1	0.296085		FGFR1, FGF7, CCL2, SPOCK3, HDGF, CCL8, CCL7, APP, RSPO3, RSPO2, IMPG2, PAFAH1B1, THBS1, PCSK6, CYR61, COL13A1, COL25A1, STAB2, PRELP, LYVE1, ADAMTS8, VEGFA, HBEGF, TGFBR3, PTCH1, ADAMTS3, CHRD
GOTERM_MF_FAT	GO:0030247~polysaccharide binding	27	1.27479	0.0396631	1541	154	12983	1.47712	1	0.512787		FGFR1, FGF7, CCL2, SPOCK3, HDGF, CCL8, CCL7, APP, RSPO3, RSPO2, IMPG2, PAFAH1B1, THBS1, PCSK6, CYR61, COL13A1, COL25A1, STAB2, PRELP, LYVE1, ADAMTS8, VEGFA, HBEGF, TGFBR3, PTCH1, ADAMTS3, CHRD
GOTERM_MF_FAT	GO:0001871~pattern binding	27	1.27479	0.0396631	1541	154	12983	1.47712	1	0.512787		FGFR1, FGF7, CCL2, SPOCK3, HDGF, CCL8, CCL7, APP, RSPO3, RSPO2, IMPG2, PAFAH1B1, THBS1, PCSK6, CYR61, COL13A1, COL25A1, STAB2, PRELP, LYVE1, ADAMTS8, VEGFA, HBEGF, TGFBR3, PTCH1, ADAMTS3, CHRD
GOTERM_MF_FAT	GO:0030246~carbohydrate binding	42	1.983	0.59071	1541	354	12983	0.999582	1	0.995082		GALNT3, GALNT2, FGFR1, AIM1L, GALNT1, FGF7, CCL2, SPOCK3, GALNT7, LMAN2L, HDGF, CCL8, GPCPD1, CCL7, LPHN2, APP, CD69, CSAD, RSPO3, IMPG2, RSPO2, PAFAH1B1, PCSK6, THBS1, CYR61, COL13A1, LGALS1, COL25A1, PFKM, STAB2, FUCA1, PRELP, LYVE1, ADAMTS8, CD207, VEGFA, GFPT2, TGFBR3, HBEGF, PTCH1, ADAMTS3, CHRD
Annotation Cluster 75	Enrichment Score: 1.6398161817958026
Category	Term	Count	%	PValue	List Total	Pop Hits	Pop Total	Fold Enrichment	Bonferroni	Benjamini		Genes
INTERPRO	IPR011993:Pleckstrin homology-type	58	2.73843	0.000185041	1950	303	16659	1.63531	0.321759	0.042222		ENAH, FERMT2, ITSN1, FRMD6, ARHGAP20, TIAM1, FAM109B, COL4A3BP, RANBP3, SPRED1, MSN, AKT3, NET1, ANKS1B, IRS2, PSD3, PLEKHH1, ARHGEF12, ARHGAP24, IRS1, VASP, ELMO2, ELMO1, GTF2H1, EPB41L2, GRB10, FRMD4B, WASL, RALGPS2, ASAP1, RABGAP1L, ANLN, RDX, CYTH3, SOS1, NUP50, SOS2, NUMB, PLEKHO1, PLCD1, RASA1, RGPD6, CNKSR2, DNM3, OSBPL3, VAV3, EPB41, PTPN3, SWAP70, PTPN13, APPL1, HOMER1, PLEKHA5, EPS8, PL…
UP_SEQ_FEATURE	domain:PH	36	1.69972	0.0452104	2111	237	19113	1.37529	1	0.953748		RALGPS2, FERMT2, ASAP1, ANLN, CYTH3, ITSN1, ARHGAP20, PLEKHG7, COL4A3BP, SOS1, FAM109B, SOS2, PLEKHO1, SH2B3, PLCD1, PHLDA3, RASA1, AKT3, NET1, CNKSR2, DNM3, IRS2, VAV3, OSBPL3, SWAP70, ARHGEF7, PSD3, ARHGEF12, ARHGAP24, APPL1, IRS1, ELMO2, ELMO1, GRB10, PLEKHA5, PLEKHA8
INTERPRO	IPR001849:Pleckstrin homology	41	1.93579	0.093198	1950	277	16659	1.2645	1	0.855766		RALGPS2, FERMT2, ASAP1, ANLN, CYTH3, ITSN1, ARHGAP20, TIAM1, PLEKHG7, FAM109B, COL4A3BP, SOS1, SOS2, PLEKHO1, SH2B3, PLCD1, CERK, PHLDA3, RASA1, AKT3, NET1, CNKSR2, DNM3, IRS2, VAV3, OSBPL3, SWAP70, ARHGEF7, PSD3, PLEKHH1, ARHGEF12, APPL1, ARHGAP24, IRS1, ELMO2, ELMO1, GRB10, PLEKHA5, TEX2, PLEKHA8, PLEKHA1
SMART	SM00233:PH	41	1.93579	0.353852	1230	277	9079	1.09254	1	0.923004		RALGPS2, FERMT2, ASAP1, ANLN, CYTH3, ITSN1, ARHGAP20, TIAM1, PLEKHG7, FAM109B, COL4A3BP, SOS1, SOS2, PLEKHO1, SH2B3, PLCD1, CERK, PHLDA3, RASA1, AKT3, NET1, CNKSR2, DNM3, IRS2, VAV3, OSBPL3, SWAP70, ARHGEF7, PSD3, PLEKHH1, ARHGEF12, APPL1, ARHGAP24, IRS1, ELMO2, ELMO1, GRB10, PLEKHA5, TEX2, PLEKHA8, PLEKHA1
Annotation Cluster 76	Enrichment Score: 1.620566930690348
Category	Term	Count	%	PValue	List Total	Pop Hits	Pop Total	Fold Enrichment	Bonferroni	Benjamini		Genes
GOTERM_BP_FAT	GO:0014074~response to purine	6	0.283286	0.00388378	1642	10	13528	4.94324	1	0.0824243		CCNE1, GNAL, SLC6A1, BCL2, FKBP1A, FKBP1C
GOTERM_BP_FAT	GO:0043279~response to alkaloid	12	0.566572	0.0567265	1642	54	13528	1.83083	1	0.470006		EDNRA, GNAL, GNAO1, TACR3, SLC6A1, BCL2, SMPD1, CHRNA7, FKBP1A, FKBP1C, GHR, PPP2R2A
GOTERM_BP_FAT	GO:0031000~response to caffeine	4	0.188857	0.0624107	1642	8	13528	4.11937	1	0.493464		GNAL, BCL2, FKBP1A, FKBP1C
Annotation Cluster 77	Enrichment Score: 1.6103182180874074
Category	Term	Count	%	PValue	List Total	Pop Hits	Pop Total	Fold Enrichment	Bonferroni	Benjamini		Genes
UP_SEQ_FEATURE	domain:KH 1	9	0.424929	0.00232013	2111	23	19113	3.54287	0.999983	0.40652		PCBP1, MEX3B, PCBP2, TDRKH, IGF2BP1, IGF2BP2, IGF2BP3, NOVA1, FXR1
UP_SEQ_FEATURE	domain:KH 2	9	0.424929	0.00232013	2111	23	19113	3.54287	0.999983	0.40652		PCBP1, MEX3B, PCBP2, TDRKH, IGF2BP1, IGF2BP2, IGF2BP3, NOVA1, FXR1
UP_SEQ_FEATURE	domain:KH 3	6	0.283286	0.0138908	2111	14	19113	3.88029	1	0.784431		PCBP1, PCBP2, IGF2BP1, IGF2BP2, IGF2BP3, NOVA1
GOTERM_BP_FAT	GO:0017148~negative regulation of translation	9	0.424929	0.0467518	1642	34	13528	2.18084	1	0.418867		EIF4EBP3, EIF4EBP2, TSC1, TIA1, ANKHD1-EIF4EBP3, IGF2BP1, IGF2BP2, IGF2BP3, EIF2B5, YBX2
GOTERM_MF_FAT	GO:0048027~mRNA 5'-UTR binding	3	0.141643	0.0716345	1541	4	12983	6.31879	1	0.678316		IGF2BP1, IGF2BP2, IGF2BP3
GOTERM_MF_FAT	GO:0045182~translation regulator activity	7	0.3305	0.121216	1541	29	12983	2.03363	1	0.812866		EIF4EBP3, CELF4, ANKHD1-EIF4EBP3, IGF2BP1, RPS9, IGF2BP2, IGF2BP3, YBX2
UP_SEQ_FEATURE	domain:KH 4	3	0.141643	0.176011	2111	7	19113	3.88029	1	0.999403		IGF2BP1, IGF2BP2, IGF2BP3
Annotation Cluster 78	Enrichment Score: 1.6010058239820433
Category	Term	Count	%	PValue	List Total	Pop Hits	Pop Total	Fold Enrichment	Bonferroni	Benjamini		Genes
SP_PIR_KEYWORDS	protein kinase inhibitor	7	0.3305	0.00525734	2113	16	19235	3.98264	0.963303	0.0652255		CDKN1A, CDKN1B, PKIA, CAMK2N2, CAMK2N1, TRIB2, TRIB1
GOTERM_MF_FAT	GO:0019887~protein kinase regulator activity	19	0.897073	0.0058957	1541	81	12983	1.97625	0.999533	0.201938		IKBKAP, CDK5R1, ERBB3, SOCS3, SOCS1, CAMK2N2, PKIA, CAMK2N1, TRIB2, TRIB1, CXCL10, AHSG, CCNE2, CASP3, PRKAR2A, CCND1, CDKN1A, CDKN1B, RAPGEF4
GOTERM_MF_FAT	GO:0004860~protein kinase inhibitor activity	11	0.519358	0.0074666	1541	36	12983	2.57432	0.99994	0.225706		CDKN1A, CASP3, CDKN1B, SOCS3, SOCS1, PKIA, CAMK2N2, CAMK2N1, TRIB2, TRIB1, AHSG
GOTERM_MF_FAT	GO:0019210~kinase inhibitor activity	11	0.519358	0.00916856	1541	37	12983	2.50474	0.999994	0.247564		CDKN1A, CASP3, CDKN1B, SOCS3, SOCS1, PKIA, CAMK2N2, CAMK2N1, TRIB2, TRIB1, AHSG
GOTERM_MF_FAT	GO:0019207~kinase regulator activity	20	0.944287	0.0119892	1541	93	12983	1.81184	1	0.278134		IKBKAP, CDK5R1, ERBB3, SOCS3, SOCS1, ITSN1, CAMK2N2, PKIA, CAMK2N1, TRIB2, TRIB1, CXCL10, AHSG, CCNE2, CASP3, PRKAR2A, CCND1, CDKN1A, CDKN1B, RAPGEF4
GOTERM_MF_FAT	GO:0030291~protein serine/threonine kinase inhibitor activity	4	0.188857	0.3277	1541	17	12983	1.98236	1	0.959181		CDKN1A, CASP3, CDKN1B, PKIA
GOTERM_MF_FAT	GO:0004857~enzyme inhibitor activity	30	1.41643	0.744677	1541	270	12983	0.936117	1	0.999036		SPOCK3, CDC42SE1, AZIN1, BCL2L1, TIMP3, TRIB2, TRIB1, AHSG, OAZ2, APP, CASP3, PPP1R14C, CRIM1, PI15, RECK, ARL2, PHACTR2, WDTC1, PHACTR4, SOCS3, SOCS1, PPP1R11, FURIN, PKIA, CAMK2N2, CAMK2N1, CDKN1A, CDKN1B, ARRB1, DGKZ
Annotation Cluster 79	Enrichment Score: 1.5988412034480144
Category	Term	Count	%	PValue	List Total	Pop Hits	Pop Total	Fold Enrichment	Bonferroni	Benjamini		Genes
GOTERM_BP_FAT	GO:0016044~membrane organization	65	3.06893	0.00407138	1642	381	13528	1.40556	1	0.0835747		VAPA, PEX5, ITSN1, GDNF, APP, AP1S1, PICALM, NECAP1, GHR, FTL, SCAMP1, SEC23A, SYNRG, STX4, STX3, STX2, LRP1B, TP53, VTI1B, MFGE8, ELMO2, ELMO1, MFN2, ADRB2, NDEL1, ARRB1, VAMP8, VAMP7, TXNDC5, BIN1, SH3GL2, CAV3, RAB7A, GNAI3, SNAP91, NAPG, CDC42SE1, EEA1, BCL2L1, AHSG, ADRB3, BCL2, BLOC1S1, PAFAH1B1, ZMPSTE24, SNAP23, THBS1, ELMOD2, ELMOD1, DNM3, RAB8A, VAV3, LRRN3, STAB2, PPIF, KCNN4, LMBR1L, …
GOTERM_BP_FAT	GO:0016192~vesicle-mediated transport	91	4.29651	0.00646157	1642	576	13528	1.30161	1	0.11507		NPEPL1, SEC31B, NRBP1, AP4E1, RAB9B, ATL2, LMAN2L, AP3S1, TXLNA, ITSN1, HOOK1, APP, AP2B1, AP1S1, PICALM, NECAP1, VPS4A, RAPGEF4, GOLGA4, FTL, GHR, SCAMP1, SEC23A, SYNRG, STX4, STX3, STX2, LYN, RAB4B, LRP1B, VTI1B, MFGE8, ERGIC1, ELMO2, ELMO1, ANKRD27, ADRB2, VAMP8, ARRB1, VAMP7, TXNDC5, BIN1, VAMP1, SH3GL2, CPLX4, RAB7A, YWHAZ, CCL3, GNAI3, SNAP91, NAPG, CDC42SE1, CCL8, EEA1, CYTH3, PEX5L, RIMS4…
SP_PIR_KEYWORDS	Endocytosis	17	0.802644	0.0583273	2113	96	19235	1.61202	1	0.364911		DNM3, SYNRG, LRP1B, STAB2, ITSN1, LMBR1L, APP, AP1S1, PICALM, TFRC, AP2A1, LRP6, NECAP1, BIN1, SH3GL2, LRP5, GHR
GOTERM_BP_FAT	GO:0006897~endocytosis	35	1.6525	0.0812683	1642	220	13528	1.31071	1	0.563366		RAB7A, CDC42SE1, EEA1, ITSN1, AHSG, ADRB3, AP1S1, APP, PICALM, NECAP1, THBS1, ELMOD2, GHR, ELMOD1, SCAMP1, DNM3, SYNRG, LRRN3, LRP1B, MFGE8, STAB2, ELMO2, ELMO1, NRAS, LMBR1L, ADRB2, TFRC, CDC42SE2, AP2A1, VAMP7, RAB22A, LRP6, BIN1, SH3GL2, LRP5
GOTERM_BP_FAT	GO:0010324~membrane invagination	35	1.6525	0.0812683	1642	220	13528	1.31071	1	0.563366		RAB7A, CDC42SE1, EEA1, ITSN1, AHSG, ADRB3, AP1S1, APP, PICALM, NECAP1, THBS1, ELMOD2, GHR, ELMOD1, SCAMP1, DNM3, SYNRG, LRRN3, LRP1B, MFGE8, STAB2, ELMO2, ELMO1, NRAS, LMBR1L, ADRB2, TFRC, CDC42SE2, AP2A1, VAMP7, RAB22A, LRP6, BIN1, SH3GL2, LRP5
Annotation Cluster 80	Enrichment Score: 1.591338673995336
Category	Term	Count	%	PValue	List Total	Pop Hits	Pop Total	Fold Enrichment	Bonferroni	Benjamini		Genes
UP_SEQ_FEATURE	domain:FERM	13	0.613787	0.00498853	2111	48	19113	2.45213	1	0.544485		EPB41L2, FRMD6, PTPN3, NF2, EPB41, KRIT1, FRMD4B, FERMT2, JAK1, PTPN13, RDX, PLEKHH1, MSN
INTERPRO	IPR018980:FERM, C-terminal PH-like domain	9	0.424929	0.00597988	1950	25	16659	3.07551	0.999997	0.317039		EPB41L2, FRMD6, PTPN3, EPB41, NF2, FRMD4B, PTPN13, RDX, MSN
INTERPRO	IPR019747:FERM conserved site	13	0.613787	0.0110605	1950	50	16659	2.2212	1	0.441978		EPB41L2, FRMD6, PTPN3, NF2, EPB41, KRIT1, FRMD4B, FERMT2, JAK1, PTPN13, RDX, PLEKHH1, MSN
INTERPRO	IPR019749:Band 4.1 domain	13	0.613787	0.0110605	1950	50	16659	2.2212	1	0.441978		EPB41L2, FRMD6, PTPN3, NF2, EPB41, KRIT1, FRMD4B, FERMT2, JAK1, PTPN13, RDX, PLEKHH1, MSN
INTERPRO	IPR000299:FERM domain	12	0.566572	0.0176523	1950	47	16659	2.18121	1	0.533528		EPB41L2, FRMD6, PTPN3, EPB41, NF2, KRIT1, FRMD4B, PTPN13, JAK1, RDX, PLEKHH1, MSN
INTERPRO	IPR019748:FERM central domain	12	0.566572	0.0176523	1950	47	16659	2.18121	1	0.533528		EPB41L2, FRMD6, PTPN3, EPB41, NF2, KRIT1, FRMD4B, FERMT2, PTPN13, RDX, PLEKHH1, MSN
INTERPRO	IPR018979:FERM, N-terminal	9	0.424929	0.0190713	1950	30	16659	2.56292	1	0.554234		EPB41L2, FRMD6, PTPN3, EPB41, NF2, FRMD4B, PTPN13, RDX, MSN
INTERPRO	IPR019750:Band 4.1 subgroup	8	0.377715	0.0212902	1950	25	16659	2.73378	1	0.5874		EPB41L2, PTPN3, EPB41, NF2, FRMD4B, PTPN13, RDX, MSN
INTERPRO	IPR014352:FERM/acyl-CoA-binding protein, 3-helical bundle	11	0.519358	0.0241068	1950	43	16659	2.18544	1	0.605774		EPB41L2, FRMD6, PTPN3, EPB41, NF2, KRIT1, FRMD4B, PTPN13, RDX, PLEKHH1, MSN
SMART	SM00295:B41	13	0.613787	0.0316574	1230	50	9079	1.91914	0.999992	0.541888		EPB41L2, FRMD6, PTPN3, NF2, EPB41, KRIT1, FRMD4B, FERMT2, JAK1, PTPN13, RDX, PLEKHH1, MSN
INTERPRO	IPR000798:Ezrin/radixin/moesin ERM	6	0.283286	0.0508036	1950	18	16659	2.84769	1	0.745222		EPB41L2, PTPN3, EPB41, NF2, RDX, MSN
PIR_SUPERFAMILY	PIRSF002305:ezrin/radixin/moesin	3	0.141643	0.0687535	859	4	7396	6.45751	1	0.997073		NF2, RDX, MSN
PIR_SUPERFAMILY	PIRSF002305:ERM	3	0.141643	0.0687535	859	4	7396	6.45751	1	0.997073		NF2, RDX, MSN
INTERPRO	IPR011174:Ezrin/radixin/moesin	3	0.141643	0.0698552	1950	4	16659	6.40731	1	0.801356		NF2, RDX, MSN
INTERPRO	IPR011259:Ezrin/radixin/moesin, C-terminal	3	0.141643	0.0698552	1950	4	16659	6.40731	1	0.801356		NF2, RDX, MSN
GOTERM_CC_FAT	GO:0030175~filopodium	7	0.3305	0.0836961	1424	28	12782	2.24403	1	0.466053		FAM65B, ENAH, NF2, RDX, MSN, VASP, RUFY3
Annotation Cluster 81	Enrichment Score: 1.5880890336249747
Category	Term	Count	%	PValue	List Total	Pop Hits	Pop Total	Fold Enrichment	Bonferroni	Benjamini		Genes
INTERPRO	IPR017907:Zinc finger, RING-type, conserved site	47	2.21907	0.0108009	1950	280	16659	1.43402	1	0.442446		SH3RF1, TRIM17, RAG1, RNF217, RNF215, ZNRF1, TRIM71, RNF183, MKRN3, ZNRF2, RNF125, TRIM5, PCGF5, RNF141, PCGF3, RNF165, MAP3K1, RNF38, RNFT1, ANKIB1, UNK, RNF34, RNF122, DTX4, RNF144B, RNF220, DTX2, MEX3B, TRIM41, TRIM23, RBBP6, RFWD2, MIB1, CBLC, MSL2, BFAR, RNF44, UHRF2, RNF150, RNF157, RNF139, RNF138, RNF24, SIAH1, MDM4, SIAH2, RNF20
INTERPRO	IPR001841:Zinc finger, RING-type	49	2.3135	0.0118442	1950	296	16659	1.41423	1	0.448536		SH3RF1, RNF215, ZNRF1, MKRN3, RNF183, ZNRF2, TRIM5, PCGF5, G2E3, RNF141, PCGF3, RNF38, RNF34, RNF220, TRIM41, RBBP6, RFWD2, MIB1, UHRF2, RNF139, RNF138, RNF24, SIAH1, MDM4, SIAH2, RNF20, DPF2, TRIM17, RAG1, TRIM71, RNF125, RNF165, MAP3K1, RNFT1, ANKIB1, UNK, RNF122, DTX4, RNF144B, DTX2, MEX3B, TRIM23, CBLC, MSL2, BFAR, RNF44, RNF150, RNF7, RNF157
UP_SEQ_FEATURE	zinc finger region:RING-type	34	1.60529	0.0234844	2111	210	19113	1.46589	1	0.869729		SH3RF1, TRIM17, RAG1, RNF217, TRIM71, MKRN3, RNF183, RNF125, TRIM5, PCGF5, RNF141, PCGF3, MAP3K1, RNF38, RNFT1, RNF34, RNF220, MEX3B, DTX2, TRIM41, TRIM23, RFWD2, CBLC, MSL2, BFAR, UHRF2, RNF7, RNF157, RNF138, RNF24, SIAH1, MDM4, SIAH2, RNF20
INTERPRO	IPR018957:Zinc finger, C3HC4 RING-type	37	1.74693	0.0375827	1950	228	16659	1.38638	1	0.693301		SH3RF1, TRIM17, RAG1, RNF215, ZNRF1, TRIM71, MKRN3, ZNRF2, RNF125, PCGF5, TRIM5, RNF141, PCGF3, RNF165, RNF38, RNFT1, RNF122, DTX4, MEX3B, DTX2, TRIM41, MARCH9, TRIM23, MARCH5, MARCH4, RFWD2, MIB1, CBLC, BFAR, RNF44, UHRF2, RNF150, RNF157, RNF139, RNF138, RNF24, RNF20
SMART	SM00184:RING	49	2.3135	0.101582	1230	296	9079	1.2219	1	0.704324		SH3RF1, RNF215, ZNRF1, MKRN3, RNF183, ZNRF2, TRIM5, PCGF5, G2E3, RNF141, PCGF3, RNF38, RNF34, RNF220, TRIM41, RBBP6, RFWD2, MIB1, UHRF2, RNF139, RNF138, RNF24, SIAH1, MDM4, SIAH2, RNF20, DPF2, TRIM17, RAG1, TRIM71, RNF125, RNF165, MAP3K1, RNFT1, ANKIB1, UNK, RNF122, DTX4, RNF144B, DTX2, MEX3B, TRIM23, CBLC, MSL2, BFAR, RNF44, RNF150, RNF7, RNF157
Annotation Cluster 82	Enrichment Score: 1.5876549929243884
Category	Term	Count	%	PValue	List Total	Pop Hits	Pop Total	Fold Enrichment	Bonferroni	Benjamini		Genes
GOTERM_BP_FAT	GO:0032268~regulation of cellular protein metabolic process	81	3.82436	0.00124439	1642	474	13528	1.40788	0.992948	0.0322789		CPEB2, PDGFB, GDF6, BTRC, EDN1, EIF5A, CPEB1, PDCD4, IL10, YBX2, EDNRA, EIF4EBP3, MAP3K5, PRKAR2A, APP, EIF4EBP2, FNTA, ATG5, TIA1, RAB23, QKI, RAPGEF4, INSR, PSMD7, EIF2B5, ADAM9, GHR, PPP2R1A, LYN, SOCS3, SOCS1, ANAPC4, ANKHD1-EIF4EBP3, SKP1, OSM, MAPK1, ACVR2A, EIF4G2, TARBP2, EIF4G3, CCND1, EP300, PIAS4, CD80, HIPK3, NCK1, PSMA4, PSEN2, RNF139, IL12A, PPP1R15B, GCLC, IGF2BP1, MKNK1, FKBP1A, I…
GOTERM_BP_FAT	GO:0032269~negative regulation of cellular protein metabolic process	32	1.51086	0.027313	1642	180	13528	1.46466	1	0.307399		GCLC, IGF2BP1, GIPC1, IGF2BP2, FKBP1A, ITGB3, IGF2BP3, FKBP1C, TIMP3, IL10, YBX2, EIF4EBP3, EIF4EBP2, ATG5, TIA1, RAB23, THBS1, PSMD7, INSR, EIF2B5, PPP2R1A, NF2, PTPN3, SMAD7, SOCS1, ANAPC4, ANKHD1-EIF4EBP3, CDC23, FURIN, CDC27, TSC1, PSMA4, PSEN2
GOTERM_BP_FAT	GO:0051248~negative regulation of protein metabolic process	33	1.55807	0.0274176	1642	187	13528	1.45389	1	0.307538		GCLC, IGF2BP1, GIPC1, IGF2BP2, FKBP1A, ITGB3, IGF2BP3, FKBP1C, TIMP3, IL10, YBX2, EIF4EBP3, EIF4EBP2, ATG5, TIA1, RAB23, THBS1, PSMD7, INSR, EIF2B5, PPP2R1A, NF2, PTPN3, SMAD7, SOCS1, ANAPC4, ANKHD1-EIF4EBP3, CDC23, FURIN, CDC27, TSC1, PSMA4, PSEN2, MDM4
GOTERM_BP_FAT	GO:0031400~negative regulation of protein modification process	16	0.75543	0.478656	1642	119	13528	1.10773	1	0.975985		PPP2R1A, GCLC, NF2, SMAD7, ANAPC4, SOCS1, CDC23, FKBP1A, FKBP1C, CDC27, ATG5, TSC1, PSMA4, PSEN2, INSR, PSMD7
Annotation Cluster 83	Enrichment Score: 1.569644586166218
Category	Term	Count	%	PValue	List Total	Pop Hits	Pop Total	Fold Enrichment	Bonferroni	Benjamini		Genes
GOTERM_CC_FAT	GO:0008287~protein serine/threonine phosphatase complex	13	0.613787	0.000984659	1424	40	12782	2.91724	0.447909	0.0254972		PPP2R1A, PDP2, PPP2R5C, SHOC2, PPM1D, PPM1E, PPM1K, BCL2, PPP3CB, PPM1L, PPP3CA, PPP1R15B, PPP2R2A
GOTERM_MF_FAT	GO:0004722~protein serine/threonine phosphatase activity	13	0.613787	0.00506081	1541	45	12983	2.4339	0.998613	0.191258		PPP6C, PDP2, CAMK2G, PTEN, PPM1D, PPM1E, PPM1K, PPP3CB, PPM1L, PPP3CA, PPP1R15B, DUSP6, PPP2R2A
UP_SEQ_FEATURE	domain:PP2C-like	6	0.283286	0.00980827	2111	13	19113	4.17877	1	0.715378		PPM1D, PPM1E, PPM1K, PPM1H, PPM1L, PPTC7
INTERPRO	IPR001932:Protein phosphatase 2C-related	7	0.3305	0.0231497	1950	20	16659	2.99008	1	0.604322		PPM1D, PDP2, PPM1E, PPM1K, PPM1H, PPM1L, PPTC7
INTERPRO	IPR000222:Protein phosphatase 2C, manganese/magnesium aspartate binding site	6	0.283286	0.023917	1950	15	16659	3.41723	1	0.609572		PPM1D, PDP2, PPM1E, PPM1K, PPM1H, PPM1L
INTERPRO	IPR015655:Protein phosphatase 2C	6	0.283286	0.0404671	1950	17	16659	3.0152	1	0.689992		PPM1D, PDP2, PPM1E, PPM1K, PPM1H, PPM1L
SMART	SM00331:PP2C_SIG	7	0.3305	0.0437869	1230	20	9079	2.58346	1	0.595636		PPM1D, PDP2, PPM1E, PPM1K, PPM1H, PPM1L, PPTC7
SMART	SM00332:PP2Cc	7	0.3305	0.0437869	1230	20	9079	2.58346	1	0.595636		PPM1D, PDP2, PPM1E, PPM1K, PPM1H, PPM1L, PPTC7
UP_SEQ_FEATURE	metal ion-binding site:Manganese 1; via carbonyl oxygen	5	0.236072	0.0468344	2111	13	19113	3.48231	1	0.956824		PPM1D, PDP2, PPM1E, PPM1L, PPTC7
INTERPRO	IPR014045:Protein phosphatase 2C, N-terminal	6	0.283286	0.0508036	1950	18	16659	2.84769	1	0.745222		PPM1D, PDP2, PPM1E, PPM1K, PPM1H, PPM1L
UP_SEQ_FEATURE	metal ion-binding site:Manganese 1	6	0.283286	0.170935	2111	27	19113	2.012	1	0.99933		PPM1D, PDP2, PPM1E, ARG2, PPM1L, PPTC7
UP_SEQ_FEATURE	metal ion-binding site:Manganese 2	6	0.283286	0.170935	2111	27	19113	2.012	1	0.99933		PPM1D, PDP2, PPM1E, ARG2, PPM1L, PPTC7
Annotation Cluster 84	Enrichment Score: 1.5635067699838021
Category	Term	Count	%	PValue	List Total	Pop Hits	Pop Total	Fold Enrichment	Bonferroni	Benjamini		Genes
GOTERM_CC_FAT	GO:0005773~vacuole	42	1.983	0.00806381	1424	252	12782	1.49602	0.99242	0.123616		RAB7A, USP6, RAB9A, LITAF, MMD, PPT2, GJA1, ZNRF1, PLBD2, ZNRF2, HOOK1, MTMR2, SLC29A3, SLC48A1, ATG5, MAP1LC3B, VMA21, GALC, CAT, SNAP23, STX4, GABARAPL1, ABCB9, PLA2G15, STX3, ATG9A, VTI1B, MARCH9, TRIM23, CD164, FUCA1, ACPP, TMEM55B, TMEM55A, DNPEP, GNS, ANKRD27, ADRB2, VAMP7, SMPD1, SLC15A4, CTNS
GOTERM_CC_FAT	GO:0005764~lysosome	34	1.60529	0.0274285	1424	211	12782	1.44639	1	0.240371		RAB7A, USP6, RAB9A, LITAF, MMD, PPT2, GJA1, ZNRF1, ZNRF2, PLBD2, SLC29A3, SLC48A1, GALC, VMA21, CAT, SNAP23, ABCB9, PLA2G15, STX3, VTI1B, MARCH9, TRIM23, CD164, FUCA1, ACPP, TMEM55B, TMEM55A, GNS, ANKRD27, ADRB2, VAMP7, SMPD1, SLC15A4, CTNS
GOTERM_CC_FAT	GO:0000323~lytic vacuole	34	1.60529	0.0274285	1424	211	12782	1.44639	1	0.240371		RAB7A, USP6, RAB9A, LITAF, MMD, PPT2, GJA1, ZNRF1, ZNRF2, PLBD2, SLC29A3, SLC48A1, GALC, VMA21, CAT, SNAP23, ABCB9, PLA2G15, STX3, VTI1B, MARCH9, TRIM23, CD164, FUCA1, ACPP, TMEM55B, TMEM55A, GNS, ANKRD27, ADRB2, VAMP7, SMPD1, SLC15A4, CTNS
SP_PIR_KEYWORDS	lysosome	23	1.08593	0.0918395	2113	149	19235	1.40519	1	0.481356		RAB7A, ABCB9, PLA2G15, LITAF, MMD, PPT2, MARCH9, TRIM23, ZNRF1, CD164, FUCA1, ACPP, TMEM55B, ZNRF2, TMEM55A, PLBD2, GNS, SLC29A3, SLC48A1, VAMP7, SMPD1, GALC, CTNS
Annotation Cluster 85	Enrichment Score: 1.5465945406879356
Category	Term	Count	%	PValue	List Total	Pop Hits	Pop Total	Fold Enrichment	Bonferroni	Benjamini		Genes
UP_SEQ_FEATURE	domain:Leucine-zipper	25	1.18036	0.000796662	2111	110	19113	2.05773	0.976701	0.209397		BACH1, E2F2, HLF, JDP2, E2F3, FOSL2, E2F5, E2F6, MAX, NFIL3, MYB, FOSL1, CHUK, BATF3, CEBPB, CREBZF, CEBPD, MAFK, JUNB, MYCN, FOXP2, IKBKE, MLLT10, NFE2L1, IKBKB
INTERPRO	IPR004827:Basic-leucine zipper (bZIP) transcription factor	13	0.613787	0.0175093	1950	53	16659	2.09547	1	0.53795		BACH1, BATF3, HLF, JDP2, FOSL2, CEBPB, CREBZF, CEBPD, NFE2L1, NFIL3, MAFK, FOSL1, JUNB
UP_SEQ_FEATURE	DNA-binding region:Basic motif	27	1.27479	0.0302494	2111	161	19113	1.51837	1	0.910617		BACH1, HLF, JDP2, FOSL2, MAX, NPAS3, HAND1, NFIL3, FOSL1, BATF3, CEBPB, SCXA, CREBZF, CEBPD, SCXB, NEUROG2, MXD1, MAFK, JUNB, MYCN, ASCL1, NCOA1, HIF3A, MGA, NEUROD1, NHLH2, NFE2L1, NEUROD6
SMART	SM00338:BRLZ	13	0.613787	0.0476485	1230	53	9079	1.81051	1	0.588746		BACH1, BATF3, HLF, JDP2, FOSL2, CEBPB, CREBZF, CEBPD, NFE2L1, NFIL3, MAFK, FOSL1, JUNB
INTERPRO	IPR011700:Basic leucine zipper	5	0.236072	0.0889542	1950	15	16659	2.84769	1	0.847313		HLF, CEBPB, CEBPD, NFE2L1, NFIL3
INTERPRO	IPR011616:bZIP transcription factor, bZIP-1	6	0.283286	0.293736	1950	31	16659	1.6535	1	0.991242		BATF3, BACH1, JDP2, FOSL2, FOSL1, JUNB
Annotation Cluster 86	Enrichment Score: 1.5318912908761415
Category	Term	Count	%	PValue	List Total	Pop Hits	Pop Total	Fold Enrichment	Bonferroni	Benjamini		Genes
GOTERM_BP_FAT	GO:0048705~skeletal system morphogenesis	27	1.27479	0.00074869	1642	112	13528	1.98612	0.949215	0.0218333		ZFAND5, FGF18, THRA, HOXA11, PRRX1, SOX9, HOXC8, HOXA4, RUNX2, GHR, ALX1, SATB2, COL13A1, TGFBR1, PTHLH, MEF2D, ACVR2B, EYA1, HOXB1, HOXD8, HOXB8, CSRNP1, SIX1, COL1A1, WNT9A, WNT7A, PLEKHA1
GOTERM_BP_FAT	GO:0048706~embryonic skeletal system development	14	0.661001	0.135566	1642	77	13528	1.49795	1	0.710975		SATB2, TGFBR1, PRRX1, HOXD1, ACVR2A, HOXB1, EYA1, HOXA4, HOXB8, SIX1, PBX1, COL1A1, WNT9A, ALX1
GOTERM_BP_FAT	GO:0048704~embryonic skeletal system morphogenesis	10	0.472144	0.249962	1642	57	13528	1.44539	1	0.870455		HOXB1, SATB2, EYA1, HOXA4, HOXB8, TGFBR1, SIX1, PRRX1, WNT9A, ALX1
Annotation Cluster 87	Enrichment Score: 1.521419239899582
Category	Term	Count	%	PValue	List Total	Pop Hits	Pop Total	Fold Enrichment	Bonferroni	Benjamini		Genes
GOTERM_BP_FAT	GO:0000165~MAPKKK cascade	38	1.79415	0.00126706	1642	184	13528	1.70148	0.993558	0.032228		FGFR1, ADORA2B, GNAI2, TRIB1, MAP3K5, MAP3K2, MAP3K1, DUSP16, ADRA2A, CHRNA7, SPRED1, RAPGEF2, THBS1, INSR, ADAM9, GHR, PPP2R1A, RET, MAP2K1, TGFBR1, MAP2K3, LRRN3, DUSP22, MAPK10, SMAD1, STRADB, MAP4K3, MAPK1, DUSP4, CRKL, GADD45G, MAPK8, PPM1L, DUSP9, DUSP8, MAP3K13, MAP3K12, DUSP6
GOTERM_BP_FAT	GO:0007254~JNK cascade	13	0.613787	0.0484258	1642	59	13528	1.81531	1	0.426708		ADORA2B, MAPK10, STRADB, TRIB1, MAP4K3, MAP3K5, CRKL, MAP3K2, MAP3K1, MAPK8, DUSP9, MAP3K13, MAP3K12
GOTERM_BP_FAT	GO:0031098~stress-activated protein kinase signaling pathway	13	0.613787	0.0738705	1642	63	13528	1.70006	1	0.5393		ADORA2B, MAPK10, STRADB, TRIB1, MAP4K3, MAP3K5, CRKL, MAP3K2, MAP3K1, MAPK8, DUSP9, MAP3K13, MAP3K12
GOTERM_MF_FAT	GO:0004709~MAP kinase kinase kinase activity	5	0.236072	0.181124	1541	19	12983	2.21712	1	0.892925		MAP3K5, MAP3K2, MAP3K1, MAP3K13, MAP3K12
Annotation Cluster 88	Enrichment Score: 1.5129851581884897
Category	Term	Count	%	PValue	List Total	Pop Hits	Pop Total	Fold Enrichment	Bonferroni	Benjamini		Genes
INTERPRO	IPR006671:Cyclin, N-terminal	12	0.566572	0.000907903	1950	33	16659	3.10657	0.851274	0.106042		CCNT2, CCNE2, CCNE1, CCND1, CCNK, CCNJ, CCNY, CCNF, CCNYL1, FAM58A, CCNO, CCNJL
INTERPRO	IPR004367:Cyclin, C-terminal	7	0.3305	0.00331646	1950	14	16659	4.27154	0.99906	0.235136		CCNE2, CCNE1, CCND1, CCNJ, CCNF, CCNO, CCNJL
PIR_SUPERFAMILY	PIRSF001771:Cyclin_A_B_D_E	4	0.188857	0.154734	859	12	7396	2.87	1	0.999523		CCNE2, CCNE1, CCND1, CCNO
INTERPRO	IPR014400:Cyclin, A/B/D/E	4	0.188857	0.157709	1950	12	16659	2.84769	1	0.946468		CCNE2, CCNE1, CCND1, CCNO
PIR_SUPERFAMILY	PIRSF001771:cyclin, A/B/D/E types	3	0.141643	0.37061	859	11	7396	2.34818	1	0.999999		CCNE2, CCNE1, CCND1
Annotation Cluster 89	Enrichment Score: 1.4958263747769747
Category	Term	Count	%	PValue	List Total	Pop Hits	Pop Total	Fold Enrichment	Bonferroni	Benjamini		Genes
UP_SEQ_FEATURE	domain:SH2	19	0.897073	0.0168857	2111	96	19113	1.79194	1	0.812418		VAV3, LYN, SOCS3, SOCS1, SOCS6, SOCS4, SOCS5, STAT3, CISH, SH2D2A, GRB10, CRKL, NCK1, SH2B3, JAK1, ABL1, CRK, ABL2, SH2D1B
SP_PIR_KEYWORDS	SH2 domain	21	0.991501	0.0176008	2113	111	19235	1.72222	0.999985	0.157424		VAV3, LYN, SOCS3, SOCS1, SOCS6, SOCS4, SOCS5, CISH, STAT3, CBLC, SH2D2A, GRB10, CRKL, NCK1, SH2B3, JAK1, ABL1, CRK, ABL2, SH2D1B, RASA1
INTERPRO	IPR000980:SH2 motif	21	0.991501	0.0322214	1950	111	16659	1.61626	1	0.669875		VAV3, LYN, SOCS3, SOCS1, SOCS6, SOCS4, SOCS5, CISH, STAT3, CBLC, SH2D2A, GRB10, CRKL, NCK1, SH2B3, JAK1, ABL1, CRK, ABL2, SH2D1B, RASA1
SMART	SM00252:SH2	21	0.991501	0.108518	1230	111	9079	1.39646	1	0.697188		VAV3, LYN, SOCS3, SOCS1, SOCS6, SOCS4, SOCS5, CISH, STAT3, CBLC, SH2D2A, GRB10, CRKL, NCK1, SH2B3, JAK1, ABL1, CRK, ABL2, SH2D1B, RASA1
Annotation Cluster 90	Enrichment Score: 1.4947662492782985
Category	Term	Count	%	PValue	List Total	Pop Hits	Pop Total	Fold Enrichment	Bonferroni	Benjamini		Genes
INTERPRO	IPR001202:WW/Rsp5/WWP	14	0.661001	0.00690162	1950	53	16659	2.25666	1	0.347763		MAGI2, UTRN, WWC1, WWC2, CEP164, GAS7, PLEKHA5, TCERG1, WWP1, FNBP4, SMURF2, YAP1, APBB3, PRPF40A
UP_SEQ_FEATURE	domain:WW 1	9	0.424929	0.0111442	2111	29	19113	2.80986	1	0.733281		TCERG1, MAGI2, PLEKHA5, WWP1, FNBP4, WWC1, WWC2, SMURF2, PRPF40A
UP_SEQ_FEATURE	domain:WW 2	9	0.424929	0.0111442	2111	29	19113	2.80986	1	0.733281		TCERG1, MAGI2, PLEKHA5, WWP1, FNBP4, WWC1, WWC2, SMURF2, PRPF40A
SMART	SM00456:WW	14	0.661001	0.0218481	1230	53	9079	1.94978	0.999678	0.518567		MAGI2, UTRN, WWC1, WWC2, CEP164, GAS7, PLEKHA5, TCERG1, WWP1, FNBP4, SMURF2, YAP1, APBB3, PRPF40A
UP_SEQ_FEATURE	domain:WW	5	0.236072	0.219685	2111	22	19113	2.05773	1	0.999817		UTRN, CEP164, APBB3, YAP1, GAS7
UP_SEQ_FEATURE	domain:WW 3	3	0.141643	0.261298	2111	9	19113	3.018	1	0.999947		TCERG1, WWP1, SMURF2
Annotation Cluster 91	Enrichment Score: 1.4888809583999214
Category	Term	Count	%	PValue	List Total	Pop Hits	Pop Total	Fold Enrichment	Bonferroni	Benjamini		Genes
GOTERM_BP_FAT	GO:0045168~cell-cell signaling involved in cell fate specification	7	0.3305	0.0211568	1642	19	13528	3.03532	1	0.267778		SPRY1, HOXC11, SALL1, HOXA11, SOX2, SIX1, GDNF
GOTERM_BP_FAT	GO:0031128~developmental induction	7	0.3305	0.0211568	1642	19	13528	3.03532	1	0.267778		SPRY1, HOXC11, SALL1, HOXA11, SOX2, SIX1, GDNF
GOTERM_BP_FAT	GO:0001708~cell fate specification	12	0.566572	0.0393994	1642	51	13528	1.93853	1	0.383199		ASCL1, SPRY1, EYA2, HOXC11, SALL1, HOXA11, SOX2, PSEN2, SIX1, SOX9, GDNF, NKX2-2
GOTERM_BP_FAT	GO:0001759~induction of an organ	5	0.236072	0.0628182	1642	13	13528	3.16874	1	0.493957		SPRY1, HOXC11, HOXA11, SIX1, GDNF
Annotation Cluster 92	Enrichment Score: 1.4818604124907502
Category	Term	Count	%	PValue	List Total	Pop Hits	Pop Total	Fold Enrichment	Bonferroni	Benjamini		Genes
BIOCARTA	h_g1Pathway:Cell Cycle: G1/S Check Point	12	0.566572	0.00515387	244	29	1437	2.43697	0.734985	0.485204		CCNE1, CDKN1A, CCND1, CDKN1B, SKP2, SMAD4, TP53, SMAD3, RB1, ABL1, CDC25A, TFDP1
BIOCARTA	h_fbw7Pathway:Cyclin E Destruction Pathway	6	0.283286	0.009309	244	9	1437	3.92623	0.90961	0.551213		CCNE1, FBXW7, CDC34, RB1, SKP1, TFDP1
BIOCARTA	h_skp2e2fPathway:E2F1 Destruction Pathway	6	0.283286	0.0160832	244	10	1437	3.53361	0.984501	0.56543		CCNE1, SKP2, CDC34, RB1, SKP1, TFDP1
BIOCARTA	h_RacCycDPathway:Influence of Ras and Rho proteins on G1 to S Transition	9	0.424929	0.0369882	244	24	1437	2.2085	0.999938	0.620394		CCNE1, MAPK1, CDKN1A, CCND1, CDKN1B, RAF1, RB1, CHUK, TFDP1
BIOCARTA	h_p27Pathway:Regulation of p27 Phosphorylation during Cell Cycle Progression	6	0.283286	0.0531944	244	13	1437	2.71816	0.999999	0.584387		CCNE1, CDKN1B, SKP2, RB1, SKP1, TFDP1
SP_PIR_KEYWORDS	cell cycle control	7	0.3305	0.117678	2113	31	19235	2.05555	1	0.554817		CCNE1, CCND1, SKP2, RB1, SKP1, CDC25A, WEE1
BIOCARTA	h_cellcyclePathway:Cyclins and Cell Cycle Regulation	7	0.3305	0.237107	244	25	1437	1.64902	1	0.847384		CCNE1, CDKN1A, CCND1, CDKN1B, RB1, CDC25A, TFDP1
Annotation Cluster 93	Enrichment Score: 1.4131306269456356
Category	Term	Count	%	PValue	List Total	Pop Hits	Pop Total	Fold Enrichment	Bonferroni	Benjamini		Genes
SP_PIR_KEYWORDS	tyrosine-protein kinase	23	1.08593	0.00427348	2113	111	19235	1.88624	0.931793	0.0567031		TYRO3, FGFR1, RET, MAP2K1, LYN, ERBB3, FLT3, MAP2K3, EPHA1, WEE1, EPHA3, EPHA4, IGF1R, EPHA7, DYRK1B, DYRK1A, NTRK2, JAK1, TESK2, ABL1, INSR, ABL2, CSF1R
GOTERM_MF_FAT	GO:0004713~protein tyrosine kinase activity	31	1.46364	0.0119689	1541	166	12983	1.57335	1	0.282715		FGFR1, NEK3, ERBB3, MST4, IGF1R, INSR, CRIM1, CSF1R, TYRO3, RET, TWF1, MAP2K1, LYN, FLT3, MAP2K3, NEK10, IRS1, EPHA1, WEE1, EPHA3, EPHA4, EPHA7, CRKL, DYRK1B, DYRK1A, NTRK2, JAK1, TESK2, WIF1, ABL1, ABL2
GOTERM_MF_FAT	GO:0004714~transmembrane receptor protein tyrosine kinase activity	15	0.708215	0.0237437	1541	67	12983	1.8862	1	0.405153		TYRO3, FGFR1, RET, ERBB3, FLT3, EPHA1, IRS1, EPHA3, EPHA4, IGF1R, EPHA7, NTRK2, INSR, CRIM1, CSF1R
INTERPRO	IPR008266:Tyrosine protein kinase, active site	19	0.897073	0.0313478	1950	97	16659	1.67339	1	0.67165		TYRO3, FGFR1, RET, LYN, ERBB3, FLT3, NEK10, EPHA1, EPHA3, EPHA4, IGF1R, EPHA7, NTRK2, JAK1, TESK2, ABL1, INSR, ABL2, CSF1R
INTERPRO	IPR001245:Tyrosine protein kinase	20	0.944287	0.0924476	1950	118	16659	1.44798	1	0.856042		TYRO3, FGFR1, RET, LYN, ERBB3, FLT3, MST4, EPHA1, EPHA3, IGF1R, EPHA7, NTRK2, JAK1, TESK2, ABL1, INSR, ABL2, MAP3K13, MAP3K12, CSF1R
SP_PIR_KEYWORDS	tyrosine-specific protein kinase	9	0.424929	0.150891	2113	48	19235	1.70684	1	0.619974		IGF1R, FGFR1, RET, LYN, FLT3, NTRK2, INSR, WEE1, CSF1R
SMART	SM00219:TyrKc	20	0.944287	0.241512	1230	118	9079	1.25107	1	0.866332		TYRO3, FGFR1, RET, LYN, ERBB3, FLT3, MST4, EPHA1, EPHA3, IGF1R, EPHA7, NTRK2, JAK1, TESK2, ABL1, INSR, ABL2, MAP3K13, MAP3K12, CSF1R
Annotation Cluster 94	Enrichment Score: 1.4126131717791917
Category	Term	Count	%	PValue	List Total	Pop Hits	Pop Total	Fold Enrichment	Bonferroni	Benjamini		Genes
GOTERM_BP_FAT	GO:0045184~establishment of protein localization	118	5.57129	0.00502016	1642	769	13528	1.2642	1	0.0971248		GRPEL2, SEC31B, RAB9A, AP4E1, RAB9B, LMAN2L, EIF5A, SSR1, CXCL10, HOOK1, CRY2, RAB23, VPS4A, TLK1, RAB27B, SCAMP1, ATG9A, LRP1B, VTI1B, MAPK1, VAMP7, AKAP6, RAB15, SRP72, PDCD6IP, COL1A1, VPS26B, RAB7A, SDAD1, NAPG, AKAP12, RAB40C, GIPC1, RAB40A, MIA3, STX17, NUP50, DUSP16, SEC23IP, SEC61A2, RGPD6, SYS1, ABCB9, RAB8A, RASEF, LIN7C, ITGA2, SNAPIN, ICMT, TRAF3IP2, PLEKHA8, ARF4, XPO7, NPEPL1, AP1AR…
GOTERM_BP_FAT	GO:0015031~protein transport	117	5.52408	0.00516772	1642	762	13528	1.265	1	0.0993587		GRPEL2, SEC31B, RAB9A, AP4E1, RAB9B, LMAN2L, EIF5A, SSR1, CXCL10, HOOK1, CRY2, RAB23, VPS4A, TLK1, RAB27B, SCAMP1, ATG9A, LRP1B, VTI1B, MAPK1, VAMP7, AKAP6, RAB15, SRP72, PDCD6IP, COL1A1, VPS26B, RAB7A, SDAD1, NAPG, AKAP12, RAB40C, GIPC1, RAB40A, MIA3, STX17, NUP50, DUSP16, SEC23IP, SEC61A2, RGPD6, SYS1, ABCB9, RAB8A, RASEF, LIN7C, SNAPIN, ICMT, TRAF3IP2, PLEKHA8, ARF4, XPO7, NPEPL1, AP1AR, ZMAT3…
GOTERM_BP_FAT	GO:0046907~intracellular transport	101	4.76865	0.00895224	1642	657	13528	1.26653	1	0.147028		GRPEL2, ENAH, NRBP1, AP4E1, RAB9B, LMAN2L, EIF5A, SSR1, HOOK1, APP, CRY2, VPS4A, TLK1, SLC25A27, FTL, SCAMP1, NUDT4, VTI1B, ERGIC1, MAPK1, NDEL1, VAMP8, ARRB1, VAMP7, TXNDC5, AKAP6, SRP72, VPS26B, SH3GL2, ZC3H3, NAPG, AKAP12, GIPC1, BCL2L1, STX17, NUP50, DUSP16, BLOC1S1, SEC23IP, SEC61A2, RGPD6, RAB8A, MAP2K1, ICMT, SNAPIN, HNRNPA1, PPIF, ATP2A2, UCP3, TSC1, UCP2, XPO7, NPEPL1, ATL2, TIMM17B, AP3…
SP_PIR_KEYWORDS	protein transport	70	3.305	0.0149952	2113	485	19235	1.31386	0.999923	0.141693		SEC31B, RAB9A, AP4E1, RAB9B, AP1AR, ZMAT3, TIMM17B, EIF5A, AP3S1, PEX5, HOOK1, AP2B1, AP1S1, SEH1L, RAB23, RANBP3, NECAP1, VPS4A, SCAMP1, SEC23A, SYNRG, ATG9A, RAB4B, VTI1B, SENP2, IPO7, ARRB1, VAMP7, RAB15, KPNA5, PDCD6IP, KPNA4, VPS26B, SNX10, SNX11, RAB7A, SDAD1, RAB3C, NAPG, SNX16, AHCTF1, NXT2, SEC16B, MIA3, TMED2, DDX19A, DDX19B, NUP50, RAB11B, BCAP29, PEX13, SEC22C, EXOC5, SNAP23, APPBP2, …
GOTERM_BP_FAT	GO:0008104~protein localization	125	5.90179	0.0407675	1642	882	13528	1.16762	1	0.388251		GRPEL2, SEC31B, RAB9A, AP4E1, RAB9B, LMAN2L, EIF5A, IL10, SSR1, CXCL10, HOOK1, CRY2, RAB23, VPS4A, TLK1, RAB27B, SCAMP1, ATG9A, LRP1B, VTI1B, PTPRU, TNKS2, MAPK1, VAMP7, AKAP6, RAB15, BIN3, SRP72, PDCD6IP, COL1A1, VPS26B, CAV3, RAB7A, PALM, SDAD1, NAPG, AKAP12, RAB40C, GIPC1, RAB40A, MIA3, STX17, NUP50, DUSP16, SEC23IP, SEC61A2, RGPD6, SYS1, ABCB9, RAB8A, RASEF, LIN7C, ITGA2, SNAPIN, ICMT, TRAF3I…
GOTERM_BP_FAT	GO:0006886~intracellular protein transport	51	2.40793	0.247848	1642	374	13528	1.12346	1	0.868793		GRPEL2, NPEPL1, YWHAZ, NAPG, AP4E1, TIMM17B, AKAP12, EIF5A, AP3S1, PEX5, GIPC1, SSR1, IMMP2L, NAGPA, AP2B1, AP1S1, CRY2, SRPR, STX17, DUSP16, BCAP29, PPP3CB, PEX13, TLK1, PPP3CA, APPBP2, SEC23IP, SEC61A2, SEC23A, RBM22, SYNRG, STX4, STX3, STX2, TP53, VTI1B, SNAPIN, ICMT, STRADB, MFN2, MAPK1, YWHAH, AP2A1, IPO7, YWHAQ, AKAP6, KPNA5, SRP72, KPNA4, XPO7, SSR3
GOTERM_BP_FAT	GO:0070727~cellular macromolecule localization	54	2.54958	0.36193	1642	414	13528	1.07462	1	0.941971		GRPEL2, NPEPL1, AP4E1, TIMM17B, PEX5, AP3S1, EIF5A, SSR1, IMMP2L, AP1S1, AP2B1, CRY2, SRPR, TLK1, SEC23A, SYNRG, STX4, STX3, STX2, TP53, VTI1B, PTPRU, BICD1, TNKS2, MFN2, MAPK1, IPO7, AKAP6, KPNA5, KPNA4, SRP72, YWHAZ, NAPG, AKAP12, GIPC1, NAGPA, STX17, DUSP16, PPP3CB, BCAP29, PEX13, PPP3CA, APPBP2, SEC23IP, SEC61A2, RBM22, ICMT, SNAPIN, STRADB, YWHAH, AP2A1, YWHAQ, XPO7, SSR3
GOTERM_BP_FAT	GO:0034613~cellular protein localization	53	2.50236	0.39271	1642	411	13528	1.06242	1	0.95301		GRPEL2, NPEPL1, AP4E1, TIMM17B, PEX5, AP3S1, EIF5A, SSR1, IMMP2L, AP1S1, AP2B1, CRY2, SRPR, TLK1, SEC23A, STX4, SYNRG, STX3, STX2, TP53, VTI1B, PTPRU, TNKS2, MFN2, MAPK1, IPO7, AKAP6, KPNA5, KPNA4, SRP72, YWHAZ, NAPG, AKAP12, GIPC1, NAGPA, STX17, DUSP16, PPP3CB, BCAP29, PEX13, PPP3CA, APPBP2, SEC23IP, SEC61A2, RBM22, ICMT, SNAPIN, STRADB, YWHAH, AP2A1, YWHAQ, XPO7, SSR3
Annotation Cluster 95	Enrichment Score: 1.407678389640387
Category	Term	Count	%	PValue	List Total	Pop Hits	Pop Total	Fold Enrichment	Bonferroni	Benjamini		Genes
SP_PIR_KEYWORDS	myristate	22	1.03872	0.0190228	2113	119	19235	1.68294	0.999994	0.16678		ARL2, NKD1, GNAO1, GNAI3, GNAI2, LYN, RFTN2, SCYL3, C2ORF88, ZNRF1, ARL3, ZNRF2, RNF125, ARL5A, TIAM1, GORASP2, VSNL1, ARF4, ABL1, ARL4D, ABL2, ARL4A
UP_SEQ_FEATURE	lipid moiety-binding region:N-myristoyl glycine	21	0.991501	0.0242461	2111	114	19113	1.66784	1	0.873494		ARL2, NKD1, GNAO1, GNAI3, GNAI2, LYN, RFTN2, SCYL3, C2ORF88, ZNRF1, ARL3, ZNRF2, RNF125, ARL5A, TIAM1, GORASP2, VSNL1, ARF4, ARL4D, ABL2, ARL4A
SP_PIR_KEYWORDS	myristylation	8	0.377715	0.129733	2113	39	19235	1.86732	1	0.588945		ARL2, GNAO1, GNAI3, GNAI2, LYN, ARF4, ARL4D, ARL3
Annotation Cluster 96	Enrichment Score: 1.4044913291338161
Category	Term	Count	%	PValue	List Total	Pop Hits	Pop Total	Fold Enrichment	Bonferroni	Benjamini		Genes
INTERPRO	IPR006816:Engulfment and cell motility, ELMO	4	0.188857	0.0133201	1950	5	16659	6.83446	1	0.472389		ELMO2, ELMOD2, ELMO1, ELMOD1
UP_SEQ_FEATURE	domain:ELMO	4	0.188857	0.0207774	2111	6	19113	6.036	1	0.851119		ELMO2, ELMOD2, ELMO1, ELMOD1
GOTERM_BP_FAT	GO:0006909~phagocytosis	9	0.424929	0.221017	1642	48	13528	1.54476	1	0.845038		CDC42SE2, VAMP7, CDC42SE1, MFGE8, THBS1, ELMO2, ELMOD2, ELMO1, ELMOD1
Annotation Cluster 97	Enrichment Score: 1.3991108547805857
Category	Term	Count	%	PValue	List Total	Pop Hits	Pop Total	Fold Enrichment	Bonferroni	Benjamini		Genes
GOTERM_BP_FAT	GO:0042692~muscle cell differentiation	28	1.322	0.00113679	1642	121	13528	1.90648	0.989175	0.030319		CAV3, UTRN, JAG1, CACNB4, APP, WNT4, ATG5, PPP3CB, QKI, PPP3CA, RARB, ACTC1, NTF3, TBX5, LGALS1, RB1, MBNL1, HOMER1, CAPN3, PROX1, NRAS, SYNE1, TSC1, DYRK1B, SEMA4C, BIN1, ADAM12, ACVR1
GOTERM_BP_FAT	GO:0060537~muscle tissue development	27	1.27479	0.00390714	1642	125	13528	1.77957	1	0.0820273		ZFAND5, ERBB3, UTRN, FKBP1A, CACNB4, PTEN, APP, ATG5, HAND1, HLX, PPP3CB, RARB, PPP3CA, NR2F2, ACTC1, SMAD7, TBX5, MBNL1, HOMER1, PROX1, FOXP2, EP300, TSC1, MEOX2, MAPK14, SIX1, TGFBR3
GOTERM_BP_FAT	GO:0014706~striated muscle tissue development	26	1.22757	0.00401659	1642	119	13528	1.80006	1	0.0833537		ERBB3, UTRN, FKBP1A, CACNB4, PTEN, APP, HAND1, ATG5, HLX, PPP3CB, RARB, PPP3CA, NR2F2, ACTC1, SMAD7, TBX5, MBNL1, HOMER1, PROX1, FOXP2, EP300, TSC1, MEOX2, MAPK14, SIX1, TGFBR3
GOTERM_BP_FAT	GO:0007517~muscle organ development	39	1.84136	0.00787283	1642	211	13528	1.5228	1	0.133772		CAV3, ZFAND5, ERBB3, UTRN, FKBP1A, CACNB4, PTEN, CXCL10, FAM65B, APP, ATG5, HAND1, HLX, PPP3CB, PPP3CA, RARB, NR2F2, JPH1, ACTC1, SMAD7, TBX5, MBNL1, HOMER1, SIRT1, PROX1, CAPN3, FXR1, FOXP2, MURC, MEF2D, MSX1, EP300, TSC1, TAGLN, MEOX2, MAPK14, SIX1, TGFBR3, HBEGF
GOTERM_BP_FAT	GO:0007519~skeletal muscle tissue development	15	0.708215	0.0250194	1642	66	13528	1.87244	1	0.297949		ERBB3, UTRN, CACNB4, MBNL1, HOMER1, FOXP2, APP, EP300, MEOX2, MAPK14, HLX, SIX1, PPP3CB, PPP3CA, NR2F2
GOTERM_BP_FAT	GO:0060538~skeletal muscle organ development	15	0.708215	0.0250194	1642	66	13528	1.87244	1	0.297949		ERBB3, UTRN, CACNB4, MBNL1, HOMER1, FOXP2, APP, EP300, MEOX2, MAPK14, HLX, SIX1, PPP3CB, PPP3CA, NR2F2
GOTERM_BP_FAT	GO:0051146~striated muscle cell differentiation	17	0.802644	0.0626909	1642	88	13528	1.59157	1	0.494145		ACTC1, TBX5, UTRN, RB1, CACNB4, HOMER1, CAPN3, PROX1, NRAS, APP, ATG5, TSC1, DYRK1B, PPP3CB, RARB, PPP3CA, ADAM12
GOTERM_BP_FAT	GO:0055001~muscle cell development	11	0.519358	0.134778	1642	56	13528	1.61832	1	0.709494		CAV3, APP, ACTC1, ATG5, UTRN, PPP3CB, CACNB4, PPP3CA, HOMER1, PROX1, CAPN3
GOTERM_BP_FAT	GO:0048741~skeletal muscle fiber development	6	0.283286	0.247244	1642	28	13528	1.76544	1	0.868518		APP, UTRN, PPP3CB, CACNB4, PPP3CA, HOMER1
GOTERM_BP_FAT	GO:0055002~striated muscle cell development	9	0.424929	0.29228	1642	52	13528	1.42593	1	0.904764		APP, ACTC1, UTRN, PPP3CB, CACNB4, PPP3CA, HOMER1, PROX1, CAPN3
GOTERM_BP_FAT	GO:0048747~muscle fiber development	6	0.283286	0.421994	1642	35	13528	1.41235	1	0.961998		APP, UTRN, PPP3CB, CACNB4, PPP3CA, HOMER1
GOTERM_BP_FAT	GO:0007528~neuromuscular junction development	3	0.141643	0.717028	1642	20	13528	1.23581	1	0.998035		APP, UTRN, CACNB4
Annotation Cluster 98	Enrichment Score: 1.3774896552642362
Category	Term	Count	%	PValue	List Total	Pop Hits	Pop Total	Fold Enrichment	Bonferroni	Benjamini		Genes
INTERPRO	IPR000697:EVH1	5	0.236072	0.0313286	1950	11	16659	3.88322	1	0.683794		ENAH, SPRED1, WASL, HOMER1, VASP
UP_SEQ_FEATURE	domain:WH1	5	0.236072	0.0468344	2111	13	19113	3.48231	1	0.956824		ENAH, SPRED1, WASL, HOMER1, VASP
SMART	SM00461:WH1	5	0.236072	0.0502372	1230	11	9079	3.35514	1	0.590743		ENAH, SPRED1, WASL, HOMER1, VASP
Annotation Cluster 99	Enrichment Score: 1.3771756783946472
Category	Term	Count	%	PValue	List Total	Pop Hits	Pop Total	Fold Enrichment	Bonferroni	Benjamini		Genes
UP_SEQ_FEATURE	domain:GRIP	4	0.188857	0.0334086	2111	7	19113	5.17372	1	0.92146		RGPD6, GOLGA1, GOLGA4, GCC2
INTERPRO	IPR000237:GRIP	4	0.188857	0.0389286	1950	7	16659	4.88176	1	0.680551		RGPD6, GOLGA1, GOLGA4, GCC2
SMART	SM00755:Grip	4	0.188857	0.0567996	1230	7	9079	4.21789	1	0.619976		RGPD6, GOLGA1, GOLGA4, GCC2
Annotation Cluster 100	Enrichment Score: 1.3740803902544168
Category	Term	Count	%	PValue	List Total	Pop Hits	Pop Total	Fold Enrichment	Bonferroni	Benjamini		Genes
SP_PIR_KEYWORDS	notch signaling pathway	10	0.472144	0.0310936	2113	41	19235	2.22029	1	0.24342		DTX4, MIB1, APP, MAML1, DTX2, DLL4, PSEN2, DLL1, JAG1, RBPJ
GOTERM_BP_FAT	GO:0007219~Notch signaling pathway	12	0.566572	0.0447022	1642	52	13528	1.90125	1	0.410793		DTX4, MIB1, ASCL1, APP, MAML1, DTX2, DLL4, PSEN2, DLL1, JAG1, RBPJ, RBM15
KEGG_PATHWAY	hsa04330:Notch signaling pathway	11	0.519358	0.0542948	623	47	5085	1.91028	0.99994	0.202197		DTX4, EP300, MAML1, DTX2, DLL4, PSEN2, NUMB, DLL1, JAG1, RBPJ, LFNG
Annotation Cluster 101	Enrichment Score: 1.3495259143735665
Category	Term	Count	%	PValue	List Total	Pop Hits	Pop Total	Fold Enrichment	Bonferroni	Benjamini		Genes
UP_SEQ_FEATURE	domain:SPR	4	0.188857	0.0334086	2111	7	19113	5.17372	1	0.92146		SPRY3, SPRY2, SPRY1, SPRED1
INTERPRO	IPR007875:Sprouty	4	0.188857	0.0389286	1950	7	16659	4.88176	1	0.680551		SPRY3, SPRY2, SPRY1, SPRED1
PIR_SUPERFAMILY	PIRSF038352:sprouty homolog protein	3	0.141643	0.0687535	859	4	7396	6.45751	1	0.997073		SPRY3, SPRY2, SPRY1
Annotation Cluster 102	Enrichment Score: 1.3090529445159278
Category	Term	Count	%	PValue	List Total	Pop Hits	Pop Total	Fold Enrichment	Bonferroni	Benjamini		Genes
GOTERM_BP_FAT	GO:0045069~regulation of viral genome replication	6	0.283286	0.0203679	1642	14	13528	3.53089	1	0.260767		TARBP2, CCL3, VAPB, BCL2, PROX1, CD28
GOTERM_BP_FAT	GO:0050792~regulation of viral reproduction	7	0.3305	0.0342833	1642	21	13528	2.74624	1	0.356385		TARBP2, CCL3, VAPB, MAP3K1, BCL2, PROX1, CD28
GOTERM_BP_FAT	GO:0045070~positive regulation of viral genome replication	3	0.141643	0.0746315	1642	4	13528	6.17905	1	0.540396		TARBP2, VAPB, CD28
GOTERM_BP_FAT	GO:0048524~positive regulation of viral reproduction	4	0.188857	0.111388	1642	10	13528	3.29549	1	0.658799		TARBP2, VAPB, MAP3K1, CD28

## Sheet: Functional annotation
Category	Term	Count	%	PValue	List Total	Pop Hits	Pop Total	Fold Enrichment	Bonferroni	Benjamini		Genes
SP_PIR_KEYWORDS	phosphoprotein	1043	49.2446	4.35129e-31	2113	7263	19235	1.30726	2.72826e-28	2.72826e-28		OSMR, PPP2R5C, SYNCRIP, RORA, ITSN1, AMOTL2, LPHN2, CUL2, EPC1, MAP3K5, EPC2, APP, PPAPDC2, LTB4R, MED26, ZNF391, STAG2, IKBKAP, TMEFF1, GATM, RREB1, TAF4B, KIF5C, LIFR, SIPA1L2, MECP2, UBE2J1, ESPL1, SCYL3, MECOM, PROX1, MAPK1, SSTR3, MAPK6, RCC2, TAGLN, MAPK8, CHORDC1, SH3GL2, RAD23B, RALGPS2, ZNF516, SDAD1, OSTF1, GSTCD, AHCTF1, BCL2L2, CACNB4, MYBL2, PDSS1, PFN2, SLC29A3, DUSP16, DHX57, ESRRA…
UP_SEQ_FEATURE	mutagenesis site	328	15.4863	3.70196e-13	2111	2045	19113	1.45218	1.74599e-09	1.74599e-09		ITGB3BP, SCN3A, S100A8, PTGS1, SNIP1, LEMD3, RORA, ZNRF1, ITSN1, ERLEC1, HOOK1, CUL2, G2E3, MAP3K5, BDNF, CDCA8, APP, INSIG2, LTB4R, COL4A3BP, WWP1, VPS4A, H2AFX, TLK1, ESCO1, TYRO3, KIF5A, EFNB2, UBE2J1, ESPL1, SCYL3, PTPRU, MECOM, PPARGC1B, GCC2, PGM3, PIAS4, FOXG1, SURF4, NEK9, PIAS2, TGIF2, MAPK8, SH3GL2, CDK5R1, CLCN3, LPPR4, XK, IGF2BP1, PPT2, RAB40C, CHEK1, CEP164, CDC34, BCL2L1, CDC42EP2,…
KEGG_PATHWAY	hsa05200:Pathways in cancer	82	3.87158	8.49932e-11	623	328	5085	2.04053	1.47888e-08	1.47888e-08		E2F2, FGF18, E2F3, FGF7, PDGFB, WNT3A, FASLG, PTEN, ACVR1C, CCNE2, CUL2, ACVR1B, MAX, CCNE1, WNT4, CASP3, SLC2A1, RALB, RARB, FAS, CHUK, AKT3, RET, WNT10B, TP53, RUNX1T1, SKP2, RB1, FGF20, MECOM, DAPK1, MAPK1, CCND1, CRKL, EP300, PIAS4, VEGFA, WNT9B, MAPK8, PIAS2, WNT9A, FGFR1, EGLN2, EGLN1, BCL2L1, ZBTB16, IGF1R, SOS1, BCL2, SOS2, AXIN2, CSF1R, TCF7, COL4A2, COL4A1, MAP2K1, FLT3, MSH2, TGFBR1, S…
SP_PIR_KEYWORDS	ubl conjugation pathway	106	5.00472	1.0031e-10	2113	509	19235	1.89575	6.28941e-08	3.1447e-08		TMEM189-UBE2V1, BTRC, CBX4, RNF217, ZNRF1, MKRN3, ZNRF2, CUL2, G2E3, WWP1, FBXO28, RNF34, FBXO21, SOCS3, ANAPC4, SOCS1, UBE2J1, SOCS6, SKP2, TRIM41, SOCS4, SKP1, SOCS5, MIB1, DCUN1D1, UHRF2, DCAF7, DCUN1D2, PIAS4, FBXO17, RNF139, RNF138, ASB3, PIAS2, RNF20, ASB7, ASB6, FBXO11, RAD23B, ZFAND5, RAB40C, UBE2V1, UBE2V2, CDC34, UBAC1, RAB40A, FBXW7, UBE2D3, HECTD2, FBXW2, FBXO45, HECTD1, FBXO46, CDC23…
SP_PIR_KEYWORDS	developmental protein	142	6.70444	1.09311e-09	2113	779	19235	1.65937	6.85379e-07	2.2846e-07		CDX2, DZIP1, WNT3A, NAA15, HOXD1, JAG1, TAF7L, HOOK1, G2E3, WNT4, HOXC8, UNC5A, PITX2, TMEFF1, WNT10B, SATB2, EMX2, EFNB2, DLL1, MECOM, SIX6, PROX1, ASCL1, MSX1, NDEL1, DCAF7, HOXD8, NAV1, DLL4, SIX1, VEGFA, FOXG1, LCLAT1, RELN, BIN1, CATSPERG, DIAPH2, SLC2A14, HOXA11, TRIM71, FAM65B, SEMA5B, HOXA1, B3GNT5, HOXA4, LHX1, NUMB, HOXA10, STRBP, MBNL3, AXIN2, LFNG, NKX2-2, HELLS, FBXO45, EN1, DOCK7, N…
SP_PIR_KEYWORDS	nucleus	581	27.4315	1.56684e-09	2113	4283	19235	1.23487	9.82411e-07	2.45603e-07		PPP2R5C, NAA15, RORC, SYNCRIP, RORA, WDR82, EPC1, INTS8, MAMSTR, EPC2, CDCA8, CDCA7, MED28, ZNF774, MED26, NAA10, TLK1, CDCA4, ZNF391, STAG2, LUC7L3, TBPL1, IKBKAP, ZNF641, ZNF644, TADA2A, RREB1, TAF4B, ZHX1, MECP2, ESPL1, MECOM, PROX1, MSX1, SPAG7, DCAF7, ZNF784, RCC2, NAA20, FOXG1, TGIF2, VGLL3, ZNF382, RAD23B, SDAD1, ZNF516, AHCTF1, BCL2L1, MYBL1, MYBL2, ZNF618, DUSP16, ZNF70, PRPF40A, ZNF622,…
GOTERM_BP_FAT	GO:0007389~pattern specification process	71	3.35222	1.78985e-10	1642	267	13528	2.19082	7.12182e-07	7.12182e-07		GNA13, HNF1B, CDX2, WNT3A, EDN1, EDNRA, HOXC8, RAB23, NR2F2, CYR61, PITX2, ALX1, IHH, SATB2, YY1, LDB1, EMX2, CYP26A1, DLL1, CTNNBIP1, ASCL1, ACVR2A, MIB1, EYA1, ACVR2B, CRKL, HOXD8, EP300, HOXC11, BTG2, PSEN2, FOXG1, VEGFA, SIX1, RELN, ACVR1, HOXA11, ZBTB16, SF3B1, HOXA1, HOXA4, LHX1, CYP26B1, HOXA10, AXIN2, BCOR, PLXND1, LFNG, TBX5, TGFBR1, SMAD5, SMAD4, EN1, SMAD1, HOXB1, MEOX2, HOXB8, LRP6, N…
GOTERM_BP_FAT	GO:0048598~embryonic morphogenesis	76	3.58829	1.34119e-09	1642	307	13528	2.03956	5.33657e-06	2.66829e-06		WNT3A, GNA12, EDN1, PRRX1, SOBP, GJA5, SPRY2, KCNQ4, WNT4, PGP, HLX, RAB23, RARB, ALX1, RET, SATB2, RARG, LDB1, TP53, MBNL1, MECOM, PROX1, VASP, SLIT2, ACVR2A, MIB1, EYA1, ACVR2B, MSX1, HOXC11, EYA2, GNAQ, PSEN2, FOXG1, SIX1, WNT9A, ACVR1, HOXA11, SOX2, ZBTB16, HOXA1, CHD7, HOXA4, HAND1, LHX1, CYP26B1, HOXA10, PPAP2B, HECTD1, NF2, TBX5, TGFBR1, SMAD4, SMAD3, FZD3, EN1, SKI, SMAD1, FZD6, HOXB1, SA…
KEGG_PATHWAY	hsa04010:MAPK signaling pathway	65	3.06893	3.4871e-08	623	267	5085	1.98703	6.06753e-06	3.03377e-06		FGF18, FGF7, PDGFB, GNA12, FASLG, ACVR1C, ACVR1B, MAX, MAP3K5, BDNF, CASP3, FAS, RAPGEF2, CHUK, AKT3, TP53, PTPRR, CACNG4, CACNG3, MECOM, FGF20, MAP4K3, MAPK1, CRKL, ARRB1, GADD45G, MAPK8, PLA2G3, MAP3K13, GADD45A, MAP3K12, NGF, FGFR1, MKNK1, CACNB4, MAP3K2, RASGRP1, SOS1, MAP3K1, SOS2, DUSP16, PPP3CB, PPP3CA, RASA1, CACNA2D1, MAP2K1, NTF3, TGFBR1, MAP2K3, RAF1, MAPK10, TAB2, NRAS, RPS6KA6, DUSP4…
SP_PIR_KEYWORDS	transcription regulation	299	14.1171	2.87018e-08	2113	2026	19235	1.34346	1.79959e-05	3.5992e-06		ITGB3BP, CDX2, NAA15, RORC, RORA, TAF7L, EPC1, MAMSTR, EPC2, CDCA7, CRY2, MED28, ZNF774, MED26, RARB, ZNF391, IKBKAP, ZNF641, RARG, TADA2A, ZNF644, RREB1, YY1, TAF4B, ZHX1, MECP2, MECOM, PROX1, PPARGC1B, FRY, MSX1, ZNF784, PIAS4, PRDM4, MLLT10, PRDM5, FOXG1, PIAS2, VGLL3, TGIF2, PRDM1, ZNF382, ZNF516, HOXA11, TFCP2L1, MYBL1, MYBL2, ZNF618, PLAGL1, LHX1, HOXA10, LHX5, PBRM1, LHX8, BCOR, ZNF70, PLA…
GOTERM_BP_FAT	GO:0045449~regulation of transcription	406	19.169	3.46054e-09	1642	2601	13528	1.28602	1.37694e-05	4.58982e-06		NAA15, RORC, RORA, EPC1, MAMSTR, EPC2, APP, CDCA7, MED28, ZNF774, MED26, ZNF391, TBPL1, ZNF641, IKBKAP, TADA2A, ZNF644, RREB1, TAF4B, ZHX1, MECP2, PTPRU, MECOM, PROX1, MAPK1, MSX1, ZNF784, FOXG1, VGLL3, TGIF2, ZNF382, ZNF516, MYBL1, MYBL2, ZNF618, ZNF70, ESRRA, TCF7, MAP2K1, NTF3, MAP2K3, TGFBR1, KLF10, ZNF621, KLF11, ESRRG, ZNF521, TGFBR3, SMURF2, BACH1, HLF, HNF1B, ELF2, ELF4, EZH1, ZNF10, YBX1…
GOTERM_BP_FAT	GO:0007242~intracellular signaling cascade	220	10.3872	5.09068e-09	1642	1256	13528	1.44309	2.02556e-05	5.06394e-06		CYP24A1, SNIP1, EDN1, ITSN1, MAP3K5, STAC, LTB4R, RAB23, H2AFX, RAPGEF4, CHRNA7, TLK1, RAPGEF2, RAB27B, GNG5, DDAH1, ADAM9, HTR1E, IKBKAP, RARG, MAGI2, RREB1, CYP26A1, WNK3, PPARGC1B, MAPK1, SSTR3, CCR3, RAB15, MAPK8, PIAS2, PLCXD3, RALGPS2, GNAI2, ERBB3, RAB40C, CHEK1, RAB40A, ADRB3, DUSP16, MAP2K1, KLF9, SMAD7, RASEF, TGFBR1, MAP2K3, CIDEB, DUSP22, SMAD1, HOMER1, CNIH2, CNIH3, ARF4, TGFBR3, SHO…
KEGG_PATHWAY	hsa04722:Neurotrophin signaling pathway	38	1.79415	9.87301e-08	623	124	5085	2.50129	1.71789e-05	5.72633e-06		YWHAZ, CAMK2G, FASLG, MAP3K5, BDNF, MAP3K1, BCL2, SOS1, SOS2, CAMK2D, SH2B3, AKT3, IRAK2, IRAK1, IRS2, MAP2K1, NTF3, TP53, RAF1, MAPK10, IRS1, MAPK1, RPS6KA6, NRAS, RPS6KA3, CRKL, YWHAH, PRDM4, MAPK14, NTRK2, YWHAQ, MAPK8, RAP1B, ABL1, IKBKB, CRK, CALM1, NGF
SP_PIR_KEYWORDS	Transcription	302	14.2587	7.30562e-08	2113	2071	19235	1.32745	4.58052e-05	7.63435e-06		ITGB3BP, CDX2, NAA15, RORC, RORA, TAF7L, EPC1, MAMSTR, EPC2, CDCA7, CRY2, MED28, ZNF774, MED26, RARB, ZNF391, IKBKAP, ZNF641, RARG, TADA2A, ZNF644, RREB1, TAF4B, YY1, ZHX1, MECP2, MECOM, PROX1, PPARGC1B, FRY, MSX1, ZNF784, PIAS4, PRDM4, MLLT10, PRDM5, FOXG1, PIAS2, VGLL3, TGIF2, PRDM1, ZNF382, ZNF516, HOXA11, TFCP2L1, MYBL1, MYBL2, ZNF618, PLAGL1, LHX1, HOXA10, LHX5, PBRM1, LHX8, BCOR, ZNF70, PLA…
SP_PIR_KEYWORDS	ubl conjugation	108	5.09915	8.76262e-08	2113	588	19235	1.67201	5.49401e-05	7.84877e-06		CASR, SLC9A6, THRA, SCN3A, GABRB2, SNIP1, CBX4, SYNCRIP, RORA, CUL2, CDCA8, ATG5, WWP1, H2AFX, RNF34, SATB1, SATB2, STMN2, SCN2A, TRIM41, DLL1, WEE1, MIB1, MSX1, EP300, UHRF2, PIAS4, ARRB1, DLL4, RNF138, PIAS2, ADD3, SOX2, HDGF, ANLN, CHEK1, NUMB, SCN9A, PLAG1, ESRRA, ZBTB46, SMAD7, KLF10, GABRA5, ESRRG, SMAD4, PCNP, KAT5, HNRNPA1, CDKN1A, CDKN1B, ATP2A2, CDKN2AIP, SMURF2, H3F3B, SCN8A, IKBKB, AB…
GOTERM_MF_FAT	GO:0030528~transcription regulator activity	251	11.8508	6.30707e-09	1541	1512	12983	1.3986	8.18024e-06	8.18024e-06		CDX2, RORC, RORA, TAF7L, EPC1, MED26, RARB, TBPL1, PITX2, IKBKAP, RARG, TADA2A, RREB1, YY1, TAF4B, EMX2, ZHX1, MECP2, MECOM, PROX1, PPARGC1B, MSX1, PIAS4, PRDM4, MLLT10, PRDM5, FOXG1, PIAS2, TGIF2, VGLL3, PRDM1, ZNF382, HOXA11, TFCP2L1, MYBL1, MYBL2, LHX1, HOXA10, LHX5, BCOR, LHX8, ZNF70, LHX9, NKX2-2, PLAGL2, KLF5, PLAG1, IKZF4, AEBP2, KLF7, TCF7, ESRRA, KLF9, SMAD7, KLF10, MAML1, SMAD5, KLF11, …
SP_PIR_KEYWORDS	alternative splicing	933	44.051	1.41754e-07	2113	7488	19235	1.13425	8.88756e-05	1.11099e-05		CTHRC1, SCN3A, OSMR, PPP2R5C, RORC, SYNCRIP, RORA, ITSN1, TMEM143, AMOTL2, LPHN2, MAMSTR, EPC1, APP, MED26, TMEFF1, GATM, RREB1, TAF4B, SCN2A, KIF5C, LIFR, SIPA1L2, MECP2, ESPL1, SCYL3, MECOM, TMEM135, BACE1, TMPRSS11A, MAPK8, CHORDC1, ZNF382, RALGPS2, SCN1A, SDAD1, AHCTF1, BCL2L1, CACNB4, PDSS1, PFN2, SLC29A3, DUSP13, POTEG, LFNG, DHX57, ESRRA, ACER2, ESRRG, DUSP22, GAS7, FNIP1, SEPT11, FNIP2, C…
KEGG_PATHWAY	hsa05220:Chronic myeloid leukemia	27	1.27479	3.2822e-07	623	75	5085	2.93836	5.71086e-05	1.42775e-05		E2F2, E2F3, BCL2L1, ACVR1C, ACVR1B, SOS1, SOS2, CHUK, AKT3, MAP2K1, TGFBR1, TP53, SMAD4, RAF1, SMAD3, RB1, MECOM, CBLC, NRAS, MAPK1, CDKN1A, CCND1, CRKL, CDKN1B, IKBKB, ABL1, CRK
SP_PIR_KEYWORDS	manganese	40	1.88857	2.88631e-07	2113	152	19235	2.39557	0.000180955	2.01077e-05		GALNT3, PPP6C, GALNT2, EXTL3, GALNT1, NPEPL1, PDP2, GALNT7, EPT1, EXTL2, ACVR1C, IGF1R, ACVR1B, CEPT1, ARG2, CLP1, IDH2, B3GNT1, IDH1, B4GALT6, INSR, PPTC7, B4GALT5, B4GALT1, NUDT17, NUDT4, TGFBR1, PIM1, CHPT1, ACVR2A, ACVR2B, PPM1D, PPM1E, PPM1K, TESK2, PPM1L, ABL1, ABL2, ACVR1, BMPR1A
GOTERM_BP_FAT	GO:0009952~anterior/posterior pattern formation	42	1.983	3.93432e-08	1642	140	13528	2.47162	0.000156534	3.13088e-05		HNF1B, HOXA11, WNT3A, ZBTB16, HOXA1, SF3B1, HOXC8, HOXA4, LHX1, HOXA10, NR2F2, AXIN2, LFNG, ALX1, TGFBR1, LDB1, YY1, EMX2, SMAD4, CYP26A1, DLL1, EN1, CTNNBIP1, MIB1, ACVR2A, ACVR2B, HOXB1, CRKL, HOXD8, HOXC11, EP300, BTG2, MEOX2, HOXB8, PSEN2, LRP6, NEUROD1, PBX1, PBX3, RBPJ, LRP5, BMPR1A
GOTERM_BP_FAT	GO:0006357~regulation of transcription from RNA polymerase II promoter	137	6.46837	9.53257e-08	1642	727	13528	1.55255	0.000379229	4.21437e-05		JDP2, CDX2, THRA, CBX4, CASK, CBX2, RORA, CNOT7, GDNF, EPC1, APP, HOXC8, MED26, SMARCD1, RARB, IKBKAP, SATB1, SATB2, RARG, YY1, GABPA, MECP2, MECOM, PKIA, PROX1, PPARGC1B, JUNB, ASCL1, MSX1, EP300, HOXD8, PIAS4, SIX1, VEGFA, PRDM1, SMARCA2, CAMTA2, LITAF, ONECUT3, TFCP2L1, SOX2, SOX5, SOX9, PLAGL1, HOXA1, MEIS2, OVOL1, SKIL, BCOR, RUNX2, NKX2-2, TFDP1, PLAGL2, ESRRA, TCF7, KLF7, MAP2K1, NTF3, KLF…
GOTERM_MF_FAT	GO:0003700~transcription factor activity	171	8.07365	6.8498e-08	1541	975	12983	1.47762	8.88379e-05	4.44199e-05		JDP2, CDX2, THRA, CNOT8, RORC, TBP, HOXD1, RORA, CNOT7, HOXC8, GATA5, RARB, ZNF449, PITX2, SATB1, SATB2, RARG, TADA2A, YY1, TAF4B, GABPA, ZHX1, EMX2, MECOM, SIX6, PROX1, JUNB, ASCL1, MSX1, EP300, HOXD8, MLLT10, SIX1, FOXG1, MGA, NFE2L1, TFAP2D, TGIF2, PRDM1, HOXA11, TFCP2L1, ONECUT3, SOX2, SOX5, SOX4, MYBL2, SOX9, HOXA1, MEIS2, HOXA4, LHX1, HOXA10, LHX5, LHX8, ZNF70, RUNX2, LHX9, NKX2-2, TFDP1, P…
GOTERM_BP_FAT	GO:0042127~regulation of cell proliferation	146	6.8933	9.18193e-08	1642	787	13528	1.52841	0.000365282	4.56676e-05		FGF18, CDX2, CNOT8, PDGFB, OSMR, PTGS1, EDN1, TNFSF15, IL13, EIF5A, JAG1, IL10, GHRHR, SSR1, CXCL10, CUL2, BDNF, CDCA7, FNTA, CHRNA7, RARB, INSR, EBI3, IRS2, RARG, LIFR, MFGE8, PTPRU, MECOM, VASH2, IRS1, PROX1, PTHLH, MAPK1, MSX1, SSTR3, ADAMTS8, VEGFA, FOXG1, SMARCA2, NGF, FGFR1, CCL2, GNAI2, ERBB3, SOX2, SOX4, CNTFR, CHEK1, BCL2L1, SOX9, SESN1, LHX1, ADRA2A, LHX5, AXIN2, RUNX2, PGGT1B, DNAJA2, …
GOTERM_BP_FAT	GO:0003002~regionalization	52	2.45515	8.22293e-08	1642	197	13528	2.17469	0.000327137	4.67404e-05		HNF1B, WNT3A, EDN1, HOXC8, RAB23, NR2F2, ALX1, LDB1, YY1, EMX2, CYP26A1, DLL1, CTNNBIP1, MIB1, ACVR2A, ACVR2B, CRKL, HOXD8, HOXC11, EP300, BTG2, FOXG1, PSEN2, RELN, HOXA11, ZBTB16, HOXA1, SF3B1, HOXA4, LHX1, CYP26B1, HOXA10, AXIN2, LFNG, TGFBR1, SMAD4, EN1, HOXB1, MEOX2, HOXB8, LRP6, NEUROD1, PBX1, PTCH1, SP8, RBPJ, PBX3, PBX2, WNT7A, CHRD, BMPR1A, LRP5
GOTERM_BP_FAT	GO:0045935~positive regulation of nucleobase, nucleoside, nucleotide and nucleic acid metabolic process	121	5.71294	1.21532e-07	1642	624	13528	1.59757	0.000483459	4.83564e-05		CDX2, THRA, PDGFB, GDF6, NAA15, CASK, TBP, RORA, CNOT7, GDNF, IL10, GHRHR, EPC1, APP, GATA5, SMARCD1, H2AFX, RARB, INSR, SATB2, RARG, MECOM, PROX1, PPARGC1B, JUNB, TNKS2, PTHLH, ASCL1, MAPK1, EP300, SIX1, VEGFA, PIAS2, SMARCA2, RNF20, CAMTA2, ADORA2B, SOX2, SOX5, SOX4, SOX9, PLAGL1, HOXA1, MEIS2, ASF1A, RUNX2, NKX2-2, PLAGL2, KLF5, ESRRA, KLF7, MAP2K1, NTF3, MAP2K3, MAML1, TGFBR1, SMAD5, NR4A2, S…
GOTERM_BP_FAT	GO:0051173~positive regulation of nitrogen compound metabolic process	123	5.80737	2.20651e-07	1642	644	13528	1.57355	0.000877584	4.87749e-05		CDX2, THRA, PDGFB, GDF6, EDN1, NAA15, CASK, TBP, RORA, CNOT7, GDNF, IL10, GHRHR, EPC1, APP, GATA5, SMARCD1, H2AFX, RARB, INSR, DDAH1, SATB2, RARG, MECOM, PROX1, PPARGC1B, JUNB, TNKS2, PTHLH, ASCL1, MAPK1, EP300, SIX1, VEGFA, PIAS2, SMARCA2, RNF20, CAMTA2, ADORA2B, SOX2, SOX5, SOX4, SOX9, PLAGL1, HOXA1, MEIS2, ASF1A, RUNX2, NKX2-2, PLAGL2, KLF5, ESRRA, KLF7, MAP2K1, NTF3, MAP2K3, MAML1, TGFBR1, SM…
GOTERM_BP_FAT	GO:0010604~positive regulation of macromolecule metabolic process	155	7.31822	1.85017e-07	1642	857	13528	1.49009	0.000735913	4.90777e-05		CDX2, THRA, PDGFB, GDF6, BTRC, NAA15, EIF5A, CASK, TBP, RORA, CNOT7, GDNF, IL10, EPC1, APP, FNTA, GATA5, SMARCD1, H2AFX, RARB, INSR, EBI3, EIF2B5, ADAM9, IRS2, SATB2, RARG, ANAPC4, SKP1, MECOM, IRS1, PROX1, PPARGC1B, JUNB, TNKS2, ASCL1, MAPK1, EP300, PIAS4, PSMA4, SIX1, VEGFA, PIAS2, PRDM1, SMARCA2, RNF20, CAMTA2, GCLC, SOX2, SOX5, SOX4, SOX9, PLAGL1, HOXA1, MEIS2, ASF1A, RUNX2, NKX2-2, PLAGL2, K…
GOTERM_BP_FAT	GO:0000082~G1/S transition of mitotic cell cycle	23	1.08593	2.13987e-07	1642	56	13528	3.38377	0.000851093	5.00844e-05		BCAT1, PPP6C, E2F6, DBF4, CAMK2G, PIM1, SKP2, GPR132, RB1, CDC34, CDC25A, LATS2, CCNE1, CUL2, ACVR1B, CCND1, CDKN1A, CDKN1B, BCL2, PPP3CB, CAMK2D, PPP3CA, ACVR1
GOTERM_BP_FAT	GO:0031328~positive regulation of cellular biosynthetic process	129	6.09065	2.41232e-07	1642	685	13528	1.55153	0.000959401	5.05177e-05		CDX2, THRA, PDGFB, GDF6, EDN1, NAA15, EIF5A, CASK, TBP, RORA, CNOT7, GDNF, IL10, GHRHR, EPC1, APP, GATA5, SMARCD1, RARB, INSR, DDAH1, EBI3, EIF2B5, IRS2, SATB2, RARG, MECOM, IRS1, PROX1, PPARGC1B, JUNB, TNKS2, PTHLH, ASCL1, MAPK1, EP300, SIX1, VEGFA, PIAS2, SMARCA2, RNF20, CAMTA2, ADORA2B, SOX2, SOX5, SOX4, SOX9, PLAGL1, HOXA1, MEIS2, ASF1A, RUNX2, NKX2-2, PLAGL2, KLF5, ESRRA, KLF7, NTF3, MAP2K3,…
UP_SEQ_FEATURE	repeat:PXXP 3	10	0.472144	2.1613e-08	2111	10	19113	9.054	0.000101943	5.0973e-05		PCDHA6, PCDHA7, PCDHA8, PCDHA9, PCDHA2, PCDHA3, PCDHA4, PCDHA5, PCDHA1, PCDHAC2, PCDHAC1, PCDHA10, PCDHA11, PCDHA12, PCDHA13
UP_SEQ_FEATURE	repeat:PXXP 5	10	0.472144	2.1613e-08	2111	10	19113	9.054	0.000101943	5.0973e-05		PCDHA6, PCDHA7, PCDHA8, PCDHA9, PCDHA2, PCDHA3, PCDHA4, PCDHA5, PCDHA1, PCDHAC2, PCDHAC1, PCDHA10, PCDHA11, PCDHA12, PCDHA13
UP_SEQ_FEATURE	repeat:PXXP 2	10	0.472144	2.1613e-08	2111	10	19113	9.054	0.000101943	5.0973e-05		PCDHA6, PCDHA7, PCDHA8, PCDHA9, PCDHA2, PCDHA3, PCDHA4, PCDHA5, PCDHA1, PCDHAC2, PCDHAC1, PCDHA10, PCDHA11, PCDHA12, PCDHA13
UP_SEQ_FEATURE	repeat:PXXP 1	10	0.472144	2.1613e-08	2111	10	19113	9.054	0.000101943	5.0973e-05		PCDHA6, PCDHA7, PCDHA8, PCDHA9, PCDHA2, PCDHA3, PCDHA4, PCDHA5, PCDHA1, PCDHAC2, PCDHAC1, PCDHA10, PCDHA11, PCDHA12, PCDHA13
UP_SEQ_FEATURE	repeat:PXXP 4	10	0.472144	2.1613e-08	2111	10	19113	9.054	0.000101943	5.0973e-05		PCDHA6, PCDHA7, PCDHA8, PCDHA9, PCDHA2, PCDHA3, PCDHA4, PCDHA5, PCDHA1, PCDHAC2, PCDHAC1, PCDHA10, PCDHA11, PCDHA12, PCDHA13
GOTERM_BP_FAT	GO:0001501~skeletal system development	72	3.39943	2.06664e-07	1642	319	13528	1.85953	0.00082198	5.13935e-05		FGF18, CYP24A1, CASR, THRA, EDN1, PRRX1, HOXD1, GJA5, PGP, HOXC8, COL12A1, GHR, ALX1, IHH, MINPP1, SATB2, PRELP, PTHLH, ACVR2A, EYA1, ACVR2B, HOXD8, MSX1, HOXC11, GNAQ, SIX1, COL1A2, MAPK8, STC1, COL1A1, WNT9A, FGFR1, ZFAND5, OSTF1, HOXA11, SOX5, ZBTB16, OSTN, SOX9, AHSG, COL9A1, CHD7, HOXA4, BCL2, PTH, HOXA10, AXIN2, RUNX2, ESRRA, COL13A1, KLF10, TGFBR1, DMP1, SMAD5, SMAD3, EN1, SMAD1, FRZB, ATP…
GOTERM_BP_FAT	GO:0010605~negative regulation of macromolecule metabolic process	137	6.46837	1.68029e-07	1642	734	13528	1.53775	0.000668362	5.14284e-05		JDP2, CDX2, THRA, EDN1, CBX4, CBX3, CBX2, IL10, EIF4EBP3, EPC1, HOXC8, FNTA, EIF4EBP2, ATG5, WWP1, CLP1, TIA1, EED, RAB23, RARB, BCL7A, INSR, EIF2B5, SATB1, SATB2, RARG, GABPA, ZHX1, ANAPC4, SOCS1, HRK, SKP2, MECP2, PTPRU, PKIA, PROX1, MSX1, HOXD8, PIAS4, PSMA4, PRDM1, SMARCA2, ZNF382, GCLC, TFCP2L1, SOX2, IGF2BP1, GIPC1, IGF2BP2, ITGB3, BCL2L1, IGF2BP3, LIN28A, SOX9, TIMP3, LIN28B, MEIS2, OVOL1,…
GOTERM_BP_FAT	GO:0035113~embryonic appendage morphogenesis	30	1.41643	1.83287e-07	1642	87	13528	2.84094	0.000729033	5.20915e-05		HOXA11, GNA12, PRRX1, ZBTB16, GJA5, CHD7, CYP26B1, RAB23, HOXA10, RARB, ALX1, RARG, TBX5, EN1, SKI, MBNL1, MECOM, SALL4, HOXC11, MSX1, GNAQ, PSEN2, LRP6, PBX1, PTCH1, WNT9A, SP8, PBX2, WNT7A, LRP5
GOTERM_BP_FAT	GO:0030326~embryonic limb morphogenesis	30	1.41643	1.83287e-07	1642	87	13528	2.84094	0.000729033	5.20915e-05		HOXA11, GNA12, PRRX1, ZBTB16, GJA5, CHD7, CYP26B1, RAB23, HOXA10, RARB, ALX1, RARG, TBX5, EN1, SKI, MBNL1, MECOM, SALL4, HOXC11, MSX1, GNAQ, PSEN2, LRP6, PBX1, PTCH1, WNT9A, SP8, PBX2, WNT7A, LRP5
GOTERM_BP_FAT	GO:0048736~appendage development	34	1.60529	7.85842e-08	1642	103	13528	2.71958	0.000312638	5.21131e-05		EVX2, HOXA11, GNA12, PRRX1, ZBTB16, GJA5, CHD7, CYP26B1, RAB23, HOXA10, RARB, NR2F2, ALX1, RARG, TBX5, SKI, EN1, MBNL1, MECOM, SALL4, HOXC11, MSX1, MEOX2, GNAQ, PSEN2, LRP6, PBX1, PTCH1, SP8, WNT9A, PBX2, WNT7A, BMPR1A, LRP5
GOTERM_BP_FAT	GO:0060173~limb development	34	1.60529	7.85842e-08	1642	103	13528	2.71958	0.000312638	5.21131e-05		EVX2, HOXA11, GNA12, PRRX1, ZBTB16, GJA5, CHD7, CYP26B1, RAB23, HOXA10, RARB, NR2F2, ALX1, RARG, TBX5, SKI, EN1, MBNL1, MECOM, SALL4, HOXC11, MSX1, MEOX2, GNAQ, PSEN2, LRP6, PBX1, PTCH1, SP8, WNT9A, PBX2, WNT7A, BMPR1A, LRP5
GOTERM_BP_FAT	GO:0007264~small GTPase mediated signal transduction	70	3.305	1.59134e-07	1642	305	13528	1.89086	0.000632993	5.27647e-05		GNA13, RAB9A, RAB9B, GNA12, RASGEF1B, RRAD, SHOC2, ITSN1, RFXANK, ARL5A, NISCH, TIAM1, RASL10B, RAB23, RALB, RAPGEF4, RAB27B, RAPGEF2, RAP2B, ARL2, RAP2C, RREB1, ARHGEF7, RAB4B, ELMO1, ARL3, MAPK1, DNAJC27, CRKL, KRIT1, COL1A2, RAB15, SIAH2, ARL4D, RAPGEFL1, RASD1, NKIRAS1, NKIRAS2, ARL4A, NGF, GPN1, RAB7A, RALGPS2, RAB3C, USP8, RAB40C, RAB40A, RASGRP1, SOS1, SOS2, PTH, RAB11B, ADRA2A, RHEBL1, RA…
SP_PIR_KEYWORDS	kinase	118	5.57129	8.80783e-07	2113	688	19235	1.5613	0.000552098	5.52236e-05		STK33, STK38, NELL2, CASK, PI4K2B, MAP3K5, PRKAR2A, CLP1, TLK1, STK39, INSR, IKBKAP, TYRO3, RET, PIM1, WNK3, WEE1, NME6, MAP4K3, NME4, MAPK1, MAPK6, RIOK3, NEK9, TESK2, AKAP6, MAPK8, FGFR1, CDK5R1, NEK3, ERBB3, CHEK1, MST4, CMPK1, SBK1, CSF1R, CNKSR2, MAP2K1, MAP2K3, TGFBR1, AK2, EPHA1, EPHA3, IKBKE, EPHA4, EPHA7, CDKN1A, CDKN1B, EPS8, ULK2, DYRK1B, NTRK2, DYRK1A, IKBKB, ABL1, PIP4K2A, PRKRIR, AB…
GOTERM_BP_FAT	GO:0010628~positive regulation of gene expression	114	5.38244	1.55827e-07	1642	581	13528	1.61655	0.000619842	5.63652e-05		CDX2, THRA, GDF6, NAA15, CASK, TBP, RORA, CNOT7, GDNF, IL10, EPC1, APP, GATA5, SMARCD1, RARB, SATB2, RARG, MECOM, PROX1, PPARGC1B, JUNB, MAPK1, ASCL1, EP300, SIX1, VEGFA, PIAS2, PRDM1, RNF20, SMARCA2, CAMTA2, SOX2, SOX5, SOX4, SOX9, PLAGL1, HOXA1, MEIS2, RUNX2, ASF1A, NKX2-2, PLAGL2, KLF5, ESRRA, KLF7, NTF3, MAP2K3, MAML1, TGFBR1, SMAD5, NR4A2, SMAD4, ESRRG, SMAD3, NEUROG2, TEAD3, SMAD1, KAT5, HO…
GOTERM_CC_FAT	GO:0005626~insoluble fraction	142	6.70444	2.1047e-07	1424	839	12782	1.5192	0.000126905	6.34545e-05		ITGB3BP, LOR, SEPT2, SLC9A6, SLC6A1, SCN3A, VAPA, VAPB, SYT2, PTGS1, UTRN, SLC6A4, LEMD3, CASK, SYNCRIP, PDE3B, ITSN1, GHRHR, APP, PGP, PRKAR2A, PGRMC1, SLC2A1, RAPGEF4, STK39, FNDC3A, INSR, RECK, MAGI2, KIF5A, STMN2, SCN2A, LRP1B, UGCG, PSD3, CYP26A1, CHPT1, IRS1, BCL2L11, TNKS2, MAPK1, VAMP8, ARRB1, BACE1, CPD, VAMP1, CAV3, FGFR1, SCN1A, GNAI3, CYSLTR1, GNAI2, NAPG, MMD, GIPC1, PEX5L, PCDHAC2, …
GOTERM_BP_FAT	GO:0009891~positive regulation of biosynthetic process	130	6.13787	3.22241e-07	1642	695	13528	1.54106	0.00128138	6.41078e-05		CDX2, THRA, PDGFB, GDF6, EDN1, NAA15, EIF5A, CASK, TBP, RORA, CNOT7, GDNF, IL10, GHRHR, EPC1, APP, FNTA, GATA5, SMARCD1, RARB, INSR, DDAH1, EBI3, EIF2B5, IRS2, SATB2, RARG, MECOM, IRS1, PROX1, PPARGC1B, JUNB, TNKS2, PTHLH, ASCL1, MAPK1, EP300, SIX1, VEGFA, PIAS2, SMARCA2, RNF20, CAMTA2, ADORA2B, SOX2, SOX5, SOX4, SOX9, PLAGL1, HOXA1, MEIS2, ASF1A, RUNX2, NKX2-2, PLAGL2, KLF5, ESRRA, KLF7, NTF3, M…
GOTERM_BP_FAT	GO:0035107~appendage morphogenesis	32	1.51086	3.43511e-07	1642	99	13528	2.66302	0.0013659	6.50851e-05		EVX2, HOXA11, GNA12, PRRX1, ZBTB16, GJA5, CHD7, CYP26B1, RAB23, HOXA10, RARB, ALX1, RARG, TBX5, SKI, EN1, MBNL1, MECOM, SALL4, HOXC11, MSX1, GNAQ, PSEN2, LRP6, PBX1, PTCH1, WNT9A, SP8, PBX2, WNT7A, BMPR1A, LRP5
GOTERM_BP_FAT	GO:0035108~limb morphogenesis	32	1.51086	3.43511e-07	1642	99	13528	2.66302	0.0013659	6.50851e-05		EVX2, HOXA11, GNA12, PRRX1, ZBTB16, GJA5, CHD7, CYP26B1, RAB23, HOXA10, RARB, ALX1, RARG, TBX5, SKI, EN1, MBNL1, MECOM, SALL4, HOXC11, MSX1, GNAQ, PSEN2, LRP6, PBX1, PTCH1, WNT9A, SP8, PBX2, WNT7A, BMPR1A, LRP5
GOTERM_BP_FAT	GO:0045941~positive regulation of transcription	110	5.19358	3.62876e-07	1642	564	13528	1.60685	0.00144284	6.5629e-05		THRA, CDX2, GDF6, NAA15, CASK, TBP, RORA, CNOT7, GDNF, IL10, EPC1, APP, GATA5, SMARCD1, RARB, SATB2, RARG, MECOM, PROX1, PPARGC1B, JUNB, MAPK1, ASCL1, EP300, SIX1, VEGFA, PIAS2, RNF20, SMARCA2, CAMTA2, SOX2, SOX5, SOX4, SOX9, PLAGL1, HOXA1, MEIS2, RUNX2, ASF1A, NKX2-2, PLAGL2, KLF5, ESRRA, KLF7, NTF3, MAP2K3, MAML1, TGFBR1, SMAD5, NR4A2, SMAD4, ESRRG, SMAD3, NEUROG2, TEAD3, SMAD1, KAT5, HOXB1, SA…
GOTERM_BP_FAT	GO:0010558~negative regulation of macromolecule biosynthetic process	107	5.05194	4.61102e-07	1642	547	13528	1.6116	0.00183304	7.64439e-05		JDP2, THRA, CDX2, EDN1, CBX4, CBX3, CBX2, IL10, EIF4EBP3, EPC1, HOXC8, FNTA, EIF4EBP2, WWP1, TIA1, EED, RARB, BCL7A, EIF2B5, SATB1, SATB2, RARG, GABPA, ZHX1, MECP2, PTPRU, PROX1, PKIA, MSX1, HOXD8, PIAS4, PRDM1, SMARCA2, ZNF382, GCLC, TFCP2L1, SOX2, IGF2BP1, IGF2BP2, ITGB3, IGF2BP3, SOX9, MEIS2, OVOL1, SKIL, BCOR, RUNX2, PGGT1B, HELLS, CREBZF, SMAD7, KLF10, KLF11, SMAD4, SMAD3, SKI, KAT5, FOXP2, …
GOTERM_BP_FAT	GO:0009890~negative regulation of biosynthetic process	111	5.24079	4.51271e-07	1642	573	13528	1.59598	0.001794	7.80669e-05		JDP2, CDX2, THRA, PDGFB, EDN1, CBX4, CBX3, CBX2, IL10, EIF4EBP3, EPC1, HOXC8, FNTA, EIF4EBP2, WWP1, TIA1, EED, RARB, BCL7A, EIF2B5, SATB1, SATB2, RARG, GABPA, ZHX1, MECP2, PTPRU, PROX1, PKIA, MSX1, HOXD8, PIAS4, PRDM1, SMARCA2, ZNF382, PALM, GCLC, TFCP2L1, SOX2, IGF2BP1, IGF2BP2, ITGB3, IGF2BP3, SOX9, MEIS2, OVOL1, SKIL, BCOR, RUNX2, PGGT1B, HELLS, CREBZF, SMAD7, KLF10, KLF11, SMAD4, SMAD3, SKI, …
GOTERM_BP_FAT	GO:0010557~positive regulation of macromolecule biosynthetic process	123	5.80737	5.19641e-07	1642	654	13528	1.54949	0.00206552	8.27027e-05		CDX2, THRA, PDGFB, GDF6, NAA15, CASK, EIF5A, TBP, RORA, CNOT7, GDNF, IL10, EPC1, APP, FNTA, GATA5, SMARCD1, RARB, INSR, EBI3, EIF2B5, SATB2, IRS2, RARG, MECOM, PROX1, IRS1, PPARGC1B, JUNB, TNKS2, ASCL1, MAPK1, EP300, SIX1, VEGFA, PIAS2, SMARCA2, RNF20, CAMTA2, SOX2, SOX5, SOX4, SOX9, PLAGL1, HOXA1, MEIS2, ASF1A, RUNX2, NKX2-2, PLAGL2, KLF5, ESRRA, KLF7, NTF3, MAP2K3, MAML1, TGFBR1, SMAD5, NR4A2, …
GOTERM_BP_FAT	GO:0008284~positive regulation of cell proliferation	86	4.06043	5.62662e-07	1642	414	13528	1.71143	0.00223633	8.61052e-05		FGF18, E2F3, FOSL2, CDX2, FGF7, PDGFB, OSMR, EDN1, PRRX1, IL13, EIF5A, GHRHR, CXCL10, SSR1, FNTA, HLX, CHRNA7, IL13RA1, INSR, FOSL1, EBI3, IHH, IRS2, LYN, LIFR, MFGE8, PROX1, IRS1, VASH2, PURA, MYCN, OSM, PTHLH, MAPK1, CCND1, ADRB2, CD86, CD80, TNFSF13B, NCK1, FOXG1, VEGFA, IL12A, MDM4, ICOSLG, ALOX12, NGF, VIP, FGFR1, CCL2, GNAI2, SOX2, SOX4, CNTFR, BCL2L1, IGF1R, LHX1, BCL2, ADRA2A, CAMK2D, LHX…
GOTERM_BP_FAT	GO:0042325~regulation of phosphorylation	94	4.43815	6.21279e-07	1642	466	13528	1.66189	0.00246902	8.82843e-05		CCNT2, PDGFB, GDF6, EDN1, TNFSF15, PDCD4, PTEN, LATS2, CCNE2, EDNRA, SPRY2, MAP3K5, PRKAR2A, CASP3, APP, SPRY1, RAPGEF4, CHRNA7, SPRED1, PPP1R14C, INSR, GHR, ADAM9, PPP2R1A, IRAK1, CCNK, LYN, LIMK2, SOCS3, SOCS1, PIM1, RB1, PKIA, IRS1, GTF2H1, CARD10, OSM, ACVR2A, TARBP2, ACVR2B, CCND1, ADRB2, CD80, HIPK3, GADD45G, PSEN2, IL12A, RELN, MAP3K13, GADD45A, CAV3, CDK5R1, GNAI2, ADORA2B, FKBP1A, CHEK1,…
GOTERM_BP_FAT	GO:0019220~regulation of phosphate metabolic process	97	4.57979	6.05325e-07	1642	485	13528	1.64775	0.00240569	8.92031e-05		CCNT2, PDGFB, GDF6, EDN1, TNFSF15, PDCD4, PTEN, LATS2, CCNE2, EDNRA, SPRY2, MAP3K5, PRKAR2A, CASP3, APP, SPRY1, RAPGEF4, CHRNA7, SPRED1, PPP1R14C, INSR, GHR, ADAM9, PPP2R1A, IRAK1, CCNK, LYN, LIMK2, SOCS3, SOCS1, PIM1, RB1, PKIA, IRS1, GTF2H1, CARD10, OSM, ACVR2A, TARBP2, ACVR2B, CCND1, ADRB2, CD80, HIPK3, GADD45G, PSEN2, IL12A, RELN, MAP3K13, GADD45A, CAV3, CDK5R1, GNAI2, ADORA2B, FKBP1A, CHEK1,…
GOTERM_BP_FAT	GO:0051174~regulation of phosphorus metabolic process	97	4.57979	6.05325e-07	1642	485	13528	1.64775	0.00240569	8.92031e-05		CCNT2, PDGFB, GDF6, EDN1, TNFSF15, PDCD4, PTEN, LATS2, CCNE2, EDNRA, SPRY2, MAP3K5, PRKAR2A, CASP3, APP, SPRY1, RAPGEF4, CHRNA7, SPRED1, PPP1R14C, INSR, GHR, ADAM9, PPP2R1A, IRAK1, CCNK, LYN, LIMK2, SOCS3, SOCS1, PIM1, RB1, PKIA, IRS1, GTF2H1, CARD10, OSM, ACVR2A, TARBP2, ACVR2B, CCND1, ADRB2, CD80, HIPK3, GADD45G, PSEN2, IL12A, RELN, MAP3K13, GADD45A, CAV3, CDK5R1, GNAI2, ADORA2B, FKBP1A, CHEK1,…
GOTERM_BP_FAT	GO:0060284~regulation of cell development	51	2.40793	7.84373e-07	1642	205	13528	2.04964	0.00311616	0.000100673		RTN4, EDN1, TTL, ACTR3, BDNF, TIAM1, SEMA3A, LYN, TP53, DLL1, PROX1, SLIT2, MIB1, ASCL1, EYA1, NDEL1, BTG1, FOXG1, SIX1, TGIF2, CNTN4, NGF, CAV3, CDK5R1, HOXA11, SOX2, SOX5, BCL2, NUMB, MBNL3, NEFM, NKX2-2, B4GALT1, NTF3, SMAD7, SMAD4, RTN4R, SMAD3, SMAD1, LMX1A, ISL1, RUFY3, ISL2, YWHAH, NTRK2, TGFBR3, NEUROD1, PBX1, OMG, WNT7A, BMPR1A
GOTERM_BP_FAT	GO:0007167~enzyme linked receptor protein signaling pathway	74	3.49386	7.71924e-07	1642	342	13528	1.78265	0.00306678	0.000102378		FGF18, FGF7, PDGFB, GDF6, AP3S1, SHOC2, PTEN, ACVR1B, EIF4EBP2, FNTA, TIAM1, INSR, ADAM9, GHR, PTPRJ, IRAK1, RET, IRS2, LIFR, PTPRU, SOCS5, FGF20, IRS1, ACVR2A, ADRB2, GRB10, ACVR2B, MSX1, NCK1, VEGFA, COL1A2, PPM1L, NGF, ACVR1, ZFAND5, FGFR1, CCL2, ERBB3, FKBP1A, IGF1R, UBE2D3, SOS1, MAP3K1, CSF1R, PTPRD, FLT3, SMAD7, KLF10, TGFBR1, PTPRA, SMAD5, SMAD4, SMAD3, RAF1, DUSP22, SKI, SMAD1, APPL1, EP…
GOTERM_BP_FAT	GO:0051254~positive regulation of RNA metabolic process	96	4.53258	7.67177e-07	1642	481	13528	1.64432	0.00304794	0.000105256		HNF1B, E2F3, CDX2, THRA, ELF4, NAA15, CASK, RORA, CNOT7, GDNF, IL10, EPC1, CCNE1, APP, SMARCD1, GTF2A2, RARB, YAP1, NR2F2, FOSL1, IHH, ALX1, SATB2, RARG, TP53, RB1, MECOM, PROX1, HMGA1, JUNB, PPARGC1B, GTF2H1, OSM, MED6, ASCL1, MURC, NCOA1, ADRB2, EP300, BPTF, VEGFA, SIX1, USP21, PIAS2, SMARCA2, CAMTA2, SOX2, SOX5, SOX4, NFYA, SOX9, PLAGL1, HOXA1, MEIS2, HAND1, POU2F3, MAP3K1, PTH, NFATC3, ASF1A,…
GOTERM_BP_FAT	GO:0031327~negative regulation of cellular biosynthetic process	108	5.09915	9.05713e-07	1642	561	13528	1.58607	0.00359735	0.00010599		JDP2, THRA, CDX2, PDGFB, EDN1, CBX4, CBX3, CBX2, IL10, EIF4EBP3, EPC1, HOXC8, EIF4EBP2, WWP1, TIA1, EED, RARB, BCL7A, EIF2B5, SATB1, SATB2, RARG, GABPA, ZHX1, MECP2, PTPRU, PROX1, PKIA, MSX1, HOXD8, PIAS4, PRDM1, SMARCA2, ZNF382, PALM, GCLC, TFCP2L1, SOX2, IGF2BP1, IGF2BP2, IGF2BP3, SOX9, MEIS2, OVOL1, SKIL, BCOR, RUNX2, HELLS, CREBZF, SMAD7, KLF10, KLF11, SMAD4, SMAD3, SKI, KAT5, FOXP2, SALL4, C…
GOTERM_BP_FAT	GO:0019941~modification-dependent protein catabolic process	110	5.19358	8.86773e-07	1642	574	13528	1.57885	0.00352225	0.000106918		TMEM189-UBE2V1, BTRC, PPP2R5C, CBX4, RNF217, ZNRF1, ERLEC1, ZNRF2, CUL2, G2E3, WWP1, FBXO28, RNF34, FBXO21, SOCS3, ANAPC4, SOCS1, UBE2J1, SOCS6, SKP2, SOCS4, SOCS5, SKP1, MIB1, DCUN1D1, UHRF2, DCUN1D2, PIAS4, FBXO17, PSMA4, RNF139, RNF138, ASB3, PIAS2, RNF20, ASB7, ASB6, FBXO11, RAD23B, RAB40C, UBE2V1, UBE2V2, CDC34, UBAC1, RAB40A, FBXW7, UBE2D3, HECTD2, FBXW2, ZMPSTE24, FBXO45, HECTD1, FBXO46, C…
GOTERM_BP_FAT	GO:0043632~modification-dependent macromolecule catabolic process	110	5.19358	8.86773e-07	1642	574	13528	1.57885	0.00352225	0.000106918		TMEM189-UBE2V1, BTRC, PPP2R5C, CBX4, RNF217, ZNRF1, ERLEC1, ZNRF2, CUL2, G2E3, WWP1, FBXO28, RNF34, FBXO21, SOCS3, ANAPC4, SOCS1, UBE2J1, SOCS6, SKP2, SOCS4, SOCS5, SKP1, MIB1, DCUN1D1, UHRF2, DCUN1D2, PIAS4, FBXO17, PSMA4, RNF139, RNF138, ASB3, PIAS2, RNF20, ASB7, ASB6, FBXO11, RAD23B, RAB40C, UBE2V1, UBE2V2, CDC34, UBAC1, RAB40A, FBXW7, UBE2D3, HECTD2, FBXW2, ZMPSTE24, FBXO45, HECTD1, FBXO46, C…
GOTERM_BP_FAT	GO:0051603~proteolysis involved in cellular protein catabolic process	114	5.38244	8.70377e-07	1642	600	13528	1.56536	0.00345724	0.00010822		TMEM189-UBE2V1, BTRC, PPP2R5C, CBX4, RNF217, ZNRF1, ERLEC1, ZNRF2, CUL2, G2E3, WWP1, FBXO28, RNF34, FBXO21, ADAM9, SOCS3, ANAPC4, SOCS1, UBE2J1, SOCS6, SKP2, SOCS4, SOCS5, SKP1, MIB1, DCUN1D1, UHRF2, DCUN1D2, PIAS4, FBXO17, PSMA4, BACE1, RNF139, RNF138, ASB3, PIAS2, RNF20, ASB7, ASB6, FBXO11, RAD23B, RAB40C, UBE2V1, UBE2V2, CDC34, UBAC1, RAB40A, FBXW7, UBE2D3, HECTD2, FBXW2, ZMPSTE24, FBXO45, HEC…
GOTERM_BP_FAT	GO:0045893~positive regulation of transcription, DNA-dependent	95	4.48536	9.70292e-07	1642	477	13528	1.64084	0.00385335	0.000110302		HNF1B, E2F3, CDX2, THRA, ELF4, NAA15, CASK, RORA, CNOT7, GDNF, IL10, EPC1, CCNE1, APP, SMARCD1, GTF2A2, RARB, YAP1, NR2F2, FOSL1, IHH, ALX1, SATB2, RARG, TP53, RB1, MECOM, PROX1, HMGA1, JUNB, PPARGC1B, GTF2H1, OSM, MED6, ASCL1, MURC, NCOA1, ADRB2, EP300, BPTF, VEGFA, SIX1, USP21, PIAS2, SMARCA2, CAMTA2, SOX2, SOX5, SOX4, NFYA, SOX9, PLAGL1, HOXA1, MEIS2, HAND1, POU2F3, MAP3K1, PTH, NFATC3, ASF1A,…
SP_PIR_KEYWORDS	cell cycle	85	4.01322	2.00618e-06	2113	461	19235	1.67846	0.00125708	0.000114346		CCNT2, STEAP3, KIF23, E2F2, E2F3, SEPT2, CDC14A, E2F6, E2F7, DBF4, SENP5, LATS2, RCBTB1, CCNE2, CCNE1, CDCA8, RAD21, SEH1L, VPS4A, KLK10, H2AFX, TLK1, STAG2, ARL2, ESCO1, CCNK, ANAPC4, CCNF, PIM1, TP53, UBE2I, RB1, HMGA2, WEE1, TACC1, ARL3, MAPK1, PPM1D, CCND1, EP300, UHRF2, MAPK6, RCC2, NEK9, BIN3, G0S2, TMPRSS11A, SIAH1, PDCD6IP, SIAH2, SEPT7, GADD45A, PPP6C, NEK3, AHCTF1, ANLN, CEP164, CHEK1, …
GOTERM_BP_FAT	GO:0044257~cellular protein catabolic process	114	5.38244	1.10288e-06	1642	603	13528	1.55757	0.00437873	0.000118597		TMEM189-UBE2V1, BTRC, PPP2R5C, CBX4, RNF217, ZNRF1, ERLEC1, ZNRF2, CUL2, G2E3, WWP1, FBXO28, RNF34, FBXO21, ADAM9, SOCS3, ANAPC4, SOCS1, UBE2J1, SOCS6, SKP2, SOCS4, SOCS5, SKP1, MIB1, DCUN1D1, UHRF2, DCUN1D2, PIAS4, FBXO17, PSMA4, BACE1, RNF139, RNF138, ASB3, PIAS2, RNF20, ASB7, ASB6, FBXO11, RAD23B, RAB40C, UBE2V1, UBE2V2, CDC34, UBAC1, RAB40A, FBXW7, UBE2D3, HECTD2, FBXW2, ZMPSTE24, FBXO45, HEC…
GOTERM_BP_FAT	GO:0010629~negative regulation of gene expression	99	4.67422	1.07474e-06	1642	504	13528	1.61832	0.00426728	0.000118782		JDP2, THRA, CDX2, CBX4, CBX3, CBX2, EPC1, HOXC8, CLP1, WWP1, EED, RARB, BCL7A, INSR, SATB1, SATB2, RARG, ZHX1, GABPA, MECP2, HRK, SKP2, PTPRU, PROX1, PKIA, HOXD8, MSX1, PIAS4, PRDM1, SMARCA2, ZNF382, GCLC, TFCP2L1, SOX2, BCL2L1, LIN28A, SOX9, LIN28B, MEIS2, OVOL1, SKIL, BCOR, RUNX2, HELLS, CREBZF, SMAD7, KLF10, KLF11, SMAD4, SMAD3, SKI, SMAD1, KAT5, FOXP2, SALL4, CDKN1B, HIVEP1, SMURF2, RFX3, RBP…
GOTERM_CC_FAT	GO:0005624~membrane fraction	138	6.51558	2.04787e-07	1424	809	12782	1.53116	0.000123479	0.000123479		ITGB3BP, SEPT2, SLC9A6, SLC6A1, SCN3A, VAPA, VAPB, SYT2, PTGS1, UTRN, SLC6A4, LEMD3, CASK, SYNCRIP, PDE3B, ITSN1, GHRHR, APP, PGP, PRKAR2A, PGRMC1, SLC2A1, RAPGEF4, STK39, FNDC3A, INSR, RECK, MAGI2, KIF5A, STMN2, SCN2A, UGCG, LRP1B, PSD3, CYP26A1, CHPT1, IRS1, BCL2L11, TNKS2, VAMP8, ARRB1, BACE1, CPD, VAMP1, CAV3, FGFR1, SCN1A, GNAI3, CYSLTR1, GNAI2, NAPG, MMD, GIPC1, PEX5L, PCDHAC2, PCDHAC1, ADR…
GOTERM_BP_FAT	GO:0045934~negative regulation of nucleobase, nucleoside, nucleotide and nucleic acid metabolic process	100	4.72144	1.23255e-06	1642	512	13528	1.60913	0.00489232	0.000129053		JDP2, THRA, CDX2, EDN1, CBX4, CBX3, CBX2, EPC1, HOXC8, WWP1, EED, RARB, BCL7A, SATB1, SATB2, RARG, ZHX1, GABPA, MECP2, PTPRU, PROX1, PKIA, HOXD8, MSX1, PIAS4, PRDM1, SMARCA2, ZNF382, PALM, GCLC, TFCP2L1, SOX2, SOX9, MEIS2, OVOL1, SKIL, BCOR, RUNX2, HELLS, CREBZF, SMAD7, KLF10, KLF11, SMAD4, SMAD3, SKI, KAT5, FOXP2, SALL4, CDKN1B, HIVEP1, SMURF2, RFX3, RBPJ, COPS2, ARID4A, E2F6, NR6A1, ZNF202, HSB…
GOTERM_BP_FAT	GO:0051172~negative regulation of nitrogen compound metabolic process	101	4.76865	1.28102e-06	1642	519	13528	1.6033	0.0050842	0.000130688		JDP2, THRA, CDX2, EDN1, CBX4, CBX3, CBX2, IL10, EPC1, HOXC8, WWP1, EED, RARB, BCL7A, SATB1, SATB2, RARG, ZHX1, GABPA, MECP2, PTPRU, PROX1, PKIA, HOXD8, MSX1, PIAS4, PRDM1, SMARCA2, ZNF382, PALM, GCLC, TFCP2L1, SOX2, SOX9, MEIS2, OVOL1, SKIL, BCOR, RUNX2, HELLS, CREBZF, SMAD7, KLF10, KLF11, SMAD4, SMAD3, SKI, KAT5, FOXP2, SALL4, CDKN1B, HIVEP1, SMURF2, RFX3, RBPJ, COPS2, ARID4A, E2F6, NR6A1, ZNF20…
GOTERM_BP_FAT	GO:0035295~tube development	53	2.50236	1.32511e-06	1642	220	13528	1.98479	0.00525872	0.000131806		GNA13, FGF18, FGF7, WNT3A, EDN1, GJA5, GDNF, LGR4, EDNRA, SPRY2, SPRY1, WNT4, BDNF, RARB, ALX1, IHH, CYR61, RET, MAN1A2, PROX1, VASP, SLIT2, BCL2L11, MYCN, PTHLH, MIB1, EYA1, ACVR2B, EP300, VEGFA, SIX1, PSEN2, ACVR1, HOXA11, HAND1, LHX1, BCL2, PLXND1, HECTD1, B4GALT1, TBX5, TGFBR1, SMAD4, FZD3, FOXP2, FZD6, ATP7A, TSC1, SALL1, PTCH1, PBX1, NFIB, BMPR1A
SP_PIR_KEYWORDS	chromosomal rearrangement	58	2.73843	2.57074e-06	2113	279	19235	1.89242	0.00161056	0.000134312		SLC9A9, HLF, PDGFB, GDF6, RASSF8, CBFA2T3, PICALM, ARHGAP20, BCL7A, KIRREL3, SATB1, SATB2, CARS, RET, MECP2, RUNX1T1, LIFR, HMGA2, ARHGEF12, MECOM, HMGA1, BRWD3, NCOA1, CCND1, EP300, TAF15, BTG1, MLLT10, COL1A2, RNF139, KDSR, HAS2, CNTN4, COL1A1, FGFR1, MIPOL1, FRYL, NKAIN2, ZBTB16, NPAS3, BCL2, ETV1, MSI2, ACSL6, BCL9, PLAG1, ZMYM2, ERG, ZNF521, MAPK10, GAS7, COL4A6, SEPT11, FOXP2, KIAA2022, PBX…
SP_PIR_KEYWORDS	metal-binding	400	18.8857	3.25984e-06	2113	2972	19235	1.22519	0.00204184	0.000157212		PDP2, PTGS1, TMPPE, RORC, RORA, MAP3K5, APP, ZNF774, DDAH1, ZNF391, ADAM9, ZNF641, ZNF644, RREB1, ZHX1, MECOM, NME6, NME4, ADAMTS8, PITPNM3, ZNF784, ZNHIT6, ADAMTS3, CHORDC1, ADAMTS5, ZNF382, ZNF516, PDSS1, ZNF618, MST4, DAGLA, ARG2, ZNF70, DHX57, ZNF622, ESRRA, CYP46A1, TGFBR1, KLF10, ZNF621, KLF11, ESRRG, ZNF521, BFAR, TLL1, DPP3, SH3RF1, ZNF10, LATS2, RNF183, FBXL19, USP19, SMAP1, P4HA2, P4HA1…
SP_PIR_KEYWORDS	activator	92	4.34372	4.40722e-06	2113	520	19235	1.61056	0.00275952	0.000197361		BACH1, ITGB3BP, E2F2, E2F3, HNF1B, CDX2, ELF2, E2F5, ELF4, CPEB1, RORA, RFXANK, MAMSTR, EPC1, BZW1, MAX, GATA5, MED28, MED26, MYB, NFIL3, RREB1, YY1, TP53, CDK8, PPARGC1B, PURA, MED6, ASCL1, MURC, NCOA1, EYA1, EYA2, MED8, PRDM5, ASH1L, USP21, NFE2L1, TFAP2D, LCOR, SMARCA2, CAMTA2, GLIS2, ONECUT3, SOX2, BDP1, SOX5, ZNF367, SOX4, NFYA, MYBL1, PLAGL1, TCERG1, HAND1, ETV1, KDM3A, NFATC3, TFDP1, PLAGL…
GOTERM_BP_FAT	GO:0016055~Wnt receptor signaling pathway	37	1.74693	2.09859e-06	1642	133	13528	2.29198	0.00831552	0.000203645		NKD1, NDP, BTRC, WNT3A, SOX4, CPZ, WNT4, RSPO3, RSPO2, FRAT2, AXIN2, BCL9, CSNK1A1, WNT10B, TCF7, RARG, LDB1, FZD3, PTPRU, FRZB, FZD4, FZD6, SENP2, CTNNBIP1, DKK3, CCND1, DACT1, PIAS4, KREMEN1, LRP6, WNT9B, RNF138, PYGO2, WIF1, WNT9A, WNT7A, LRP5
GOTERM_CC_FAT	GO:0000267~cell fraction	171	8.07365	1.1396e-06	1424	1083	12782	1.41728	0.000686944	0.000229034		LOR, ITGB3BP, SEPT2, SLC9A6, SLC6A1, SCN3A, VAPA, VAPB, SYT2, SLC6A4, UTRN, PTGS1, IL13, LEMD3, CASK, SYNCRIP, PDE3B, ITSN1, GHRHR, APP, PGP, PRKAR2A, STAC, PGRMC1, SLC2A1, RAPGEF4, STK39, FAS, FNDC3A, INSR, RECK, MAGI2, KIF5A, STMN2, SCN2A, LRP1B, UGCG, PSD3, CYP26A1, FGF20, PKIA, CHPT1, IRS1, BCL2L11, TNKS2, MAPK1, ARRB1, VAMP8, BACE1, CPD, VAMP1, CAV3, FGFR1, CCL3, SCN1A, CCDC19, GNAI3, CYSLTR…
SP_PIR_KEYWORDS	wnt signaling pathway	32	1.51086	5.73014e-06	2113	122	19235	2.38772	0.00358636	0.000239492		NKD1, NDP, BTRC, WNT3A, CPZ, WNT4, RSPO3, RSPO2, FRAT2, AXIN2, BCL9, CSNK1A1, WNT10B, TCF7, FZD3, FRZB, FZD4, FZD6, SENP2, CTNNBIP1, DKK3, DACT1, PIAS4, KREMEN1, WNT9B, LRP6, RNF138, PYGO2, WIF1, WNT9A, WNT7A, LRP5
KEGG_PATHWAY	hsa05212:Pancreatic cancer	24	1.13314	7.74959e-06	623	72	5085	2.72071	0.00134753	0.00026965		E2F2, E2F3, MAP2K1, TGFBR1, TP53, SMAD4, SMAD3, RAF1, RB1, BCL2L1, MAPK10, RALGDS, STAT3, ACVR1C, MAPK1, ACVR1B, CCND1, VEGFA, RALB, JAK1, MAPK8, IKBKB, CHUK, AKT3
KEGG_PATHWAY	hsa04110:Cell cycle	34	1.60529	9.75622e-06	623	125	5085	2.2201	0.00169615	0.000282892		E2F2, YWHAZ, E2F3, CDC14A, E2F5, DBF4, CHEK1, CCNE2, CCNE1, RAD21, STAG2, TFDP1, ANAPC4, SMAD4, TP53, SKP2, SMAD3, CDC23, ESPL1, RB1, SKP1, CDC27, CDC25A, WEE1, CDKN1A, CCND1, CDKN1B, YWHAH, EP300, GADD45G, YWHAQ, ABL1, SMC1A, GADD45A
GOTERM_BP_FAT	GO:0030163~protein catabolic process	115	5.42965	3.00182e-06	1642	622	13528	1.52324	0.0118732	0.000284347		TMEM189-UBE2V1, BTRC, PPP2R5C, CBX4, RNF217, ZNRF1, ERLEC1, ZNRF2, CUL2, G2E3, WWP1, FBXO28, RNF34, FBXO21, ADAM9, SOCS3, ANAPC4, SOCS1, UBE2J1, SOCS6, SKP2, SOCS4, SOCS5, SKP1, MIB1, DCUN1D1, UHRF2, DCUN1D2, PIAS4, FBXO17, PSMA4, BACE1, RNF139, RNF138, ASB3, PIAS2, RNF20, ASB7, ASB6, FBXO11, RAD23B, RAB40C, UBE2V1, UBE2V2, CDC34, UBAC1, RAB40A, FBXW7, UBE2D3, HECTD2, FBXW2, ZMPSTE24, FBXO45, HEC…
SP_PIR_KEYWORDS	dna-binding	264	12.4646	7.26777e-06	2113	1868	19235	1.28653	0.00454654	0.000284766		CDX2, RORC, LEMD3, RORA, ZNF774, H2AFX, RARB, LUC7L3, ZNF391, TBPL1, PITX2, ZNF641, RARG, TADA2A, ZNF644, RREB1, YY1, TAF4B, EMX2, ZHX1, MECP2, MECOM, PROX1, STRA13, MSX1, UHRF2, ZNF784, PIAS4, PRDM4, MLLT10, PRDM5, FOXG1, PIAS2, TGIF2, PRDM1, ZNF382, ZNF516, HOXA11, TFCP2L1, AHCTF1, MYBL1, MYBL2, ZNF618, PLAGL1, LHX1, HOXA10, LHX5, PBRM1, LHX8, ZNF70, LHX9, NKX2-2, PLAGL2, KLF5, PLAG1, IKZF4, AE…
GOTERM_CC_FAT	GO:0012505~endomembrane system	130	6.13787	1.9745e-06	1424	782	12782	1.49219	0.00118992	0.000297612		SYT1, RAB9A, TUSC3, SLC9A6, NRBP1, AP4E1, VAPA, VAPB, SYT2, LMAN2L, PTGS1, EIF5A, CBX3, LEMD3, ITSN1, GHRHR, SSR1, ST3GAL1, EPC1, APP, MALL, PICALM, INSIG2, COL4A3BP, ST3GAL6, VMA21, ELOVL6, RAB27B, FNDC3A, SCAMP1, SPTLC1, CYP26A1, PNPLA6, TNKS2, NDEL1, VAMP8, ARRB1, VAMP7, AKAP6, KDSR, VPS26B, CLCN3, EXTL3, SNAP91, AHCTF1, GIPC1, ST8SIA3, ITGB3, EXTL2, CEPT1, MIA3, NUP50, B3GNT1, ERO1L, LFNG, SE…
KEGG_PATHWAY	hsa05210:Colorectal cancer	26	1.22757	1.27997e-05	623	84	5085	2.52637	0.00222468	0.000318115		ACVR1C, ACVR1B, IGF1R, CASP3, BCL2, SOS1, SOS2, AXIN2, AKT3, TCF7, MAP2K1, MSH2, TGFBR1, SMAD4, TP53, SMAD3, RAF1, FZD3, MAPK10, APPL1, FZD4, RALGDS, FZD6, MAPK1, CCND1, MAPK8
GOTERM_BP_FAT	GO:0045892~negative regulation of transcription, DNA-dependent	74	3.49386	3.66023e-06	1642	356	13528	1.71255	0.0144586	0.000338643		JDP2, CDX2, ARID4A, E2F6, NR6A1, CBX4, CBX3, CBX2, ZNF202, HSBP1, EPC1, HOXC8, RARB, NR2F2, ALX1, SATB1, SATB2, RARG, LDB1, GABPA, ZHX1, MECP2, TP53, UBE2I, RB1, PROX1, PKIA, PURA, CTNNBIP1, HOXD8, MSX1, PIAS4, BPTF, PRDM1, MDM4, LCOR, SMARCA2, RASD1, KDM6B, MTDH, TFCP2L1, SOX2, HAT1, ZBTB16, SOX9, HIC2, MEIS2, HAND1, OVOL1, SKIL, BCOR, HELLS, ETV3, ENO1, WDTC1, JARID2, SMAD7, KLF10, KLF11, SIRT4…
GOTERM_BP_FAT	GO:0016481~negative regulation of transcription	90	4.24929	3.77355e-06	1642	459	13528	1.61544	0.0149028	0.000341191		COPS2, JDP2, CDX2, THRA, ARID4A, E2F6, NR6A1, CBX4, CBX3, ZNF202, CBX2, HSBP1, PDCD4, PRR15L, EPC1, HOXC8, WWP1, EED, RARB, NR2F2, BCL7A, ALX1, SATB1, SATB2, RARG, LDB1, GABPA, ZHX1, MECP2, TP53, UBE2I, RB1, PTPRU, PROX1, PKIA, PURA, CTNNBIP1, HOXD8, MSX1, BPTF, PIAS4, PRDM1, MDM4, LCOR, SMARCA2, RASD1, ZNF382, KDM6B, BTAF1, GCLC, MTDH, GLIS2, TFCP2L1, SOX2, HAT1, ZBTB16, SOX9, HIC2, MEIS2, HAND1…
UP_SEQ_FEATURE	splice variant	932	44.0038	2.24244e-07	2111	7458	19113	1.13145	0.0010572	0.000352524		CTHRC1, SCN3A, OSMR, PPP2R5C, RORC, SYNCRIP, RORA, ITSN1, TMEM143, AMOTL2, LPHN2, MAMSTR, EPC1, APP, MED26, TMEFF1, GATM, RREB1, TAF4B, SCN2A, KIF5C, SIPA1L2, MECP2, ESPL1, SCYL3, MECOM, TMEM135, BACE1, TMPRSS11A, MAPK8, CHORDC1, ZNF382, RALGPS2, SCN1A, SDAD1, AHCTF1, BCL2L1, CACNB4, PDSS1, PFN2, SLC29A3, DUSP13, POTEG, LFNG, DHX57, ESRRA, ACER2, ESRRG, DUSP22, GAS7, FNIP1, SEPT11, FNIP2, COL14A1…
GOTERM_BP_FAT	GO:0043549~regulation of kinase activity	74	3.49386	4.00696e-06	1642	357	13528	1.70775	0.0158173	0.000354243		CCNT2, PDGFB, EDN1, TNFSF15, PDCD4, PTEN, LATS2, CCNE2, EDNRA, SPRY2, MAP3K5, PRKAR2A, CASP3, APP, SPRY1, CHRNA7, SPRED1, INSR, ADAM9, GHR, PPP2R1A, IRAK1, CCNK, PIM1, RB1, PKIA, IRS1, GTF2H1, CARD10, TARBP2, CCND1, ADRB2, ACVR2B, HIPK3, GADD45G, PSEN2, RELN, MAP3K13, GADD45A, CAV3, CDK5R1, GNAI2, ADORA2B, CHEK1, TRIB2, TRIB1, TSPYL2, DGKE, MAP3K2, MAP3K1, DUSP16, ADRA2A, CERK, THBS1, PPAP2A, VAV…
GOTERM_BP_FAT	GO:0006468~protein amino acid phosphorylation	121	5.71294	4.20485e-06	1642	667	13528	1.49458	0.0165919	0.000363654		STK33, NRBP1, STK38, GDF6, CASK, MAP3K5, APP, COL4A3BP, TLK1, STK39, CHRNA7, INSR, ADAM9, IKBKAP, TYRO3, RET, TWF1, PAN3, PIM1, WNK3, SCYL3, WEE1, MAP4K3, MAPK1, MAPK6, RIOK3, NEK9, TESK2, MAPK8, RELN, FGFR1, CDK5R1, CCL2, NEK3, GNAI2, ADORA2B, ERBB3, CHEK1, MST4, SBK1, ADRA2A, CSF1R, MAP2K1, SMAD7, MAP2K3, TGFBR1, EPHA1, EPHA3, IKBKE, EPHA4, EPHA7, ULK2, DYRK1B, NTRK2, DYRK1A, TGFBR3, IKBKB, ABL…
GOTERM_BP_FAT	GO:0045859~regulation of protein kinase activity	72	3.39943	4.35135e-06	1642	345	13528	1.71939	0.017165	0.000368316		CCNT2, PDGFB, EDN1, TNFSF15, PDCD4, PTEN, LATS2, CCNE2, EDNRA, SPRY2, MAP3K5, PRKAR2A, CASP3, APP, SPRY1, CHRNA7, SPRED1, INSR, ADAM9, GHR, PPP2R1A, IRAK1, CCNK, PIM1, RB1, PKIA, GTF2H1, CARD10, TARBP2, CCND1, ADRB2, ACVR2B, HIPK3, GADD45G, PSEN2, RELN, MAP3K13, GADD45A, CAV3, CDK5R1, GNAI2, ADORA2B, CHEK1, TRIB2, TRIB1, TSPYL2, DGKE, MAP3K2, MAP3K1, DUSP16, ADRA2A, CERK, THBS1, PPAP2A, NF2, MAP2…
GOTERM_BP_FAT	GO:0010608~posttranscriptional regulation of gene expression	50	2.36072	4.5084e-06	1642	211	13528	1.95231	0.017779	0.000373659		CPEB2, SYNCRIP, EIF5A, CPEB1, PTEN, GDNF, YBX1, YBX2, EIF4EBP3, APP, EIF4EBP2, TIA1, CLP1, QKI, EIF2B5, APTX, ANKHD1-EIF4EBP3, MAPK1, TARBP2, EIF4G2, EIF4G3, SERBP1, NCK1, VEGFA, MDM4, PPP1R15B, CALCR, NAPG, MKNK1, SOX4, IGF2BP1, IGF2BP2, GIPC1, IGF2BP3, LIN28A, LIN28B, ZFP36L2, TNFRSF1B, BCL2, HNRNPD, THBS1, CD28, SMAD7, SMAD3, ITGA2, SMAD1, EIF4B, ATXN2, EIF4E, TSC1, CDKN2AIP
GOTERM_MF_FAT	GO:0043565~sequence-specific DNA binding	113	5.33522	8.77942e-07	1541	607	12983	1.56842	0.00113804	0.000379492		JDP2, CDX2, THRA, RORC, HOXD1, RORA, HOXC8, GATA5, RARB, PITX2, SATB1, SATB2, RARG, GABPA, EMX2, ZHX1, PROX1, SIX6, JUNB, ASCL1, MSX1, HOXD8, SIX1, FOXG1, PRDM5, NFE2L1, TGIF2, ONECUT3, HOXA11, SOX2, SOX9, HOXA1, POLE4, MEIS2, HOXA4, LHX1, POLE3, HOXA10, HNRNPD, LHX5, LHX8, LHX9, NKX2-2, ESRRA, CREBZF, SMAD7, NR4A2, SMAD4, ESRRG, SMAD3, NEUROG2, EN1, MAFK, FOXP2, HOXB1, HOXB8, RFX3, BACH1, HLF, H…
GOTERM_BP_FAT	GO:0006928~cell motion	92	4.34372	4.92473e-06	1642	475	13528	1.59571	0.0194048	0.000399829		GNA13, CTHRC1, PDGFB, CAPZA2, WASF1, CAPZA1, IL13, PEX5, GDNF, PTEN, IL10, DSTN, ACTR3, ACTR2, BDNF, APP, UNC5A, LTB4R, SEMA3A, MSN, NR2F2, RET, SATB2, ARHGEF7, NRXN3, EMX2, KIF5C, SCYL3, NRXN1, CERCAM, VASP, SLIT2, ELMO1, ASCL1, NDEL1, BTG1, NCK1, FOXG1, SIX1, CELF3, IL12A, MAPK8, CNTN4, SIAH1, RELN, WASL, ALOX12, ACVR1, PALM, ZFAND5, CDK5R1, CCL3, CCL2, VIM, GIPC1, ARPC5, HOXA1, CCL22, B3GNT1, …
GOTERM_BP_FAT	GO:0045664~regulation of neuron differentiation	36	1.69972	5.77665e-06	1642	133	13528	2.23003	0.0227232	0.000459601		RTN4, CDK5R1, SOX2, SOX5, TTL, ACTR3, BDNF, TIAM1, BCL2, NUMB, SEMA3A, NEFM, NKX2-2, RTN4R, DLL1, SMAD1, LMX1A, ISL1, SLIT2, RUFY3, MIB1, ASCL1, ISL2, EYA1, NDEL1, YWHAH, NTRK2, SIX1, FOXG1, NEUROD1, PBX1, CNTN4, TGIF2, OMG, WNT7A, NGF
GOTERM_BP_FAT	GO:0051253~negative regulation of RNA metabolic process	74	3.49386	6.78457e-06	1642	362	13528	1.68416	0.0266348	0.000529191		JDP2, CDX2, ARID4A, E2F6, NR6A1, CBX4, CBX3, CBX2, ZNF202, HSBP1, EPC1, HOXC8, RARB, NR2F2, ALX1, SATB1, SATB2, RARG, LDB1, GABPA, ZHX1, MECP2, TP53, UBE2I, RB1, PROX1, PKIA, PURA, CTNNBIP1, HOXD8, MSX1, PIAS4, BPTF, PRDM1, MDM4, LCOR, SMARCA2, RASD1, KDM6B, MTDH, TFCP2L1, SOX2, HAT1, ZBTB16, SOX9, HIC2, MEIS2, HAND1, OVOL1, SKIL, BCOR, HELLS, ETV3, ENO1, WDTC1, JARID2, SMAD7, KLF10, KLF11, SIRT4…
GOTERM_BP_FAT	GO:0043009~chordate embryonic development	69	3.25779	7.34819e-06	1642	331	13528	1.71744	0.0288152	0.000562121		GNA13, HNF1B, CDX2, WNT3A, GNA12, EDN1, PRRX1, HOXD1, YBX1, EDNRA, ACVR1B, G2E3, COL4A3BP, ALX1, SATB2, GABPA, PTPRR, TP53, DLL1, MBNL1, MECOM, PROX1, JUNB, VASP, BCL2L11, MFN2, MIB1, ACVR2A, EYA1, MSX1, NDEL1, EP300, PSEN2, SIX1, PYGO2, PRDM1, WNT9A, COL1A1, ACVR1, ZFAND5, EGLN1, BCL2L1, CHD7, HOXA4, HAND1, SLC30A1, BTF3, ETNK2, AXIN2, HECTD1, WDTC1, CEBPB, MSH2, TGFBR1, FZD3, ICMT, EN1, FZD6, H…
GOTERM_BP_FAT	GO:0001944~vasculature development	56	2.644	7.78873e-06	1642	251	13528	1.83812	0.0305161	0.000584574		RTN4, GNA13, FGF18, CDX2, EDN1, NAA15, PRRX1, JAG1, PTEN, GJA5, EDNRA, ATG5, QKI, NR2F2, IHH, CYR61, PTPRJ, RECK, EFNB2, ARHGAP24, PROX1, JUNB, PNPLA6, SLIT2, MIB1, SH2D2A, CRKL, NUS1, DLL4, VEGFA, COL1A2, COL1A1, ACVR1, ZFAND5, WARS2, CHD7, HAND1, PLCD1, PLXND1, THBS1, PPAP2B, RASA1, B4GALT1, KLF5, SMAD7, TGFBR1, COL15A1, ITGA4, STAB2, ATP7A, MEOX2, MAPK14, NTRK2, AMOT, TGFBR3, RBPJ
GOTERM_BP_FAT	GO:0045944~positive regulation of transcription from RNA polymerase II promoter	75	3.54108	8.86128e-06	1642	371	13528	1.66551	0.0346448	0.00062943		HNF1B, THRA, ELF4, CASK, RORA, CNOT7, GDNF, EPC1, APP, GTF2A2, YAP1, RARB, FOSL1, ALX1, IHH, SATB2, RARG, TP53, RB1, MECOM, JUNB, PPARGC1B, GTF2H1, OSM, MED6, MURC, ASCL1, NCOA1, ADRB2, EP300, VEGFA, SIX1, SMARCA2, CAMTA2, SOX2, SOX5, NFYA, SOX9, PLAGL1, HOXA1, MEIS2, HAND1, MAP3K1, POU2F3, PTH, NFATC3, RUNX2, NKX2-2, PLAGL2, ESRRA, CEBPB, NTF3, TBX5, MAML1, SMAD5, SMAD4, NR4A2, SMAD3, NEUROG2, S…
GOTERM_BP_FAT	GO:0051329~interphase of mitotic cell cycle	30	1.41643	8.74464e-06	1642	103	13528	2.39963	0.0341967	0.000632438		BCAT1, PPP6C, E2F6, DBF4, CAMK2G, CHEK1, CDC34, LATS2, CCNE1, CUL2, ACVR1B, APP, BCL2, CAMK2D, PPP3CB, PPP3CA, ANAPC4, PIM1, SKP2, CDC23, GPR132, RB1, CDC25A, CDKN1A, CCND1, PPM1D, CDKN1B, ABL1, GADD45A, ACVR1
GOTERM_BP_FAT	GO:0044265~cellular macromolecule catabolic process	128	6.04344	8.68766e-06	1642	725	13528	1.45456	0.0339777	0.00063995		TMEM189-UBE2V1, BTRC, PPP2R5C, CBX4, RNF217, ZNRF1, ERLEC1, ZNRF2, CUL2, G2E3, WWP1, FBXO28, RNF34, FBXO21, ADAM9, PAN3, SOCS3, ANAPC4, SOCS1, UBE2J1, SOCS6, SKP2, SOCS4, SOCS5, SKP1, MIB1, DCUN1D1, UHRF2, DCUN1D2, PIAS4, FBXO17, PSMA4, BACE1, RNF139, RNF138, ASB3, PIAS2, RNF20, ASB7, ASB6, FBXO11, RAD23B, RAB40C, UBE2V1, UBE2V2, CDC34, UBAC1, LIN28A, LIN28B, RAB40A, FBXW7, UBE2D3, HECTD2, HNRNPD…
GOTERM_BP_FAT	GO:0009792~embryonic development ending in birth or egg hatching	69	3.25779	1.00813e-05	1642	334	13528	1.70201	0.0393199	0.000703504		GNA13, HNF1B, CDX2, WNT3A, GNA12, EDN1, PRRX1, HOXD1, YBX1, EDNRA, ACVR1B, G2E3, COL4A3BP, ALX1, SATB2, GABPA, PTPRR, TP53, DLL1, MBNL1, MECOM, PROX1, JUNB, VASP, BCL2L11, MFN2, MIB1, ACVR2A, EYA1, MSX1, NDEL1, EP300, PSEN2, SIX1, PYGO2, PRDM1, WNT9A, COL1A1, ACVR1, ZFAND5, EGLN1, BCL2L1, CHD7, HOXA4, HAND1, SLC30A1, BTF3, ETNK2, AXIN2, HECTD1, WDTC1, CEBPB, MSH2, TGFBR1, FZD3, ICMT, EN1, FZD6, H…
GOTERM_BP_FAT	GO:0006796~phosphate metabolic process	163	7.69594	1.04642e-05	1642	973	13528	1.38018	0.0407823	0.000717626		STK33, NRBP1, PDP2, STK38, GDF6, CASK, MAP3K5, APP, COL4A3BP, CHRNA7, STK39, TLK1, INSR, ADAM9, PTPRJ, IKBKAP, TYRO3, RET, TWF1, PAN3, PTPRR, PIM1, WNK3, SCYL3, PTPRU, WEE1, MAP4K3, MAPK1, MAPK6, RIOK3, NEK9, TESK2, MAPK8, RELN, FGFR1, CDK5R1, CCL2, LPPR4, ADORA2B, GNAI2, NEK3, ERBB3, CHEK1, MST4, DUSP13, SBK1, DUSP16, ADRA2A, CSF1R, MAP2K1, PTPN3, SMAD7, TGFBR1, MAP2K3, DUSP22, PTPN13, EPHA1, EP…
GOTERM_BP_FAT	GO:0006793~phosphorus metabolic process	163	7.69594	1.04642e-05	1642	973	13528	1.38018	0.0407823	0.000717626		STK33, NRBP1, PDP2, STK38, GDF6, CASK, MAP3K5, APP, COL4A3BP, CHRNA7, STK39, TLK1, INSR, ADAM9, PTPRJ, IKBKAP, TYRO3, RET, TWF1, PAN3, PTPRR, PIM1, WNK3, SCYL3, PTPRU, WEE1, MAP4K3, MAPK1, MAPK6, RIOK3, NEK9, TESK2, MAPK8, RELN, FGFR1, CDK5R1, CCL2, LPPR4, ADORA2B, GNAI2, NEK3, ERBB3, CHEK1, MST4, DUSP13, SBK1, DUSP16, ADRA2A, CSF1R, MAP2K1, PTPN3, SMAD7, TGFBR1, MAP2K3, DUSP22, PTPN13, EPHA1, EP…
GOTERM_BP_FAT	GO:0040008~regulation of growth	70	3.305	1.07462e-05	1642	341	13528	1.69124	0.0418579	0.000724469		RTN4, ZMAT3, NELL2, PEX5, GHRHR, TTL, ACVR1C, ACVR1B, EPC1, AGPAT6, APP, WISP3, HLX, HTRA3, SEMA3A, INSR, NET1, GHR, CYR61, PPP2R1A, SOCS3, SOCS1, SOCS6, ADIPOR2, TP53, SOCS4, RB1, SOCS5, HMGA2, PROX1, CHPT1, BCL2L11, TNKS2, OSM, ADRB2, EP300, ADRB1, PRDM4, BTG1, NPPC, ALOX12, NGF, EXTL3, TFCP2L1, EGLN2, ADRB3, CHD7, TSPYL2, TRO, BCL2, CAMK2D, BRMS1L, CRIM1, ENO1, TBX5, TGFBR1, ARMC10, PSRC1, SMA…
KEGG_PATHWAY	hsa04115:p53 signaling pathway	22	1.03872	3.42102e-05	623	68	5085	2.64069	0.00593499	0.000743807		STEAP3, ZMAT3, TP53, RPRM, CHEK1, PMAIP1, PTEN, SESN1, RFWD2, CCNE2, CCNE1, CASP3, CCND1, PPM1D, CDKN1A, RRM2, GADD45G, SIAH1, FAS, MDM4, THBS1, GADD45A
GOTERM_BP_FAT	GO:0010648~negative regulation of cell communication	55	2.59679	1.13851e-05	1642	248	13528	1.82714	0.0442906	0.000754738		SLC6A1, RGS7BP, LEMD3, PDE3B, PTEN, KCNQ4, WNT4, IHH, PPP2R1A, SOCS3, SOCS1, SOCS6, CYP26A1, SOCS4, SOCS5, IRS1, DDIT4, MFN2, CTNNBIP1, GRB10, CCND1, ADRB2, ACVR1, CAV3, GNAI3, GNAI2, ERBB3, SOX2, TRIB1, AHSG, ADRB3, PEG10, CYP26B1, SKIL, AXIN2, THBS1, PHLDA3, RUNX2, NF2, SMAD7, SKI, RGS17, FRZB, RGS16, SIRT1, CISH, RGS14, DKK3, CBLC, TSC1, RGS2, LRP6, DGKZ, CHRD, HTR2A
SP_PIR_KEYWORDS	protein phosphatase	32	1.51086	2.26173e-05	2113	130	19235	2.24078	0.0140811	0.000833842		PPP6C, PDP2, CDC14A, PTEN, DUSP13, DUSP16, PPP3CB, PPP3CA, PPTC7, PTPRJ, PTPRD, PTPN3, PTPRA, PTPRR, DUSP22, PTPN13, PTPRU, CDC25A, CTDSPL2, DUSP4, PPM1D, EYA1, EYA2, PPM1E, DUSP1, PPM1K, PPM1H, PTP4A1, PPM1L, DUSP9, DUSP8, DUSP6
KEGG_PATHWAY	hsa04310:Wnt signaling pathway	37	1.74693	4.42755e-05	623	151	5085	1.99999	0.0076745	0.000855645		NKD1, CAMK2G, BTRC, WNT3A, PPP2R5C, WNT4, PPP3CB, CAMK2D, FRAT2, PPP3CA, AXIN2, FOSL1, NFATC3, CSNK1A1, PPP2R1A, TCF7, WNT10B, SMAD4, TP53, SMAD3, FZD3, MAPK10, SKP1, FZD4, FZD6, SENP2, CTNNBIP1, CCND1, EP300, WNT9B, LRP6, SIAH1, MAPK8, WIF1, WNT9A, WNT7A, LRP5
UP_SEQ_FEATURE	domain:Protein kinase	88	4.15486	7.50974e-07	2111	469	19113	1.69883	0.00353608	0.000885195		STK33, CDK17, NRBP1, STK38, CASK, LATS2, ACVR1C, ACVR1B, MAP3K5, STK39, TLK1, INSR, AKT3, CHUK, IRAK2, TYRO3, IRAK1, SGK1, RET, PAN3, SGK3, LYN, LIMK2, PIM1, CDK8, PKN2, NEK10, WNK3, SCYL3, WEE1, DAPK1, MAP4K3, MAPK1, PDIK1L, ACVR2A, ACVR2B, MAPK6, RIOK3, HIPK3, NEK9, TESK2, MAPK8, NRK, MAP3K13, MAP3K12, ACVR1, FGFR1, NEK3, ERBB3, CAMK2G, BRSK2, MKNK1, CHEK1, MST4, TRIB2, TRIB1, IGF1R, SNRK, STK4…
SP_PIR_KEYWORDS	golgi apparatus	98	4.62701	2.6434e-05	2113	588	19235	1.5172	0.0164377	0.000920372		SH3RF1, RAB9A, AP4E1, NDST2, AP1AR, LMAN2L, AP3S1, CBFA2T3, CANT1, HS2ST1, ST3GAL1, DPY30, GOLGA7, AP1S1, PICALM, IFT20, COL4A3BP, ST3GAL6, SLC35D2, GOLGA1, CALN1, JAKMIP2, FNDC3A, GOLGA4, JAKMIP3, MTUS1, SEC23A, SCAMP1, PARM1, SYNRG, LYN, MAN1A2, CHST2, SCYL3, CHPT1, ERGIC1, GCC2, BICD1, CHST1, ARL3, TNKS2, GYLTL1B, CHSY3, VAMP7, PSEN2, BACE1, SURF4, RNF24, WDR44, CAV3, GALNT3, GALNT2, GCNT4, CL…
GOTERM_BP_FAT	GO:0051252~regulation of RNA metabolic process	277	13.0784	1.4725e-05	1642	1813	13528	1.25876	0.0569078	0.000960051		CDX2, SNIP1, NAA15, SYNCRIP, RORC, RORA, EPC1, APP, MED26, RARB, TBPL1, PITX2, ZNF641, IKBKAP, RARG, RREB1, YY1, TAF4B, EMX2, ZHX1, MECP2, MECOM, PROX1, PPARGC1B, MSX1, PIAS4, SERBP1, FOXG1, VEGFA, PIAS2, TGIF2, PRDM1, ZNF382, HOXA11, TFCP2L1, IGF2BP1, MYBL1, PLAGL1, LHX1, HOXA10, LHX5, BCOR, LHX8, ZNF70, LHX9, NKX2-2, PLAGL2, KLF5, AEBP2, KLF7, TCF7, ESRRA, KLF9, NTF3, MAP2K1, SMAD7, KLF10, MAML…
GOTERM_BP_FAT	GO:0051325~interphase	30	1.41643	1.6025e-05	1642	106	13528	2.33172	0.0617736	0.00102792		BCAT1, PPP6C, E2F6, DBF4, CAMK2G, CHEK1, CDC34, LATS2, CCNE1, CUL2, ACVR1B, APP, BCL2, CAMK2D, PPP3CB, PPP3CA, ANAPC4, PIM1, SKP2, CDC23, GPR132, RB1, CDC25A, CDKN1A, CCND1, PPM1D, CDKN1B, ABL1, GADD45A, ACVR1
GOTERM_BP_FAT	GO:0001568~blood vessel development	54	2.54958	1.65967e-05	1642	245	13528	1.81588	0.0639056	0.00103133		RTN4, GNA13, FGF18, CDX2, EDN1, NAA15, PRRX1, JAG1, PTEN, GJA5, EDNRA, ATG5, QKI, NR2F2, IHH, CYR61, RECK, PTPRJ, ARHGAP24, PROX1, JUNB, PNPLA6, SLIT2, MIB1, SH2D2A, CRKL, NUS1, DLL4, VEGFA, COL1A2, COL1A1, ACVR1, WARS2, CHD7, HAND1, PLCD1, PLXND1, THBS1, PPAP2B, RASA1, B4GALT1, KLF5, SMAD7, TGFBR1, COL15A1, ITGA4, STAB2, ATP7A, MEOX2, MAPK14, NTRK2, AMOT, TGFBR3, RBPJ
GOTERM_BP_FAT	GO:0045165~cell fate commitment	36	1.69972	1.64489e-05	1642	139	13528	2.13377	0.0633548	0.00103836		POU6F2, HOXA11, WNT3A, SOX2, SOX5, JAG1, SOX9, GDNF, SPRY2, SPRY1, CASP3, BCL2, CYP26B1, NR2F2, RUNX2, NKX2-2, NTF3, TGFBR1, SMAD5, SMAD4, TP53, NEUROG2, DLL1, SMAD1, ISL1, PROX1, ASCL1, ISL2, EYA1, EYA2, HOXC11, SALL1, SIX1, PSEN2, NEUROD1, PRDM1
GOTERM_BP_FAT	GO:0007507~heart development	49	2.3135	1.72654e-05	1642	215	13528	1.87766	0.0663928	0.00104036		WNT3A, EDN1, GJA1, PTEN, GJA5, EDNRA, CASP3, OSR1, ATG5, CASP7, COL4A3BP, RARB, INSR, PTPRJ, ADIPOR2, MECOM, PROX1, MIB1, ACVR2B, CRKL, EP300, MSX1, GNAQ, ADAM19, ACVR1, IRX4, ERBB3, SOX4, FKBP1A, EGLN1, SOX9, CHD7, HAND1, PPP3CB, PBRM1, BCOR, NFATC3, ACTC1, SMAD7, TGFBR1, TBX5, ITGA4, ISL1, SALL4, TSC1, TGFBR3, PTCH1, RBPJ, BMPR1A
GOTERM_BP_FAT	GO:0009968~negative regulation of signal transduction	50	2.36072	1.72226e-05	1642	221	13528	1.86397	0.0662338	0.00105374		RGS7BP, LEMD3, PDE3B, PTEN, WNT4, IHH, PPP2R1A, SOCS3, SOCS1, SOCS6, CYP26A1, SOCS4, SOCS5, IRS1, DDIT4, MFN2, CTNNBIP1, GRB10, CCND1, ADRB2, ACVR1, CAV3, ERBB3, SOX2, TRIB1, AHSG, ADRB3, PEG10, CYP26B1, SKIL, AXIN2, THBS1, PHLDA3, RUNX2, NF2, SMAD7, SKI, RGS17, FRZB, RGS16, SIRT1, RGS14, CISH, DKK3, CBLC, TSC1, RGS2, LRP6, DGKZ, CHRD
GOTERM_CC_FAT	GO:0005667~transcription factor complex	46	2.17186	1.05383e-05	1424	210	12782	1.9662	0.00633447	0.00105854		E2F2, E2F3, HNF1B, E2F5, E2F6, ONECUT3, HOXA11, E2F7, SOX2, NR6A1, NAA15, TBP, NFYA, CNOT7, TAF7L, POU2F3, GTF2A2, HOXA10, POU3F1, YAP1, RUNX2, TBPL1, ALX1, PITX2, TFDP1, SATB2, RARG, SMAD7, TAF4B, YY1, SMAD5, TP53, SMAD4, SMAD3, RB1, TEAD3, SMAD1, KAT5, HMGA1, GTF2H1, EP300, SIX1, PBX1, TFAP2D, PBX3, PBX2
GOTERM_BP_FAT	GO:0051338~regulation of transferase activity	74	3.49386	1.8133e-05	1642	372	13528	1.63889	0.0696103	0.00107631		CCNT2, PDGFB, EDN1, TNFSF15, PDCD4, PTEN, LATS2, CCNE2, EDNRA, SPRY2, MAP3K5, PRKAR2A, CASP3, APP, SPRY1, CHRNA7, SPRED1, INSR, ADAM9, GHR, PPP2R1A, IRAK1, CCNK, PIM1, RB1, PKIA, IRS1, GTF2H1, CARD10, TARBP2, CCND1, ADRB2, ACVR2B, HIPK3, GADD45G, PSEN2, RELN, MAP3K13, GADD45A, CAV3, CDK5R1, GNAI2, ADORA2B, CHEK1, TRIB2, TRIB1, TSPYL2, DGKE, MAP3K2, MAP3K1, DUSP16, ADRA2A, CERK, THBS1, PPAP2A, VAV…
GOTERM_CC_FAT	GO:0045202~synapse	68	3.21058	9.04931e-06	1424	355	12782	1.71937	0.0054419	0.00109076		SYT1, ENAH, SYT4, GABRB2, SYT2, GABRB1, UTRN, SYT3, CASK, GABBR2, CPEB1, ITSN1, ZNRF1, ZNRF2, ACTR3, APP, CHRNA7, SV2A, LGI1, INSR, FOSL1, SCAMP1, ANKS1B, MAGI2, LYN, PSD3, NRXN1, GRM3, GRM7, SEMA4C, SIAH1, BIN1, VAMP1, CPLX4, CAV3, CDK5R1, YWHAZ, SNAP91, RAB3C, ERBB3, GIPC1, CACNB4, RIMS4, SOS1, GRID2IP, SNAP23, SNAP25, NEFM, PRSS12, DNM3, DLGAP1, DLGAP2, SYT10, GABRA6, GABRA5, DLGAP4, LIN7C, SN…
GOTERM_CC_FAT	GO:0005794~Golgi apparatus	138	6.51558	1.29789e-05	1424	872	12782	1.42053	0.00779576	0.00111742		STK33, RAB9A, AP4E1, VAPB, LMAN2L, PTGS1, CBX4, PDE3B, HS2ST1, ST3GAL1, G2E3, APP, WNT4, MALL, PICALM, IFT20, COL4A3BP, ST3GAL6, VMA21, RAB27B, FNDC3A, MTUS1, SCAMP1, PTPRR, VTI1B, SCYL3, CHPT1, ERGIC1, GCC2, BICD1, TNKS2, GYLTL1B, VAMP8, ARRB1, VAMP7, BACE1, RNF24, CPD, NGF, CAV3, RAB7A, GCNT4, CLCN3, GNAI3, LITAF, NAPG, DIAPH2, RRAGA, ST8SIA3, PAQR3, MST4, CALU, B3GNT5, GORASP2, B3GNT7, B3GNT1,…
SP_PIR_KEYWORDS	serine/threonine-protein kinase	69	3.25779	3.65289e-05	2113	381	19235	1.64861	0.0226437	0.00120475		STK33, CDK17, STK38, CASK, LATS2, ACVR1C, ACVR1B, MAP3K5, EEF2K, STK39, TLK1, CHUK, AKT3, IRAK1, SGK1, SGK3, LIMK2, TRPM7, PIM1, PKN2, CDK8, NEK10, WNK3, WEE1, DAPK1, MAP4K3, MAPK1, PDIK1L, ACVR2A, ACVR2B, MAPK6, RIOK3, HIPK3, TESK2, NEK9, NRK, MAPK8, MAP3K13, MAP3K12, ACVR1, NEK3, CAMK2G, BRSK2, MKNK1, CHEK1, MST4, SNRK, SBK1, STK40, MAP3K2, MAP3K1, CAMK2D, PRKAA2, CSNK1A1, MAP2K1, TGFBR1, MAP2K…
SP_PIR_KEYWORDS	cytoplasm	433	20.4438	4.22506e-05	2113	3332	19235	1.18298	0.0261438	0.00126071		NAA15, SYNCRIP, CIAPIN1, CDCA8, MED28, NAA10, TBPL1, IKBKAP, GATM, KIF5A, TAF4B, PTPRR, NAA25, ESPL1, SPIRE1, SCYL3, DCAF7, TAGLN, RCC2, NAA20, SH3GL2, RAD23B, OSTF1, RALGPS2, AHCTF1, MST4, CDC42EP2, PFN2, DUSP13, DUSP16, ZNF622, RASEF, RPS9, DUSP22, GAS7, CAMK2N2, SEPT11, FNIP1, FXR1, FNIP2, SYNE1, MAP7, SMURF2, DPP3, SH3RF1, QARS, YBX1, LATS2, YBX2, NISCH, MAP1LC3B, QKI, MICAL1, FMNL2, LYN, TP5…
GOTERM_BP_FAT	GO:0051270~regulation of cell motion	45	2.12465	2.21718e-05	1642	193	13528	1.92095	0.084443	0.00129655		GNA13, RTN4, PDGFB, EDN1, ITGB3, JAG1, PTEN, CXCL10, TRIB1, IGF1R, MIA3, NISCH, BCL2, MAP3K1, SEMA3A, THBS1, INSR, ADAM9, B4GALT1, PARD6B, IRS2, MAP2K1, LYN, NF2, SMAD7, TBX5, TGFBR1, SMAD3, ITGA2, MYO1F, ACTN1, PTPRU, FURIN, IRS1, MAPK1, CDKN1B, PTP4A1, DLL4, VEGFA, AMOT, TGFBR3, HBEGF, WDR44, CHRD, RNF20
SP_PIR_KEYWORDS	DNA binding	63	2.9745	4.16539e-05	2113	340	19235	1.68676	0.0257794	0.00130502		HLF, HNF1B, FOSL2, THRA, CDX2, RORC, TBP, RORA, ZNF10, HOXD1, YBX1, MAX, HOXC8, POU5F1, HLX, H2AFX, NR2F2, MYB, FOSL1, RBMS1, SATB1, GABPA, ZHX1, TP53, ESR1, RB1, MXD1, HMGA1, HOXD8, MSX1, HOXC11, NFE2L1, PRDM1, HOXA11, SOX5, SOX4, NFYA, MYBL1, MYBL2, HOXA1, HOXA4, CENPB, HNRNPD, HOXA10, POU3F1, FOXD1, TFDP1, TCF7, CEBPB, EN1, ISL1, HNRNPA1, STAT3, HOXB1, MEOX2, HOXB8, IRF1, NHLH2, HIVEP1, H3F3B,…
SP_PIR_KEYWORDS	magnesium	77	3.63551	4.85301e-05	2113	442	19235	1.58585	0.0299708	0.00138218		PDP2, STK38, EPT1, LATS2, TTL, ACVR1C, MTHFD2, ACVR1B, MAP3K5, ATP2B4, CLP1, NIPAL1, NIPAL4, ATP8B4, NUDT17, IRAK1, REV1, NUDT4, NEK10, PFKM, CHPT1, WEE1, NME6, ARL3, NME4, PGM3, ACVR2A, PPM1D, EYA1, ACVR2B, EYA2, PPM1E, PPM1K, SLC41A2, PGM1, NEK9, TESK2, PPM1L, MAP3K13, MAP3K12, ACVR1, FGFR1, NEK3, BRSK2, ITGA10, ERI2, MST4, PDSS1, CEPT1, SNRK, MAP3K2, MAP3K1, FMO2, IDH2, IDH1, PRKAA2, CERK, B4G…
GOTERM_BP_FAT	GO:0007178~transmembrane receptor protein serine/threonine kinase signaling pathway	29	1.36922	2.53511e-05	1642	103	13528	2.31964	0.0959523	0.00146086		CCL2, PDGFB, GDF6, FKBP1A, ACVR1B, UBE2D3, FNTA, MAP3K1, ADAM9, IRAK1, SMAD7, KLF10, TGFBR1, SMAD5, SMAD4, SMAD3, DUSP22, SKI, SMAD1, ACVR2A, ACVR2B, MSX1, COL1A2, TGFBR3, SMURF2, PPM1L, CHRD, BMPR1A, ACVR1
GOTERM_BP_FAT	GO:0010033~response to organic substance	125	5.90179	2.7049e-05	1642	721	13528	1.42835	0.10204	0.00153638		THRA, SLC6A1, PDGFB, VAPB, OSMR, PTGS1, PDE3B, PMAIP1, IL10, GHRHR, PRKAR2A, FNTA, EIF4EBP2, CHRNA7, FAS, GNG5, INSR, EIF2B5, ADAM9, IRS2, GATM, SOCS3, SOCS1, LIFR, MFGE8, PTPRU, IRS1, PPARGC1B, JUNB, MAPK1, GRB10, MSX1, EP300, COL1A1, NGF, CCL2, GCLC, TXN2, ERBB3, BCL2L1, LIN28A, TIMP3, LIN28B, AHSG, IDH1, ERO1L, PGGT1B, MAP2K1, KLF10, TGFBR1, NR4A2, SMAD3, ITGA2, SMAD1, HERPUD2, EPHA3, CDKN1A, …
GOTERM_BP_FAT	GO:0001656~metanephros development	17	0.802644	3.03448e-05	1642	44	13528	3.18315	0.113739	0.00169917		RET, HOXA11, SMAD4, GDNF, SLIT2, BDNF, EYA1, SPRY1, HOXC11, OSR1, LHX1, BCL2, ITGA8, SALL1, SIX1, PBX1, RARB
GOTERM_BP_FAT	GO:0050767~regulation of neurogenesis	40	1.88857	3.11609e-05	1642	166	13528	1.98524	0.116612	0.00172062		RTN4, CDK5R1, SOX2, SOX5, TTL, ACTR3, BDNF, TIAM1, BCL2, NUMB, SEMA3A, NEFM, NKX2-2, LYN, NTF3, RTN4R, TP53, DLL1, SMAD1, LMX1A, ISL1, SLIT2, RUFY3, MIB1, ASCL1, ISL2, EYA1, NDEL1, YWHAH, NTRK2, FOXG1, SIX1, NEUROD1, PBX1, CNTN4, TGIF2, OMG, WNT7A, BMPR1A, NGF
GOTERM_BP_FAT	GO:0032925~regulation of activin receptor signaling pathway	8	0.377715	3.28158e-05	1642	10	13528	6.59099	0.122411	0.00178712		ACVR2A, ACVR1B, ACVR2B, SMAD7, LEMD3, SKI, FKBP1A, ACVR1
GOTERM_BP_FAT	GO:0014070~response to organic cyclic substance	32	1.51086	3.42021e-05	1642	121	13528	2.17884	0.127238	0.0018374		TACR3, SLC6A1, TXN2, FKBP1A, BCL2L1, FKBP1C, TIMP3, PTEN, EDNRA, CCNE1, FNTA, BCL2, IDH1, CHRNA7, FOSL1, GHR, GNAO1, LYN, SOCS3, MSH2, TGFBR1, ITGA2, JUNB, STAT3, GNAL, CDKN1A, CCND1, BTG2, SMPD1, PTCH1, PPP2R2A, NGF
GOTERM_BP_FAT	GO:0009057~macromolecule catabolic process	133	6.27951	3.48648e-05	1642	781	13528	1.40301	0.129536	0.00184802		TMEM189-UBE2V1, BTRC, PPP2R5C, CBX4, RNF217, ZNRF1, ERLEC1, ZNRF2, CUL2, G2E3, WWP1, FBXO28, RNF34, FBXO21, ADAM9, PAN3, SOCS3, ANAPC4, SOCS1, SOCS6, UBE2J1, SKP2, SOCS4, SOCS5, SKP1, GNS, MIB1, DCUN1D1, UHRF2, DCUN1D2, PIAS4, FBXO17, PSMA4, BACE1, RNF139, RNF138, ASB3, PIAS2, RNF20, ASB7, ASB6, FBXO11, RAD23B, RAB40C, UBE2V1, UBE2V2, CDC34, UBAC1, LIN28A, LIN28B, RAB40A, FBXW7, UBE2D3, HECTD2, H…
KEGG_PATHWAY	hsa05222:Small cell lung cancer	24	1.13314	0.000119706	623	84	5085	2.33203	0.0206146	0.00189185		E2F2, E2F3, COL4A2, COL4A1, TP53, SKP2, ITGA2, RB1, BCL2L1, PTEN, COL4A6, CCNE2, CCNE1, MAX, CCND1, CDKN1B, ITGA6, PIAS4, BCL2, PIAS2, RARB, IKBKB, CHUK, AKT3
SP_PIR_KEYWORDS	Homeobox	48	2.26629	7.08884e-05	2113	242	19235	1.80559	0.0434753	0.00193068		IRX4, HNF1B, CDX2, EVX2, POU6F2, ONECUT3, HOXA11, PRRX1, HOXD1, HDX, HOXA1, HOXC8, MEIS2, HOXA4, LHX1, POU5F1, POU2F3, HLX, HOXA10, LHX5, POU3F1, LHX8, LHX9, NKX2-2, ALX1, PITX2, SATB1, SATB2, EMX2, HMBOX1, ZHX1, EN1, LMX1A, ISL1, PROX1, SIX6, HOXB1, ISL2, HOXD8, MSX1, HOXC11, MEOX2, HOXB8, SIX1, PBX1, TGIF2, PBX3, PBX2
KEGG_PATHWAY	hsa05215:Prostate cancer	25	1.18036	0.00011127	623	89	5085	2.29273	0.0191759	0.00193434		E2F2, FGFR1, E2F3, TCF7, MAP2K1, PDGFB, TP53, RAF1, RB1, PTEN, CCNE2, CCNE1, MAPK1, IGF1R, NRAS, CDKN1A, CCND1, CDKN1B, EP300, SOS1, BCL2, SOS2, IKBKB, CHUK, AKT3
GOTERM_BP_FAT	GO:0051960~regulation of nervous system development	44	2.07743	4.29342e-05	1642	192	13528	1.88804	0.157043	0.00224536		RTN4, CDK5R1, SOX2, SOX5, TTL, ACTR3, BDNF, TIAM1, LHX1, BCL2, NUMB, LHX5, SEMA3A, SNAP25, NEFM, NKX2-2, LYN, NTF3, RTN4R, TP53, DLL1, LMX1A, SMAD1, ISL1, SLIT2, RUFY3, MIB1, ASCL1, ISL2, EYA1, NDEL1, YWHAH, NTRK2, FOXG1, SIX1, NEUROD1, PBX1, TGIF2, CNTN4, OMG, CHRD, WNT7A, BMPR1A, NGF
GOTERM_BP_FAT	GO:0060021~palate development	14	0.661001	4.36638e-05	1642	32	13528	3.60445	0.159486	0.00225385		SATB2, TGFBR1, SMAD4, PRRX1, ACVR2B, CHD7, MEOX2, CSRNP1, PYGO2, TGFBR3, BCOR, BMPR1A, ALX1, PLEKHA1
GOTERM_BP_FAT	GO:0000122~negative regulation of transcription from RNA polymerase II promoter	56	2.644	4.43994e-05	1642	266	13528	1.73447	0.161943	0.00226243		JDP2, CDX2, E2F6, NR6A1, CBX4, CBX2, ZNF202, HSBP1, EPC1, HOXC8, RARB, NR2F2, ALX1, SATB1, SATB2, RARG, GABPA, TP53, MECP2, RB1, PKIA, PROX1, CTNNBIP1, HOXD8, MSX1, PIAS4, BPTF, MDM4, PRDM1, LCOR, SMARCA2, KDM6B, MTDH, TFCP2L1, SOX2, MEIS2, HAND1, OVOL1, SKIL, BCOR, ENO1, ETV3, WDTC1, JARID2, SMAD7, KLF10, KLF11, SMAD3, SKI, KAT5, STAT3, FOXP2, SALL4, DR1, HIVEP1, RBM15
GOTERM_MF_FAT	GO:0004672~protein kinase activity	109	5.14636	7.33697e-06	1541	606	12983	1.5154	0.00947095	0.00237619		STK33, NRBP1, STK38, CASK, MAP3K5, COL4A3BP, TLK1, STK39, INSR, IKBKAP, TYRO3, TWF1, RET, PAN3, PIM1, WNK3, SCYL3, IRS1, WEE1, MAP4K3, MAPK1, MAPK6, RIOK3, TESK2, NEK9, RELN, MAPK8, FGFR1, CDK5R1, CCL2, NEK3, ERBB3, CHEK1, MST4, SBK1, CSF1R, MAP2K1, MAP2K3, TGFBR1, EPHA1, EPHA3, IKBKE, EPHA4, EPHA7, ULK2, DYRK1B, NTRK2, DYRK1A, TGFBR3, WIF1, IKBKB, ABL1, ABL2, MYLK, CDK17, LATS2, ACVR1C, ACVR1B, …
GOTERM_BP_FAT	GO:0001822~kidney development	27	1.27479	5.22126e-05	1642	96	13528	2.31714	0.187597	0.00262641		HNF1B, HOXA11, ZBTB16, GDNF, BDNF, SPRY1, OSR1, LHX1, AQP11, BCL2, RARB, RET, TGFBR1, SMAD4, SMAD1, PROX1, SLIT2, BCL2L11, ACVR2B, EYA1, HOXC11, TSC1, ITGA8, SALL1, SIX1, PYGO2, PBX1
GOTERM_BP_FAT	GO:0001701~in utero embryonic development	41	1.93579	5.53509e-05	1642	176	13528	1.91925	0.19768	0.00274931		GNA13, ZFAND5, HNF1B, CDX2, WNT3A, EDN1, GNA12, EGLN1, BCL2L1, YBX1, EDNRA, ACVR1B, G2E3, CHD7, HAND1, SLC30A1, COL4A3BP, BTF3, ETNK2, WDTC1, CEBPB, MSH2, TGFBR1, GABPA, PTPRR, TP53, ICMT, MBNL1, MECOM, JUNB, BCL2L11, MFN2, MIB1, SALL4, NDEL1, MSX1, AMOT, TGFBR3, PYGO2, PRDM1, ACVR1
UP_SEQ_FEATURE	domain:BTB	36	1.69972	3.52614e-06	2111	142	19113	2.29538	0.0164953	0.0027683		BACH1, ZBTB8B, ZBTB34, ZBTB10, ZBTB9, ZBTB11, ZBTB39, ZBTB16, HIC1, HIC2, KBTBD2, KBTBD4, KBTBD6, BTBD3, KBTBD7, KLHL23, KLHL20, ZBTB7C, ZBTB46, KCTD21, GAN, ZBTB26, ZBTB44, BTBD9, KCTD8, KCTD10, KLHL18, KLHL15, KLHL31, BTBD10, KCTD17, KLHL13, ZBTB5, ZBTB2, KCTD16, ZBTB8A
GOTERM_BP_FAT	GO:0030182~neuron differentiation	82	3.87158	5.85714e-05	1642	438	13528	1.54241	0.207896	0.00287318		SEPT2, WNT3A, PEX5, GJA1, RORA, JAG1, GDNF, PTEN, BDNF, HOXC8, APP, BAG1, UNC5A, SEMA3A, RET, STX3, STMN2, NRXN3, LDB1, EMX2, KIF5C, LIFR, PTPRR, NRXN1, FGF20, VASP, SLIT2, ASCL1, NDEL1, BTG2, GNAQ, FOXG1, VEGFA, CNTN4, RELN, SIAH1, SLITRK6, NGF, FGFR1, CDK5R1, LPPR4, ERBB3, SOX2, SOX5, BRSK2, HOXA1, IGF1R, LHX1, BCL2, NUMB, B3GNT1, LHX5, PAFAH1B1, LHX8, SNAP25, NKX2-2, PARD6B, KLF7, GNAO1, CEBPB…
GOTERM_BP_FAT	GO:0009719~response to endogenous stimulus	77	3.63551	6.03601e-05	1642	405	13528	1.56638	0.213514	0.00288955		DNAJC25-GNG10, THRA, TACR3, SLC6A1, PDGFB, PTGS1, PDE3B, AP3S1, PTEN, GHRHR, LATS2, IL10, ACVR1C, CCNE1, PRKAR2A, EIF4EBP2, FAS, GNG5, FOSL1, INSR, EIF2B5, ADAM9, IHH, GHR, IRS2, LYN, GATM, SOCS3, SOCS1, ESR1, ADIPOR2, MFGE8, PTPRU, IRS1, JUNB, PPARGC1B, MAPK1, GNAL, GRB10, CCND1, EP300, BTG2, GNB2, DNAJC25, COL1A1, NGF, CALCR, GCLC, CCL2, ERBB3, TXN2, BCL2L1, TIMP3, AHSG, IGF1R, BCL2, IDH1, KDM3…
GOTERM_BP_FAT	GO:0051098~regulation of binding	37	1.74693	5.98332e-05	1642	153	13528	1.99237	0.211863	0.00289925		THRA, MTDH, TMEM189-UBE2V1, UBE2V1, FKBP1A, EGLN1, DPH3, IL10, YBX2, TRIB1, RPS3, ADRB3, BCL2, GTF2A2, CAT, NR2F2, RHEBL1, IRAK2, IRAK1, CREBZF, EPB41, SMAD7, PIM1, RUNX1T1, SMAD4, SMAD3, ITGA2, SKI, TMEM189, SIRT1, PROX1, PTHLH, ADRB2, EP300, TGFBR3, PBX1, IKBKB, MAP3K13, CALM1
SP_PIR_KEYWORDS	Apoptosis	67	3.16336	0.000118644	2113	381	19235	1.60082	0.0716942	0.00297134		STEAP3, ITGB3BP, ZMAT3, FASLG, PMAIP1, PDCD4, PTEN, CIAPIN1, ACVR1C, CASP5, G2E3, MAP3K5, APP, CASP3, NISCH, RAD21, BAG1, ATG5, UNC5A, TIA1, AEN, CASP7, C8ORF4, FAS, RNF34, SGK1, CHAC1, AIFM1, TP53, HRK, EDAR, MECOM, BCL2L11, ELMO2, ELMO1, DDIT4, DAPK1, NME6, ZDHHC16, HIPK3, GADD45G, SIAH1, SIAH2, PDCD6IP, DPF2, LITAF, RRAGA, BCL2L2, BCL2L1, MST4, TNFRSF1B, PEG10, BCL2, BCAP29, PHLDA3, RNF144B, P…
UP_SEQ_FEATURE	binding site:ATP	96	4.53258	3.16247e-06	2111	542	19113	1.60366	0.0148067	0.00297904		STK33, CDK17, STK38, CASK, QARS, LATS2, ACVR1C, ACVR1B, MAP3K5, TLK1, STK39, INSR, AKT3, CHUK, TYRO3, IRAK1, SGK1, RET, CARS, SGK3, LYN, LIMK2, TRPM7, PIM1, CDK8, PKN2, NEK10, WNK3, WEE1, DAPK1, NME6, NME4, MAP4K3, MAPK1, PDIK1L, ACVR2A, ACVR2B, MAPK6, RIOK3, HIPK3, NEK9, TESK2, MAPK8, NRK, MAP3K13, MAP3K12, ACVR1, FGFR1, NEK3, ERBB3, CAMK2G, BRSK2, MKNK1, CHEK1, MST4, IARS, IGF1R, SNRK, STK40, S…
SP_PIR_KEYWORDS	nucleotide-binding	233	11.0009	0.000117985	2113	1686	19235	1.25803	0.0713107	0.0030778		MAP3K5, ATP2B4, CRY2, RAB23, VPS4A, RAPGEF4, TLK1, RAB27B, TYRO3, SUCLG2, KIF5A, KIF5C, UBE2J1, PIM1, ABCC10, WNK3, NME6, NME4, MAPK1, MAPK6, NEK9, RAB15, MAPK8, CLCN3, GNAI3, GNAI2, NEK3, ERBB3, RAB40C, WARS2, CHEK1, CDC34, MST4, RAB40A, MOCS1, DHX57, MAP2K1, RASEF, TGFBR1, MAP2K3, EPHA1, SEPT11, EPHA3, EPHA4, EPHA7, ATP2A2, ARF4, NTRK2, CLCN4, ABCF1, SEPHS1, UBE2G1, UBE2G2, HELZ, QARS, LATS2, A…
KEGG_PATHWAY	hsa04350:TGF-beta signaling pathway	24	1.13314	0.000212883	623	87	5085	2.25162	0.0363678	0.00308238		PPP2R1A, E2F5, SMAD7, GDF6, TGFBR1, SMAD5, SMAD4, SMAD3, SKP1, SMAD1, ACVR1C, MAPK1, ACVR1B, ACVR2A, ACVR2B, EP300, SMURF2, THBS1, CHRD, BMP5, TFDP1, PITX2, ACVR1, BMPR1A
GOTERM_BP_FAT	GO:0001702~gastrulation with mouth forming second	11	0.519358	6.66271e-05	1642	21	13528	4.31553	0.232885	0.00315119		ACVR2A, ACVR2B, LHX1, LDB1, SMAD4, LRP6, AMOT, PPAP2B, CHRD, LRP5, ACVR1
GOTERM_BP_FAT	GO:0009725~response to hormone stimulus	71	3.35222	6.87445e-05	1642	367	13528	1.59387	0.239321	0.00321299		DNAJC25-GNG10, THRA, TACR3, SLC6A1, PDGFB, PTGS1, PDE3B, AP3S1, PTEN, GHRHR, LATS2, IL10, ACVR1C, CCNE1, PRKAR2A, EIF4EBP2, FAS, GNG5, FOSL1, INSR, EIF2B5, ADAM9, IHH, GHR, IRS2, LYN, GATM, SOCS3, SOCS1, ESR1, ADIPOR2, MFGE8, PTPRU, IRS1, JUNB, PPARGC1B, MAPK1, GRB10, CCND1, EP300, BTG2, GNB2, DNAJC25, COL1A1, NGF, CALCR, GCLC, CCL2, ERBB3, TXN2, BCL2L1, TIMP3, AHSG, IGF1R, BCL2, IDH1, KDM3A, THB…
GOTERM_CC_FAT	GO:0019898~extrinsic to membrane	85	4.01322	4.31988e-05	1424	494	12782	1.54447	0.0257131	0.00325089		GNA13, DNAJC25-GNG10, SEC31B, PTGS1, PEX5, CASK, ZNRF1, ZNRF2, SPRY3, SPRY1, MED28, SRPR, GOLGA1, VPS4A, RAPGEF4, YRDC, SPRED1, MSN, RNF34, PPP1R14C, GNG5, JPH1, GOLGA4, AKT3, GHR, SEC23A, SYNRG, MAGI2, ANKRA2, CYP26A1, MFGE8, BCL2L11, GCC2, TNKS2, RAB11FIP4, EPB41L2, PITPNM3, ARRB1, KRIT1, DNAJC25, VPS26B, MAP3K13, MAP3K12, SH3GL2, NAPG, LANCL1, BCL2L2, EEA1, RDX, CNTFR, GIPC1, PEX5L, MTMR2, SEC…
GOTERM_BP_FAT	GO:0010941~regulation of cell death	136	6.42115	7.49191e-05	1642	815	13528	1.37481	0.257784	0.00346044		ITGB3BP, CBX4, TNFSF15, EIF5A, PMAIP1, ITSN1, GDNF, CIAPIN1, IL10, CUL2, G2E3, MAP3K5, BDNF, PGP, APP, FNTA, ATG5, TIAM1, TIA1, RARB, FAS, NET1, ADAM9, RARG, SOCS3, HRK, SKP2, PIM1, ACTN1, BCL2L11, NME6, MAPK1, MSX1, SSTR3, TXNDC5, VEGFA, MAPK8, NGF, CDK5R1, CCL2, GCLC, ERBB3, SOX4, RRAGA, BCL2L2, BCL2L1, SOX9, MST4, TIMP3, PLAGL1, HELLS, PLAGL2, B4GALT1, VAV3, NTF3, BECN1, LGALS1, KLF10, TGFBR1,…
GOTERM_CC_FAT	GO:0005654~nucleoplasm	136	6.42115	5.58418e-05	1424	882	12782	1.38407	0.0331129	0.00373452		ITGB3BP, LOR, CDX2, STK38, DBF4, NAA15, SYNCRIP, TBP, CNOT7, TAF7L, EPC1, INTS8, MED26, SMARCD1, H2AFX, RNF34, LUC7L3, TBPL1, PITX2, IKBKAP, SATB2, RARG, TADA2A, RREB1, TAF4B, YY1, PRKAB2, ANAPC4, SKP1, HNRNPR, PPARGC1B, WEE1, ELL2, MAPK1, EP300, SIX1, TFAP2D, MAPK8, PIAS2, SMARCA2, RAD23B, ONECUT3, HOXA11, SOX2, AHCTF1, CHEK1, COIL, NUP50, HOXA10, RUNX2, TFDP1, PRPF40A, ZMYM2, SMAD7, MAML1, SMAD…
SP_PIR_KEYWORDS	prenylation	34	1.60529	0.000156944	2113	156	19235	1.98402	0.0937241	0.0037779		CPLX4, RAB7A, PALM, DNAJC25-GNG10, RAB9A, RAB3C, RAB9B, RAB40C, RAB40A, PPP1R16B, RASL10B, RALB, RAB23, RAB11B, PALM3, RAB27B, GNG5, INPP5A, RHEBL1, DNAJA2, RAP2B, RAB8A, RAP2C, RAB4B, UBL3, RAB40AL, NRAS, RAB32, GNG10, PTP4A1, DNAJC25, RAB22A, RAB15, RAP1B, RAB38, RASD1
GOTERM_BP_FAT	GO:0006355~regulation of transcription, DNA-dependent	266	12.559	8.48664e-05	1642	1773	13528	1.23604	0.286589	0.00387406		CDX2, SNIP1, NAA15, RORC, RORA, EPC1, APP, MED26, RARB, TBPL1, PITX2, ZNF641, IKBKAP, RARG, RREB1, YY1, TAF4B, EMX2, ZHX1, MECP2, MECOM, PROX1, PPARGC1B, MSX1, PIAS4, FOXG1, VEGFA, PIAS2, TGIF2, PRDM1, ZNF382, HOXA11, TFCP2L1, MYBL1, PLAGL1, LHX1, HOXA10, LHX5, BCOR, LHX8, ZNF70, LHX9, NKX2-2, PLAGL2, KLF5, AEBP2, KLF7, TCF7, ESRRA, KLF9, NTF3, MAP2K1, SMAD7, KLF10, MAML1, MAP2K3, SMAD5, ZNF621, …
GOTERM_BP_FAT	GO:0045596~negative regulation of cell differentiation	47	2.21907	8.722e-05	1642	216	13528	1.79269	0.293239	0.003892		IQCB1, RTN4, CDX2, HMGB3, SOX2, ITGB3, ZBTB16, JAG1, LIN28A, SOX9, OSTN, BDNF, WNT4, HLX, MBNL3, SEMA3A, AXIN2, NKX2-2, IHH, FLT3, SMAD7, TGFBR1, LDB1, RTN4R, TP53, SMAD3, SKI, DLL1, LMX1A, SOCS5, ISL1, SIRT1, RUFY3, PTHLH, MAPK1, MIB1, ISL2, CCND1, YWHAH, FOXG1, TGFBR3, PBX1, CNTN4, OMG, CHRD, RBM15, BMPR1A
GOTERM_BP_FAT	GO:0008283~cell proliferation	81	3.82436	8.66153e-05	1642	436	13528	1.53059	0.291537	0.0039089		COPS2, HNF1B, CDC14A, PDGFB, ELF4, OSMR, WNT3A, NR6A1, DPH1, TXLNA, CBFA2T3, PTEN, LGR4, IL10, EDNRA, COL4A3BP, TGFBI, FRAT2, LGI1, CYR61, IRS2, EMX2, PIM1, TP53, SKP2, VTI1B, MXD1, OSM, CTNNBIP1, ASCL1, SH2D2A, ACVR2A, CD86, NDEL1, UHRF2, PRDM4, TNFSF13B, VEGFA, MDM4, BIN1, BCAT1, CDK5R1, CDV3, USP8, GNAI2, NDP, HDGF, BCL2L2, FKBP1A, UBE2V2, FKBP1C, FKBP1B, PDAP1, ZFP36L2, BCL2, NUMB, PAFAH1B1, …
GOTERM_BP_FAT	GO:0007243~protein kinase cascade	71	3.35222	8.99367e-05	1642	370	13528	1.58095	0.300839	0.00392496		GNA13, STK38, GNA12, EDN1, SNIP1, TNFSF15, LATS2, IL10, MAP3K5, CHRNA7, SPRED1, RAPGEF2, INSR, CHUK, ADAM9, GHR, IRAK2, IRAK1, IKBKAP, PPP2R1A, RET, SOCS3, SOCS1, SOCS6, WNK3, IRS1, DAPK1, CARD10, OSM, MAP4K3, MAPK1, CRKL, GADD45G, MAPK8, PPM1L, MAP3K13, NKIRAS1, NKIRAS2, MAP3K12, FGFR1, CCL2, GNAI2, ADORA2B, ERBB3, MKNK1, TRIB1, IGF1R, MAP3K2, MAP3K1, DUSP16, ADRA2A, THBS1, MAP2K1, TGFBR1, MAP2K…
GOTERM_BP_FAT	GO:0001655~urogenital system development	29	1.36922	9.09637e-05	1642	110	13528	2.17203	0.30369	0.00392663		HNF1B, HOXA11, ZBTB16, GDNF, BDNF, SPRY1, OSR1, LHX1, AQP11, BCL2, RARB, HELLS, RET, TGFBR1, SMAD4, SMAD1, PROX1, SLIT2, BCL2L11, ACVR2B, EYA1, HOXC11, TSC1, ITGA8, SALL1, SIX1, PYGO2, PBX1, ACVR1
SP_PIR_KEYWORDS	Proto-oncogene	45	2.12465	0.000169494	2113	230	19235	1.78106	0.100829	0.00392862		HLF, USP6, LITAF, PDGFB, ZBTB16, PICALM, BCL2, ETV1, SKIL, RARB, MYB, RASA1, NET1, BCL9, CSF1R, PLAG1, ERG, RAB8A, CARS, RET, LYN, PIM1, RUNX1T1, RAF1, ZNF521, SKI, RB1, HMGA2, ARHGEF12, MECOM, GAS7, MYCN, NRAS, CCND1, DCUN1D1, NCOA1, CDKN1B, TAF15, BTG1, MLLT10, PBX1, KDSR, ABL1, CRK, RBM15
GOTERM_BP_FAT	GO:0042981~regulation of apoptosis	134	6.32672	8.95177e-05	1642	804	13528	1.37312	0.299672	0.00395003		ITGB3BP, CBX4, TNFSF15, EIF5A, PMAIP1, ITSN1, GDNF, CIAPIN1, IL10, CUL2, G2E3, MAP3K5, BDNF, PGP, APP, FNTA, ATG5, TIAM1, TIA1, RARB, FAS, NET1, ADAM9, RARG, SOCS3, HRK, SKP2, PIM1, ACTN1, BCL2L11, NME6, MAPK1, MSX1, SSTR3, TXNDC5, VEGFA, MAPK8, NGF, CDK5R1, CCL2, GCLC, ERBB3, SOX4, BCL2L2, BCL2L1, SOX9, MST4, TIMP3, PLAGL1, HELLS, PLAGL2, B4GALT1, VAV3, NTF3, BECN1, LGALS1, KLF10, TGFBR1, CIDEB,…
GOTERM_BP_FAT	GO:0048729~tissue morphogenesis	41	1.93579	9.37478e-05	1642	180	13528	1.8766	0.311362	0.00400315		FGF7, HOXA11, WNT3A, FKBP1A, JAG1, PGP, WNT4, HAND1, BCL2, CHUK, ALX1, HECTD1, RET, ACTC1, NF2, SMAD7, TBX5, SMAD4, SMAD3, FZD3, SMAD1, PROX1, SNAI1, SLIT2, VASP, FZD6, ATP7A, MIB1, EYA1, EYA2, TSC1, SIX1, COL1A2, TGFBR3, PBX1, PTCH1, COL1A1, CHRD, WNT7A, ACVR1, BMPR1A
GOTERM_BP_FAT	GO:0006470~protein amino acid dephosphorylation	33	1.55807	9.60018e-05	1642	133	13528	2.0442	0.317512	0.00405569		PPP6C, PDP2, CDC14A, PTEN, MTMR2, DUSP13, BCL2, DUSP16, PPP3CB, PPP3CA, PTPRJ, PPP2R1A, PTPRD, PTPN3, PTPRA, PTPRR, PTPN13, DUSP22, PTPRU, CDC25A, DUSP4, PPM1D, EYA1, EYA2, PPM1E, DUSP1, PPM1K, PTP4A1, PPM1L, DUSP9, DUSP8, DUSP6, PPP2R2A
GOTERM_BP_FAT	GO:0006915~apoptosis	105	4.95751	0.000100379	1642	602	13528	1.43699	0.329295	0.00419566		ITGB3BP, TNFSF15, PMAIP1, ITSN1, CIAPIN1, G2E3, MAP3K5, APP, RAD21, ATG5, UNC5A, TIAM1, TIA1, C8ORF4, FAS, RNF34, LUC7L3, NET1, SCN2A, HRK, ESPL1, BCL2L11, DDIT4, NME6, EP300, MAPK8, PDCD6IP, NGF, LITAF, ERBB3, RRAGA, BCL2L2, BCL2L1, MST4, PEG10, VAV3, LGALS1, KLF11, CIDEB, SMAD3, DUSP22, FXR1, TRAF3IP2, BFAR, CSRNP3, P2RX1, CSRNP1, SLC5A11, PUF60, RTN4, STEAP3, E2F2, ZMAT3, GJA1, FASLG, PDCD4, P…
GOTERM_BP_FAT	GO:0030334~regulation of cell migration	39	1.84136	0.00010687	1642	169	13528	1.90125	0.346399	0.00441998		GNA13, RTN4, PDGFB, EDN1, ITGB3, JAG1, PTEN, CXCL10, TRIB1, IGF1R, MIA3, NISCH, BCL2, MAP3K1, THBS1, INSR, ADAM9, PARD6B, IRS2, MAP2K1, NF2, SMAD7, TBX5, SMAD3, MYO1F, ITGA2, PTPRU, FURIN, IRS1, MAPK1, PTP4A1, DLL4, VEGFA, AMOT, TGFBR3, HBEGF, WDR44, CHRD, RNF20
GOTERM_CC_FAT	GO:0031981~nuclear lumen	207	9.77337	7.4955e-05	1424	1450	12782	1.28142	0.0441933	0.00450975		ITGB3BP, CDX2, NAA15, SYNCRIP, TAF7L, INTS8, EPC1, G2E3, CDCA8, MED26, H2AFX, TBPL1, LUC7L3, OXR1, PITX2, IKBKAP, RARG, TADA2A, RREB1, YY1, TAF4B, ANAPC4, SKP1, PPARGC1B, MAPK1, PIAS4, RCC2, MAPK8, PIAS2, RAD23B, SDAD1, TXN2, HOXA11, AHCTF1, IGF2BP1, CHEK1, MYBL1, COIL, HNRNPA3, STX17, NUP50, HOXA10, NKX2-2, PRPF40A, SMAD7, MAML1, SMAD5, SMAD4, CDC23, SMAD3, RPS9, YTHDC1, SKI, SMAD1, HNRNPA1, CDC…
GOTERM_MF_FAT	GO:0030145~manganese ion binding	38	1.79415	1.77667e-05	1541	154	12983	2.07891	0.0227802	0.00459813		GALNT3, PPP6C, GALNT2, EXTL3, GALNT1, NPEPL1, PDP2, GALNT7, EPT1, EXTL2, ACVR1C, ACVR1B, CEPT1, ARG2, CLP1, IDH2, B3GNT1, IDH1, B4GALT6, PPTC7, B4GALT5, B4GALT1, NUDT17, NUDT4, TGFBR1, PIM1, CHPT1, ACVR2A, ACVR2B, PPM1D, PPM1E, PPM1K, TESK2, PPM1L, ABL1, ABL2, ACVR1, BMPR1A
GOTERM_BP_FAT	GO:0012501~programmed cell death	106	5.00472	0.000114596	1642	611	13528	1.42931	0.366188	0.00469003		ITGB3BP, TNFSF15, PMAIP1, ITSN1, CIAPIN1, G2E3, MAP3K5, APP, RAD21, ATG5, UNC5A, TIAM1, TIA1, C8ORF4, FAS, RNF34, LUC7L3, NET1, SCN2A, HRK, ESPL1, BCL2L11, DDIT4, NME6, EP300, MAPK8, PDCD6IP, NGF, LITAF, ERBB3, RRAGA, BCL2L2, BCL2L1, MST4, PEG10, VAV3, LGALS1, KLF11, CIDEB, DUSP22, SMAD3, FXR1, TRAF3IP2, BFAR, CDKN1B, CSRNP3, P2RX1, CSRNP1, SLC5A11, PUF60, RTN4, STEAP3, E2F2, ZMAT3, GJA1, FASLG, …
KEGG_PATHWAY	hsa05214:Glioma	19	0.897073	0.00036702	623	63	5085	2.46159	0.0618761	0.00490127		E2F2, E2F3, MAP2K1, PDGFB, CAMK2G, TP53, RAF1, RB1, PTEN, MAPK1, NRAS, IGF1R, CCND1, CDKN1A, SOS1, SOS2, CAMK2D, AKT3, CALM1
GOTERM_BP_FAT	GO:0016265~death	122	5.76015	0.00012304	1642	724	13528	1.38829	0.387133	0.00498354		ITGB3BP, VAPB, TNFSF15, TBP, PMAIP1, ITSN1, CIAPIN1, G2E3, MAP3K5, APP, RAD21, ATG5, TIAM1, UNC5A, TIA1, C8ORF4, FAS, RNF34, LUC7L3, NET1, KIF5A, SCN2A, HRK, ESPL1, BCL2L11, PNPLA6, DDIT4, NME6, EP300, MAPK8, PDCD6IP, NGF, LITAF, ERBB3, MMD, RRAGA, BCL2L2, BCL2L1, MST4, PEG10, AXIN2, VAV3, LGALS1, KLF11, NR4A2, CIDEB, DUSP22, SMAD3, FXR1, TRAF3IP2, BFAR, SYNE1, CDKN1B, CSRNP3, P2RX1, CSRNP1, PUF6…
GOTERM_BP_FAT	GO:0032940~secretion by cell	45	2.12465	0.000128725	1642	207	13528	1.79103	0.400841	0.00516066		CPLX4, SYT1, HNF1B, CCL3, YWHAZ, SYT4, CAMK2G, EDN1, CCL8, GIPC1, TXLNA, PEX5L, FKBP1B, GHRHR, RIMS4, CXCL10, BDNF, MIA3, NISCH, GNPTAB, RAPGEF4, EXOC5, PCSK6, SNAP25, SEC61A2, SCAMP1, RAB8A, STX4, STX2, LYN, NRXN3, LIN7C, MYO1F, VTI1B, SNAPIN, FURIN, TRAF3IP2, ACVR2B, TNFSF13B, P2RX1, VAMP7, NTRK2, NEUROD1, ARL4D, WNT7A
GOTERM_BP_FAT	GO:0001657~ureteric bud development	14	0.661001	0.000130674	1642	35	13528	3.29549	0.405471	0.00518637		RET, SPRY1, EYA1, BDNF, LHX1, HOXA11, SALL1, BCL2, SIX1, SMAD4, PBX1, RARB, GDNF, SLIT2
GOTERM_BP_FAT	GO:0043067~regulation of programmed cell death	134	6.32672	0.000138812	1642	812	13528	1.35959	0.424416	0.00545409		ITGB3BP, CBX4, TNFSF15, EIF5A, PMAIP1, ITSN1, GDNF, CIAPIN1, IL10, CUL2, G2E3, MAP3K5, BDNF, PGP, APP, FNTA, ATG5, TIAM1, TIA1, RARB, FAS, NET1, ADAM9, RARG, SOCS3, HRK, SKP2, PIM1, ACTN1, BCL2L11, NME6, MAPK1, MSX1, SSTR3, TXNDC5, VEGFA, MAPK8, NGF, CDK5R1, CCL2, GCLC, ERBB3, SOX4, BCL2L2, BCL2L1, SOX9, MST4, TIMP3, PLAGL1, HELLS, PLAGL2, B4GALT1, VAV3, NTF3, BECN1, LGALS1, KLF10, TGFBR1, CIDEB,…
GOTERM_BP_FAT	GO:0032535~regulation of cellular component size	55	2.59679	0.000144038	1642	271	13528	1.67207	0.436264	0.00560354		RTN4, PDGFB, CAPZA2, EDN1, CAPZA1, DSTN, ACTR3, ACVR1B, APP, SEMA3A, PPP2R1A, RARG, ADIPOR2, TP53, RB1, SOCS5, FGF20, NEBL, EP300, PRDM4, BTG1, ARPC5L, NCK1, BIN3, ALOX12, NGF, CAV3, FGFR1, EXTL3, RDX, ARPC5, PFN2, CDC42EP2, TSPYL2, BCL2, MAP3K1, TRO, ACTR3C, RASA1, NEFM, ENO1, WDTC1, TGFBR1, PSRC1, SMAD4, SMAD3, RICTOR, CDKN1A, CDKN1B, TSC1, CDKN2AIP, AMOT, TGFBR3, HBEGF, WNT7A
GOTERM_BP_FAT	GO:0051094~positive regulation of developmental process	56	2.644	0.000152551	1642	278	13528	1.6596	0.455043	0.00587633		CDX2, JAG1, ACTR3, ACVR1B, CCNE1, BDNF, SMAP1, TIAM1, HLX, CHRNA7, DDAH1, INSR, ADAM9, IHH, LYN, SOCS3, RB1, SOCS5, VASH2, PROX1, JUNB, SLIT2, ACVR2A, ADRB2, ACVR2B, CD86, NDEL1, CD80, BTG1, FOXG1, NPPC, TGIF2, WNT9A, ACVR1, NGF, HOXA11, SOX2, BCL2, NUMB, THBS1, RUNX2, NKX2-2, B4GALT1, NTF3, MAP2K1, TBX5, KLF10, SMAD5, SMAD4, SMAD3, SMAD1, MAPK14, AMOT, NEUROD1, WNT7A, BMPR1A
GOTERM_CC_FAT	GO:0043235~receptor complex	28	1.322	0.000141756	1424	116	12782	2.16665	0.081933	0.00655419		OSMR, ERBB3, ITGA10, ITGB3, ACVR1C, ADRB3, ACVR1B, ITGB8, SRPR, CHRNA7, IL13RA1, INSR, CSF1R, GHR, IRAK1, LYN, GABRA6, TGFBR1, SMAD3, ITGA2, ITGA4, IRS1, OSM, ADRB2, ITGA6, EPS8, ITGA8, ACVR1
GOTERM_CC_FAT	GO:0043005~neuron projection	62	2.92729	0.000123726	1424	342	12782	1.62725	0.0718961	0.00675992		SYT1, SNCG, SLC6A1, SYT4, UTRN, CPEB1, GABBR2, TTLL7, KCNQ4, APP, AQP11, CNTNAP1, CYGB, SEMA3A, ANKS1B, STX3, KIF5A, STMN2, ARHGEF7, SCN2A, KIF5C, ESR1, SLC7A10, MAPK1, GRM3, ADRB2, NDEL1, GRM7, BACE1, RELN, CNTN4, ATXN1L, MAP3K12, CALCR, CDK5R1, SCN1A, VIM, GIPC1, KCNJ2, IGF1R, KLC1, PAFAH1B1, SNAP25, NEFM, PRSS12, DNM3, MAP2K1, DLGAP2, GABRA6, ITGA2, DPYSL3, DOCK7, SEPT11, CAMK2N1, RUFY3, ATP7A…
UP_SEQ_FEATURE	short sequence motif:Nuclear localization signal	63	2.9745	1.16052e-05	2111	325	19113	1.75508	0.0532708	0.00681942		ITGB3BP, KIF23, RGS7BP, EZH1, PPP2R5C, CBX2, PDCD4, DSTN, MAX, AEN, QKI, STK39, AKIRIN1, FANCA, NET1, PITX2, SATB1, SGK1, REV1, SGK3, AIFM1, APTX, RB1, MXD1, MECOM, HNRNPR, PTHLH, SENP2, SPAG7, EP300, PAPD4, GTF2I, CFL2, PYGO2, KPNA5, PIAS2, KPNA4, MDM4, LCOR, SMARCAD1, BTAF1, CAMTA2, HDGF, MYBL2, TCERG1, NFATC3, ERCC4, PLAG1, TCF7, KLF7, JARID2, TMEM110, RSBN1, CBLC, CDKN1A, CDKN1B, BCORL1, DR1,…
GOTERM_CC_FAT	GO:0044456~synapse part	48	2.26629	0.000140953	1424	246	12782	1.75144	0.0814882	0.00705835		SYT1, YWHAZ, RAB3C, SNAP91, SYT4, GABRB2, ERBB3, GABRB1, SYT2, UTRN, SYT3, GIPC1, CPEB1, GABBR2, SOS1, GRID2IP, CHRNA7, SV2A, FOSL1, PRSS12, SCAMP1, ANKS1B, DNM3, DLGAP1, LYN, DLGAP2, SYT10, GABRA6, GABRA5, DLGAP4, PSD3, LIN7C, SNAPIN, NRXN1, HOMER1, SYNGR3, CAMK2N1, GRM3, EPHA7, SYNE1, P2RX1, EPS8, ITGA8, GRM7, NTRK2, SEMA4C, SIAH1, BIN1
INTERPRO	IPR017442:Serine/threonine protein kinase-related	71	3.35222	1.04057e-05	1950	359	16659	1.68958	0.0215946	0.00725065		STK33, CDK17, NRBP1, STK38, CASK, LATS2, ACVR1C, ACVR1B, MAP3K5, STK39, TLK1, CHUK, AKT3, IRAK2, IRAK1, SGK1, SGK3, LIMK2, PIM1, PKN2, CDK8, NEK10, WNK3, WEE1, DAPK1, MAP4K3, MAPK1, PDIK1L, ACVR2A, ACVR2B, MAPK6, HIPK3, TESK2, NEK9, MAPK8, NRK, MAP3K13, MAP3K12, ACVR1, NEK3, CAMK2G, BRSK2, MKNK1, CHEK1, MST4, TRIB2, TRIB1, SNRK, SBK1, STK40, MAP3K2, MAP3K1, CAMK2D, PRKAA2, CSNK1A1, MAP2K1, TGFBR1…
UP_SEQ_FEATURE	region of interest:5 X 4 AA repeats of P-X-X-P	7	0.3305	1.14029e-05	2111	7	19113	9.054	0.0523666	0.00765449		PCDHA6, PCDHA7, PCDHA8, PCDHA9, PCDHA2, PCDHA4, PCDHA5, PCDHA1, PCDHA12
GOTERM_BP_FAT	GO:0008219~cell death	120	5.66572	0.000205404	1642	719	13528	1.37503	0.558416	0.00775442		ITGB3BP, VAPB, TNFSF15, TBP, PMAIP1, ITSN1, CIAPIN1, G2E3, MAP3K5, APP, RAD21, ATG5, UNC5A, TIAM1, TIA1, C8ORF4, FAS, RNF34, LUC7L3, NET1, KIF5A, SCN2A, HRK, ESPL1, BCL2L11, PNPLA6, DDIT4, NME6, EP300, MAPK8, PDCD6IP, NGF, LITAF, ERBB3, MMD, RRAGA, BCL2L2, BCL2L1, MST4, PEG10, AXIN2, VAV3, LGALS1, KLF11, CIDEB, DUSP22, SMAD3, FXR1, TRAF3IP2, BFAR, SYNE1, CDKN1B, CSRNP3, P2RX1, CSRNP1, PUF60, SLC5…
GOTERM_BP_FAT	GO:0006469~negative regulation of protein kinase activity	24	1.13314	0.000205193	1642	87	13528	2.27275	0.558044	0.00782065		CAV3, PPP2R1A, NF2, DUSP22, RB1, PKIA, PDCD4, LATS2, TRIB1, TARBP2, SPRY2, CBLC, CASP3, SPRY1, CDKN1A, CDKN1B, HIPK3, DUSP16, GADD45G, SPRED1, DUSP9, DUSP8, GADD45A, DUSP6
INTERPRO	IPR000719:Protein kinase, core	89	4.20208	7.6956e-06	1950	476	16659	1.59734	0.0160158	0.00804022		STK33, CDK17, NRBP1, STK38, CASK, LATS2, ACVR1C, ACVR1B, MAP3K5, STK39, TLK1, INSR, CHUK, AKT3, IRAK2, IRAK1, TYRO3, SGK1, RET, PAN3, SGK3, LYN, LIMK2, PIM1, CDK8, PKN2, NEK10, WNK3, SCYL3, WEE1, DAPK1, MAP4K3, MAPK1, PDIK1L, ACVR2A, ACVR2B, MAPK6, HIPK3, NEK9, TESK2, MAPK8, NRK, MAP3K13, MAP3K12, ACVR1, FGFR1, NEK3, ERBB3, CAMK2G, BRSK2, MKNK1, CHEK1, MST4, TRIB2, TRIB1, IGF1R, SNRK, STK40, SBK1…
GOTERM_BP_FAT	GO:0035239~tube morphogenesis	31	1.46364	0.000221524	1642	127	13528	2.01103	0.585855	0.00828193		GNA13, HOXA11, WNT3A, EDN1, LGR4, EDNRA, SPRY2, WNT4, HAND1, BCL2, PLXND1, ALX1, IHH, HECTD1, CYR61, B4GALT1, RET, SMAD4, FZD3, BCL2L11, VASP, FZD6, MYCN, MIB1, EYA1, TSC1, VEGFA, SIX1, PBX1, PTCH1, ACVR1
INTERPRO	IPR017441:Protein kinase, ATP binding site	87	4.10765	3.98455e-06	1950	455	16659	1.63351	0.00832476	0.00832476		STK33, CDK17, STK38, CASK, LATS2, ACVR1C, ACVR1B, MAP3K5, SLC35D2, STK39, TLK1, INSR, AKT3, CHUK, IRAK2, TYRO3, IRAK1, SGK1, RET, SGK3, LYN, LIMK2, PIM1, CDK8, PKN2, WNK3, WEE1, DAPK1, MAP4K3, MAPK1, PDIK1L, ACVR2A, ACVR2B, MAPK6, HIPK3, NEK9, TESK2, MAPK8, STC1, NRK, MAP3K13, MAP3K12, ACVR1, FGFR1, NEK3, ERBB3, CAMK2G, BRSK2, MKNK1, CHEK1, MST4, IGF1R, SNRK, STK40, SBK1, MAP3K2, MAP3K1, CAMK2D, …
KEGG_PATHWAY	hsa04910:Insulin signaling pathway	31	1.46364	0.000690185	623	135	5085	1.87426	0.113198	0.00854427		MKNK1, PDE3B, PRKAR2A, PPP1R3B, SOS1, SOS2, FASN, PRKAA2, INSR, AKT3, IRS2, MAP2K1, SOCS3, SOCS1, PRKAB2, RAF1, SOCS4, PPP1R3A, MAPK10, IRS1, MAPK1, CBLC, NRAS, CRKL, EIF4E, TSC1, MAPK8, IKBKB, CRK, LIPE, CALM1
GOTERM_BP_FAT	GO:0060350~endochondral bone morphogenesis	9	0.424929	0.000240792	1642	16	13528	4.63429	0.616427	0.00891539		PTHLH, MEF2D, FGF18, COL13A1, HOXA11, COL1A1, SOX9, RUNX2, GHR
GOTERM_CC_FAT	GO:0044451~nucleoplasm part	90	4.24929	0.000222476	1424	555	12782	1.45559	0.125557	0.00953767		E2F2, HNF1B, E2F3, CDX2, STK38, ARID4A, E2F5, ELF4, E2F6, E2F7, NR6A1, NAA15, TBP, CNOT7, TAF7L, EPC1, INTS8, PLRG1, MED26, GTF2A2, YAP1, RNF34, TBPL1, LUC7L3, PITX2, ALX1, IKBKAP, ANKS1B, SATB2, RARG, TADA2A, RREB1, YY1, TAF4B, TP53, CDK8, UBE2I, RB1, HMGA1, PPARGC1B, ELL2, GTF2H1, MED6, RFWD2, EP300, MED8, SIX1, TFAP2D, PIAS2, NHP2, GLIS2, ONECUT3, HOXA11, SOX2, WBP11, ZBTB16, NFYA, POLR2D, COI…
GOTERM_BP_FAT	GO:0043487~regulation of RNA stability	11	0.519358	0.000262687	1642	24	13528	3.77609	0.648438	0.00963265		CALCR, ZFP36L2, TNFRSF1B, SERBP1, VEGFA, HNRNPD, SYNCRIP, IGF2BP1, GDNF, YBX1, YBX2
GOTERM_BP_FAT	GO:0032412~regulation of ion transmembrane transporter activity	11	0.519358	0.000262687	1642	24	13528	3.77609	0.648438	0.00963265		CAV3, JPH4, ADRB2, GNAI2, STIM2, FKBP1A, CACNB4, HOMER1, JPH1, FKBP1B, CALM1
GOTERM_CC_FAT	GO:0005581~collagen	13	0.613787	0.000249224	1424	35	12782	3.33399	0.139551	0.00997001		COL4A2, COL4A1, COL13A1, COL15A1, COL4A6, COL9A1, COL14A1, COL9A3, COL27A1, COL1A2, COL12A1, COL1A1, COL24A1
COG_ONTOLOGY	RNA processing and modification	10	0.472144	0.000300576	207	23	1950	4.09578	0.0104666	0.0104666		ZNF622, ATXN2, SF3B1, PDCD11, SALL1, WWP1, SMURF2, MARCH5, MARCH4, PRPF40A
GOTERM_BP_FAT	GO:0030278~regulation of ossification	22	1.03872	0.00029091	1642	78	13528	2.32375	0.685792	0.0105649		CALCR, ESRRA, SOX2, SMAD5, SMAD3, RSAD2, SKI, SMAD1, OSTN, SOX9, AHSG, ACVR2A, ACVR2B, ADRB2, BCL2, NPPC, PBX1, AXIN2, RUNX2, CHRD, ACVR1, BMPR1A
GOTERM_BP_FAT	GO:0032409~regulation of transporter activity	13	0.613787	0.000297917	1642	33	13528	3.24556	0.694434	0.0107202		CAV3, JPH4, ADRB2, GNAI2, STIM2, FKBP1A, CACNB4, HOMER1, JPH1, INSR, FKBP1B, SYNGR3, CALM1
GOTERM_BP_FAT	GO:0006366~transcription from RNA polymerase II promoter	48	2.26629	0.000312568	1642	234	13528	1.69	0.711743	0.0111438		CCNT2, E2F2, HLF, COPS2, E2F3, THRA, CDX2, ARID4A, POU6F2, SOX5, TBP, NFYA, POLR2D, YBX1, TAF7L, YBX2, MAX, TCERG1, HAND1, MED26, GTF2A2, BTF3, ETV1, SKIL, NFIL3, FOSL1, NFATC3, TBPL1, ALX1, BATF3, KLF5, CCNK, CEBPB, TADA2A, RREB1, CEBPD, TAF4B, GABPA, KLF11, ELL2, GTF2H1, PRDM4, GTF2I, ASH1L, HIF3A, IRF1, NFE2L1, LCOR
SP_PIR_KEYWORDS	neurogenesis	31	1.46364	0.000512822	2113	146	19235	1.93287	0.275028	0.0114208		GLIS2, TTLL7, BZW2, SEMA5B, LHX1, SMARCD1, PAFAH1B1, SEMA3A, FBXO45, KIF2A, EFNB2, DOCK7, NEUROG2, GAS7, SLIT2, RUFY3, MYT1L, ASCL1, MEF2D, SEMA6B, NDEL1, NAV1, SEMA6D, SEMA4G, ITGA8, NTRK2, SEMA4C, NEUROD1, NEUROD6, SMARCA2, CHL1
GOTERM_BP_FAT	GO:0016311~dephosphorylation	35	1.6525	0.000345804	1642	154	13528	1.87244	0.747462	0.0122123		PPP6C, LPPR4, PDP2, CDC14A, PTEN, MTMR2, DUSP13, BCL2, DUSP16, PPP3CB, PPP3CA, PPAP2A, PTPRJ, PPP2R1A, PTPRD, PTPN3, PTPRA, PTPRR, PTPN13, DUSP22, PTPRU, CDC25A, DUSP4, EYA1, PPM1D, EYA2, PPM1E, DUSP1, PPM1K, PTP4A1, PPM1L, DUSP9, DUSP8, DUSP6, PPP2R2A
GOTERM_BP_FAT	GO:0033673~negative regulation of kinase activity	24	1.13314	0.000351247	1642	90	13528	2.197	0.752874	0.0122942		CAV3, PPP2R1A, NF2, DUSP22, RB1, PKIA, PDCD4, LATS2, TRIB1, TARBP2, SPRY2, CBLC, CASP3, SPRY1, CDKN1A, CDKN1B, HIPK3, DUSP16, GADD45G, SPRED1, DUSP9, DUSP8, GADD45A, DUSP6
GOTERM_BP_FAT	GO:0060548~negative regulation of cell death	67	3.16336	0.000356105	1642	360	13528	1.53332	0.757607	0.0123546		CBX4, ITSN1, GDNF, PTEN, CIAPIN1, IL10, G2E3, BDNF, CASP3, FNTA, BAG1, ATG5, CAT, FAS, IHH, IRAK1, SGK3, SLC25A4, SOCS3, PIM1, ESR1, SKP2, HRK, TP53, DAPK1, NME6, EYA1, MSX1, BTG2, TNFSF13B, TXNDC5, HIPK3, PSEN2, VEGFA, MAPK8, ALOX12, ACVR1, NGF, YWHAZ, GCLC, CCL2, ERBB3, RAG1, SOX4, BCL2L2, BCL2L1, IGF1R, BCL2, PCSK6, THBS1, RASA1, HELLS, CEBPB, BECN1, MSH2, TGFBR1, NR4A2, SMAD3, STRADB, FURIN, …
GOTERM_CC_FAT	GO:0044432~endoplasmic reticulum part	61	2.88008	0.00033128	1424	347	12782	1.57794	0.181101	0.0124095		RTN4, JPH4, TUSC3, RAB9A, SLC9A6, VAPA, VAPB, LMAN2L, PDIA6, ERLEC1, SSR1, P4HA2, INSIG2, SRPR, P4HA1, CASP7, COL4A3BP, AGPAT9, VMA21, ELOVL6, JPH1, PIGA, MINPP1, SPTLC1, PIGX, AIFM1, PIGW, PIGU, CYP26A1, ERLIN1, CERCAM, PNPLA6, VAMP7, TXNDC5, PPM1L, KDSR, DOLPP1, EXTL3, SRL, FKBP1A, EDEM3, FKBP1C, EXTL2, FKBP1B, CALU, CEPT1, MIA3, FMO2, BCL2, CYP26B1, ERO1L, PPAP2B, SEC61A2, ACER3, ACER2, FURIN,…
GOTERM_BP_FAT	GO:0045667~regulation of osteoblast differentiation	15	0.708215	0.000362125	1642	43	13528	2.87398	0.763346	0.0124536		ESRRA, SMAD5, SOX2, SMAD3, SKI, SMAD1, OSTN, ACVR2A, ACVR2B, NPPC, AXIN2, RUNX2, CHRD, BMPR1A, ACVR1
SP_PIR_KEYWORDS	gtp-binding	57	2.69122	0.000585152	2113	329	19235	1.57715	0.307189	0.0125754		GNA13, RAB9A, SEPT2, RAB9B, ATL2, GNA12, RRAD, ARL5A, SRPR, ARL15, RASL10B, RAB23, RALB, RAB27B, TUBA1A, RAP2B, ARL2, RAP2C, SUCLG2, RAB4B, ARL3, MFN2, GNAL, DNAJC27, GNAQ, RAB15, ARL4D, RASD1, SEPT7, NKIRAS1, NKIRAS2, ARL4A, GPN1, RAB7A, GNAI3, RAB3C, GNAI2, GLUD1, RAB40C, RRAGA, RAB40A, RAB11B, RHEBL1, MOCS1, DNM3, RAB8A, GNAO1, RASEF, TRIM23, SEPT11, RAB40AL, NRAS, RAB32, ARF4, RAB22A, RAP1B, …
SP_PIR_KEYWORDS	transferase	192	9.06516	0.000610294	2113	1394	19235	1.25381	0.318031	0.012678		STK33, STK38, CASK, EPT1, PI4K2B, HS2ST1, ST3GAL1, MAP3K5, FNTA, NAA10, CLP1, ST3GAL6, GXYLT1, STK39, TLK1, INSR, TYRO3, ESCO1, RET, SPTLC1, GATM, UGCG, PIM1, WNK3, CHPT1, WEE1, NME6, TNKS2, NME4, MAP4K3, PARP16, MAPK1, EP300, GYLTL1B, MAPK6, RIOK3, NAA20, NEK9, LCLAT1, TESK2, MAPK8, HAS2, GCNT4, FGFR1, EXTL3, NEK3, ERBB3, CHEK1, ST8SIA3, EXTL2, PDSS1, MST4, CMPK1, FICD, POLE4, CEPT1, SBK1, B3GNT…
GOTERM_BP_FAT	GO:0043066~negative regulation of apoptosis	66	3.11615	0.000372018	1642	354	13528	1.53604	0.772484	0.0126821		CBX4, ITSN1, GDNF, PTEN, CIAPIN1, IL10, G2E3, CASP3, BDNF, FNTA, BAG1, ATG5, CAT, FAS, IHH, IRAK1, SGK3, SOCS3, PIM1, ESR1, SKP2, HRK, TP53, DAPK1, NME6, EYA1, MSX1, BTG2, TNFSF13B, TXNDC5, HIPK3, PSEN2, VEGFA, MAPK8, ALOX12, ACVR1, NGF, YWHAZ, GCLC, CCL2, ERBB3, RAG1, SOX4, BCL2L2, BCL2L1, IGF1R, BCL2, PCSK6, THBS1, RASA1, HELLS, CEBPB, BECN1, MSH2, TGFBR1, NR4A2, SMAD3, STRADB, FURIN, NRAS, BFA…
GOTERM_BP_FAT	GO:0044092~negative regulation of molecular function	63	2.9745	0.00037922	1642	334	13528	1.55401	0.778914	0.0128163		THRA, GABBR2, PDCD4, LATS2, YBX2, RPS3, SPRY2, SPRY1, CASP3, GALR1, CAT, SPRED1, PSMD7, INSR, IRAK2, IRAK1, PPP2R1A, ANAPC4, PIM1, TP53, STIM2, RB1, PROX1, PKIA, PTHLH, GNAL, TARBP2, GRM3, ADRB2, HIPK3, PSMA4, GRM7, GADD45G, GADD45A, CAV3, PALM, GNAI3, GNAI2, RAG1, EGLN1, FKBP1A, FKBP1B, TRIB1, ADRB3, FICD, ARG2, DUSP16, ADRA2A, NF2, SMAD7, DUSP22, CDC23, CDC27, SIRT1, ATP7A, CBLC, CDKN1A, CDKN1B…
GOTERM_BP_FAT	GO:0022604~regulation of cell morphogenesis	31	1.46364	0.000391983	1642	131	13528	1.94962	0.789866	0.0129159		GNA13, RTN4, PALM, FERMT2, GNA12, CDC42SE1, TTL, ACTR3, CDC42EP2, TIAM1, NUMB, SEMA3A, NEFM, RASA1, SMAD7, SMAD4, RTN4R, SMAD3, SMAD1, GAS7, SLIT2, RUFY3, NDEL1, YWHAH, CDC42SE2, VEGFA, TGFBR3, CFDP1, OMG, WNT7A, NGF
GOTERM_BP_FAT	GO:0003001~generation of a signal involved in cell-cell signaling	23	1.08593	0.000386512	1642	85	13528	2.2293	0.785239	0.0129512		SYT1, HNF1B, STX4, YWHAZ, LYN, SYT4, NRXN3, CAMK2G, EDN1, LIN7C, SNAPIN, GIPC1, CACNB4, FKBP1B, GHRHR, ACVR2B, BDNF, P2RX1, NTRK2, NEUROD1, RAPGEF4, WNT7A, SNAP25
GOTERM_BP_FAT	GO:0034765~regulation of ion transmembrane transport	11	0.519358	0.000390519	1642	25	13528	3.62504	0.788637	0.0129754		CAV3, JPH4, ADRB2, GNAI2, STIM2, FKBP1A, CACNB4, HOMER1, JPH1, FKBP1B, CALM1
GOTERM_CC_FAT	GO:0044459~plasma membrane part	293	13.8338	0.000369594	1424	2203	12782	1.19383	0.19981	0.0130265		KCNE1L, SYT1, CADM3, SEC31B, ATP1B1, GPR125, SCN3A, VAPA, SYT4, OSMR, SYT2, SYT3, UTRN, ZNRF1, ITSN1, AMOTL2, ZNRF2, APP, ATP2B4, LTB4R, RAB23, CHRNA7, FAS, RAPGEF2, GNG5, ADAM9, HTR1E, PTPRJ, TYRO3, MAGI2, SCN2A, EFNB2, LIFR, PTPRU, CCR7, SSTR3, CCR3, BACE1, RAB15, HAS2, TMPRSS11A, ADD3, PALM, CDK5R1, SCN1A, CLCN3, LPPR4, ERBB3, MMD, ITGA10, RAB40C, CACNB4, BCL2L1, KCNJ2, KCNJ3, RIMS4, RAB40A, A…
GOTERM_BP_FAT	GO:0048514~blood vessel morphogenesis	44	2.07743	0.000400396	1642	211	13528	1.71803	0.796786	0.0130831		GNA13, RTN4, FGF18, EDN1, NAA15, PRRX1, WARS2, JAG1, PTEN, EDNRA, ATG5, HAND1, QKI, PLCD1, NR2F2, THBS1, PLXND1, RASA1, IHH, CYR61, B4GALT1, PTPRJ, KLF5, SMAD7, TGFBR1, COL15A1, ITGA4, STAB2, ARHGAP24, PROX1, JUNB, SLIT2, PNPLA6, ATP7A, SH2D2A, NUS1, MEOX2, MAPK14, DLL4, VEGFA, NTRK2, AMOT, RBPJ, ACVR1
GOTERM_BP_FAT	GO:0031175~neuron projection development	51	2.40793	0.000408303	1642	256	13528	1.64131	0.803082	0.0132311		SEPT2, WNT3A, GJA1, PTEN, GDNF, APP, BDNF, UNC5A, SEMA3A, STX3, NRXN3, KIF5C, LIFR, NRXN1, VASP, SLIT2, NDEL1, FOXG1, RELN, SIAH1, CNTN4, SLITRK6, NGF, FGFR1, CDK5R1, LPPR4, ERBB3, IGF1R, HOXA1, BCL2, NUMB, B3GNT1, PAFAH1B1, SNAP25, PARD6B, KLF7, GNAO1, MAP2K1, NTF3, NR4A2, RTN4R, DOCK7, NEUROG2, LMX1A, ISL1, GAS7, ATP7A, EPHA4, ISL2, EPHA7, ULK2
GOTERM_BP_FAT	GO:0018210~peptidyl-threonine modification	10	0.472144	0.00041655	1642	21	13528	3.92321	0.809442	0.0133876		GALNT3, GALNT2, ACVR1B, GALNT1, SBK1, BCL2, HIPK3, TGFBR1, MAPK8, MAP3K12
GOTERM_MF_FAT	GO:0019838~growth factor binding	28	1.322	6.79154e-05	1541	105	12983	2.24668	0.0843209	0.0145743		PDGFB, OSMR, ERBB3, GHRHR, ACVR1B, IGF1R, WISP3, IL10RA, HTRA3, THBS1, IL1RAPL2, PCSK6, INSR, CRIM1, GHR, CYR61, COL4A1, NTF3, TGFBR1, LIFR, FURIN, ACVR2A, ACVR2B, NTRK2, COL1A2, TGFBR3, COL1A1, ACVR1
SP_PIR_KEYWORDS	cyclin	15	0.708215	0.000725693	2113	50	19235	2.73095	0.365663	0.0145758		CCNT2, CCNK, CDK5R1, CCNJ, CCNF, RUNX1T1, FAM58A, CCNJL, CCNE2, CCNE1, CCND1, CDKN1A, CDKN1B, CCNY, CCNYL1
GOTERM_BP_FAT	GO:0030509~BMP signaling pathway	15	0.708215	0.000472524	1642	44	13528	2.80866	0.847504	0.0150518		SMAD7, GDF6, SMAD5, SMAD4, SKI, SMAD1, ACVR2A, ACVR2B, UBE2D3, MSX1, TGFBR3, SMURF2, CHRD, BMPR1A, ACVR1
GOTERM_BP_FAT	GO:0048812~neuron projection morphogenesis	44	2.07743	0.000493186	1642	213	13528	1.7019	0.859545	0.0155803		CDK5R1, LPPR4, ERBB3, WNT3A, GJA1, IGF1R, HOXA1, APP, BDNF, UNC5A, BCL2, NUMB, B3GNT1, PAFAH1B1, SEMA3A, SNAP25, PARD6B, KLF7, MAP2K1, NTF3, NRXN3, KIF5C, RTN4R, LIFR, NR4A2, DOCK7, NEUROG2, LMX1A, NRXN1, ISL1, GAS7, SLIT2, VASP, ATP7A, EPHA4, ISL2, EPHA7, NDEL1, ULK2, FOXG1, RELN, SIAH1, CNTN4, SLITRK6
GOTERM_BP_FAT	GO:0007369~gastrulation	20	0.944287	0.0004978	1642	70	13528	2.35392	0.862102	0.0156011		NF2, WNT3A, LDB1, TP53, SMAD4, SMAD3, SMAD1, SLIT2, ACVR2A, ACVR2B, EYA2, HAND1, LHX1, LRP6, AMOT, PPAP2B, CHRD, ACVR1, LRP5, BMPR1A
SP_PIR_KEYWORDS	zinc	286	13.5033	0.000808697	2113	2189	19235	1.18936	0.397856	0.0157268		ALAD, DZIP1, UTRN, RNF217, RORC, RNF215, RORA, ZNRF1, ZNRF2, G2E3, APP, STAC, ZNF774, RARB, DDAH1, ZNF391, ADAM9, ESCO1, ZNF641, RNF220, RARG, ZNF644, RREB1, YY1, ZHX1, MECOM, ADAMTS8, UHRF2, ZNF784, PIAS4, PRDM4, MLLT10, PRDM5, PIAS2, PRDM1, ZNHIT6, ADAMTS3, CHORDC1, ADAMTS5, ZNF382, ZNF516, ASAP1, ZNF618, PLAGL1, LHX1, LHX5, ZMPSTE24, LHX8, LHX9, ZNF70, PLAGL2, DHX57, KLF5, PLAG1, ZNF622, IKZF4…
GOTERM_MF_FAT	GO:0004721~phosphoprotein phosphatase activity	38	1.79415	8.6804e-05	1541	165	12983	1.94031	0.106483	0.0159556		PPP6C, PDP2, CDC14A, CAMK2G, PTEN, MTMR2, DUSP13, DUSP16, PPP3CB, PPP3CA, PPAP2B, PPTC7, PTPRJ, PTPRD, MAP2K1, PTPN3, PTPRA, PTPRR, PTPN13, DUSP22, PTPRU, CDC25A, CTDSPL2, DUSP4, EYA1, PPM1D, EYA2, PPM1E, DUSP1, PPM1K, PPM1H, PTP4A1, PPM1L, DUSP9, PPP1R15B, DUSP8, DUSP6, PPP2R2A
GOTERM_CC_FAT	GO:0031974~membrane-enclosed lumen	250	11.8036	0.000535983	1424	1856	12782	1.20907	0.276232	0.016871		ITGB3BP, CDX2, PDP2, NAA15, SYNCRIP, ERLEC1, TAF7L, EPC1, INTS8, G2E3, CDCA8, APP, MED26, H2AFX, LUC7L3, TBPL1, OXR1, PITX2, PDPR, IKBKAP, RARG, TADA2A, GATM, SUCLG2, RREB1, YY1, TAF4B, ANAPC4, SKP1, PPARGC1B, NME4, MAPK1, RCC2, PIAS4, TXNDC5, VEGFA, PIAS2, MAPK8, RAD23B, SDAD1, TXN2, HOXA11, AHCTF1, IGF2BP1, WARS2, CHEK1, MYBL1, COIL, CALU, HNRNPA3, STX17, NUP50, HOXA10, NKX2-2, PRPF40A, SMAD7, …
GOTERM_CC_FAT	GO:0070013~intracellular organelle lumen	241	11.3787	0.000508296	1424	1779	12782	1.21599	0.264041	0.016888		ITGB3BP, CDX2, PDP2, NAA15, SYNCRIP, ERLEC1, TAF7L, EPC1, INTS8, G2E3, CDCA8, MED26, H2AFX, LUC7L3, TBPL1, OXR1, PITX2, PDPR, IKBKAP, RARG, TADA2A, SUCLG2, RREB1, YY1, TAF4B, ANAPC4, SKP1, PPARGC1B, MAPK1, RCC2, PIAS4, TXNDC5, PIAS2, MAPK8, RAD23B, SDAD1, TXN2, HOXA11, AHCTF1, IGF2BP1, WARS2, CHEK1, MYBL1, COIL, CALU, HNRNPA3, STX17, NUP50, HOXA10, NKX2-2, PRPF40A, SMAD7, MAML1, SMAD5, SMAD4, SMA…
SP_PIR_KEYWORDS	palmitate	40	1.88857	0.000935702	2113	213	19235	1.70952	0.443985	0.0171154		GNA13, SYT1, PALM, GNAI3, TACR3, ADORA2B, GNAI2, RGS7BP, WNT3A, GNA12, RAB40C, CDC42SE1, RAB40A, ADRB3, GOLGA7, CHIC1, GALR1, GORASP2, ADRA2A, PALM3, SNAP25, PAG1, IHH, GNAO1, LYN, RGS17, RFTN2, RGS16, RAB40AL, GNAL, NRAS, ADRB2, ADRB1, TFRC, PLSCR4, GNAQ, CDC42SE2, RAB38, CPD, ADRA1D
GOTERM_BP_FAT	GO:0043069~negative regulation of programmed cell death	66	3.11615	0.000559611	1642	359	13528	1.51464	0.892183	0.017385		CBX4, ITSN1, GDNF, PTEN, CIAPIN1, IL10, G2E3, CASP3, BDNF, FNTA, BAG1, ATG5, CAT, FAS, IHH, IRAK1, SGK3, SOCS3, PIM1, ESR1, SKP2, HRK, TP53, DAPK1, NME6, EYA1, MSX1, BTG2, TNFSF13B, TXNDC5, HIPK3, PSEN2, VEGFA, MAPK8, ALOX12, ACVR1, NGF, YWHAZ, GCLC, CCL2, ERBB3, RAG1, SOX4, BCL2L2, BCL2L1, IGF1R, BCL2, PCSK6, THBS1, RASA1, HELLS, CEBPB, BECN1, MSH2, TGFBR1, NR4A2, SMAD3, STRADB, FURIN, NRAS, BFA…
SP_PIR_KEYWORDS	membrane	752	35.5052	0.000923307	2113	6256	19235	1.09424	0.439643	0.0173978		SLC9A9, KCNE1L, SLC9A6, SCN3A, OSMR, VKORC1L1, PTGS1, TMPPE, TMEM143, ITSN1, SSR1, LPHN2, CDH22, TMEM147, CDH20, APP, MALL, MED28, PPAPDC2, AQP11, LTB4R, FAP, VMA21, VPS4A, FAS, RAB27B, GNG5, HIGD1A, HTR1E, ADAM9, PTPRJ, TYRO3, TMEFF1, MAGI2, GATM, SCN2A, UGCG, LIFR, UBE2J1, PTPRR, PPP1R3A, PTPRU, ERGIC1, BCL2L11, TMEM135, PITPNM3, SSTR3, BACE1, SURF4, TMPRSS11A, SH3GL2, DCBLD1, RALGPS2, SCN1A, E…
GOTERM_BP_FAT	GO:0022898~regulation of transmembrane transporter activity	11	0.519358	0.000566131	1642	26	13528	3.48562	0.894945	0.0174496		CAV3, JPH4, ADRB2, GNAI2, STIM2, FKBP1A, CACNB4, HOMER1, JPH1, FKBP1B, CALM1
INTERPRO	IPR012287:Homeodomain-related	50	2.36072	5.26516e-05	1950	238	16659	1.79476	0.104583	0.0182426		HNF1B, CDX2, EVX2, POU6F2, PRRX1, HOXD1, HOXC8, POU5F1, HLX, MYB, ALX1, PITX2, SATB2, TADA2A, POGZ, ZHX1, EMX2, SIX6, HOXD8, HOXC11, MSX1, POGK, SIX1, TGIF2, IRX4, HOXA11, ONECUT3, MYBL1, MYBL2, HOXA1, MEIS2, HOXA4, LHX1, CENPB, POU2F3, HOXA10, POU3F1, LHX9, NKX2-2, HMBOX1, EN1, LMX1A, ISL1, HOXB1, MEOX2, HOXB8, DMTF1, PBX1, PBX3, PBX2
GOTERM_CC_FAT	GO:0043233~organelle lumen	245	11.5675	0.000618252	1424	1820	12782	1.20832	0.31128	0.0184733		ITGB3BP, CDX2, PDP2, NAA15, SYNCRIP, ERLEC1, TAF7L, EPC1, INTS8, G2E3, CDCA8, APP, MED26, H2AFX, LUC7L3, TBPL1, OXR1, PITX2, PDPR, IKBKAP, RARG, TADA2A, SUCLG2, RREB1, YY1, TAF4B, ANAPC4, SKP1, PPARGC1B, MAPK1, RCC2, PIAS4, TXNDC5, VEGFA, PIAS2, MAPK8, RAD23B, SDAD1, TXN2, HOXA11, AHCTF1, IGF2BP1, WARS2, CHEK1, MYBL1, COIL, CALU, HNRNPA3, STX17, NUP50, HOXA10, NKX2-2, PRPF40A, SMAD7, MAML1, SMAD5…
GOTERM_BP_FAT	GO:0043488~regulation of mRNA stability	10	0.472144	0.000629533	1642	22	13528	3.74488	0.918382	0.0192366		CALCR, ZFP36L2, SERBP1, VEGFA, HNRNPD, SYNCRIP, IGF2BP1, GDNF, YBX1, YBX2
GOTERM_BP_FAT	GO:0007049~cell cycle	125	5.90179	0.000646324	1642	776	13528	1.32712	0.92366	0.0195944		SEPT2, DBF4, BTRC, RCBTB1, CUL2, CDCA8, APP, RAD21, VPS4A, H2AFX, TLK1, STAG2, ESCO1, ANAPC4, SKP2, PIM1, ESPL1, GPR132, SKP1, WEE1, TACC1, MAPK1, EP300, UHRF2, RCC2, MAPK6, PSMA4, PRDM5, NEK9, TMPRSS11A, BIN3, PDCD6IP, SEPT7, NEK3, CHEK1, ANLN, CEP164, CDC34, SESN1, PLAGL1, DUSP13, OVOL1, PBRM1, CLASP2, LFNG, HELLS, TFDP1, PARD6B, MAP2K1, CDC23, SMAD3, PCNP, GAS7, CDC27, SEPT11, CDKN1A, CDKN1B, …
GOTERM_BP_FAT	GO:0060348~bone development	29	1.36922	0.000667022	1642	123	13528	1.94247	0.929699	0.0200629		FGF18, CYP24A1, OSTF1, CASR, THRA, HOXA11, OSTN, SOX9, AHSG, BCL2, AXIN2, RUNX2, GHR, IHH, MINPP1, SATB2, COL13A1, KLF10, DMP1, SMAD5, SMAD3, SMAD1, PTHLH, MEF2D, STC1, MAPK8, COL1A1, CHRD, BMP5
INTERPRO	IPR011333:BTB/POZ fold	41	1.93579	4.88622e-05	1950	181	16659	1.93517	0.0974357	0.0202943		KCNC2, BACH1, KCNC1, ZBTB8B, ZBTB34, ZBTB10, ZBTB9, ZBTB11, ZBTB16, HIC1, RCBTB1, HIC2, KBTBD2, KBTBD4, KBTBD6, BTBD3, KBTBD7, KLHL23, KLHL20, ZBTB47, ZBTB7C, ZBTB46, KCTD19, KCTD21, GAN, SKP1, ZBTB26, ZBTB44, BTBD9, KCTD8, KCTD10, KLHL18, KLHL15, KLHL31, KLHL13, BTBD10, KCTD17, ZBTB5, ZBTB2, KCTD16, ZBTB8A
GOTERM_BP_FAT	GO:0009967~positive regulation of signal transduction	56	2.644	0.000708863	1642	295	13528	1.56396	0.940487	0.0211487		FGF18, TMEM189-UBE2V1, VAPA, SLC20A1, GDF6, PRRX1, GJA1, FASLG, SHOC2, JAG1, ITSN1, GHRHR, CANT1, ACVR1B, CAT, INSR, GHR, LYN, ESR1, TMEM189, IRS1, OSM, ACVR2A, ASCL1, ADRB2, ACVR2B, CD80, ZDHHC13, VEGFA, SEMA4C, IL12A, RELN, WNT9A, LITAF, ERBB3, SOX2, UBE2V1, SOX4, GIPC1, FKBP1A, ADRB3, SOS1, PTH, THBS1, TGFBR1, LGALS1, SMAD4, DUSP22, RICTOR, FURIN, TAB2, TRAF3IP2, NRAS, IKBKE, ITGA8, CDKN2AIP, …
GOTERM_MF_FAT	GO:0016563~transcription activator activity	75	3.54108	0.00013271	1541	410	12983	1.54117	0.158135	0.0212872		HNF1B, E2F3, ELF2, THRA, TMEM189-UBE2V1, ELF4, PRRX1, CNOT7, MAX, CCNE1, EPC1, GATA5, MED26, GTF2A2, SMARCD1, RARB, YAP1, MYB, FOSL1, TBPL1, IRAK1, RREB1, YY1, GABPA, RB1, TMEM189, HMGA1, JUNB, PPARGC1B, MED6, MYT1L, NCOA1, CD86, EP300, CD80, PFDN6, USP21, TFAP2D, PIAS2, CARM1, SMARCA2, RNF20, GLIS2, ZBTB9, UBE2V1, NFYA, MYBL1, SOX9, TCERG1, HAND1, BCL2, HNRNPD, MYCBP, POU3F1, RUNX2, TFDP1, KLF7,…
SP_PIR_KEYWORDS	Signal transduction inhibitor	12	0.566572	0.00120534	2113	36	19235	3.03439	0.530554	0.021374		RGS7BP, RGS2, SOCS3, ARRB1, SOCS1, SOCS6, SOCS4, RGS17, SOCS5, RGS16, RGS14, CISH
GOTERM_BP_FAT	GO:0048705~skeletal system morphogenesis	27	1.27479	0.00074869	1642	112	13528	1.98612	0.949215	0.0218333		ZFAND5, FGF18, THRA, HOXA11, PRRX1, SOX9, HOXC8, HOXA4, RUNX2, GHR, ALX1, SATB2, COL13A1, TGFBR1, PTHLH, MEF2D, ACVR2B, EYA1, HOXB1, HOXD8, HOXB8, CSRNP1, SIX1, COL1A1, WNT9A, WNT7A, PLEKHA1
GOTERM_BP_FAT	GO:0010647~positive regulation of cell communication	61	2.88008	0.000743806	1642	329	13528	1.52755	0.948218	0.0218525		FGF18, TMEM189-UBE2V1, VAPA, SLC20A1, GDF6, PRRX1, GJA1, FASLG, SHOC2, JAG1, ITSN1, GHRHR, CANT1, ACVR1B, CAT, LGI1, INSR, GHR, LYN, ESR1, TMEM189, IRS1, OSM, ACVR2A, ASCL1, ADRB2, ACVR2B, CD80, ZDHHC13, VEGFA, SEMA4C, IL12A, RELN, WNT9A, CCL2, LITAF, ERBB3, SOX2, UBE2V1, SOX4, GIPC1, FKBP1A, ADRB3, SOS1, PTH, THBS1, BECN1, TGFBR1, LGALS1, SMAD4, DUSP22, ITGA2, RICTOR, FURIN, TAB2, TRAF3IP2, NRAS…
GOTERM_BP_FAT	GO:0043407~negative regulation of MAP kinase activity	13	0.613787	0.000742747	1642	36	13528	2.9751	0.947999	0.021984		CAV3, PPP2R1A, DUSP22, PDCD4, CBLC, SPRY2, SPRY1, HIPK3, DUSP16, SPRED1, DUSP9, DUSP8, DUSP6
GOTERM_BP_FAT	GO:0032956~regulation of actin cytoskeleton organization	23	1.08593	0.000763655	1642	89	13528	2.12911	0.952153	0.0221031		CAV3, NF2, CAPZA2, EDN1, CAPZA1, SMAD3, MYO1F, RDX, RICTOR, ARPC5, PROX1, DSTN, NEBL, ACTR3, PFN2, CDC42EP2, TSC1, NCK1, ARPC5L, MAP3K1, AMOT, ACTR3C, RASA1
GOTERM_BP_FAT	GO:0040012~regulation of locomotion	40	1.88857	0.000777657	1642	192	13528	1.7164	0.954748	0.0223415		GNA13, RTN4, PDGFB, EDN1, ITGB3, JAG1, PTEN, CXCL10, TRIB1, IGF1R, MIA3, NISCH, BCL2, MAP3K1, THBS1, INSR, ADAM9, PARD6B, IRS2, MAP2K1, NF2, SMAD7, TBX5, SMAD3, MYO1F, ITGA2, PTPRU, FURIN, IRS1, SLIT2, MAPK1, PTP4A1, DLL4, VEGFA, AMOT, TGFBR3, HBEGF, WDR44, CHRD, RNF20
GOTERM_BP_FAT	GO:0051384~response to glucocorticoid stimulus	21	0.991501	0.00079496	1642	78	13528	2.21812	0.957761	0.0226696		CALCR, CCL2, MAP2K1, PTGS1, PTPRU, JUNB, IL10, PPARGC1B, GHRHR, CCNE1, CCND1, CDKN1A, EP300, DUSP1, BCL2, FAS, INSR, FOSL1, NGF, GHR, ADAM9
GOTERM_BP_FAT	GO:0034762~regulation of transmembrane transport	11	0.519358	0.000802269	1642	27	13528	3.35652	0.958972	0.022713		CAV3, JPH4, ADRB2, GNAI2, STIM2, FKBP1A, CACNB4, HOMER1, JPH1, FKBP1B, CALM1
SP_PIR_KEYWORDS	zinc-finger	228	10.7649	0.00134307	2113	1718	19235	1.2081	0.56944	0.0231356		DZIP1, UTRN, RORC, RNF217, RNF215, RORA, ZNRF1, ZNRF2, G2E3, STAC, ZNF774, RARB, ZNF391, ESCO1, ZNF641, RARG, RNF220, ZNF644, RREB1, YY1, ZHX1, MECOM, UHRF2, ZNF784, PRDM4, PIAS4, MLLT10, PRDM5, PIAS2, PRDM1, ZNHIT6, ZNF382, ZNF516, ASAP1, ZNF618, PLAGL1, ZNF70, DHX57, PLAGL2, KLF5, ZNF622, PLAG1, IKZF4, AEBP2, KLF7, ESRRA, ZBTB47, ZBTB46, KLF9, KLF10, KLF11, ZNF621, ESRRG, ZNF521, ZBTB44, BFAR, …
GOTERM_CC_FAT	GO:0005887~integral to plasma membrane	167	7.8848	0.000886867	1424	1188	12782	1.2618	0.414341	0.0240257		KCNC2, KCNE1L, KCNC1, ATP1B1, CASR, SLC6A1, SCN3A, GABRB2, OSMR, GABRB1, SLC6A4, TNFSF15, JAG1, SLC7A7, APP, ATP2B4, LTB4R, CHRNA7, RAPGEF2, SLC4A4, INSR, HTR1E, PTPRJ, TYRO3, SCN2A, EFNB2, LIFR, DLL1, PTPRU, IRS1, CCR7, SSTR3, CCR3, BACE1, TMPRSS11A, HAS2, VAMP1, PALM, FGFR1, SCN1A, LPPR4, CYSLTR1, ADORA2B, ERBB3, MMD, ITGA10, ITGB3, KCNJ2, KCNJ3, PCDHAC2, PCDHAC1, ADRB3, ITGB8, CD69, TRO, ICOS,…
GOTERM_CC_FAT	GO:0030315~T-tubule	9	0.424929	0.00085039	1424	20	12782	4.03926	0.401305	0.0241327		CAV3, EDNRA, SCN1A, CACNA2D1, SCN2A, CAMK2D, ESR1, KCNJ11, KCNJ3
KEGG_PATHWAY	hsa04810:Regulation of actin cytoskeleton	42	1.983	0.00211576	623	215	5085	1.59446	0.308251	0.0242694		GNA13, FGFR1, FGF18, ENAH, FGF7, PDGFB, DIAPH2, WASF1, GNA12, ITGA10, RDX, ITGB3, ARPC5, PFN2, ITGB8, TIAM1, SOS1, SOS2, MSN, VAV3, MAP2K1, LIMK2, ARHGEF7, RAF1, ACTN1, ITGA2, ITGA4, ARHGEF12, FGF20, MAPK1, NRAS, CRKL, ITGA6, CFL2, ARPC5L, ITGA8, WASL, PIP4K2A, CRK, PIP4K2C, MYLK, PIP4K2B
INTERPRO	IPR013069:BTB/POZ	32	1.51086	4.71834e-05	1950	127	16659	2.15259	0.094251	0.0244445		BACH1, ZBTB34, ZBTB8B, ZBTB10, ZBTB9, ZBTB11, ZBTB39, ZBTB16, HIC1, RCBTB1, HIC2, KBTBD2, KBTBD4, KBTBD6, BTBD3, KBTBD7, KLHL23, KLHL20, ZBTB47, ZBTB7C, ZBTB46, GAN, ZBTB26, ZBTB44, BTBD9, KLHL18, KLHL15, KLHL31, KLHL13, ZBTB5, ZBTB2, ZBTB8A
INTERPRO	IPR000210:BTB/POZ-like	40	1.88857	8.36683e-05	1950	179	16659	1.90907	0.160999	0.0247658		KCNC2, BACH1, KCNC1, ZBTB8B, ZBTB34, ZBTB10, ZBTB9, ZBTB11, ZBTB39, ZBTB16, HIC1, RCBTB1, HIC2, KBTBD2, KBTBD4, KBTBD6, BTBD3, KBTBD7, KLHL23, KLHL20, ZBTB47, ZBTB7C, ZBTB46, KCTD21, GAN, ZBTB26, ZBTB44, BTBD9, KCTD8, KCTD10, KLHL18, KLHL15, KLHL31, BTBD10, KCTD17, KLHL13, ZBTB5, ZBTB2, KCTD16, ZBTB8A
GOTERM_BP_FAT	GO:0043523~regulation of neuron apoptosis	23	1.08593	0.000897081	1642	90	13528	2.10545	0.971875	0.0251852		CDK5R1, GCLC, NTF3, ERBB3, MSH2, NR4A2, HRK, TP53, ESR1, BCL2L1, ITSN1, FURIN, GDNF, ATP7A, NRAS, BDNF, EPHA7, BCL2, PCSK6, RASA1, ADAM9, GHR, NGF
GOTERM_CC_FAT	GO:0008287~protein serine/threonine phosphatase complex	13	0.613787	0.000984659	1424	40	12782	2.91724	0.447909	0.0254972		PPP2R1A, PDP2, PPP2R5C, SHOC2, PPM1D, PPM1E, PPM1K, BCL2, PPP3CB, PPM1L, PPP3CA, PPP1R15B, PPP2R2A
SP_PIR_KEYWORDS	endoplasmic reticulum	105	4.95751	0.00153608	2113	713	19235	1.34058	0.618583	0.0257139		SEC31B, RAB9A, TUSC3, TMEM189-UBE2V1, LMAN2L, PTGS1, SYNCRIP, EIF5A, ERLEC1, SSR1, INSIG2, ELOVL5, PAPPA, ELOVL4, COL4A3BP, PGRMC1, VMA21, ELOVL6, PLD3, SPTLC1, UGCG, UBE2J1, STIM2, CYP26A1, CERCAM, ERGIC1, PNPLA6, TXNDC5, VAMP7, BACE1, RNF139, SURF4, LCLAT1, KDSR, EXTL3, UBE2V1, EXTL2, CALU, MIA3, CEPT1, ZMPSTE24, ERO1L, SEC23IP, FKRP, SEC61A2, CYP19A1, ACER3, ABCB9, GABARAPL1, CYP46A1, SCD, ICM…
GOTERM_BP_FAT	GO:0006350~transcription	300	14.1643	0.000924221	1642	2101	13528	1.1764	0.974756	0.025756		ITGB3BP, CDX2, NAA15, RORC, RORA, TAF7L, EPC1, MAMSTR, EPC2, CDCA7, CRY2, MED28, ZNF774, MED26, RARB, ZNF391, TBPL1, IKBKAP, ZNF641, RARG, TADA2A, ZNF644, RREB1, TAF4B, YY1, ZHX1, MECP2, PROX1, PPARGC1B, FRY, MSX1, ZNF784, PIAS4, PRDM4, PRDM5, FOXG1, PIAS2, VGLL3, TGIF2, PRDM1, ZNF382, ZNF516, HOXA11, TFCP2L1, AHCTF1, MYBL1, MYBL2, ZNF618, PLAGL1, LHX1, HOXA10, LHX5, PBRM1, LHX8, BCOR, ZNF70, PLA…
GOTERM_BP_FAT	GO:0051348~negative regulation of transferase activity	24	1.13314	0.000933298	1642	96	13528	2.05968	0.975653	0.025825		CAV3, PPP2R1A, NF2, DUSP22, RB1, PKIA, PDCD4, LATS2, TRIB1, TARBP2, SPRY2, CBLC, CASP3, SPRY1, CDKN1A, CDKN1B, HIPK3, DUSP16, GADD45G, SPRED1, DUSP9, DUSP8, GADD45A, DUSP6
GOTERM_BP_FAT	GO:0034097~response to cytokine stimulus	21	0.991501	0.000945231	1642	79	13528	2.19004	0.976783	0.0259705		IRAK2, IRAK1, GNAO1, OSMR, SOCS3, SOCS1, LIFR, BCL2L1, JUNB, STAT3, EPHA3, CCNE1, CASP3, FNTA, BCL2, PPP3CB, INSR, FOSL1, PGGT1B, GHR, ADAM9
GOTERM_BP_FAT	GO:0031960~response to corticosteroid stimulus	22	1.03872	0.00100359	1642	85	13528	2.13238	0.981598	0.0273638		CALCR, CCL2, MAP2K1, PTGS1, PTPRU, JUNB, IL10, PPARGC1B, GHRHR, CCNE1, CCND1, CDKN1A, EP300, DUSP1, BCL2, FAS, COL1A1, INSR, FOSL1, NGF, GHR, ADAM9
GOTERM_BP_FAT	GO:0016310~phosphorylation	127	5.99622	0.00101487	1642	800	13528	1.3079	0.982406	0.0274789		STK33, NRBP1, STK38, GDF6, CASK, MAP3K5, APP, COL4A3BP, TLK1, STK39, CHRNA7, INSR, ADAM9, IKBKAP, TYRO3, RET, TWF1, PAN3, PIM1, WNK3, SCYL3, WEE1, MAP4K3, MAPK1, MAPK6, RIOK3, NEK9, TESK2, MAPK8, RELN, FGFR1, CDK5R1, CCL2, NEK3, GNAI2, ADORA2B, ERBB3, CHEK1, MST4, SBK1, ADRA2A, CSF1R, MAP2K1, SMAD7, MAP2K3, TGFBR1, EPHA1, EPHA3, IKBKE, EPHA4, EPHA7, ULK2, DYRK1B, NTRK2, DYRK1A, TGFBR3, PIP4K2A, I…
GOTERM_CC_FAT	GO:0005789~endoplasmic reticulum membrane	48	2.26629	0.00111812	1424	269	12782	1.60169	0.490643	0.0277172		RTN4, JPH4, EXTL3, RAB9A, TUSC3, SLC9A6, VAPA, VAPB, LMAN2L, FKBP1A, FKBP1C, FKBP1B, EXTL2, SSR1, MIA3, CEPT1, INSIG2, SRPR, FMO2, CASP7, COL4A3BP, BCL2, CYP26B1, AGPAT9, VMA21, ERO1L, ELOVL6, PPAP2B, JPH1, PIGA, SEC61A2, ACER3, SPTLC1, PIGX, ACER2, PIGW, PIGU, CYP26A1, ERLIN1, FURIN, PNPLA6, ATP2A2, VAMP7, DPM2, PPM1L, KDSR, DOLPP1, SSR3
GOTERM_CC_FAT	GO:0042175~nuclear envelope-endoplasmic reticulum network	50	2.36072	0.00117555	1424	284	12782	1.5803	0.507999	0.0279723		RTN4, JPH4, EXTL3, RAB9A, TUSC3, SLC9A6, VAPA, VAPB, LMAN2L, EIF5A, FKBP1A, FKBP1C, FKBP1B, EXTL2, GHRHR, SSR1, MIA3, CEPT1, INSIG2, SRPR, FMO2, CASP7, COL4A3BP, BCL2, CYP26B1, AGPAT9, VMA21, ERO1L, ELOVL6, JPH1, PPAP2B, PIGA, SEC61A2, ACER3, SPTLC1, PIGX, ACER2, PIGW, PIGU, CYP26A1, ERLIN1, FURIN, PNPLA6, ATP2A2, VAMP7, DPM2, PPM1L, KDSR, DOLPP1, SSR3
GOTERM_BP_FAT	GO:0051216~cartilage development	20	0.944287	0.0010452	1642	74	13528	2.22668	0.984409	0.0280979		FGF18, SATB2, ESRRA, THRA, HOXA11, EDN1, PRRX1, SOX5, SOX9, ATP7A, COL9A1, MEF2D, MSX1, MAPK14, COL1A1, RUNX2, BMP5, BMPR1A, GHR, ALX1
SP_PIR_KEYWORDS	repressor	69	3.25779	0.00175646	2113	435	19235	1.44395	0.667882	0.0285903		BACH1, ITGB3BP, JDP2, CNOT8, E2F6, E2F7, EZH1, CBX4, CBX3, ZNF202, CBX2, CPEB1, CBFA2T3, CNOT7, YBX1, MAX, PCGF5, PCGF3, CRY2, EED, NFIL3, BATF3, SATB1, SATB2, RREB1, YY1, ZHX1, MECP2, CDK8, RB1, IRF2BP1, MXD1, EIF4G2, MSX1, PIAS4, PRDM5, MGA, PRDM1, LCOR, ZNF382, ZNF275, GLIS2, SCML2, HDGF, HIC2, TCERG1, LIMD1, BCOR, BRMS1L, ETV3, ENO1, IKZF4, AEBP2, TCF7, JARID2, KLF10, KLF11, ZNF521, MAFK, FOX…
KEGG_PATHWAY	hsa04916:Melanogenesis	23	1.08593	0.00345444	623	99	5085	1.89625	0.452347	0.029657		TCF7, WNT10B, GNAO1, GNAI3, GNAI2, MAP2K1, WNT3A, CAMK2G, EDN1, RAF1, FZD3, FZD4, FZD6, MAPK1, NRAS, WNT4, EP300, GNAQ, WNT9B, CAMK2D, WNT9A, WNT7A, CALM1
GOTERM_BP_FAT	GO:0051101~regulation of DNA binding	28	1.322	0.00113679	1642	121	13528	1.90648	0.989175	0.030319		MTDH, THRA, TMEM189-UBE2V1, UBE2V1, EGLN1, IL10, RPS3, TRIB1, GTF2A2, CAT, NR2F2, RHEBL1, IRAK2, IRAK1, CREBZF, SMAD7, PIM1, RUNX1T1, ITGA2, SKI, TMEM189, SIRT1, PROX1, PTHLH, EP300, TGFBR3, PBX1, IKBKB, MAP3K13, CALM1
GOTERM_BP_FAT	GO:0042692~muscle cell differentiation	28	1.322	0.00113679	1642	121	13528	1.90648	0.989175	0.030319		CAV3, UTRN, JAG1, CACNB4, APP, WNT4, ATG5, PPP3CB, QKI, PPP3CA, RARB, ACTC1, NTF3, TBX5, LGALS1, RB1, MBNL1, HOMER1, CAPN3, PROX1, NRAS, SYNE1, TSC1, DYRK1B, SEMA4C, BIN1, ADAM12, ACVR1
GOTERM_BP_FAT	GO:0051924~regulation of calcium ion transport	19	0.897073	0.00114972	1642	69	13528	2.26864	0.989718	0.0304547		CAV3, JPH4, CASR, CACNA2D1, GNAO1, GNAI2, LYN, STIM2, GJA1, FKBP1A, CACNB4, HOMER1, FKBP1B, EDNRA, ADRB2, P2RX1, BCL2, JPH1, CALM1
GOTERM_BP_FAT	GO:0044093~positive regulation of molecular function	97	4.57979	0.00116532	1642	586	13528	1.36375	0.990338	0.030658		GNA13, CASR, TMEM189-UBE2V1, PDGFB, BTRC, EDN1, TNFSF15, PMAIP1, GDNF, GHRHR, IL10, PRKAR2A, MAP3K5, FNTA, GALR1, LTB4R, CHRNA7, INSR, ADAM9, ANAPC4, STIM2, PIM1, SKP1, IRS1, PTHLH, NDEL1, EP300, PSMA4, RELN, ADORA2B, GNAI2, UBE2V1, ADRB3, ADRA2A, RHEBL1, VAV3, MAP2K1, EPB41, TGFBR1, MAP2K3, NR4A2, ITGA2, CDC23, SMAD3, DOCK7, SKI, HOMER1, CDC27, SYNGR3, ATP7A, TSC1, P2RX1, NTRK2, TGFBR3, ABL1, IK…
KEGG_PATHWAY	hsa04012:ErbB signaling pathway	21	0.991501	0.00343907	623	87	5085	1.97017	0.450875	0.0310564		MAP2K1, ERBB3, CAMK2G, RAF1, MAPK10, MAPK1, NRAS, CBLC, CDKN1A, CRKL, CDKN1B, SOS1, NCK1, SOS2, CAMK2D, HBEGF, MAPK8, ABL1, CRK, ABL2, AKT3
KEGG_PATHWAY	hsa04120:Ubiquitin mediated proteolysis	29	1.36922	0.00382482	623	137	5085	1.72775	0.486648	0.0312533		UBE2G1, BTRC, UBE2G2, CDC34, CUL2, UBE2D3, FBXW7, MAP3K1, WWP1, SOCS3, SOCS1, UBE4B, ANAPC4, UBE2J1, SKP2, UBE2F, CDC23, UBE2I, SKP1, CDC27, RFWD2, CBLC, RNF7, PIAS4, KLHL13, UBE2W, SIAH1, SMURF2, PIAS2
KEGG_PATHWAY	hsa04114:Oocyte meiosis	25	1.18036	0.00298274	623	110	5085	1.85503	0.405344	0.0319637		PPP2R1A, YWHAZ, MAP2K1, BTRC, CAMK2G, ANAPC4, PPP2R5C, CDC23, ESPL1, SKP1, CPEB1, CDC27, CCNE2, CCNE1, MAPK1, IGF1R, RPS6KA6, RPS6KA3, YWHAH, YWHAQ, CAMK2D, PPP3CB, PPP3CA, SMC1A, CALM1
GOTERM_BP_FAT	GO:0032970~regulation of actin filament-based process	23	1.08593	0.00122516	1642	92	13528	2.05968	0.992387	0.0319962		CAV3, NF2, CAPZA2, EDN1, CAPZA1, SMAD3, MYO1F, RDX, RICTOR, ARPC5, PROX1, DSTN, NEBL, ACTR3, PFN2, CDC42EP2, TSC1, NCK1, ARPC5L, MAP3K1, AMOT, ACTR3C, RASA1
GOTERM_BP_FAT	GO:0000278~mitotic cell cycle	66	3.11615	0.00124992	1642	370	13528	1.46961	0.993102	0.0320031		KIF23, SEPT2, E2F6, DBF4, BTRC, LATS2, ACVR1B, CCNE1, CUL2, APP, CDCA8, RAD21, SEH1L, PSMD7, STAG2, CCNK, ANAPC4, CCNF, PIM1, SKP2, GPR132, UBE2I, ESPL1, RB1, SKP1, HMGA2, WEE1, PPM1D, CCND1, RCC2, PSMA4, PRDM5, NEK9, SEPT7, GADD45A, ACVR1, BCAT1, PPP6C, NEK3, CAMK2G, ANLN, CEP164, CHEK1, CDC34, CEP55, BCL2, CAMK2D, PPP3CB, PBRM1, PAFAH1B1, PPP3CA, CLASP2, HELLS, MAP2K1, PDS5A, CDC23, CDC27, RGS1…
GOTERM_BP_FAT	GO:0045597~positive regulation of cell differentiation	45	2.12465	0.00124555	1642	229	13528	1.61897	0.992981	0.0320994		CDX2, HOXA11, SOX2, JAG1, ACTR3, CCNE1, ACVR1B, BDNF, SMAP1, TIAM1, BCL2, HLX, NUMB, RUNX2, NKX2-2, IHH, MAP2K1, LYN, NTF3, SOCS3, TBX5, KLF10, SMAD5, SMAD4, SMAD3, RB1, SMAD1, SOCS5, JUNB, SLIT2, ACVR2A, ACVR2B, CD86, NDEL1, CD80, BTG1, MAPK14, FOXG1, NPPC, NEUROD1, TGIF2, WNT9A, ACVR1, NGF, BMPR1A
GOTERM_BP_FAT	GO:0000165~MAPKKK cascade	38	1.79415	0.00126706	1642	184	13528	1.70148	0.993558	0.032228		FGFR1, ADORA2B, GNAI2, TRIB1, MAP3K5, MAP3K2, MAP3K1, DUSP16, ADRA2A, CHRNA7, SPRED1, RAPGEF2, THBS1, INSR, ADAM9, GHR, PPP2R1A, RET, MAP2K1, TGFBR1, MAP2K3, LRRN3, DUSP22, MAPK10, SMAD1, STRADB, MAP4K3, MAPK1, DUSP4, CRKL, GADD45G, MAPK8, PPM1L, DUSP9, DUSP8, MAP3K13, MAP3K12, DUSP6
GOTERM_BP_FAT	GO:0032268~regulation of cellular protein metabolic process	81	3.82436	0.00124439	1642	474	13528	1.40788	0.992948	0.0322789		CPEB2, PDGFB, GDF6, BTRC, EDN1, EIF5A, CPEB1, PDCD4, IL10, YBX2, EDNRA, EIF4EBP3, MAP3K5, PRKAR2A, APP, EIF4EBP2, FNTA, ATG5, TIA1, RAB23, QKI, RAPGEF4, INSR, PSMD7, EIF2B5, ADAM9, GHR, PPP2R1A, LYN, SOCS3, SOCS1, ANAPC4, ANKHD1-EIF4EBP3, SKP1, OSM, MAPK1, ACVR2A, EIF4G2, TARBP2, EIF4G3, CCND1, EP300, PIAS4, CD80, HIPK3, NCK1, PSMA4, PSEN2, RNF139, IL12A, PPP1R15B, GCLC, IGF2BP1, MKNK1, FKBP1A, I…
KEGG_PATHWAY	hsa05219:Bladder cancer	13	0.613787	0.00343819	623	42	5085	2.52637	0.45079	0.032745		E2F2, MAPK1, NRAS, CDKN1A, E2F3, CCND1, MAP2K1, VEGFA, TP53, RAF1, RB1, THBS1, DAPK1
GOTERM_CC_FAT	GO:0005783~endoplasmic reticulum	137	6.46837	0.0015142	1424	960	12782	1.28097	0.598984	0.0332765		PRR18, SEC31B, RAB9A, TUSC3, SLC9A6, VAPA, TMEM189-UBE2V1, VAPB, LMAN2L, PTGS1, EIF5A, SYNCRIP, PDE3B, ERLEC1, SSR1, OGN, INSIG2, ELOVL5, AQP11, PAPPA, ELOVL4, PGRMC1, COL4A3BP, VMA21, ELOVL6, PLD3, SPTLC1, UGCG, STIM2, UBE2J1, CYP26A1, CERCAM, ERGIC1, PNPLA6, TXNDC5, VAMP7, BACE1, SURF4, RNF139, LCLAT1, AKAP6, KDSR, EXTL3, NAPG, SRL, PPT2, UBE2V1, EXTL2, CALU, CEPT1, MIA3, STX17, ZMPSTE24, ERO1L…
KEGG_PATHWAY	hsa05221:Acute myeloid leukemia	16	0.75543	0.00330286	623	58	5085	2.25162	0.437661	0.0332948		TCF7, MAP2K1, FLT3, PIM1, RUNX1T1, RAF1, ZBTB16, STAT3, MAPK1, NRAS, CCND1, SOS1, SOS2, IKBKB, CHUK, AKT3
GOTERM_BP_FAT	GO:0010959~regulation of metal ion transport	21	0.991501	0.00131994	1642	81	13528	2.13597	0.994781	0.0333382		CAV3, JPH4, CASR, CACNA2D1, GNAO1, GNAI2, LYN, STIM2, GJA1, FKBP1A, CACNB4, HOMER1, FKBP1B, EDNRA, ADRB2, P2RX1, BCL2, JPH1, KCNE3, CALM1, HTR2A
KEGG_PATHWAY	hsa05218:Melanoma	18	0.849858	0.00434801	623	71	5085	2.06927	0.531492	0.0338767		E2F2, FGF18, FGFR1, E2F3, FGF7, MAP2K1, PDGFB, TP53, RAF1, RB1, FGF20, PTEN, NRAS, IGF1R, MAPK1, CCND1, CDKN1A, AKT3
GOTERM_CC_FAT	GO:0031090~organelle membrane	154	7.27101	0.00149355	1424	1096	12782	1.26124	0.593953	0.0340709		SLC9A9, SYT1, GRPEL2, CYP24A1, RAB9A, TUSC3, SLC9A6, AP4E1, VAPA, VAPB, LMAN2L, SYT2, CBX3, LEMD3, GHRHR, SSR1, HOOK1, ST3GAL1, EPC1, MALL, INSIG2, SLC25A24, COL4A3BP, ST3GAL6, SLC25A22, VMA21, VPS4A, SLC25A27, ELOVL6, RAB27B, FNDC3A, INSR, SCAMP1, SPTLC1, GATM, VTI1B, CYP26A1, BCL2L11, PNPLA6, NME4, SLC25A32, SLC25A34, VAMP8, ARRB1, VAMP7, AKAP6, KDSR, VAMP1, CLCN3, EXTL3, BCL2L2, GIPC1, ST8SIA3…
[truncated: 1,014 more rows]

## Sheet: Clustering down
Annotation Cluster 1	Enrichment Score: 7.247073567065281
Category	Term	Count	%	PValue	List Total	Pop Hits	Pop Total	Fold Enrichment	Bonferroni	Benjamini		Genes
[truncated: 938 more rows]

## Sheet: Clustering up
Annotation Cluster 1	Enrichment Score: 3.2686140543577142
[truncated: 205 more rows]

[truncated: 3 more sheets: Clustering both, UP_TISSUE, Unmapped]
